# Supplementary material for: DNA Methylation Dynamics of Human Hematopoietic Stem Cell Differentiation
Source: Cell Stem Cell. 2016 Dec 1;19(6):808–22. doi: 10.1016/j.stem.2016.10.019 (PMC5145815; doi:10.1016/j.stem.2016.10.019)
Supplement: Table S1. Sample Annotations and Sequencing Statistics, Related to Figure 1 — Table listing the annotation data and sequencing details for 639 DNA methylation profiles based on the μWGBS/scWGBS protocol and for 13 gene expression profiles based on the Smart-seq2 protocol. [file mmc2.xlsx]

## Sheet: µWGBS (DNA methylation)
Sample name	Cell type code	Cell type	Cell source	Target cell number	Actual cell number	Donor ID	Sex	Age group	Ploidy	Plate ID	Sequencer	Read length	Read layout	Barcode sequence	Raw reads	Trimmed reads	Aligned reads	Deduplicated reads	Filtered reads	K1 unmethylated count	K1 unmethylated percentage	K3 methylated count	K3 methylated percentage	Total efficiency	Trimming loss rate	Alignment rate	Dedup. loss rate	Filter loss rate	CpGs detected
Bcell_1000_D1_R1	Bcell	B cell	peripheral blood	1000	1000	Y1W	M	NA	2N	SUB0241	HiSeq 3000/4000	75	paired	TGACCA	60351362	60204102	43270128	32162922	28128716	1209	0.01158	14759	0.982655	0.532928	0.00244004	0.718724	0.256695	0.12543	13943471
Bcell_1000_D2_R1	Bcell	B cell	peripheral blood	1000	1000	Sample_2	F	NA	2N	SUB0336	HiSeq 3000/4000	75	paired	TAGCTT	132791584	132550594	98909172	56144328	49317706	577	0.012132	10487	0.98131	0.4228	0.0018148	0.746199	0.432365	0.121591	18817881
Bcell_1000_D3_R1	Bcell	B cell	peripheral blood	1000	1000	Sample_3	F	NA	2N	SUB0353	HiSeq 3000/4000	75	paired	CCGTCC	80060856	79927830	59271088	39248026	36993652	1354	0.011078	9852	0.979903	0.490227	0.00166156	0.741558	0.337822	0.0574392	16429385
CD4_1000_D1_R1	CD4	CD4+ T cell	peripheral blood	1000	1000	Y1W	M	NA	2N	SUB0241	HiSeq 3000/4000	75	paired	TTAGGC	55919492	55832802	41296812	29233428	26263386	973	0.02261	11571	0.980987	0.522777	0.00155026	0.739651	0.292114	0.101597	13485077
CD4_1000_D2_R1	CD4	CD4+ T cell	peripheral blood	1000	1000	Sample_2	F	NA	2N	SUB0336	HiSeq 3000/4000	75	paired	GATCAG	100453766	100276960	76047292	51414574	47552550	819	0.037851	10744	0.981385	0.511823	0.00176007	0.758373	0.323913	0.0751154	18555051
CD4_1000_D3_R1	CD4	CD4+ T cell	peripheral blood	1000	1000	Sample_3	F	NA	2N	SUB0353	HiSeq 3000/4000	75	paired	ATGTCA	129775160	129562164	98598408	54569066	50601390	1400	0.005714	11218	0.981548	0.420489	0.00164127	0.761012	0.446552	0.0727093	19108164
CD8_1000_D1_R1	CD8	CD8+ T cell	peripheral blood	1000	1000	Y1W	M	NA	2N	SUB0241	HiSeq 3000/4000	75	paired	ACAGTG	96337672	96212874	72422776	50575970	45851620	770	0.020779	13183	0.984677	0.524986	0.00129542	0.752735	0.301657	0.093411	18095395
CD8_1000_D2_R1	CD8	CD8+ T cell	peripheral blood	1000	1000	Sample_2	F	NA	2N	SUB0336	HiSeq 3000/4000	75	paired	GGCTAC	102937836	102733584	75826924	46934546	43394608	433	0.027714	8769	0.983921	0.45595	0.00198423	0.738093	0.381031	0.0754229	17730734
CD8_1000_D3_R1	CD8	CD8+ T cell	peripheral blood	1000	1000	Sample_3	F	NA	2N	SUB0353	HiSeq 3000/4000	75	paired	GTCCGC	111415922	111142156	82809470	51462914	48553398	1431	0.004892	13105	0.979397	0.461899	0.00245715	0.745077	0.378538	0.0565362	18675128
CLP_1_D1_10_R1	CLP	Common lymphoid progenitor	peripheral blood	1	1	AR2	M	65	2N	SUB0142	HiSeq 3000/4000	75	paired	TAGCTT	42543176	42343014	13585372	5006006	294950	113	0	3896	0.985113	0.117669	0.00470491	0.320841	0.631515	0.941081	235715
CLP_1_D1_11_R1	CLP	Common lymphoid progenitor	peripheral blood	1	1	AR2	M	65	2N	SUB0142	HiSeq 3000/4000	75	paired	GGCTAC	21374122	21141104	6256202	3285244	420350	242	0.004132	3655	0.981943	0.153702	0.0109019	0.295926	0.474882	0.872049	329590
CLP_1_D1_13_R1	CLP	Common lymphoid progenitor	peripheral blood	1	1	AR2	M	65	2N	SUB0142	HiSeq 3000/4000	75	paired	AGTCAA	17356262	17213042	6133590	3656436	208424	204	0.009804	1760	0.9875	0.21067	0.00825178	0.356334	0.403867	0.942998	166136
CLP_1_D1_14_R1	CLP	Common lymphoid progenitor	peripheral blood	1	1	AR2	M	65	2N	SUB0142	HiSeq 3000/4000	75	paired	AGTTCC	105698744	105114162	35212886	9576720	465044	853	0.012896	4966	0.98087	0.0906039	0.00553064	0.334997	0.728034	0.95144	370120
CLP_1_D1_15_R1	CLP	Common lymphoid progenitor	peripheral blood	1	1	AR2	M	65	2N	SUB0142	HiSeq 3000/4000	75	paired	ATGTCA	47315854	47097520	18958408	6145738	310790	281	0.003559	2513	0.984083	0.129888	0.00461439	0.402535	0.67583	0.94943	249306
CLP_1_D1_16_R1	CLP	Common lymphoid progenitor	peripheral blood	1	1	AR2	M	65	2N	SUB0142	HiSeq 3000/4000	75	paired	CCGTCC	32941544	31844642	9750430	3036632	434502	215	0.009302	5146	0.985037	0.0921824	0.0332984	0.306187	0.688564	0.856913	345223
CLP_1_D1_17_R1	CLP	Common lymphoid progenitor	peripheral blood	1	1	AR2	M	65	2N	SUB0142	HiSeq 3000/4000	75	paired	GTCCGC	29295510	29095380	8193946	4233506	261132	173	0	2075	0.983133	0.14451	0.00683142	0.281624	0.483337	0.938318	208433
CLP_1_D1_18_R1	CLP	Common lymphoid progenitor	peripheral blood	1	1	AR2	M	65	2N	SUB0142	HiSeq 3000/4000	75	paired	GTGAAA	30286966	29995326	8922248	2841996	274968	0	NA	2919	0.982871	0.0938356	0.00962922	0.297455	0.681471	0.903248	220194
CLP_1_D1_19_R1	CLP	Common lymphoid progenitor	peripheral blood	1	1	AR2	M	65	2N	SUB0142	HiSeq 3000/4000	75	paired	GTGGCC	28434456	28285544	10295090	4066338	165126	81	0	2240	0.986161	0.143007	0.00523703	0.36397	0.605022	0.959392	132535
CLP_1_D1_1_R1	CLP	Common lymphoid progenitor	peripheral blood	1	1	AR2	M	65	2N	SUB0142	HiSeq 3000/4000	75	paired	ATCACG	36715004	36506106	16138878	7799628	451862	901	0.019978	4548	0.980651	0.212437	0.00568972	0.442087	0.516718	0.942066	352145
CLP_1_D1_20_R1	CLP	Common lymphoid progenitor	peripheral blood	1	1	AR2	M	65	2N	SUB0142	HiSeq 3000/4000	75	paired	GTTTCG	14958406	14915608	4462006	2525568	166896	85	0.035294	1020	0.988235	0.168839	0.00286113	0.29915	0.433984	0.933917	136462
CLP_1_D1_22_R1	CLP	Common lymphoid progenitor	peripheral blood	1	1	AR2	M	65	2N	SUB0142	HiSeq 3000/4000	75	paired	GAGTGG	29737978	29381360	8945082	2192568	307470	411	0.004866	4436	0.980388	0.0737296	0.011992	0.304448	0.754886	0.859767	245259
CLP_1_D1_23_R1	CLP	Common lymphoid progenitor	peripheral blood	1	1	AR2	M	65	2N	SUB0142	HiSeq 3000/4000	75	paired	ACTGAT	34416516	34072992	12355382	5169636	212698	47	0	375	0.992	0.150208	0.00998137	0.362615	0.581588	0.958856	169310
CLP_1_D1_24_R1	CLP	Common lymphoid progenitor	peripheral blood	1	1	AR2	M	65	2N	SUB0142	HiSeq 3000/4000	75	paired	ATTCCT	38234112	38047848	12293064	4484618	142630	0	NA	3118	0.98236	0.117294	0.00487167	0.323095	0.635191	0.968196	119250
CLP_1_D1_2_R1	CLP	Common lymphoid progenitor	peripheral blood	1	1	AR2	M	65	2N	SUB0142	HiSeq 3000/4000	75	paired	CGATGT	31178244	30526246	10053886	3808226	444030	774	0.005168	7017	0.985606	0.122144	0.020912	0.329352	0.621219	0.883402	347725
CLP_1_D1_3_R1	CLP	Common lymphoid progenitor	peripheral blood	1	1	AR2	M	65	2N	SUB0142	HiSeq 3000/4000	75	paired	TTAGGC	18721162	18200536	5600254	3070092	395544	1000	0.009	4553	0.981111	0.16399	0.0278095	0.307697	0.451794	0.871162	314194
CLP_1_D1_4_R1	CLP	Common lymphoid progenitor	peripheral blood	1	1	AR2	M	65	2N	SUB0142	HiSeq 3000/4000	75	paired	TGACCA	25972522	25873844	8932532	5451376	130564	206	0.009709	1261	0.98414	0.20989	0.00379932	0.345234	0.389717	0.976049	105058
CLP_1_D1_5_R1	CLP	Common lymphoid progenitor	peripheral blood	1	1	AR2	M	65	2N	SUB0142	HiSeq 3000/4000	75	paired	ACAGTG	19728372	19540274	5120308	2362922	266592	65	0.030769	1895	0.984169	0.119773	0.00953439	0.262039	0.53852	0.887177	212084
CLP_1_D1_6_R1	CLP	Common lymphoid progenitor	peripheral blood	1	1	AR2	M	65	2N	SUB0142	HiSeq 3000/4000	75	paired	GCCAAT	28559256	28284700	12367718	5377302	356192	463	0	2902	0.98346	0.188286	0.00961356	0.437258	0.565215	0.93376	282679
CLP_1_D1_7_R1	CLP	Common lymphoid progenitor	peripheral blood	1	1	AR2	M	65	2N	SUB0142	HiSeq 3000/4000	75	paired	CAGATC	25677414	25199604	7259610	3965460	263000	138	0.007246	1872	0.985043	0.154434	0.0186082	0.288084	0.453764	0.933677	209793
CLP_1_D1_9_R1	CLP	Common lymphoid progenitor	peripheral blood	1	1	AR2	M	65	2N	SUB0142	HiSeq 3000/4000	75	paired	GATCAG	37342664	36925168	13948964	4036556	469606	442	0.002262	4466	0.986565	0.108095	0.0111801	0.377763	0.71062	0.883662	374055
CLP_10_D1_1_R2	CLP	Common lymphoid progenitor	peripheral blood	10	10	AR2	M	65	2N	SUB0105	HiSeq 3000/4000	75	paired	ATCACG	15472322	15073958	9160460	5100958	3847420	1784	0.012332	6536	0.986077	0.329683	0.0257469	0.607701	0.443155	0.245746	2573832
CLP_10_D1_2_R2	CLP	Common lymphoid progenitor	peripheral blood	10	10	AR2	M	65	2N	SUB0105	HiSeq 3000/4000	75	paired	CGATGT	24497464	23633166	14983858	5642794	4897482	7714	0.017241	16547	0.98187	0.230342	0.0352811	0.634018	0.623408	0.132082	3405505
CLP_10_D1_3_R2	CLP	Common lymphoid progenitor	peripheral blood	10	10	AR2	M	65	2N	SUB0105	HiSeq 3000/4000	75	paired	TTAGGC	16830460	16124154	10667386	4908734	4393510	5069	0.015782	13305	0.984216	0.291658	0.0419659	0.661578	0.539837	0.104961	3055696
CLP_10_D1_4_R2	CLP	Common lymphoid progenitor	peripheral blood	10	10	AR2	M	65	2N	SUB0105	HiSeq 3000/4000	75	paired	TGACCA	17020922	16363734	9657320	4530150	3695860	4247	0.027078	12654	0.984116	0.266152	0.0386106	0.590166	0.53091	0.184164	2599408
CLP_10_D1_5_R2	CLP	Common lymphoid progenitor	peripheral blood	10	10	AR2	M	65	2N	SUB0105	HiSeq 3000/4000	75	paired	ACAGTG	14060300	13522166	8398638	4162260	3619108	5219	0.021268	14146	0.983317	0.296029	0.0382733	0.621102	0.504413	0.130494	2544390
CLP_10_D1_6_R2	CLP	Common lymphoid progenitor	peripheral blood	10	10	AR2	M	65	2N	SUB0105	HiSeq 3000/4000	75	paired	GCCAAT	20763008	20021078	13375252	5570864	5011026	1472	0.006114	5253	0.985722	0.268307	0.0357333	0.668059	0.583495	0.100494	3495916
CLP_10_D1_7_R2	CLP	Common lymphoid progenitor	peripheral blood	10	10	AR2	M	65	2N	SUB0105	HiSeq 3000/4000	75	paired	CAGATC	15936930	15357426	8698812	4277080	3678976	2913	0.030553	12775	0.983875	0.268375	0.0363623	0.566424	0.508314	0.139839	2595845
CLP_10_D1_8_R2	CLP	Common lymphoid progenitor	peripheral blood	10	10	AR2	M	65	2N	SUB0105	HiSeq 3000/4000	75	paired	ACTTGA	12191178	11585516	6674220	3378946	2936960	1338	0.029148	5096	0.985479	0.277163	0.0496804	0.576083	0.493732	0.130806	2100779
CLP_50_D1_1_R2	CLP	Common lymphoid progenitor	peripheral blood	50	50	AR2	M	65	2N	SUB0105	HiSeq 3000/4000	75	paired	GATCAG	51085014	49816892	35581344	17224306	15905902	5950	0.015462	16223	0.986254	0.337169	0.0248238	0.714243	0.515917	0.0765432	9251113
CLP_50_D1_2_R2	CLP	Common lymphoid progenitor	peripheral blood	50	50	AR2	M	65	2N	SUB0105	HiSeq 3000/4000	75	paired	TAGCTT	63407224	61665598	43341264	17113312	15345854	6119	0.017813	15032	0.983635	0.269895	0.0274673	0.702843	0.60515	0.10328	9009278
CLP_1000_D1_R2	CLP	Common lymphoid progenitor	peripheral blood	1000	994	AR2	M	65	2N	SUB0105	HiSeq 3000/4000	75	paired	GGCTAC	89413842	87481662	61865894	44784044	41201574	1970	0.015228	6539	0.984707	0.500863	0.0216094	0.707187	0.276111	0.0799943	16795014
CLP_10_D2_1_R1	CLP	Common lymphoid progenitor	peripheral blood	10	10	FTF	M	60	2N	SUB0118	HiSeq 3000/4000	75	paired	CTTGTA	19650378	19460064	12530082	6107140	5253270	2019	0.00842	9050	0.986409	0.31079	0.009685	0.643887	0.512602	0.139815	3734675
CLP_10_D2_2_R1	CLP	Common lymphoid progenitor	peripheral blood	10	10	FTF	M	60	2N	SUB0118	HiSeq 3000/4000	75	paired	GGCTAC	19172258	18971444	11107298	4931642	3938582	905	0.009945	7017	0.984181	0.257228	0.0104742	0.585475	0.556	0.201365	2810577
CLP_10_D2_3_R1	CLP	Common lymphoid progenitor	peripheral blood	10	10	FTF	M	60	2N	SUB0118	HiSeq 3000/4000	75	paired	TAGCTT	23179770	22993466	8106134	4313770	3566622	1504	0.009309	11908	0.983121	0.186101	0.00803735	0.352541	0.467839	0.173201	2620331
CLP_10_D2_4_R1	CLP	Common lymphoid progenitor	peripheral blood	10	10	FTF	M	60	2N	SUB0118	HiSeq 3000/4000	75	paired	GATCAG	17569380	17406876	10459416	5327690	4481660	1503	0.004657	9845	0.986389	0.303237	0.00924927	0.600878	0.490632	0.158799	3191058
CLP_10_D2_5_R1	CLP	Common lymphoid progenitor	peripheral blood	10	10	FTF	M	60	2N	SUB0118	HiSeq 3000/4000	75	paired	ACTTGA	19009170	18812158	10271448	5364934	4503246	2051	0.010726	10986	0.983889	0.282229	0.0103641	0.546001	0.477685	0.160615	3243376
CLP_10_D2_6_R1	CLP	Common lymphoid progenitor	peripheral blood	10	10	FTF	M	60	2N	SUB0118	HiSeq 3000/4000	75	paired	CAGATC	19260540	19084844	13393288	6469110	5899556	1290	0.010078	11074	0.983114	0.335874	0.00912207	0.701776	0.516989	0.0880421	4131547
CLP_10_D2_7_R1	CLP	Common lymphoid progenitor	peripheral blood	10	10	FTF	M	60	2N	SUB0118	HiSeq 3000/4000	75	paired	GCCAAT	24380552	24164514	16833076	8012618	4749986	792	0.011364	7182	0.983013	0.328648	0.00886108	0.696603	0.523996	0.407187	3413905
CLP_10_D2_8_R1	CLP	Common lymphoid progenitor	peripheral blood	10	10	FTF	M	60	2N	SUB0118	HiSeq 3000/4000	75	paired	ACAGTG	18681916	18462514	9077008	4009684	2816936	849	0.010601	7054	0.985257	0.214629	0.0117441	0.491645	0.558259	0.297467	2068947
CLP_50_D2_1_R1	CLP	Common lymphoid progenitor	peripheral blood	50	50	FTF	M	60	2N	SUB0118	HiSeq 3000/4000	75	paired	TGACCA	51436686	50996094	36529898	20123362	17962432	1342	0.007452	9695	0.983703	0.391226	0.00856572	0.716327	0.449126	0.107384	10357817
CLP_50_D2_2_R1	CLP	Common lymphoid progenitor	peripheral blood	50	50	FTF	M	60	2N	SUB0118	HiSeq 3000/4000	75	paired	TTAGGC	45550766	45223668	32338194	15300984	13623542	1371	0.007294	10221	0.982976	0.335911	0.00718095	0.715072	0.526845	0.10963	8425796
CLP_1000_D2_R1	CLP	Common lymphoid progenitor	peripheral blood	1000	1000	FTF	M	60	2N	SUB0118	HiSeq 3000/4000	75	paired	CGATGT	125523650	124817580	96338068	62408468	58632156	558	0.007168	6392	0.985451	0.497185	0.005625	0.771831	0.352193	0.0605096	20238445
CLP_10_D3_1_R1	CLP	Common lymphoid progenitor	peripheral blood	10	10	FUD	F	NA	2N	SUB0119	HiSeq 3000/4000	75	paired	ATTCCT	11180086	11036790	5882026	2796126	2349808	1104	0.01087	7104	0.984516	0.250099	0.0128171	0.532947	0.524632	0.15962	1763289
CLP_10_D3_2_R1	CLP	Common lymphoid progenitor	peripheral blood	10	10	FUD	F	NA	2N	SUB0119	HiSeq 3000/4000	75	paired	ACTGAT	18900314	18686262	11113854	4824430	4197550	507	0.011834	5553	0.983432	0.255257	0.0113253	0.594761	0.565908	0.129939	3047963
CLP_10_D3_3_R1	CLP	Common lymphoid progenitor	peripheral blood	10	10	FUD	F	NA	2N	SUB0119	HiSeq 3000/4000	75	paired	GAGTGG	17444076	17232952	8982268	4229630	3577778	1114	0.008977	7834	0.981746	0.242468	0.0121029	0.521226	0.529113	0.154116	2619233
CLP_10_D3_4_R1	CLP	Common lymphoid progenitor	peripheral blood	10	10	FUD	F	NA	2N	SUB0119	HiSeq 3000/4000	75	paired	CGTACG	14978250	14819446	5420882	3133984	2611216	1101	0.008174	7703	0.981176	0.209236	0.0106023	0.365795	0.421868	0.166806	1919806
CLP_10_D3_5_R1	CLP	Common lymphoid progenitor	peripheral blood	10	10	FUD	F	NA	2N	SUB0119	HiSeq 3000/4000	75	paired	GTTTCG	11291496	11175636	7248066	3790270	3438408	691	0.011577	8322	0.985821	0.335675	0.0102608	0.64856	0.477065	0.092833	2490009
CLP_10_D3_6_R1	CLP	Common lymphoid progenitor	peripheral blood	10	10	FUD	F	NA	2N	SUB0119	HiSeq 3000/4000	75	paired	GTGGCC	14664978	14490336	9038266	4385650	3506564	534	0.003745	6198	0.985963	0.299056	0.0119088	0.623744	0.514769	0.200446	2577279
CLP_10_D3_7_R1	CLP	Common lymphoid progenitor	peripheral blood	10	10	FUD	F	NA	2N	SUB0119	HiSeq 3000/4000	75	paired	GTGAAA	17011394	16731726	7246716	3632478	3195134	424	0	7080	0.984887	0.213532	0.01644	0.433112	0.498741	0.120398	2352567
CLP_10_D3_8_R1	CLP	Common lymphoid progenitor	peripheral blood	10	10	FUD	F	NA	2N	SUB0119	HiSeq 3000/4000	75	paired	GTCCGC	14727544	14554558	8909108	3963174	3252164	641	0.00468	5938	0.982654	0.269099	0.0117457	0.612118	0.555155	0.179404	2420384
CLP_50_D3_1_R1	CLP	Common lymphoid progenitor	peripheral blood	50	50	FUD	F	NA	2N	SUB0119	HiSeq 3000/4000	75	paired	CCGTCC	40296512	39825868	26953524	10988444	9898250	720	0.009722	8795	0.983513	0.27269	0.0116795	0.676784	0.592319	0.0992128	6542460
CLP_50_D3_2_R1	CLP	Common lymphoid progenitor	peripheral blood	50	50	FUD	F	NA	2N	SUB0119	HiSeq 3000/4000	75	paired	ATGTCA	51076218	50635502	38633032	21907846	14196366	1140	0.009649	10081	0.982938	0.428925	0.0086286	0.762963	0.432924	0.351996	8605299
CLP_1000_D3_R1	CLP	Common lymphoid progenitor	peripheral blood	1000	474	FUD	F	NA	2N	SUB0119	HiSeq 3000/4000	75	paired	AGTTCC	112888478	112029626	84695206	48994476	46279334	1068	0.005618	6416	0.985037	0.434008	0.00760797	0.756007	0.42152	0.0554173	18172655
CMP_10_D1_1_R2	CMP	Common myeloid progenitor	peripheral blood	10	10	CK8	M	60	2N	SUB0112	HiSeq 3000/4000	75	paired	ATCACG	12057028	11823180	7227964	3794908	3311346	3678	0.009516	12838	0.982162	0.314747	0.0193952	0.611338	0.474969	0.127424	2300085
CMP_10_D1_2_R2	CMP	Common myeloid progenitor	peripheral blood	10	10	CK8	M	60	2N	SUB0112	HiSeq 3000/4000	75	paired	CGATGT	18199480	17807768	11517362	5540738	4625886	3847	0.013257	13269	0.983495	0.304445	0.0215233	0.646761	0.518923	0.165114	3273517
CMP_10_D1_3_R2	CMP	Common myeloid progenitor	peripheral blood	10	10	CK8	M	60	2N	SUB0112	HiSeq 3000/4000	75	paired	TTAGGC	13812000	13491814	8259686	3451690	2920846	2255	0.013747	11049	0.98751	0.249905	0.0231817	0.6122	0.582104	0.153792	2119688
CMP_10_D1_4_R2	CMP	Common myeloid progenitor	peripheral blood	10	10	CK8	M	60	2N	SUB0112	HiSeq 3000/4000	75	paired	TGACCA	16171322	15755360	9123334	4035608	2472652	2324	0.006885	11285	0.982632	0.249553	0.0257222	0.579062	0.557661	0.387291	1819472
CMP_10_D1_5_R2	CMP	Common myeloid progenitor	peripheral blood	10	10	CK8	M	60	2N	SUB0112	HiSeq 3000/4000	75	paired	ACAGTG	17039600	16638270	9296764	3813018	2747440	964	0.016598	8519	0.98697	0.223774	0.0235528	0.558758	0.589855	0.279458	1991609
CMP_10_D1_6_R2	CMP	Common myeloid progenitor	peripheral blood	10	10	CK8	M	60	2N	SUB0112	HiSeq 3000/4000	75	paired	GCCAAT	18859238	18420378	10885414	3790272	3240728	2152	0.008829	11136	0.985812	0.200977	0.0232703	0.590944	0.651803	0.144988	2352476
CMP_10_D1_7_R2	CMP	Common myeloid progenitor	peripheral blood	10	10	CK8	M	60	2N	SUB0112	HiSeq 3000/4000	75	paired	CAGATC	16533042	16180310	10115064	4210514	3542340	2182	0.009624	10817	0.983082	0.254673	0.021335	0.625146	0.583738	0.158692	2551153
CMP_10_D1_8_R2	CMP	Common myeloid progenitor	peripheral blood	10	10	CK8	M	60	2N	SUB0112	HiSeq 3000/4000	75	paired	ACTTGA	17490574	17057940	9398486	3546902	2672690	994	0.00503	8510	0.984371	0.202789	0.0247353	0.550974	0.622609	0.246472	1948608
CMP_50_D1_1_R2	CMP	Common myeloid progenitor	peripheral blood	50	50	CK8	M	60	2N	SUB0112	HiSeq 3000/4000	75	paired	GATCAG	38699832	38053156	26831192	13694466	12628954	2547	0.008245	12949	0.982392	0.353864	0.01671	0.705098	0.489606	0.077806	7765276
CMP_50_D1_2_R2	CMP	Common myeloid progenitor	peripheral blood	50	50	CK8	M	60	2N	SUB0112	HiSeq 3000/4000	75	paired	TAGCTT	47266396	46478378	32521440	12954992	11723812	2131	0.010324	13681	0.984139	0.274085	0.0166718	0.699711	0.601648	0.0950352	7324974
CMP_1000_D1_R2	CMP	Common myeloid progenitor	peripheral blood	1000	1000	CK8	M	60	2N	SUB0112	HiSeq 3000/4000	75	paired	GGCTAC	102471434	101073790	73348296	46941362	43179662	496	0.012097	3633	0.986237	0.458092	0.0136394	0.725691	0.360021	0.0801361	17442050
CMP_1_D2_10_R1	CMP	Common myeloid progenitor	peripheral blood	1	1	C8W	M	65	2N	SUB137	HiSeq 3000/4000	75	paired	TAGCTT	29087376	29016256	13966918	4157860	176034	246	0.020325	1400	0.983571	0.142944	0.00244505	0.481348	0.702307	0.957662	139774
CMP_1_D2_11_R1	CMP	Common myeloid progenitor	peripheral blood	1	1	C8W	M	65	2N	SUB137	HiSeq 3000/4000	75	paired	GGCTAC	23280124	23214386	7235892	2308778	264822	289	0.010381	3374	0.980142	0.0991738	0.00282378	0.311699	0.680927	0.885298	209718
CMP_1_D2_12_R1	CMP	Common myeloid progenitor	peripheral blood	1	1	C8W	M	65	2N	SUB137	HiSeq 3000/4000	75	paired	CTTGTA	24953418	24897210	11049492	3964938	216362	234	0.025641	2310	0.98355	0.158894	0.00225252	0.443804	0.641166	0.945431	173615
CMP_1_D2_13_R1	CMP	Common myeloid progenitor	peripheral blood	1	1	C8W	M	65	2N	SUB137	HiSeq 3000/4000	75	paired	AGTCAA	182678912	182393668	138037368	45995400	213534	207	0.135266	4091	0.982889	0.251783	0.00156145	0.75681	0.66679	0.995357	173092
CMP_1_D2_14_R1	CMP	Common myeloid progenitor	peripheral blood	1	1	C8W	M	65	2N	SUB137	HiSeq 3000/4000	75	paired	AGTTCC	25280612	25226056	7293116	2629894	145640	290	0.086207	2688	0.979167	0.104028	0.00215802	0.28911	0.6394	0.944621	116008
CMP_1_D2_15_R1	CMP	Common myeloid progenitor	peripheral blood	1	1	C8W	M	65	2N	SUB137	HiSeq 3000/4000	75	paired	ATGTCA	22936490	22881750	6757950	2509656	170858	0	NA	1414	0.980905	0.109418	0.00238659	0.295342	0.628636	0.93192	137607
CMP_1_D2_18_R1	CMP	Common myeloid progenitor	peripheral blood	1	1	C8W	M	65	2N	SUB137	HiSeq 3000/4000	75	paired	GTGAAA	21656592	21584916	9597268	3369888	170242	86	0.034884	1787	0.984891	0.155606	0.00330966	0.444628	0.64887	0.949481	137147
CMP_1_D2_1_R1	CMP	Common myeloid progenitor	peripheral blood	1	1	C8W	M	65	2N	SUB137	HiSeq 3000/4000	75	paired	ATCACG	28290886	28218006	4786628	2257730	283768	330	0	4715	0.984093	0.0798041	0.00257609	0.16963	0.528326	0.874313	225697
CMP_1_D2_20_R1	CMP	Common myeloid progenitor	peripheral blood	1	1	C8W	M	65	2N	SUB137	HiSeq 3000/4000	75	paired	GTTTCG	20130242	20095384	6328992	2258150	205224	167	0.011976	2424	0.977723	0.112177	0.00173162	0.314948	0.643205	0.909119	162544
CMP_1_D2_21_R1	CMP	Common myeloid progenitor	peripheral blood	1	1	C8W	M	65	2N	SUB137	HiSeq 3000/4000	75	paired	CGTACG	20522976	20483210	5328160	2312088	161318	31	0	3058	0.981687	0.112659	0.00193763	0.260123	0.566063	0.930228	129213
CMP_1_D2_23_R1	CMP	Common myeloid progenitor	peripheral blood	1	1	C8W	M	65	2N	SUB137	HiSeq 3000/4000	75	paired	ACTGAT	14615674	14587224	5122616	2059302	130350	0	NA	1800	0.983889	0.140897	0.00194654	0.351171	0.597998	0.936702	105942
CMP_1_D2_2_R1	CMP	Common myeloid progenitor	peripheral blood	1	1	C8W	M	65	2N	SUB137	HiSeq 3000/4000	75	paired	CGATGT	30511192	30414750	18531474	7452036	192336	221	0.0181	2150	0.988372	0.244239	0.00316087	0.609292	0.597871	0.97419	154093
CMP_1_D2_3_R1	CMP	Common myeloid progenitor	peripheral blood	1	1	C8W	M	65	2N	SUB137	HiSeq 3000/4000	75	paired	TTAGGC	23693704	23556354	15659294	8908764	222560	159	0	1323	0.984127	0.375997	0.0057969	0.664759	0.431088	0.975018	179735
CMP_1_D2_4_R1	CMP	Common myeloid progenitor	peripheral blood	1	1	C8W	M	65	2N	SUB137	HiSeq 3000/4000	75	paired	TGACCA	24189856	24139116	8451252	3504118	287986	235	0.004255	2799	0.982494	0.144859	0.00209757	0.350106	0.585373	0.917815	230218
CMP_1_D2_5_R1	CMP	Common myeloid progenitor	peripheral blood	1	1	C8W	M	65	2N	SUB137	HiSeq 3000/4000	75	paired	ACAGTG	25665770	25603048	14179828	7228150	206358	110	0	2413	0.97845	0.281626	0.0024438	0.553834	0.490251	0.971451	166402
CMP_1_D2_6_R1	CMP	Common myeloid progenitor	peripheral blood	1	1	C8W	M	65	2N	SUB137	HiSeq 3000/4000	75	paired	GCCAAT	28553208	28500728	9213662	3663448	330412	386	0.059585	4198	0.983087	0.128303	0.00183797	0.323278	0.60239	0.909808	264418
CMP_1_D2_7_R1	CMP	Common myeloid progenitor	peripheral blood	1	1	C8W	M	65	2N	SUB137	HiSeq 3000/4000	75	paired	CAGATC	26473222	26405062	9201542	3879262	382826	200	0.045	3135	0.981499	0.146535	0.00257468	0.348476	0.578412	0.901315	303347
CMP_1_D2_8_R1	CMP	Common myeloid progenitor	peripheral blood	1	1	C8W	M	65	2N	SUB137	HiSeq 3000/4000	75	paired	ACTTGA	24247310	24124740	7420978	2717790	297490	166	0.024096	1887	0.986751	0.112086	0.00505499	0.307609	0.633769	0.89054	234691
CMP_1_D2_9_R1	CMP	Common myeloid progenitor	peripheral blood	1	1	C8W	M	65	2N	SUB137	HiSeq 3000/4000	75	paired	GATCAG	23604430	23543320	7945814	3129180	272492	145	0	3190	0.985893	0.132567	0.00258892	0.337498	0.606185	0.912919	217402
CMP_10_D2_1_R2	CMP	Common myeloid progenitor	peripheral blood	10	10	C8W	M	65	2N	SUB0162	HiSeq 3000/4000	75	paired	AGTCAA	20488082	19869134	13155876	4784570	3793300	2931	0.016377	12675	0.982643	0.233529	0.0302101	0.662126	0.636317	0.207181	2704322
CMP_10_D2_2_R2	CMP	Common myeloid progenitor	peripheral blood	10	10	C8W	M	65	2N	SUB0162	HiSeq 3000/4000	75	paired	AGTTCC	19078408	18480150	10127638	3995554	3160708	2798	0.013581	11746	0.985953	0.209428	0.0313579	0.548028	0.60548	0.208944	2275256
CMP_10_D2_3_R2	CMP	Common myeloid progenitor	peripheral blood	10	10	C8W	M	65	2N	SUB0162	HiSeq 3000/4000	75	paired	ATGTCA	12374232	12015476	6935654	3417460	2971684	1732	0.008083	10717	0.983018	0.276176	0.0289922	0.577227	0.507262	0.130441	2144527
CMP_10_D2_4_R2	CMP	Common myeloid progenitor	peripheral blood	10	10	C8W	M	65	2N	SUB0162	HiSeq 3000/4000	75	paired	CCGTCC	12098830	11721714	6733480	3302776	2262420	3506	0.035368	8628	0.985512	0.272983	0.0311696	0.574445	0.509499	0.314994	1641494
CMP_10_D2_5_R2	CMP	Common myeloid progenitor	peripheral blood	10	10	C8W	M	65	2N	SUB0162	HiSeq 3000/4000	75	paired	GTCCGC	11857312	11456716	6728824	3028388	2252836	1558	0.020539	8035	0.98295	0.255403	0.0337847	0.587326	0.549938	0.256094	1627068
CMP_10_D2_6_R2	CMP	Common myeloid progenitor	peripheral blood	10	10	C8W	M	65	2N	SUB0162	HiSeq 3000/4000	75	paired	GTGAAA	13410398	12997566	7302770	3155246	2373120	1744	0.011468	9889	0.98109	0.235284	0.0307845	0.561857	0.567938	0.247881	1735847
CMP_10_D2_7_R2	CMP	Common myeloid progenitor	peripheral blood	10	10	C8W	M	65	2N	SUB0162	HiSeq 3000/4000	75	paired	GTGGCC	16221746	15732366	9856350	3883970	3117434	1704	0.016432	9723	0.983236	0.23943	0.0301681	0.626501	0.605942	0.197359	2255085
CMP_10_D2_8_R2	CMP	Common myeloid progenitor	peripheral blood	10	10	C8W	M	65	2N	SUB0162	HiSeq 3000/4000	75	paired	GTTTCG	6419612	6258582	3473908	2042598	1623400	1311	0.020595	8593	0.982078	0.318181	0.0250841	0.555063	0.412017	0.205228	1167693
CMP_50_D2_1_R2	CMP	Common myeloid progenitor	peripheral blood	50	50	C8W	M	65	2N	SUB0162	HiSeq 3000/4000	75	paired	CGTACG	40803260	39897172	25305824	12512746	11366780	2984	0.025134	14901	0.983827	0.30666	0.0222063	0.634276	0.505539	0.0915839	6791287
CMP_50_D2_2_R2	CMP	Common myeloid progenitor	peripheral blood	50	50	C8W	M	65	2N	SUB0162	HiSeq 3000/4000	75	paired	GAGTGG	54170406	52815940	36193118	12707242	11619444	2146	0.016775	12204	0.982956	0.234579	0.0250038	0.685269	0.648904	0.0856046	7226196
CMP_1000_D2_R2	CMP	Common myeloid progenitor	peripheral blood	1000	1000	C8W	M	65	2N	SUB0162	HiSeq 3000/4000	75	paired	ACTGAT	136742896	134088826	98584292	57761344	53189540	1279	0.031274	6504	0.982626	0.422408	0.0194092	0.735216	0.414092	0.0791499	19187737
CMP_10_D3_1_R1	CMP	Common myeloid progenitor	peripheral blood	10	10	CM4	M	55	2N	SUB0149	HiSeq 3000/4000	75	paired	ATTCCT	17355040	17287958	7267094	4437014	1938620	1397	0.02577	8391	0.984269	0.255661	0.00386527	0.420356	0.389438	0.56308	1535296
CMP_10_D3_2_R1	CMP	Common myeloid progenitor	peripheral blood	10	10	CM4	M	55	2N	SUB0149	HiSeq 3000/4000	75	paired	ACTGAT	15883340	15819270	8793356	5565716	3504012	1142	0.028897	10636	0.984017	0.350412	0.00403379	0.555864	0.367054	0.370429	2680286
CMP_10_D3_3_R1	CMP	Common myeloid progenitor	peripheral blood	10	10	CM4	M	55	2N	SUB0149	HiSeq 3000/4000	75	paired	GAGTGG	16929670	16857538	8453818	4344252	3359388	714	0.029412	9876	0.981268	0.256606	0.00426069	0.501486	0.48612	0.226705	2540416
CMP_10_D3_4_R1	CMP	Common myeloid progenitor	peripheral blood	10	10	CM4	M	55	2N	SUB0149	HiSeq 3000/4000	75	paired	CGTACG	16120978	16047440	7983208	4393888	3024534	1246	0.038523	9993	0.987291	0.272557	0.00456163	0.497475	0.449609	0.31165	2334255
CMP_10_D3_5_R1	CMP	Common myeloid progenitor	peripheral blood	10	10	CM4	M	55	2N	SUB0149	HiSeq 3000/4000	75	paired	GTTTCG	13653950	13599880	7030230	3928658	2848004	868	0.006912	11201	0.982144	0.287731	0.00396003	0.516933	0.441176	0.27507	2195147
CMP_10_D3_6_R1	CMP	Common myeloid progenitor	peripheral blood	10	10	CM4	M	55	2N	SUB0149	HiSeq 3000/4000	75	paired	GTGGCC	15065356	15000476	6570704	4089154	2978556	524	0.019084	8223	0.984434	0.271428	0.00430657	0.438033	0.377669	0.271596	2275084
CMP_10_D3_7_R1	CMP	Common myeloid progenitor	peripheral blood	10	10	CM4	M	55	2N	SUB0149	HiSeq 3000/4000	75	paired	GTGAAA	15902434	15827772	6891050	4523946	1679822	198	0.015152	5433	0.982514	0.284481	0.004695	0.435377	0.343504	0.628682	1321080
CMP_10_D3_8_R1	CMP	Common myeloid progenitor	peripheral blood	10	10	CM4	M	55	2N	SUB0149	HiSeq 3000/4000	75	paired	GTCCGC	15326118	15249614	7005622	3890994	2497610	236	0.105932	8746	0.983192	0.25388	0.00499174	0.459397	0.44459	0.358105	1936908
CMP_50_D3_1_R1	CMP	Common myeloid progenitor	peripheral blood	50	50	CM4	M	55	2N	SUB0149	HiSeq 3000/4000	75	paired	CCGTCC	41047730	40908838	21439002	10641216	8471094	209	0	7966	0.984183	0.25924	0.00338367	0.524068	0.503652	0.203936	5830349
CMP_50_D3_2_R1	CMP	Common myeloid progenitor	peripheral blood	50	50	CM4	M	55	2N	SUB0149	HiSeq 3000/4000	75	paired	ATGTCA	40473490	40351890	25749110	13808234	11044772	1009	0.024777	11516	0.983935	0.341167	0.00300444	0.638114	0.463739	0.200131	7321677
CMP_1000_D3_R1	CMP	Common myeloid progenitor	peripheral blood	1000	1000	CM4	M	55	2N	SUB0149	HiSeq 3000/4000	75	paired	AGTTCC	95960172	95759374	72601046	50323744	46985178	502	0.02988	5158	0.983327	0.524423	0.00209251	0.758161	0.306845	0.0663418	18364104
GMP_1_D1_10_R1	GMP	Granulocyte macrophage progenitor	peripheral blood	1	1	W5W	M	50	2N	SUB0245	HiSeq 3000/4000	75	paired	TAGCTT	32910934	32571742	10417564	1391252	526024	109	0.036697	4998	0.982593	0.0422732	0.0103064	0.319834	0.866451	0.621906	422256
GMP_1_D1_12_R1	GMP	Granulocyte macrophage progenitor	peripheral blood	1	1	W5W	M	50	2N	SUB0245	HiSeq 3000/4000	75	paired	CTTGTA	26633874	26541658	7640512	2484754	303392	84	0	2345	0.983795	0.093293	0.00346236	0.287869	0.674792	0.877899	252559
GMP_1_D1_13_R1	GMP	Granulocyte macrophage progenitor	peripheral blood	1	1	W5W	M	50	2N	SUB0245	HiSeq 3000/4000	75	paired	ATTCCT	18306396	18234334	6861516	1945118	561434	131	0.015267	4933	0.982364	0.106253	0.00393644	0.376296	0.716518	0.711362	456023
GMP_1_D1_14_R1	GMP	Granulocyte macrophage progenitor	peripheral blood	1	1	W5W	M	50	2N	SUB0245	HiSeq 3000/4000	75	paired	ACTGAT	26686108	26566742	6359032	1761930	741234	340	0.05	8422	0.983258	0.0660242	0.00447296	0.239361	0.722925	0.579306	596964
GMP_1_D1_15_R1	GMP	Granulocyte macrophage progenitor	peripheral blood	1	1	W5W	M	50	2N	SUB0245	HiSeq 3000/4000	75	paired	GAGTGG	25521820	25364110	8535472	2014460	549852	457	0	12784	0.982947	0.0789309	0.00617942	0.336518	0.76399	0.727047	449676
GMP_1_D1_16_R1	GMP	Granulocyte macrophage progenitor	peripheral blood	1	1	W5W	M	50	2N	SUB0245	HiSeq 3000/4000	75	paired	CGTACG	24257456	24120430	6913726	1335684	517750	505	0.019802	9110	0.98595	0.0550628	0.00564882	0.286634	0.806807	0.612371	422938
GMP_1_D1_17_R1	GMP	Granulocyte macrophage progenitor	peripheral blood	1	1	W5W	M	50	2N	SUB0245	HiSeq 3000/4000	75	paired	GTTTCG	16520438	16443934	4667756	1280162	505506	90	0	3209	0.98473	0.0774896	0.00463087	0.283859	0.725744	0.605123	415966
GMP_1_D1_18_R1	GMP	Granulocyte macrophage progenitor	peripheral blood	1	1	W5W	M	50	2N	SUB0245	HiSeq 3000/4000	75	paired	GTGGCC	83968598	83861096	64656994	37628286	353222	0	NA	3958	0.975745	0.448123	0.00128026	0.771001	0.418032	0.990613	293691
GMP_1_D1_19_R1	GMP	Granulocyte macrophage progenitor	peripheral blood	1	1	W5W	M	50	2N	SUB0245	HiSeq 3000/4000	75	paired	GTGAAA	28915220	28652836	10267686	2828942	601522	191	0.020942	5386	0.984218	0.0978357	0.00907425	0.358348	0.724481	0.787369	487077
GMP_1_D1_1_R1	GMP	Granulocyte macrophage progenitor	peripheral blood	1	1	W5W	M	50	2N	SUB0245	HiSeq 3000/4000	75	paired	ATCACG	20340956	20147728	9207478	2316358	430534	298	0.067114	5915	0.979036	0.113877	0.00949946	0.456998	0.748426	0.814133	357846
GMP_1_D1_20_R1	GMP	Granulocyte macrophage progenitor	peripheral blood	1	1	W5W	M	50	2N	SUB0245	HiSeq 3000/4000	75	paired	GTCCGC	23965170	23843992	6701986	1507114	526216	191	0.052356	4721	0.982207	0.0628877	0.00505642	0.281077	0.775124	0.650845	431246
GMP_1_D1_21_R1	GMP	Granulocyte macrophage progenitor	peripheral blood	1	1	W5W	M	50	2N	SUB0245	HiSeq 3000/4000	75	paired	CCGTCC	25928120	25789292	5877884	1419746	543060	368	0.008152	6931	0.978358	0.054757	0.00535434	0.22792	0.75846	0.617495	441021
GMP_1_D1_22_R1	GMP	Granulocyte macrophage progenitor	peripheral blood	1	1	W5W	M	50	2N	SUB0245	HiSeq 3000/4000	75	paired	ATGTCA	23670282	23587134	12362610	3928580	453420	303	0.013201	7459	0.985521	0.165971	0.00351276	0.524125	0.682221	0.884584	372681
GMP_1_D1_23_R1	GMP	Granulocyte macrophage progenitor	peripheral blood	1	1	W5W	M	50	2N	SUB0245	HiSeq 3000/4000	75	paired	AGTTCC	23300802	23127848	5837378	1427404	370168	357	0.070028	7851	0.980257	0.0612599	0.00742266	0.252396	0.755472	0.74067	307885
GMP_1_D1_24_R1	GMP	Granulocyte macrophage progenitor	peripheral blood	1	1	W5W	M	50	2N	SUB0245	HiSeq 3000/4000	75	paired	AGTCAA	23900352	23783650	7891906	1806840	486544	138	0.028986	4554	0.987044	0.0755989	0.00488286	0.331821	0.771052	0.730721	408134
GMP_1_D1_2_R1	GMP	Granulocyte macrophage progenitor	peripheral blood	1	1	W5W	M	50	2N	SUB0245	HiSeq 3000/4000	75	paired	CGATGT	24672286	24483008	9386162	2479662	272094	0	NA	1709	0.97835	0.100504	0.00767168	0.383375	0.735817	0.89027	222831
GMP_1_D1_4_R1	GMP	Granulocyte macrophage progenitor	peripheral blood	1	1	W5W	M	50	2N	SUB0245	HiSeq 3000/4000	75	paired	TGACCA	23125074	22968606	14409006	6331748	573634	253	0.003953	4044	0.983927	0.273804	0.00676616	0.627335	0.56057	0.909404	464179
GMP_1_D1_5_R1	GMP	Granulocyte macrophage progenitor	peripheral blood	1	1	W5W	M	50	2N	SUB0245	HiSeq 3000/4000	75	paired	ACAGTG	26854580	26666192	7958170	2040946	467240	249	0	6040	0.984437	0.0759999	0.00701512	0.298437	0.743541	0.771067	388419
GMP_1_D1_6_R1	GMP	Granulocyte macrophage progenitor	peripheral blood	1	1	W5W	M	50	2N	SUB0245	HiSeq 3000/4000	75	paired	GCCAAT	30889206	29838554	13654268	3351522	643126	966	0.008282	11174	0.983891	0.108501	0.0340136	0.457605	0.754544	0.808109	521884
GMP_1_D1_7_R1	GMP	Granulocyte macrophage progenitor	peripheral blood	1	1	W5W	M	50	2N	SUB0245	HiSeq 3000/4000	75	paired	CAGATC	38210292	38080366	28046862	12272654	398392	456	0.028509	7497	0.98426	0.321187	0.00340029	0.736518	0.562423	0.967538	326667
GMP_1_D1_8_R1	GMP	Granulocyte macrophage progenitor	peripheral blood	1	1	W5W	M	50	2N	SUB0245	HiSeq 3000/4000	75	paired	ACTTGA	24857504	24593040	6293592	1120404	595388	270	0.011111	6327	0.982456	0.0450731	0.0106392	0.255909	0.821977	0.468595	483045
GMP_1_D1_9_R1	GMP	Granulocyte macrophage progenitor	peripheral blood	1	1	W5W	M	50	2N	SUB0245	HiSeq 3000/4000	75	paired	GATCAG	23614452	23448014	7059772	1609988	541380	233	0	6007	0.979024	0.0681781	0.00704814	0.301082	0.771949	0.663737	431872
GMP_10_D1_1_R1	GMP	Granulocyte macrophage progenitor	peripheral blood	10	10	W5W	M	50	2N	SUB0258	HiSeq 3000/4000	75	paired	ATCACG	16667828	16575180	9171426	3388738	2595372	2020	0.04505	13490	0.985471	0.20331	0.00555849	0.553323	0.630511	0.234118	2035349
GMP_10_D1_2_R1	GMP	Granulocyte macrophage progenitor	peripheral blood	10	10	W5W	M	50	2N	SUB0258	HiSeq 3000/4000	75	paired	CGATGT	8413838	8358422	3919946	2218770	1753008	986	0.046653	10628	0.985322	0.263705	0.00658629	0.468982	0.433979	0.209919	1403822
GMP_10_D1_3_R1	GMP	Granulocyte macrophage progenitor	peripheral blood	10	10	W5W	M	50	2N	SUB0258	HiSeq 3000/4000	75	paired	TTAGGC	24439904	24286670	15761690	9951530	1822500	1211	0.046243	16094	0.983907	0.407184	0.00626983	0.648985	0.368625	0.816862	1435426
GMP_10_D1_4_R1	GMP	Granulocyte macrophage progenitor	peripheral blood	10	10	W5W	M	50	2N	SUB0258	HiSeq 3000/4000	75	paired	TGACCA	15041204	14924896	8622438	4368902	2701992	2199	0.035016	19775	0.983767	0.290462	0.00773263	0.577722	0.49331	0.38154	2086171
GMP_10_D1_5_R1	GMP	Granulocyte macrophage progenitor	peripheral blood	10	10	W5W	M	50	2N	SUB0258	HiSeq 3000/4000	75	paired	ACAGTG	17979056	17811118	10548572	4679712	4025896	3480	0.008333	23570	0.982987	0.260287	0.00934076	0.592246	0.556365	0.139713	3009618
GMP_10_D1_6_R1	GMP	Granulocyte macrophage progenitor	peripheral blood	10	10	W5W	M	50	2N	SUB0258	HiSeq 3000/4000	75	paired	GCCAAT	26669438	26392966	16884162	5381124	4649610	4858	0.012351	21580	0.982298	0.201771	0.0103666	0.639722	0.681292	0.135941	3384640
GMP_10_D1_7_R1	GMP	Granulocyte macrophage progenitor	peripheral blood	10	10	W5W	M	50	2N	SUB0258	HiSeq 3000/4000	75	paired	CAGATC	11450034	11377116	4870656	2919878	1461374	1623	0.013555	17674	0.981385	0.25501	0.00636837	0.42811	0.400516	0.499509	1159889
GMP_10_D1_8_R1	GMP	Granulocyte macrophage progenitor	peripheral blood	10	10	W5W	M	50	2N	SUB0258	HiSeq 3000/4000	75	paired	ACTTGA	23652608	21701908	13331226	4788294	3805194	4304	0.013708	26050	0.983378	0.202443	0.0824729	0.614288	0.640821	0.205313	2867407
GMP_50_D1_1_R1	GMP	Granulocyte macrophage progenitor	peripheral blood	50	50	W5W	M	50	2N	SUB0258	HiSeq 3000/4000	75	paired	GATCAG	48158478	47607280	34332270	13221684	11762914	2378	0.005887	22124	0.982824	0.274545	0.0114455	0.721156	0.61489	0.110332	7679964
GMP_50_D1_2_R1	GMP	Granulocyte macrophage progenitor	peripheral blood	50	50	W5W	M	50	2N	SUB0258	HiSeq 3000/4000	75	paired	TAGCTT	46159996	45981032	33955098	14830752	13669554	2301	0.047371	21745	0.982939	0.32129	0.00387704	0.738459	0.563225	0.0782966	8602005
GMP_1000_D1_R1	GMP	Granulocyte macrophage progenitor	peripheral blood	1000	400	W5W	M	50	2N	SUB0258	HiSeq 3000/4000	75	paired	GGCTAC	115411858	114939062	85851542	31372314	29608188	874	0.024027	13195	0.984236	0.271829	0.0040966	0.746931	0.634575	0.0562319	14678564
GMP_10_D2_1_R1	GMP	Granulocyte macrophage progenitor	peripheral blood	10	10	W6U	M	NA	2N	SUB0244	HiSeq 3000/4000	75	paired	AGTCAA	16686416	16572064	8967504	4247146	3127732	2188	0.04479	24996	0.983237	0.254527	0.006853	0.541122	0.526385	0.263569	2394086
GMP_10_D2_2_R1	GMP	Granulocyte macrophage progenitor	peripheral blood	10	10	W6U	M	NA	2N	SUB0244	HiSeq 3000/4000	75	paired	AGTTCC	16357834	16298506	10161834	5152954	3558866	2418	0.059553	19486	0.982757	0.315014	0.00362689	0.623483	0.492911	0.309354	2674258
GMP_10_D2_3_R1	GMP	Granulocyte macrophage progenitor	peripheral blood	10	10	W6U	M	NA	2N	SUB0244	HiSeq 3000/4000	75	paired	ATGTCA	17940922	17822476	10365608	5147946	2938352	2188	0.017367	21809	0.981292	0.286939	0.006602	0.581603	0.503363	0.429219	2257409
GMP_10_D2_4_R1	GMP	Granulocyte macrophage progenitor	peripheral blood	10	10	W6U	M	NA	2N	SUB0244	HiSeq 3000/4000	75	paired	CCGTCC	19905546	19821096	10586628	4081812	2784900	3953	0.027068	21556	0.979959	0.205059	0.00424254	0.534109	0.614437	0.317729	2126260
GMP_10_D2_5_R1	GMP	Granulocyte macrophage progenitor	peripheral blood	10	10	W6U	M	NA	2N	SUB0244	HiSeq 3000/4000	75	paired	GTCCGC	17938376	17863818	9339038	3750846	2963382	3303	0.00545	18533	0.981385	0.209096	0.00415634	0.522791	0.598369	0.209943	2248234
GMP_10_D2_6_R1	GMP	Granulocyte macrophage progenitor	peripheral blood	10	10	W6U	M	NA	2N	SUB0244	HiSeq 3000/4000	75	paired	GTGAAA	16490500	16422144	9377010	3544388	2766196	1740	0.047701	17710	0.983682	0.214935	0.00414517	0.570998	0.622013	0.219556	2129377
GMP_10_D2_7_R1	GMP	Granulocyte macrophage progenitor	peripheral blood	10	10	W6U	M	NA	2N	SUB0244	HiSeq 3000/4000	75	paired	GTGGCC	16241986	16189478	7427070	3585710	1930338	1255	0.029482	15978	0.983978	0.220768	0.00323286	0.458759	0.517211	0.461658	1534311
GMP_10_D2_8_R1	GMP	Granulocyte macrophage progenitor	peripheral blood	10	10	W6U	M	NA	2N	SUB0244	HiSeq 3000/4000	75	paired	GTTTCG	14726638	14685586	5132944	2699890	1687354	1467	0.037491	15425	0.982431	0.183334	0.0027876	0.349523	0.474008	0.375029	1355679
GMP_50_D2_1_R1	GMP	Granulocyte macrophage progenitor	peripheral blood	50	50	W6U	M	NA	2N	SUB0244	HiSeq 3000/4000	75	paired	CGTACG	46332108	46227652	31964738	14219594	12801382	2856	0.034664	22436	0.983375	0.306906	0.00225451	0.691464	0.555147	0.0997365	8184599
GMP_50_D2_2_R1	GMP	Granulocyte macrophage progenitor	peripheral blood	50	50	W6U	M	NA	2N	SUB0244	HiSeq 3000/4000	75	paired	GAGTGG	50598484	50445360	35721986	13345912	11944762	3185	0.038932	23475	0.981981	0.263761	0.00302626	0.708132	0.626395	0.104987	7755578
GMP_1000_D2_R1	GMP	Granulocyte macrophage progenitor	peripheral blood	1000	400	W6U	M	NA	2N	SUB0244	HiSeq 3000/4000	75	paired	ACTGAT	93425596	93046356	68428534	37253930	35171578	NA	NA	NA	NA	0.398755	0.00405927	0.735424	0.455579	0.0558962	16045205
GMP_10_D3_1_R1	GMP	Granulocyte macrophage progenitor	peripheral blood	10	10	W7S	M	NA	2N	SUB0240	HiSeq 3000/4000	75	paired	CTTGTA	14972076	14868718	9742558	4815474	4115104	11443	0.012497	29322	0.982027	0.32163	0.00690338	0.655239	0.505728	0.145442	3037857
GMP_10_D3_2_R1	GMP	Granulocyte macrophage progenitor	peripheral blood	10	10	W7S	M	NA	2N	SUB0240	HiSeq 3000/4000	75	paired	GGCTAC	12710788	12626358	6661170	3401828	2338988	3722	0.022837	18686	0.984855	0.267633	0.00664239	0.527561	0.489305	0.312432	1784178
GMP_10_D3_3_R1	GMP	Granulocyte macrophage progenitor	peripheral blood	10	10	W7S	M	NA	2N	SUB0240	HiSeq 3000/4000	75	paired	TAGCTT	22394752	22143646	14342386	4682886	3911166	6994	0.012582	25897	0.984091	0.209106	0.0112127	0.647698	0.673493	0.164796	2879942
GMP_10_D3_4_R1	GMP	Granulocyte macrophage progenitor	peripheral blood	10	10	W7S	M	NA	2N	SUB0240	HiSeq 3000/4000	75	paired	GATCAG	14336918	14211432	9188024	3790790	3208046	6185	0.022635	22550	0.981907	0.264408	0.00875265	0.646523	0.587421	0.153726	2433712
GMP_10_D3_5_R1	GMP	Granulocyte macrophage progenitor	peripheral blood	10	10	W7S	M	NA	2N	SUB0240	HiSeq 3000/4000	75	paired	ACTTGA	21492996	21304128	14195502	4710628	4190684	6211	0.017066	21606	0.982412	0.21917	0.00878742	0.666326	0.668161	0.110377	3131431
GMP_10_D3_6_R1	GMP	Granulocyte macrophage progenitor	peripheral blood	10	10	W7S	M	NA	2N	SUB0240	HiSeq 3000/4000	75	paired	CAGATC	17138198	16855728	9835562	3493416	2676868	7614	0.016811	23396	0.983202	0.203838	0.0164819	0.583515	0.644818	0.233739	2028358
GMP_10_D3_7_R1	GMP	Granulocyte macrophage progenitor	peripheral blood	10	10	W7S	M	NA	2N	SUB0240	HiSeq 3000/4000	75	paired	GCCAAT	20196156	20028934	13099854	3406666	3054826	4509	0.019517	19440	0.983899	0.168679	0.00827989	0.654046	0.739946	0.10328	2336205
GMP_10_D3_8_R1	GMP	Granulocyte macrophage progenitor	peripheral blood	10	10	W7S	M	NA	2N	SUB0240	HiSeq 3000/4000	75	paired	ACAGTG	15227200	15053498	10032318	3843246	3309794	4562	0.009426	18623	0.982387	0.252393	0.0114074	0.666444	0.616913	0.138802	2501509
GMP_50_D3_1_R1	GMP	Granulocyte macrophage progenitor	peripheral blood	50	50	W7S	M	NA	2N	SUB0240	HiSeq 3000/4000	75	paired	TGACCA	49192974	49003736	36402336	11729636	10732744	3332	0.015006	18748	0.982238	0.238441	0.00384685	0.742848	0.677778	0.0849892	7096161
GMP_50_D3_2_R1	GMP	Granulocyte macrophage progenitor	peripheral blood	50	50	W7S	M	NA	2N	SUB0240	HiSeq 3000/4000	75	paired	TTAGGC	46064996	45903166	33786596	15656460	13882104	5741	0.014457	26213	0.983176	0.339878	0.00351308	0.736041	0.536607	0.113331	8689336
GMP_1000_D3_R1	GMP	Granulocyte macrophage progenitor	peripheral blood	1000	400	W7S	M	NA	2N	SUB0240	HiSeq 3000/4000	75	paired	CGATGT	126938692	126702558	97566496	57454634	54097764	4200	0.030952	23729	0.984112	0.452617	0.00186022	0.770044	0.411123	0.0584264	19752802
HSCbm_10_D1_1_R1	HSC	Hematopoietic stem cell	bone marrow	10	10	YMR	M	NA	2N	SUB0339	HiSeq 3000/4000	75	paired	AGTCAA	12927120	12880928	7356386	4846638	2415826	3127	0.004797	23304	0.98172	0.37492	0.00357326	0.571107	0.341166	0.501546	1828025
HSCbm_10_D1_2_R1	HSC	Hematopoietic stem cell	bone marrow	10	10	YMR	M	NA	2N	SUB0339	HiSeq 3000/4000	75	paired	AGTTCC	11001320	10973028	5427896	3021710	2224368	1036	0.073359	14393	0.984576	0.274668	0.00257169	0.494658	0.4433	0.263871	1728103
HSCbm_10_D1_3_R1	HSC	Hematopoietic stem cell	bone marrow	10	10	YMR	M	NA	2N	SUB0339	HiSeq 3000/4000	75	paired	ATGTCA	9896866	9848604	4208762	2619052	2272180	3048	0.032152	17559	0.981719	0.264634	0.00487649	0.427346	0.377714	0.132442	1741557
HSCbm_10_D1_4_R1	HSC	Hematopoietic stem cell	bone marrow	10	10	YMR	M	NA	2N	SUB0339	HiSeq 3000/4000	75	paired	CCGTCC	9662870	9630934	4609316	3385584	2308920	2833	0.024709	19643	0.981724	0.35037	0.00330502	0.478595	0.265491	0.318014	1765474
HSCbm_10_D1_5_R1	HSC	Hematopoietic stem cell	bone marrow	10	10	YMR	M	NA	2N	SUB0339	HiSeq 3000/4000	75	paired	GTCCGC	14097940	14049390	7045142	3698234	3239710	2440	0.022131	17283	0.982353	0.262324	0.00344377	0.501455	0.475066	0.123985	2405107
HSCbm_10_D1_6_R1	HSC	Hematopoietic stem cell	bone marrow	10	10	YMR	M	NA	2N	SUB0339	HiSeq 3000/4000	75	paired	GTGAAA	15917264	15882890	9878266	6240288	2289772	2539	0.006696	14853	0.980745	0.392045	0.00215954	0.621944	0.368281	0.633066	1743094
HSCbm_10_D1_7_R1	HSC	Hematopoietic stem cell	bone marrow	10	10	YMR	M	NA	2N	SUB0339	HiSeq 3000/4000	75	paired	GTGGCC	17787922	17739060	10589264	6029264	3826046	3406	0.020846	19558	0.981798	0.338953	0.00274692	0.596946	0.430625	0.365421	2787375
HSCbm_10_D1_8_R1	HSC	Hematopoietic stem cell	bone marrow	10	10	YMR	M	NA	2N	SUB0339	HiSeq 3000/4000	75	paired	GTTTCG	10510756	10484844	5540154	3210972	2269066	2348	0.01448	13212	0.983727	0.305494	0.00246528	0.528396	0.420418	0.29334	1739187
HSCbm_50_D1_1_R1	HSC	Hematopoietic stem cell	bone marrow	50	50	YMR	M	NA	2N	SUB0339	HiSeq 3000/4000	75	paired	CGTACG	37254266	37166482	20791976	11101442	10130128	2810	0.007473	19007	0.981375	0.297991	0.00235635	0.559428	0.466071	0.0874944	6642494
HSCbm_50_D1_2_R1	HSC	Hematopoietic stem cell	bone marrow	50	50	YMR	M	NA	2N	SUB0339	HiSeq 3000/4000	75	paired	GAGTGG	33986228	33904984	23333136	14494348	12874254	4118	0.023312	25022	0.980098	0.426477	0.0023905	0.688192	0.378808	0.111774	8119875
HSCbm_1000_D1_R1	HSC	Hematopoietic stem cell	bone marrow	1000	100	YMR	M	NA	2N	SUB0339	HiSeq 3000/4000	75	paired	ACTGAT	76402432	76248486	54437384	26092034	24142464	3225	0.045581	23194	0.982064	0.341508	0.00201494	0.713947	0.520696	0.074719	12723320
HSCbm_10_D3_1_R1	HSC	Hematopoietic stem cell	bone marrow	10	10	HSCbm_D3	M	NA	2N	SUB0338	HiSeq 3000/4000	75	paired	ATCACG	29846986	29786126	21283428	10387868	3544506	1727	0.035321	13458	0.984247	0.348037	0.00203907	0.714542	0.511927	0.658784	2650899
HSCbm_10_D3_3_R1	HSC	Hematopoietic stem cell	bone marrow	10	10	HSCbm_D3	M	NA	2N	SUB0338	HiSeq 3000/4000	75	paired	TTAGGC	17522618	17419566	11984440	4971508	4364956	3135	0.027113	25271	0.982589	0.283719	0.00588108	0.687987	0.58517	0.122006	3164671
HSCbm_10_D3_4_R1	HSC	Hematopoietic stem cell	bone marrow	10	10	HSCbm_D3	M	NA	2N	SUB0338	HiSeq 3000/4000	75	paired	TGACCA	19028228	18939950	10331246	4269158	2988136	1841	0.030418	18634	0.980358	0.224359	0.00463932	0.545474	0.586772	0.300064	2269367
HSCbm_10_D3_5_R1	HSC	Hematopoietic stem cell	bone marrow	10	10	HSCbm_D3	M	NA	2N	SUB0338	HiSeq 3000/4000	75	paired	ACAGTG	23270492	23197276	16793232	8368922	7556332	2729	0.017589	21586	0.981701	0.359637	0.0031463	0.723931	0.501649	0.0970961	5211326
HSCbm_10_D3_6_R1	HSC	Hematopoietic stem cell	bone marrow	10	10	HSCbm_D3	M	NA	2N	SUB0338	HiSeq 3000/4000	75	paired	GCCAAT	21865148	21187128	13772484	5097526	4295282	4067	0.021638	20503	0.982832	0.233135	0.0310092	0.65004	0.629876	0.157379	3158856
HSCbm_10_D3_7_R1	HSC	Hematopoietic stem cell	bone marrow	10	10	HSCbm_D3	M	NA	2N	SUB0338	HiSeq 3000/4000	75	paired	CAGATC	17843120	17755906	12123594	6284098	2116464	1304	0.006135	19291	0.984086	0.352186	0.00488782	0.682792	0.481664	0.663203	1631241
HSCbm_10_D3_8_R1	HSC	Hematopoietic stem cell	bone marrow	10	10	HSCbm_D3	M	NA	2N	SUB0338	HiSeq 3000/4000	75	paired	ACTTGA	16217742	16051938	11620406	4698052	4041590	1323	0.023432	16500	0.984424	0.289686	0.0102236	0.723925	0.595707	0.139731	3062163
HSCbm_50_D3_1_R1	HSC	Hematopoietic stem cell	bone marrow	50	50	HSCbm_D3	M	NA	2N	SUB0338	HiSeq 3000/4000	75	paired	GATCAG	44117592	44023814	32844722	15621202	14299810	2660	0.031579	25050	0.981317	0.354081	0.00212564	0.746067	0.524392	0.0845896	8809775
HSCbm_50_D3_2_R1	HSC	Hematopoietic stem cell	bone marrow	50	50	HSCbm_D3	M	NA	2N	SUB0338	HiSeq 3000/4000	75	paired	TAGCTT	45443346	45348830	33857332	14659520	13609764	2241	0.004016	24164	0.979349	0.322589	0.00207986	0.746598	0.567021	0.0716092	8582108
HSCbm_1000_D3_R1	HSC	Hematopoietic stem cell	bone marrow	1000	100	HSCbm_D3	M	NA	2N	SUB0338	HiSeq 3000/4000	75	paired	GGCTAC	80252796	80059294	59739026	25383292	23577452	2818	0.028034	25304	0.98356	0.316292	0.00241116	0.746185	0.575097	0.0711429	12857141
HSC_1_D4_11_R1	HSC	Hematopoietic stem cell	cord blood	1	1	MEH	M	0	2N	SUB0123	HiSeq 3000/4000	75	paired	GGCTAC	29759714	29668972	16952038	9650378	269786	366	0.013661	5058	0.982404	0.324277	0.00304916	0.571373	0.430725	0.972044	211887
HSC_1_D4_12_R1	HSC	Hematopoietic stem cell	cord blood	1	1	MEH	M	0	2N	SUB0123	HiSeq 3000/4000	75	paired	CTTGTA	31444498	31276656	12198448	4416134	887086	831	0.01444	5952	0.980679	0.140442	0.00533772	0.390018	0.637976	0.799126	700328
HSC_1_D4_13_R1	HSC	Hematopoietic stem cell	cord blood	1	1	MEH	M	0	2N	SUB0123	HiSeq 3000/4000	75	paired	AGTCAA	13477656	13441020	5168040	2486420	285758	167	0	2727	0.982765	0.184485	0.00271828	0.384498	0.518885	0.885073	229402
HSC_1_D4_14_R1	HSC	Hematopoietic stem cell	cord blood	1	1	MEH	M	0	2N	SUB0123	HiSeq 3000/4000	75	paired	AGTTCC	27293492	27251050	13598180	6370302	150162	650	0.021538	3901	0.979236	0.2334	0.00155502	0.498997	0.531533	0.976428	120371
HSC_1_D4_15_R1	HSC	Hematopoietic stem cell	cord blood	1	1	MEH	M	0	2N	SUB0123	HiSeq 3000/4000	75	paired	ATGTCA	22666126	22625532	10895178	5773738	236228	250	0.048	3508	0.982041	0.25473	0.00179095	0.481544	0.470065	0.959086	186186
HSC_1_D4_16_R1	HSC	Hematopoietic stem cell	cord blood	1	1	MEH	M	0	2N	SUB0123	HiSeq 3000/4000	75	paired	CCGTCC	28402416	28353944	20721708	15112884	156304	85	0	2093	0.983278	0.532099	0.00170662	0.730823	0.270674	0.989658	127865
HSC_1_D4_17_R1	HSC	Hematopoietic stem cell	cord blood	1	1	MEH	M	0	2N	SUB0123	HiSeq 3000/4000	75	paired	GTCCGC	24072896	24028434	9895268	4325392	399394	579	0.001727	3415	0.983602	0.179679	0.00184697	0.411815	0.562883	0.907663	314755
HSC_1_D4_18_R1	HSC	Hematopoietic stem cell	cord blood	1	1	MEH	M	0	2N	SUB0123	HiSeq 3000/4000	75	paired	GTGAAA	22643038	22594152	9872066	4226794	201288	161	0.006211	4860	0.981893	0.186671	0.00215899	0.43693	0.571843	0.952378	160258
HSC_1_D4_1_R1	HSC	Hematopoietic stem cell	cord blood	1	1	MEH	M	0	2N	SUB0123	HiSeq 3000/4000	75	paired	ATCACG	20776120	20644272	9695076	3688684	825712	627	0.00638	5416	0.986152	0.177544	0.00634613	0.469625	0.61953	0.77615	644468
HSC_1_D4_21_R1	HSC	Hematopoietic stem cell	cord blood	1	1	MEH	M	0	2N	SUB0123	HiSeq 3000/4000	75	paired	CGTACG	24422444	24386892	6718586	3000536	265506	398	0	3624	0.98372	0.12286	0.00145571	0.2755	0.553398	0.911514	208784
HSC_1_D4_24_R1	HSC	Hematopoietic stem cell	cord blood	1	1	MEH	M	0	2N	SUB0123	HiSeq 3000/4000	75	paired	ATTCCT	24245236	24217282	13169792	5961600	199508	66	0	1260	0.97619	0.245887	0.00115297	0.543818	0.547328	0.966534	160480
HSC_1_D4_2_R1	HSC	Hematopoietic stem cell	cord blood	1	1	MEH	M	0	2N	SUB0123	HiSeq 3000/4000	75	paired	CGATGT	38073434	37940292	21159082	9391166	379758	492	0.026423	2570	0.981323	0.246659	0.00349698	0.557694	0.556164	0.959562	293593
HSC_1_D4_3_R1	HSC	Hematopoietic stem cell	cord blood	1	1	MEH	M	0	2N	SUB0123	HiSeq 3000/4000	75	paired	TTAGGC	21276346	21133616	8156404	2026990	606690	1313	0.008378	5758	0.983501	0.0952696	0.00670839	0.385945	0.751485	0.700694	473684
HSC_1_D4_4_R1	HSC	Hematopoietic stem cell	cord blood	1	1	MEH	M	0	2N	SUB0123	HiSeq 3000/4000	75	paired	TGACCA	19844068	19758350	9467316	4059982	662586	1085	0.007373	6277	0.978015	0.204594	0.00431958	0.479155	0.571158	0.836801	525166
HSC_1_D4_5_R1	HSC	Hematopoietic stem cell	cord blood	1	1	MEH	M	0	2N	SUB0123	HiSeq 3000/4000	75	paired	ACAGTG	22592352	22466712	10089520	3674062	711158	598	0.003344	6833	0.981121	0.162624	0.00556117	0.449088	0.635854	0.806438	559019
HSC_1_D4_6_R1	HSC	Hematopoietic stem cell	cord blood	1	1	MEH	M	0	2N	SUB0123	HiSeq 3000/4000	75	paired	GCCAAT	27632478	27525886	9710328	2623196	586378	1981	0.004038	8891	0.983804	0.0949316	0.00385749	0.352771	0.729855	0.776464	462776
HSC_1_D4_7_R1	HSC	Hematopoietic stem cell	cord blood	1	1	MEH	M	0	2N	SUB0123	HiSeq 3000/4000	75	paired	CAGATC	27025282	26937140	14776196	6016916	627334	554	0.00361	5314	0.979488	0.22264	0.00326146	0.548544	0.592797	0.895738	495389
HSC_1_D4_9_R1	HSC	Hematopoietic stem cell	cord blood	1	1	MEH	M	0	2N	SUB0123	HiSeq 3000/4000	75	paired	GATCAG	24861500	24794042	17380192	12234874	274464	140	0	4045	0.988875	0.492121	0.00271335	0.700983	0.296045	0.977567	218711
HSC_10_D4_1_R1	HSC	Hematopoietic stem cell	cord blood	10	10	MEH	M	0	2N	SUB0183	HiSeq 3000/4000	75	paired	AGTCAA	16373278	16171364	8426116	5018582	2457376	233	0	2986	0.98426	0.306511	0.0123319	0.521052	0.404402	0.510345	1870322
HSC_10_D4_3_R1	HSC	Hematopoietic stem cell	cord blood	10	10	MEH	M	0	2N	SUB0183	HiSeq 3000/4000	75	paired	ATGTCA	17167798	16765442	9074390	4797804	2961262	545	0.009174	3152	0.97684	0.279465	0.0234367	0.541256	0.471281	0.382788	2241073
HSC_10_D4_4_R1	HSC	Hematopoietic stem cell	cord blood	10	10	MEH	M	0	2N	SUB0183	HiSeq 3000/4000	75	paired	CCGTCC	18190564	18042094	7462846	4725020	1397536	315	0	1906	0.991081	0.259751	0.00816192	0.413635	0.366861	0.704226	1086072
HSC_10_D4_5_R1	HSC	Hematopoietic stem cell	cord blood	10	10	MEH	M	0	2N	SUB0183	HiSeq 3000/4000	75	paired	GTCCGC	14993280	14875862	7859294	3778002	2176350	244	0.028689	2481	0.982265	0.25198	0.00783138	0.528325	0.519295	0.423942	1674522
HSC_10_D4_6_R1	HSC	Hematopoietic stem cell	cord blood	10	10	MEH	M	0	2N	SUB0183	HiSeq 3000/4000	75	paired	GTGAAA	16102016	15990464	8834444	4285608	2211364	368	0.008152	1849	0.98053	0.266154	0.00692783	0.552482	0.514898	0.484002	1688657
HSC_10_D4_7_R1	HSC	Hematopoietic stem cell	cord blood	10	10	MEH	M	0	2N	SUB0183	HiSeq 3000/4000	75	paired	GTGGCC	13220278	13124774	6349974	3938086	1272812	381	0.010499	3514	0.980649	0.297882	0.00722405	0.483816	0.379826	0.676794	1002554
HSC_10_D4_8_R1	HSC	Hematopoietic stem cell	cord blood	10	10	MEH	M	0	2N	SUB0183	HiSeq 3000/4000	75	paired	GTTTCG	15023206	14931182	7754122	4645610	1769520	732	0.015027	5515	0.985675	0.309229	0.00612546	0.519324	0.400885	0.619098	1376760
HSC_50_D4_1_R1	HSC	Hematopoietic stem cell	cord blood	50	50	MEH	M	0	2N	SUB0183	HiSeq 3000/4000	75	paired	CGTACG	36643882	36456384	22503784	10776070	7733012	191	0	1865	0.982306	0.294076	0.00511676	0.61728	0.521144	0.28239	5287919
HSC_50_D4_2_R1	HSC	Hematopoietic stem cell	cord blood	50	50	MEH	M	0	2N	SUB0183	HiSeq 3000/4000	75	paired	GAGTGG	41596340	41365746	25390422	14138196	10138068	148	0	1411	0.987952	0.33989	0.00554361	0.613803	0.443168	0.282931	6681342
HSC_1000_D4_R1	HSC	Hematopoietic stem cell	cord blood	1000	100	MEH	M	0	2N	SUB0183	HiSeq 3000/4000	75	paired	ACTGAT	99384408	98858278	62403884	24127370	18834190	198	0.005051	4484	0.979483	0.242768	0.00529389	0.631246	0.613367	0.219385	10877534
HSC_10_D5_1_R1	HSC	Hematopoietic stem cell	cord blood	10	10	N9N	F	0	2N	SUB0084	HiSeq 3000/4000	75	paired	ATCACG	14911632	14816410	7442728	5022048	2427914	233	0	2100	0.983333	0.336787	0.00638575	0.50233	0.325241	0.516549	1849434
HSC_10_D5_2_R1	HSC	Hematopoietic stem cell	cord blood	10	10	N9N	F	0	2N	SUB0084	HiSeq 3000/4000	75	paired	CGATGT	16919150	16760540	8203308	4933490	1976850	396	0.002525	2641	0.981825	0.291592	0.00937458	0.489442	0.398597	0.5993	1491395
HSC_10_D5_3_R1	HSC	Hematopoietic stem cell	cord blood	10	10	N9N	F	0	2N	SUB0084	HiSeq 3000/4000	75	paired	TTAGGC	15185554	15056984	7588280	5111100	1285718	267	0.003745	1693	0.987596	0.336576	0.0084666	0.503971	0.326448	0.748446	1012253
HSC_10_D5_4_R1	HSC	Hematopoietic stem cell	cord blood	10	10	N9N	F	0	2N	SUB0084	HiSeq 3000/4000	75	paired	TGACCA	15531922	15406970	9112782	4522664	3294550	182	0.005495	2845	0.980316	0.291185	0.00804485	0.591471	0.503701	0.271547	2486231
HSC_10_D5_5_R1	HSC	Hematopoietic stem cell	cord blood	10	10	N9N	F	0	2N	SUB0084	HiSeq 3000/4000	75	paired	ACAGTG	17635048	17392794	8484576	4826934	1959668	635	0.014173	4840	0.981818	0.273713	0.0137371	0.487821	0.431093	0.594014	1525092
HSC_10_D5_6_R1	HSC	Hematopoietic stem cell	cord blood	10	10	N9N	F	0	2N	SUB0084	HiSeq 3000/4000	75	paired	GCCAAT	17428614	17285446	9096714	5841546	3158386	240	0	3242	0.987353	0.33517	0.00821454	0.526264	0.35784	0.459324	2380250
HSC_10_D5_7_R1	HSC	Hematopoietic stem cell	cord blood	10	10	N9N	F	0	2N	SUB0084	HiSeq 3000/4000	75	paired	CAGATC	16420656	16183266	8755724	4777226	2762464	187	0.016043	2441	0.986481	0.290928	0.0144568	0.541036	0.454388	0.421743	2098643
HSC_10_D5_8_R1	HSC	Hematopoietic stem cell	cord blood	10	10	N9N	F	0	2N	SUB0084	HiSeq 3000/4000	75	paired	ACTTGA	15363736	15231564	8692190	5560686	3117438	0	NA	49	1	0.361936	0.00860286	0.57067	0.360266	0.439379	2348771
HSC_50_D5_1_R1	HSC	Hematopoietic stem cell	cord blood	50	50	N9N	F	0	2N	SUB0084	HiSeq 3000/4000	75	paired	GATCAG	32502130	32279408	21528126	12816522	9497750	223	0.004484	4373	0.982163	0.394329	0.00685254	0.666931	0.404662	0.258945	6391201
HSC_50_D5_2_R1	HSC	Hematopoietic stem cell	cord blood	50	50	N9N	F	0	2N	SUB0084	HiSeq 3000/4000	75	paired	TAGCTT	45913942	45616810	29416416	16064836	11869394	913	0.007667	6102	0.982956	0.34989	0.0064715	0.644859	0.453882	0.261157	7765719
HSC_1000_D5_R1	HSC	Hematopoietic stem cell	cord blood	1000	1000	N9N	F	0	2N	SUB0084	HiSeq 3000/4000	75	paired	GGCTAC	106613482	106033506	77007128	57205030	52755690	104	0	2432	0.983141	0.536565	0.00543999	0.726253	0.257146	0.0777788	19485503
HSC_10_D6_1_R1	HSC	Hematopoietic stem cell	cord blood	10	10	NAL	F	0	2N	SUB0088	HiSeq 3000/4000	75	paired	ATTCCT	13084900	12939490	7048604	3082716	2574216	3076	0.012354	8831	0.985279	0.235593	0.0111128	0.544736	0.562649	0.164952	1957307
HSC_10_D6_2_R1	HSC	Hematopoietic stem cell	cord blood	10	10	NAL	F	0	2N	SUB0088	HiSeq 3000/4000	75	paired	ACTGAT	20323390	20135578	13343436	4757014	3955564	2146	0.00932	8348	0.985026	0.234066	0.00924117	0.66268	0.643494	0.168478	2913390
HSC_10_D6_3_R1	HSC	Hematopoietic stem cell	cord blood	10	10	NAL	F	0	2N	SUB0088	HiSeq 3000/4000	75	paired	GAGTGG	17637944	17472536	11578330	3932010	3481570	1726	0.019699	5706	0.98598	0.222929	0.00937796	0.662659	0.660399	0.114557	2594813
HSC_10_D6_4_R1	HSC	Hematopoietic stem cell	cord blood	10	10	NAL	F	0	2N	SUB0088	HiSeq 3000/4000	75	paired	CGTACG	16820158	16668078	10576584	5144802	4277304	1768	0.013009	7836	0.982006	0.305871	0.00904153	0.634541	0.513567	0.168616	3094651
HSC_10_D6_5_R1	HSC	Hematopoietic stem cell	cord blood	10	10	NAL	F	0	2N	SUB0088	HiSeq 3000/4000	75	paired	GTTTCG	11373890	11262138	6653390	2496986	2149816	1239	0.004843	6239	0.981568	0.219537	0.00982531	0.590775	0.624705	0.139036	1634142
HSC_10_D6_6_R1	HSC	Hematopoietic stem cell	cord blood	10	10	NAL	F	0	2N	SUB0088	HiSeq 3000/4000	75	paired	GTGGCC	17980572	17751138	10904110	4478586	4016360	2559	0.009769	8223	0.985528	0.249079	0.0127601	0.614277	0.589275	0.103208	2949550
HSC_10_D6_7_R1	HSC	Hematopoietic stem cell	cord blood	10	10	NAL	F	0	2N	SUB0088	HiSeq 3000/4000	75	paired	GTGAAA	18491434	18300332	11893796	3604610	3020576	1226	0.014682	6947	0.982295	0.194934	0.0103346	0.649922	0.696934	0.162024	2248173
HSC_10_D6_8_R1	HSC	Hematopoietic stem cell	cord blood	10	10	NAL	F	0	2N	SUB0088	HiSeq 3000/4000	75	paired	GTCCGC	17942736	17708996	8825424	2426626	1843122	2015	0.02531	7078	0.982622	0.135243	0.013027	0.498358	0.725041	0.240459	1425392
HSC_50_D6_1_R1	HSC	Hematopoietic stem cell	cord blood	50	50	NAL	F	0	2N	SUB0088	HiSeq 3000/4000	75	paired	CCGTCC	43978968	43565664	29931050	11385486	10324900	1686	0.021352	8121	0.982884	0.258885	0.00939776	0.687033	0.61961	0.0931525	6789605
HSC_50_D6_2_R1	HSC	Hematopoietic stem cell	cord blood	50	50	NAL	F	0	2N	SUB0088	HiSeq 3000/4000	75	paired	ATGTCA	45680066	45291342	26657880	9664000	8491408	1151	0.006082	5007	0.983223	0.211558	0.00850971	0.588587	0.637481	0.121336	5680162
HSC_1000_D6_R1	HSC	Hematopoietic stem cell	cord blood	1000	1000	NAL	F	0	2N	SUB0088	HiSeq 3000/4000	75	paired	AGTTCC	110738704	110089260	81444262	46725438	43746622	465	0.019355	4479	0.97946	0.421943	0.00586465	0.739802	0.426289	0.0637515	17807770
HSCfl_10_D1_1_R1	HSC	Hematopoietic stem cell	fetal liver	10	10	YKV	M	NA	2N	SUB0260	HiSeq 3000/4000	75	paired	AGTCAA	17367146	17294780	7851140	4438584	2979708	2602	0.015757	17850	0.981849	0.255574	0.00416683	0.45396	0.434657	0.32868	2280749
HSCfl_10_D1_2_R1	HSC	Hematopoietic stem cell	fetal liver	10	10	YKV	M	NA	2N	SUB0260	HiSeq 3000/4000	75	paired	AGTTCC	19585750	19546176	9878584	4741946	2886414	2951	0.026432	20210	0.981989	0.242112	0.00202055	0.505397	0.519977	0.391302	2189029
HSCfl_10_D1_3_R1	HSC	Hematopoietic stem cell	fetal liver	10	10	YKV	M	NA	2N	SUB0260	HiSeq 3000/4000	75	paired	ATGTCA	19895658	19859562	10021548	3866438	3053998	802	0.009975	16336	0.983717	0.194336	0.00181427	0.504621	0.614188	0.210126	2373131
HSCfl_10_D1_4_R1	HSC	Hematopoietic stem cell	fetal liver	10	10	YKV	M	NA	2N	SUB0260	HiSeq 3000/4000	75	paired	CCGTCC	15767776	15737112	7776482	3179348	2428512	973	0.043165	10877	0.982716	0.201636	0.00194473	0.494149	0.591159	0.23616	1981962
HSCfl_10_D1_5_R1	HSC	Hematopoietic stem cell	fetal liver	10	10	YKV	M	NA	2N	SUB0260	HiSeq 3000/4000	75	paired	GTCCGC	11865218	11850424	6832410	4779352	814474	420	0.021429	5339	0.982394	0.402804	0.00124684	0.576554	0.300488	0.829585	718606
HSCfl_10_D1_6_R1	HSC	Hematopoietic stem cell	fetal liver	10	10	YKV	M	NA	2N	SUB0260	HiSeq 3000/4000	75	paired	GTGAAA	17930438	17895278	9209458	2904184	1341342	660	0.027273	9130	0.982804	0.161969	0.00196091	0.514631	0.684652	0.538135	1225392
HSCfl_10_D1_7_R1	HSC	Hematopoietic stem cell	fetal liver	10	10	YKV	M	NA	2N	SUB0260	HiSeq 3000/4000	75	paired	GTGGCC	16155404	16112532	8330610	4285982	2847360	4613	0.024062	23834	0.982966	0.265297	0.00265373	0.517027	0.485514	0.335657	2179406
HSCfl_10_D1_8_R1	HSC	Hematopoietic stem cell	fetal liver	10	10	YKV	M	NA	2N	SUB0260	HiSeq 3000/4000	75	paired	GTTTCG	15116324	15086920	7529648	3720214	2709146	3037	0.028317	21923	0.980386	0.246106	0.00194518	0.499085	0.505925	0.271777	2073455
HSCfl_50_D1_1_R1	HSC	Hematopoietic stem cell	fetal liver	50	50	YKV	M	NA	2N	SUB0260	HiSeq 3000/4000	75	paired	CGTACG	41076970	41018144	27724326	12911464	11434170	1893	0.041733	16981	0.984394	0.314324	0.00143209	0.675904	0.534291	0.114417	7468429
HSCfl_50_D1_2_R1	HSC	Hematopoietic stem cell	fetal liver	50	50	YKV	M	NA	2N	SUB0260	HiSeq 3000/4000	75	paired	GAGTGG	45346342	45278020	30983226	16204122	14540284	2636	0.02997	22675	0.982756	0.357341	0.00150667	0.684288	0.477003	0.10268	9074717
HSCfl_1000_D1_R1	HSC	Hematopoietic stem cell	fetal liver	1000	20	YKV	M	NA	2N	SUB0260	HiSeq 3000/4000	75	paired	ACTGAT	102616952	102367158	46005828	4795100	3227342	3061	0.024502	26618	0.981854	0.0467281	0.00243424	0.44942	0.895772	0.32695	2480619
HSCfl_50_D2_1_R1	HSC	Hematopoietic stem cell	fetal liver	50	50	YJX	M	NA	2N	SUB0264	HiSeq 3000/4000	75	paired	GATCAG	192245362	191580612	125238596	27699792	23865314	6584	0.02901	35803	0.980141	0.144086	0.00345782	0.653712	0.778824	0.13843	12731432
HSCfl_50_D2_2_R1	HSC	Hematopoietic stem cell	fetal liver	50	50	YJX	M	NA	2N	SUB0264	HiSeq 3000/4000	75	paired	TAGCTT	202529506	201810922	128659112	26233862	22213426	4975	0.009849	32613	0.979763	0.129531	0.00354805	0.637523	0.796098	0.153254	12234916
HSC_10_D7_1_R1	HSC	Hematopoietic stem cell	peripheral blood	10	10	Q7F	F	NA	2N	SUB0246	HiSeq 3000/4000	75	paired	AGTCAA	20161476	20122930	6210956	2581796	1140590	587	0.028961	4265	0.983353	0.128056	0.00191186	0.308651	0.584316	0.558218	885375
HSC_10_D7_2_R1	HSC	Hematopoietic stem cell	peripheral blood	10	10	Q7F	F	NA	2N	SUB0246	HiSeq 3000/4000	75	paired	AGTTCC	22823508	22767706	12706310	6196686	3352142	363	0.011019	2828	0.981259	0.271505	0.00244494	0.558085	0.512314	0.459043	2477984
HSC_10_D7_3_R1	HSC	Hematopoietic stem cell	peripheral blood	10	10	Q7F	F	NA	2N	SUB0246	HiSeq 3000/4000	75	paired	ATGTCA	20847412	20814784	9701904	4411606	1445654	120	0	1741	0.983343	0.211614	0.00156509	0.466106	0.545285	0.672307	1101472
HSC_10_D7_6_R1	HSC	Hematopoietic stem cell	peripheral blood	10	10	Q7F	F	NA	2N	SUB0246	HiSeq 3000/4000	75	paired	GTGAAA	16639326	16601078	7668964	2668310	1729096	690	0.008696	3838	0.98124	0.160362	0.00229865	0.461956	0.652064	0.351988	1289776
HSC_10_D7_7_R1	HSC	Hematopoietic stem cell	peripheral blood	10	10	Q7F	F	NA	2N	SUB0246	HiSeq 3000/4000	75	paired	GTGGCC	19485746	19457318	11154582	5150874	1084610	34	0	886	0.981941	0.264341	0.00145891	0.573285	0.538228	0.789432	839835
HSC_10_D7_8_R1	HSC	Hematopoietic stem cell	peripheral blood	10	10	Q7F	F	NA	2N	SUB0246	HiSeq 3000/4000	75	paired	GTTTCG	17978442	17940658	8724544	2885036	1289004	56	0	961	0.986472	0.160472	0.00210163	0.4863	0.66932	0.55321	984900
HSC_50_D7_1_R1	HSC	Hematopoietic stem cell	peripheral blood	50	50	Q7F	F	NA	2N	SUB0246	HiSeq 3000/4000	75	paired	CGTACG	39387018	39312376	19511312	5440564	2453604	434	0.064516	5435	0.979945	0.138131	0.00189509	0.496315	0.721158	0.549017	1796392
HSC_50_D7_2_R1	HSC	Hematopoietic stem cell	peripheral blood	50	50	Q7F	F	NA	2N	SUB0246	HiSeq 3000/4000	75	paired	GAGTGG	48730516	48663710	25723554	10812802	7436736	319	0	3751	0.986137	0.22189	0.00137093	0.528598	0.579654	0.312229	5170358
HSC_1000_D7_R1	HSC	Hematopoietic stem cell	peripheral blood	1000	150	Q7F	F	NA	2N	SUB0246	HiSeq 3000/4000	75	paired	ACTGAT	44275970	44203156	23698068	7231604	5227058	266	0.003759	317	0.977918	0.16333	0.00164455	0.536117	0.694844	0.277192	3264979
HSC_10_D9_2_R1	HSC	Hematopoietic stem cell	peripheral blood	10	10	Q8D	M	60	2N	SUB0252	HiSeq 3000/4000	75	paired	CGATGT	18195326	18122900	6581012	3715998	1590384	0	NA	2164	0.988909	0.204228	0.00398047	0.363132	0.435346	0.572017	1229352
HSC_10_D9_3_R1	HSC	Hematopoietic stem cell	peripheral blood	10	10	Q8D	M	60	2N	SUB0252	HiSeq 3000/4000	75	paired	TTAGGC	18427616	18348936	9435496	5737706	1400288	253	0.201581	4364	0.982814	0.311365	0.00426968	0.514226	0.391902	0.75595	1081493
HSC_10_D9_4_R1	HSC	Hematopoietic stem cell	peripheral blood	10	10	Q8D	M	60	2N	SUB0252	HiSeq 3000/4000	75	paired	TGACCA	17402274	17352668	6235552	4572624	918352	171	0.05848	1804	0.980599	0.26276	0.00285055	0.359343	0.266685	0.799163	718388
HSC_10_D9_6_R1	HSC	Hematopoietic stem cell	peripheral blood	10	10	Q8D	M	60	2N	SUB0252	HiSeq 3000/4000	75	paired	GCCAAT	19305934	19233406	7544912	3902820	2073448	438	0.004566	6633	0.981456	0.202156	0.00375677	0.392282	0.482722	0.468731	1584028
HSC_10_D9_7_R1	HSC	Hematopoietic stem cell	peripheral blood	10	10	Q8D	M	60	2N	SUB0252	HiSeq 3000/4000	75	paired	CAGATC	18689642	18593622	6836998	3644752	1434500	158	0.006329	3579	0.977647	0.195015	0.00513761	0.367707	0.466908	0.60642	1095456
HSC_50_D9_1_R1	HSC	Hematopoietic stem cell	peripheral blood	50	50	Q8D	M	60	2N	SUB0252	HiSeq 3000/4000	75	paired	GATCAG	43837074	43702720	24930288	12475404	9926568	540	0.011111	7002	0.982434	0.284586	0.00306485	0.570452	0.499588	0.204309	6478979
HSC_50_D9_2_R1	HSC	Hematopoietic stem cell	peripheral blood	50	50	Q8D	M	60	2N	SUB0252	HiSeq 3000/4000	75	paired	TAGCTT	53949638	53823400	16505776	8908664	2684746	190	0.068421	3445	0.984906	0.165129	0.00233992	0.306665	0.46027	0.698637	2031463
HSC_10_D10_1_R1	HSC	Hematopoietic stem cell	peripheral blood	10	10	JFR	M	50	2N	SUB0186	HiSeq 3000/4000	75	paired	ATTCCT	13443188	13416488	5644452	3762670	1293060	204	0.004902	1342	0.979881	0.279894	0.00198614	0.42071	0.333386	0.656345	971414
HSC_10_D10_2_R1	HSC	Hematopoietic stem cell	peripheral blood	10	10	JFR	M	50	2N	SUB0186	HiSeq 3000/4000	75	paired	ACTGAT	18441054	18397376	5696580	3693810	1326754	413	0.012107	1947	0.984078	0.200304	0.00236852	0.309641	0.351574	0.640817	1023961
HSC_10_D10_3_R1	HSC	Hematopoietic stem cell	peripheral blood	10	10	JFR	M	50	2N	SUB0186	HiSeq 3000/4000	75	paired	GAGTGG	17425658	17383860	7318586	2448032	1154208	81	0	2198	0.988626	0.140484	0.00239865	0.420999	0.665505	0.528516	904266
HSC_10_D10_4_R1	HSC	Hematopoietic stem cell	peripheral blood	10	10	JFR	M	50	2N	SUB0186	HiSeq 3000/4000	75	paired	CGTACG	16379428	16351916	7875522	4698486	1850832	111	0	1425	0.981754	0.286853	0.00167967	0.481627	0.403406	0.606079	1356684
HSC_10_D10_7_R1	HSC	Hematopoietic stem cell	peripheral blood	10	10	JFR	M	50	2N	SUB0186	HiSeq 3000/4000	75	paired	GTGAAA	17910174	17876370	6340360	3777090	1125780	55	0	1644	0.98236	0.210891	0.00188742	0.354678	0.404278	0.701945	888171
HSC_50_D10_1_R1	HSC	Hematopoietic stem cell	peripheral blood	50	10	JFR	M	50	2N	SUB0186	HiSeq 3000/4000	75	paired	CCGTCC	32992804	32937452	10188982	5109394	907072	116	0.008621	1856	0.988147	0.154864	0.0016777	0.309343	0.498537	0.82247	700048
HSC_50_D10_2_R1	HSC	Hematopoietic stem cell	peripheral blood	50	10	JFR	M	50	2N	SUB0186	HiSeq 3000/4000	75	paired	ATGTCA	35125596	35047684	12789386	3186824	1043176	28	0	3324	0.981348	0.0907265	0.0022181	0.364914	0.750823	0.67266	823780
HSC_1000_D10_R1	HSC	Hematopoietic stem cell	peripheral blood	1000	110	JFR	M	50	2N	SUB0186	HiSeq 3000/4000	75	paired	AGTTCC	67016840	66895400	39155366	16896992	6669296	48	0	1533	0.983692	0.252131	0.00181208	0.585322	0.568463	0.605297	4727560
MEP_10_D1_1_R1	MEP	Megakaryocyte erythrocyte progenitor	peripheral blood	10	10	DVJ	M	60	2N	SUB0120	HiSeq 3000/4000	75	paired	ATTCCT	14266708	14117684	8074050	4324012	3933856	921	0.014115	7680	0.986719	0.303084	0.0104456	0.57191	0.464456	0.0902301	2900771
MEP_10_D1_2_R1	MEP	Megakaryocyte erythrocyte progenitor	peripheral blood	10	10	DVJ	M	60	2N	SUB0120	HiSeq 3000/4000	75	paired	ACTGAT	22126026	21950426	14363526	7093996	5698910	1728	0.013889	9583	0.981425	0.320618	0.00793636	0.654362	0.50611	0.196657	4069275
MEP_10_D1_3_R1	MEP	Megakaryocyte erythrocyte progenitor	peripheral blood	10	10	DVJ	M	60	2N	SUB0120	HiSeq 3000/4000	75	paired	GAGTGG	17448308	17311088	11783934	5289836	4670354	927	0.010787	9451	0.983705	0.303172	0.00786437	0.680716	0.551098	0.117108	3353553
MEP_10_D1_4_R1	MEP	Megakaryocyte erythrocyte progenitor	peripheral blood	10	10	DVJ	M	60	2N	SUB0120	HiSeq 3000/4000	75	paired	CGTACG	15345996	15222862	9502382	4896598	4000030	1353	0.009608	9766	0.983002	0.31908	0.00802385	0.624218	0.484698	0.1831	2870163
MEP_10_D1_5_R1	MEP	Megakaryocyte erythrocyte progenitor	peripheral blood	10	10	DVJ	M	60	2N	SUB0120	HiSeq 3000/4000	75	paired	GTTTCG	12777032	12659484	6169546	2830188	2239658	490	0.010204	4721	0.984325	0.221506	0.00919995	0.487346	0.541265	0.208654	1625518
MEP_10_D1_6_R1	MEP	Megakaryocyte erythrocyte progenitor	peripheral blood	10	10	DVJ	M	60	2N	SUB0120	HiSeq 3000/4000	75	paired	GTGGCC	15955712	15808800	9416120	4503864	3778808	1269	0.007092	9399	0.985211	0.282273	0.00920749	0.595625	0.521686	0.160985	2774289
MEP_10_D1_7_R1	MEP	Megakaryocyte erythrocyte progenitor	peripheral blood	10	10	DVJ	M	60	2N	SUB0120	HiSeq 3000/4000	75	paired	GTGAAA	17958530	17752858	7533406	3436508	2580924	931	0.009667	6926	0.98585	0.191358	0.0114526	0.424349	0.543831	0.248969	1925391
MEP_10_D1_8_R1	MEP	Megakaryocyte erythrocyte progenitor	peripheral blood	10	10	DVJ	M	60	2N	SUB0120	HiSeq 3000/4000	75	paired	GTCCGC	17704486	17549264	7085626	3031706	2240114	864	0.011574	5427	0.985443	0.171239	0.00876738	0.403756	0.572133	0.261104	1688313
MEP_50_D1_1_R1	MEP	Megakaryocyte erythrocyte progenitor	peripheral blood	50	50	DVJ	M	60	2N	SUB0120	HiSeq 3000/4000	75	paired	CCGTCC	38683512	38067128	26252496	16413328	4629806	259	0.015444	4251	0.986591	0.424298	0.015934	0.689637	0.37479	0.717924	3369933
MEP_50_D1_2_R1	MEP	Megakaryocyte erythrocyte progenitor	peripheral blood	50	50	DVJ	M	60	2N	SUB0120	HiSeq 3000/4000	75	paired	ATGTCA	35894320	35622770	25255718	11558140	10549120	1748	0.012586	11915	0.985061	0.322005	0.00756526	0.708977	0.542356	0.0872995	6883622
MEP_1000_D1_R1	MEP	Megakaryocyte erythrocyte progenitor	peripheral blood	1000	1000	DVJ	M	60	2N	SUB0120	HiSeq 3000/4000	75	paired	AGTTCC	109525246	108884082	83005454	51974720	48527518	428	0.007009	4962	0.984281	0.474546	0.00585403	0.762329	0.37384	0.0663246	18716520
MEP_10_D2_1_R2	MEP	Megakaryocyte erythrocyte progenitor	peripheral blood	10	10	DTN	M	45	2N	SUB0114	HiSeq 3000/4000	75	paired	AGTCAA	14419008	14154456	8831716	5002542	4411906	3232	0.012995	10804	0.9801	0.346941	0.0183474	0.623953	0.433571	0.118067	3132200
MEP_10_D2_2_R2	MEP	Megakaryocyte erythrocyte progenitor	peripheral blood	10	10	DTN	M	45	2N	SUB0114	HiSeq 3000/4000	75	paired	AGTTCC	18978376	18537690	11112926	4414358	3875136	1671	0.011969	10663	0.982181	0.232599	0.0232204	0.599477	0.602773	0.122152	2775529
MEP_10_D2_3_R2	MEP	Megakaryocyte erythrocyte progenitor	peripheral blood	10	10	DTN	M	45	2N	SUB0114	HiSeq 3000/4000	75	paired	ATGTCA	15196766	14892028	8625878	4288772	3351118	982	0.008147	6523	0.980837	0.282216	0.0200528	0.579228	0.502802	0.21863	2416699
MEP_10_D2_4_R2	MEP	Megakaryocyte erythrocyte progenitor	peripheral blood	10	10	DTN	M	45	2N	SUB0114	HiSeq 3000/4000	75	paired	CCGTCC	15315098	14953224	9515194	5019760	3660892	2817	0.01349	11321	0.98251	0.327765	0.0236286	0.636331	0.472448	0.270704	2615229
MEP_10_D2_5_R2	MEP	Megakaryocyte erythrocyte progenitor	peripheral blood	10	10	DTN	M	45	2N	SUB0114	HiSeq 3000/4000	75	paired	GTCCGC	18791332	18388440	12044140	4964182	4186496	2300	0.019565	11025	0.984308	0.264174	0.0214403	0.654984	0.587834	0.156659	2964690
MEP_10_D2_6_R2	MEP	Megakaryocyte erythrocyte progenitor	peripheral blood	10	10	DTN	M	45	2N	SUB0114	HiSeq 3000/4000	75	paired	GTGAAA	18488114	18094228	11248184	4206466	3535402	1714	0.014586	11297	0.984332	0.227523	0.0213048	0.621645	0.626032	0.159532	2533991
MEP_10_D2_7_R2	MEP	Megakaryocyte erythrocyte progenitor	peripheral blood	10	10	DTN	M	45	2N	SUB0114	HiSeq 3000/4000	75	paired	GTGGCC	14819876	14529442	9690058	6515918	1903794	1036	0.010618	6091	0.987851	0.439674	0.0195976	0.666926	0.327567	0.707824	1393252
MEP_10_D2_8_R2	MEP	Megakaryocyte erythrocyte progenitor	peripheral blood	10	10	DTN	M	45	2N	SUB0114	HiSeq 3000/4000	75	paired	GTTTCG	18547568	18253580	10274776	5599846	4657692	1230	0.013008	8355	0.983962	0.301918	0.0158505	0.562891	0.454991	0.168246	3131791
MEP_50_D2_1_R2	MEP	Megakaryocyte erythrocyte progenitor	peripheral blood	50	50	DTN	M	45	2N	SUB0114	HiSeq 3000/4000	75	paired	CGTACG	111411162	109598642	73760826	25021044	21967526	2898	0.010697	15756	0.983816	0.224583	0.0162687	0.673009	0.660781	0.122038	11445566
MEP_50_D2_2_R2	MEP	Megakaryocyte erythrocyte progenitor	peripheral blood	50	50	DTN	M	45	2N	SUB0114	HiSeq 3000/4000	75	paired	GAGTGG	37735698	37085676	25402548	13634034	11242908	1636	0.011614	8767	0.984487	0.361303	0.0172257	0.684969	0.463281	0.175379	7017516
MEP_1000_D2_R2	MEP	Megakaryocyte erythrocyte progenitor	peripheral blood	1000	1000	DTN	M	45	2N	SUB0114	HiSeq 3000/4000	75	paired	ACTGAT	89757842	88515740	67161472	46189270	43408262	643	0.015552	5857	0.98139	0.514599	0.0138384	0.758752	0.312265	0.060209	17403355
MEP_10_D3_1_R1	MEP	Megakaryocyte erythrocyte progenitor	peripheral blood	10	10	FSH	F	70	2N	SUB0121	HiSeq 3000/4000	75	paired	CTTGTA	19082258	18982534	12271034	8437698	1816374	384	0	7132	0.984296	0.442175	0.00522601	0.646438	0.312389	0.784731	1411288
MEP_10_D3_2_R1	MEP	Megakaryocyte erythrocyte progenitor	peripheral blood	10	10	FSH	F	70	2N	SUB0121	HiSeq 3000/4000	75	paired	GGCTAC	17391700	17275490	8946924	5717808	2549630	398	0.01005	4901	0.99143	0.328766	0.00668192	0.517897	0.360919	0.55409	1927866
MEP_10_D3_4_R1	MEP	Megakaryocyte erythrocyte progenitor	peripheral blood	10	10	FSH	F	70	2N	SUB0121	HiSeq 3000/4000	75	paired	GATCAG	15847728	15429172	6281598	4371440	1944978	219	0	6113	0.98495	0.27584	0.0264111	0.407125	0.304088	0.555072	1519359
MEP_10_D3_5_R1	MEP	Megakaryocyte erythrocyte progenitor	peripheral blood	10	10	FSH	F	70	2N	SUB0121	HiSeq 3000/4000	75	paired	ACTTGA	16614120	16479282	8203728	3761720	2657946	1343	0.01936	10293	0.98329	0.226417	0.00811587	0.497821	0.541462	0.293423	2036892
MEP_10_D3_6_R1	MEP	Megakaryocyte erythrocyte progenitor	peripheral blood	10	10	FSH	F	70	2N	SUB0121	HiSeq 3000/4000	75	paired	CAGATC	17031874	16913856	7672612	4059898	2318338	651	0.013825	8546	0.984788	0.238371	0.00692924	0.453629	0.470858	0.428966	1809074
MEP_10_D3_7_R1	MEP	Megakaryocyte erythrocyte progenitor	peripheral blood	10	10	FSH	F	70	2N	SUB0121	HiSeq 3000/4000	75	paired	GCCAAT	20771180	20641278	9258034	5025290	2573220	583	0	8044	0.983342	0.241936	0.00625395	0.44852	0.457197	0.487946	1987396
MEP_10_D3_8_R1	MEP	Megakaryocyte erythrocyte progenitor	peripheral blood	10	10	FSH	F	70	2N	SUB0121	HiSeq 3000/4000	75	paired	ACAGTG	16769482	16612068	6590624	4382082	1763006	441	0.00907	4756	0.983389	0.261313	0.00938693	0.396737	0.335104	0.597678	1384758
MEP_50_D3_1_R1	MEP	Megakaryocyte erythrocyte progenitor	peripheral blood	50	50	FSH	F	70	2N	SUB0121	HiSeq 3000/4000	75	paired	TGACCA	44689334	44417708	27391196	14259204	10810928	916	0.008734	11807	0.982299	0.319074	0.00607809	0.616673	0.479424	0.241828	7187151
MEP_50_D3_2_R1	MEP	Megakaryocyte erythrocyte progenitor	peripheral blood	50	50	FSH	F	70	2N	SUB0121	HiSeq 3000/4000	75	paired	TTAGGC	34432774	34297746	21852104	13243784	9871874	717	0.012552	10947	0.987028	0.384627	0.0039215	0.637129	0.393936	0.254603	6679362
MEP_1000_D3_R1	MEP	Megakaryocyte erythrocyte progenitor	peripheral blood	1000	1000	FSH	F	70	2N	SUB0121	HiSeq 3000/4000	75	paired	CGATGT	111910302	111614516	83717856	54927398	50654670	231	0.017316	4566	0.98226	0.490816	0.00264306	0.750062	0.343899	0.0777886	19064974
MK_1_D1_16N_1_R1	MK	Megakaryocyte	bone marrow	1	1	02I	F	NA	16N	SUB0008	HiSeq 3000/4000	75	paired	ATGTCA	28645778	28509498	18111720	6008804	3593838	287	0.010453	6172	0.983636	0.209762	0.00475742	0.635287	0.668237	0.401905	2695643
MK_1_D1_16N_2_R1	MK	Megakaryocyte	bone marrow	1	1	02I	F	NA	16N	SUB0008	HiSeq 3000/4000	75	paired	CCGTCC	28389014	28271548	16426282	4697054	3373114	584	0.005137	5340	0.98633	0.165453	0.00413773	0.581018	0.714053	0.281866	2514675
MK_1_D1_16N_3_R1	MK	Megakaryocyte	bone marrow	1	1	02I	F	NA	16N	SUB0008	HiSeq 3000/4000	75	paired	GTCCGC	27431258	27346488	17444552	5972254	4507230	157	0	3229	0.973676	0.217717	0.00309027	0.637908	0.657644	0.245305	3372587
MK_1_D1_16N_4_R1	MK	Megakaryocyte	bone marrow	1	1	02I	F	NA	16N	SUB0008	HiSeq 3000/4000	75	paired	GTGAAA	24810578	24733264	17302720	8007862	1748402	355	0.011268	4883	0.98034	0.32276	0.00311617	0.699573	0.537191	0.781664	1365268
MK_5_D1_16N_1_R1	MK	Megakaryocyte	bone marrow	5	5	02I	F	NA	16N	SUB0008	HiSeq 3000/4000	75	paired	ACAGTG	24083736	23938372	12275088	6959066	4211360	502	0.001992	5470	0.981901	0.288953	0.00603577	0.512779	0.433074	0.394838	3105520
MK_5_D1_16N_2_R1	MK	Megakaryocyte	bone marrow	5	5	02I	F	NA	16N	SUB0008	HiSeq 3000/4000	75	paired	TGACCA	24823752	24592384	12422804	7634726	5465868	910	0.006593	6520	0.984816	0.307557	0.00932043	0.505148	0.385427	0.284078	4049671
MK_1_D3_16N_1_R1	MK	Megakaryocyte	bone marrow	1	1	GPJ	M	NA	16N	SUB0117	HiSeq 3000/4000	75	paired	GTCCGC	26077238	25965774	15766168	4555386	3636240	1948	0.011807	8847	0.984515	0.174688	0.00427438	0.60719	0.711066	0.201771	2761362
MK_1_D3_16N_2_R1	MK	Megakaryocyte	bone marrow	1	1	GPJ	M	NA	16N	SUB0117	HiSeq 3000/4000	75	paired	GTGAAA	27035314	26944062	17825288	4749958	4073354	1116	0.005376	9125	0.982685	0.175695	0.00337529	0.661566	0.733527	0.142444	3055956
MK_1_D1_2N_1_R1	MK	Megakaryocyte	bone marrow	1	1	02I	F	NA	2N	SUB0008	HiSeq 3000/4000	75	paired	ATCACG	24783924	24430088	10849730	2745376	453232	238	0	2967	0.980452	0.110772	0.0142768	0.444113	0.746964	0.834911	361711
MK_1_D1_2N_2_R1	MK	Megakaryocyte	bone marrow	1	1	02I	F	NA	2N	SUB0008	HiSeq 3000/4000	75	paired	CGATGT	33272480	31049820	12978560	3538340	988352	385	0	7883	0.984143	0.106344	0.0668018	0.417991	0.72737	0.720674	836455
MK_1_D1_2N_3_R1	MK	Megakaryocyte	bone marrow	1	1	02I	F	NA	2N	SUB0008	HiSeq 3000/4000	75	paired	TTAGGC	28839998	28625252	18704160	7999232	5597252	652	0.018405	6489	0.984435	0.277366	0.00744612	0.653415	0.572329	0.300276	4006501
MK_1_D1_2N_4_R1	MK	Megakaryocyte	bone marrow	1	1	02I	F	NA	2N	SUB0008	HiSeq 3000/4000	75	paired	TGACCA	30720978	30419616	9518602	1973674	468352	523	0.00956	4088	0.983611	0.0642452	0.00980965	0.31291	0.792651	0.7627	366283
MK_1_D1_2N_5_R1	MK	Megakaryocyte	bone marrow	1	1	02I	F	NA	2N	SUB0008	HiSeq 3000/4000	75	paired	ACAGTG	31472364	31175452	13868690	2694472	643940	768	0.015625	6728	0.980529	0.0856139	0.00943405	0.444859	0.805715	0.761014	507854
MK_1_D1_2N_6_R1	MK	Megakaryocyte	bone marrow	1	1	02I	F	NA	2N	SUB0008	HiSeq 3000/4000	75	paired	GCCAAT	43681120	43540760	32146484	23439418	212600	160	0	3212	0.980386	0.536603	0.00321329	0.738308	0.270856	0.99093	168910
MK_5_D1_2N_1_R1	MK	Megakaryocyte	bone marrow	5	5	02I	F	NA	2N	SUB0008	HiSeq 3000/4000	75	paired	GGCTAC	25021126	24811324	10817810	5460108	2117220	928	0.005388	6044	0.982131	0.21822	0.00838499	0.436003	0.495267	0.612238	1652435
MK_5_D1_2N_2_R1	MK	Megakaryocyte	bone marrow	5	5	02I	F	NA	2N	SUB0008	HiSeq 3000/4000	75	paired	TAGCTT	27154762	26970614	14343406	8409998	1965646	781	0.008963	3161	0.979753	0.309706	0.00678143	0.531816	0.413668	0.766273	1515363
MK_1_D2_2N_1_R1	MK	Megakaryocyte	bone marrow	1	1	GNN	F	NA	2N	SUB0095	HiSeq 3000/4000	75	paired	ATCACG	26375612	26132934	9887506	1519628	904294	2704	0.007027	11306	0.984433	0.0576149	0.00920085	0.378354	0.846308	0.404924	710849
MK_1_D2_2N_2_R1	MK	Megakaryocyte	bone marrow	1	1	GNN	F	NA	2N	SUB0095	HiSeq 3000/4000	75	paired	TAGCTT	32445540	32102156	9823118	806144	517438	1426	0.077139	8932	0.986453	0.0248461	0.0105834	0.305996	0.917934	0.358132	406010
MK_1_D2_2N_3_R1	MK	Megakaryocyte	bone marrow	1	1	GNN	F	NA	2N	SUB0095	HiSeq 3000/4000	75	paired	GGCTAC	29883430	29514062	12763682	937142	498228	1598	0.024406	10182	0.982518	0.0313599	0.0123603	0.432461	0.926577	0.468354	415954
MK_1_D2_2N_4_R1	MK	Megakaryocyte	bone marrow	1	1	GNN	F	NA	2N	SUB0130	HiSeq 3000/4000	75	paired	CCGTCC	26202438	26052886	12269290	3307006	463094	3328	0.020433	21145	0.982076	0.12621	0.00570756	0.470938	0.730465	0.859966	378446
MK_1_D2_2N_5_R1	MK	Megakaryocyte	bone marrow	1	1	GNN	F	NA	2N	SUB0130	HiSeq 3000/4000	75	paired	GTCCGC	16155406	15941166	6118978	1776724	498514	2947	0.023074	23397	0.98316	0.109977	0.0132612	0.383848	0.709637	0.71942	399618
MK_1_D2_2N_6_R1	MK	Megakaryocyte	bone marrow	1	1	GNN	F	NA	2N	SUB0130	HiSeq 3000/4000	75	paired	GTGAAA	20540006	20409178	7335920	1780872	917424	2165	0.009238	20794	0.981725	0.0867026	0.00636942	0.359442	0.757239	0.484846	739415
MK_1_D2_2N_7_R1	MK	Megakaryocyte	bone marrow	1	1	GNN	F	NA	2N	SUB0131	HiSeq 3000/4000	75	paired	GAGTGG	26286950	26150440	11424530	3204164	411548	1411	0.022679	23857	0.982186	0.121892	0.00519307	0.436877	0.719536	0.871558	354356
MK_1_D2_2N_9_R1	MK	Megakaryocyte	bone marrow	1	1	GNN	F	NA	2N	SUB0131	HiSeq 3000/4000	75	paired	ATTCCT	22188242	22104688	6868640	1617442	382292	2375	0.008842	20575	0.983767	0.0728964	0.00376569	0.310732	0.764518	0.763644	308839
MK_1_D3_2N_1_R1	MK	Megakaryocyte	bone marrow	1	1	GPJ	M	NA	2N	SUB0117	HiSeq 3000/4000	75	paired	CGTACG	24560516	24320226	10018902	936136	623152	1491	0.014755	10659	0.986678	0.0381155	0.00978359	0.411958	0.906563	0.334336	494248
MK_1_D3_2N_2_R1	MK	Megakaryocyte	bone marrow	1	1	GPJ	M	NA	2N	SUB0117	HiSeq 3000/4000	75	paired	GAGTGG	23596292	23388094	11817288	726622	574998	299	0.006689	8010	0.986267	0.0307939	0.00882334	0.505269	0.938512	0.20867	456117
MK_1_D3_2N_3_R1	MK	Megakaryocyte	bone marrow	1	1	GPJ	M	NA	2N	SUB0117	HiSeq 3000/4000	75	paired	ACTGAT	26189614	25938002	12783260	1156250	501126	676	0.002959	8812	0.984226	0.0441492	0.00960732	0.492839	0.90955	0.566594	401468
MK_1_D3_2N_4_R1	MK	Megakaryocyte	bone marrow	1	1	GPJ	M	NA	2N	SUB0133	HiSeq 3000/4000	75	paired	TGACCA	29768866	29582216	15244958	3889418	2292552	4023	0.018146	24883	0.983242	0.130654	0.00626997	0.515342	0.744872	0.410567	1760199
MK_1_D3_2N_5_R1	MK	Megakaryocyte	bone marrow	1	1	GPJ	M	NA	2N	SUB0133	HiSeq 3000/4000	75	paired	ACAGTG	48731146	45757642	13872222	1661054	678916	5439	0.014341	24932	0.982833	0.0340861	0.0610186	0.303167	0.88026	0.591274	542072
MK_1_D3_2N_6_R1	MK	Megakaryocyte	bone marrow	1	1	GPJ	M	NA	2N	SUB0133	HiSeq 3000/4000	75	paired	GCCAAT	34968122	34411378	17562688	4344302	401528	2394	0.01462	20661	0.982673	0.124236	0.0159215	0.510374	0.75264	0.907574	329443
MK_1_D3_2N_7_R1	MK	Megakaryocyte	bone marrow	1	1	GPJ	M	NA	2N	SUB0115	HiSeq 3000/4000	75	paired	TAGCTT	27303110	26506984	11566552	3478836	1802316	2983	0.00704	25867	0.981869	0.127415	0.0291588	0.436359	0.699233	0.48192	1436297
MK_1_D3_2N_8_R1	MK	Megakaryocyte	bone marrow	1	1	GPJ	M	NA	2N	SUB0115	HiSeq 3000/4000	75	paired	GGCTAC	29723716	29566656	13178644	3064592	974062	3229	0.009291	21258	0.983159	0.103103	0.005284	0.445727	0.767458	0.682156	774105
MK_1_D3_2N_9_R1	MK	Megakaryocyte	bone marrow	1	1	GPJ	M	NA	2N	SUB0115	HiSeq 3000/4000	75	paired	CTTGTA	27249122	27038668	9343798	2047754	468414	2790	0.016487	21040	0.982557	0.0751494	0.00772333	0.345572	0.780844	0.771255	380332
MK_1_D1_32N_1_R1	MK	Megakaryocyte	bone marrow	1	1	02I	F	NA	32N	SUB0008	HiSeq 3000/4000	75	paired	CTTGTA	25034620	24892600	12231948	7223750	3322794	295	0.00678	3317	0.984323	0.28855	0.00567294	0.491389	0.409436	0.540018	2521247
MK_1_D1_32N_2_R1	MK	Megakaryocyte	bone marrow	1	1	02I	F	NA	32N	SUB0008	HiSeq 3000/4000	75	paired	GTTTCG	22790084	22726616	14296876	6203948	4046710	133	0	3938	0.979177	0.272221	0.0027849	0.629081	0.566063	0.34772	2989967
MK_1_D1_32N_4_R1	MK	Megakaryocyte	bone marrow	1	1	02I	F	NA	32N	SUB0008	HiSeq 3000/4000	75	paired	GAGTGG	31292984	31191760	20561534	8955402	5985408	609	0.013136	7252	0.979592	0.286179	0.00323472	0.659198	0.564458	0.331643	4286672
MK_1_D1_32N_5_R1	MK	Megakaryocyte	bone marrow	1	1	02I	F	NA	32N	SUB0008	HiSeq 3000/4000	75	paired	ACTGAT	26992480	26801046	16411278	3904480	550174	85	0	1749	0.979417	0.144651	0.00709212	0.612337	0.762086	0.859092	469894
MK_1_D1_32N_7_R1	MK	Megakaryocyte	bone marrow	1	1	02I	F	NA	32N	SUB0008	HiSeq 3000/4000	75	paired	GTGGCC	28355004	28261984	18474204	7212474	125474	291	0.010309	1979	0.972208	0.254363	0.00328055	0.653677	0.609592	0.982603	100653
MK_5_D1_32N_1_R1	MK	Megakaryocyte	bone marrow	5	5	02I	F	NA	32N	SUB0008	HiSeq 3000/4000	75	paired	TTAGGC	22044730	21929260	12405756	7982434	5469794	371	0.002695	4597	0.982162	0.362102	0.00523799	0.565717	0.356554	0.314771	3939682
MK_5_D1_32N_2_R1	MK	Megakaryocyte	bone marrow	5	5	02I	F	NA	32N	SUB0008	HiSeq 3000/4000	75	paired	CGATGT	27655988	27513876	16266776	9802964	6845478	1393	0.002154	6239	0.980606	0.354461	0.00513856	0.591221	0.397363	0.301693	4806403
MK_1_D2_32N_1_R1	MK	Megakaryocyte	bone marrow	1	1	GNN	F	NA	32N	SUB0095	HiSeq 3000/4000	75	paired	CAGATC	30901786	30799118	22442742	8476584	6061396	1421	0.001407	3872	0.986829	0.274307	0.0033224	0.728681	0.622302	0.284925	4266941
MK_1_D2_32N_2_R1	MK	Megakaryocyte	bone marrow	1	1	GNN	F	NA	32N	SUB0095	HiSeq 3000/4000	75	paired	ACTTGA	27830820	27718240	19609950	6350950	5612726	2946	0.006789	11758	0.98333	0.228198	0.00404516	0.707475	0.676136	0.116238	4053503
MK_1_D2_32N_3_R1	MK	Megakaryocyte	bone marrow	1	1	GNN	F	NA	32N	SUB0130	HiSeq 3000/4000	75	paired	AGTCAA	24289668	23805872	14865050	5987338	4553784	2528	0.019383	20153	0.981293	0.246497	0.0199178	0.624428	0.59722	0.239431	3379621
MK_1_D2_32N_4_R1	MK	Megakaryocyte	bone marrow	1	1	GNN	F	NA	32N	SUB0130	HiSeq 3000/4000	75	paired	AGTTCC	45168972	45022416	29175258	9702148	3998882	1844	0.012473	17743	0.982697	0.214797	0.00324462	0.648016	0.667453	0.587835	3031426
MK_1_D2_32N_5_R1	MK	Megakaryocyte	bone marrow	1	1	GNN	F	NA	32N	SUB0130	HiSeq 3000/4000	75	paired	ATGTCA	24597268	24410436	15485844	6474720	3923802	2080	0.016346	21721	0.982597	0.263229	0.00759564	0.634394	0.581894	0.393981	2951952
MK_1_D2_32N_6_R1	MK	Megakaryocyte	bone marrow	1	1	GNN	F	NA	32N	SUB0131	HiSeq 3000/4000	75	paired	GTGGCC	21838566	21726096	13182398	5979770	4579646	2791	0.007166	25157	0.982788	0.273817	0.00515006	0.606754	0.546382	0.234143	3412203
MK_1_D2_32N_7_R1	MK	Megakaryocyte	bone marrow	1	1	GNN	F	NA	32N	SUB0131	HiSeq 3000/4000	75	paired	GTTTCG	22471924	22408580	14050844	5978792	5028116	2129	0.009394	20758	0.981983	0.266056	0.00281881	0.62703	0.574489	0.159008	3707580
MK_1_D3_32N_3_R1	MK	Megakaryocyte	bone marrow	1	1	GPJ	M	NA	32N	SUB0133	HiSeq 3000/4000	75	paired	ATCACG	24778102	24550130	13581458	6239288	5752624	3137	0.035703	25852	0.982438	0.251807	0.00920054	0.553213	0.540602	0.0779999	4166390
MK_1_D3_32N_5_R1	MK	Megakaryocyte	bone marrow	1	1	GPJ	M	NA	32N	SUB0133	HiSeq 3000/4000	75	paired	TTAGGC	20339268	20216140	7140550	4373304	3870382	3587	0.007806	21498	0.979952	0.215018	0.00605371	0.35321	0.38754	0.114998	2907872
MK_1_D3_32N_6_R1	MK	Megakaryocyte	bone marrow	1	1	GPJ	M	NA	32N	SUB0115	HiSeq 3000/4000	75	paired	CAGATC	100018236	99630374	69989434	21073364	2483070	3865	0.006468	29178	0.982418	0.210695	0.00387791	0.702491	0.698906	0.88217	1947297
MK_1_D3_32N_7_R1	MK	Megakaryocyte	bone marrow	1	1	GPJ	M	NA	32N	SUB0115	HiSeq 3000/4000	75	paired	ACTTGA	31850148	31638614	17455138	5388336	4063244	3129	0.005753	23080	0.981846	0.169178	0.00664154	0.551704	0.691304	0.245919	3050791
MK_1_D3_32N_8_R1	MK	Megakaryocyte	bone marrow	1	1	GPJ	M	NA	32N	SUB0115	HiSeq 3000/4000	75	paired	GATCAG	9808416	9755222	5696214	3111758	2215062	1849	0.00649	16545	0.982291	0.317254	0.0054233	0.583914	0.453715	0.288164	1726201
MK_1_D1_4N_1_R1	MK	Megakaryocyte	bone marrow	1	1	02I	F	NA	4N	SUB0008	HiSeq 3000/4000	75	paired	CAGATC	27214994	26896158	14778750	2740164	579312	296	0.016892	2839	0.985558	0.100686	0.0117155	0.549474	0.814588	0.788585	461876
MK_1_D1_4N_2_R1	MK	Megakaryocyte	bone marrow	1	1	02I	F	NA	4N	SUB0008	HiSeq 3000/4000	75	paired	ACTTGA	26032148	25807162	14125466	5635520	3846706	239	0.004184	4485	0.980156	0.216483	0.00864262	0.547347	0.601038	0.317418	2837359
MK_1_D1_4N_3_R1	MK	Megakaryocyte	bone marrow	1	1	02I	F	NA	4N	SUB0008	HiSeq 3000/4000	75	paired	GATCAG	23410466	18129730	9474998	2055920	1233420	213	0	3060	0.983333	0.0878206	0.225572	0.522622	0.783016	0.400064	965301
MK_1_D1_4N_4_R1	MK	Megakaryocyte	bone marrow	1	1	02I	F	NA	4N	SUB0008	HiSeq 3000/4000	75	paired	TAGCTT	25200860	24975188	10230708	1535824	817484	114	0	1876	0.984009	0.0609433	0.00895493	0.409635	0.849881	0.467723	652088
MK_5_D1_4N_1_R1	MK	Megakaryocyte	bone marrow	5	5	02I	F	NA	4N	SUB0008	HiSeq 3000/4000	75	paired	GATCAG	22855270	22690882	10784970	5958074	3130094	1078	0.002783	6774	0.981399	0.260687	0.00719256	0.4753	0.447558	0.474647	2434618
MK_5_D1_4N_2_R1	MK	Megakaryocyte	bone marrow	5	5	02I	F	NA	4N	SUB0008	HiSeq 3000/4000	75	paired	ACTTGA	24997450	24829110	12580906	6977408	3680384	564	0	5909	0.987815	0.279125	0.00673429	0.5067	0.445397	0.472528	2787003
MK_1_D2_4N_1_R1	MK	Megakaryocyte	bone marrow	1	1	GNN	F	NA	4N	SUB0095	HiSeq 3000/4000	75	paired	GATCAG	24890260	24385470	10481738	1109680	784040	804	0	5216	0.981787	0.0445829	0.0202806	0.429835	0.894132	0.293454	637526
MK_1_D2_4N_2_R1	MK	Megakaryocyte	bone marrow	1	1	GNN	F	NA	4N	SUB0095	HiSeq 3000/4000	75	paired	CGATGT	29537646	29353312	15499472	3758530	1896474	2038	0.027969	6627	0.98491	0.127245	0.00624065	0.528031	0.757506	0.495421	1478116
MK_1_D3_4N_1_R1	MK	Megakaryocyte	bone marrow	1	1	GPJ	M	NA	4N	SUB0117	HiSeq 3000/4000	75	paired	AGTCAA	33443468	33169376	19657702	4437202	1901860	1955	0.009207	7851	0.985352	0.132678	0.00819568	0.592646	0.774277	0.571383	1500590
MK_1_D3_4N_2_R1	MK	Megakaryocyte	bone marrow	1	1	GPJ	M	NA	4N	SUB0117	HiSeq 3000/4000	75	paired	AGTTCC	30842140	30689184	18864266	3148488	2540084	2201	0.012721	10488	0.983219	0.102084	0.00495932	0.614688	0.833098	0.193237	1941013
MK_1_D1_8N_1_R1	MK	Megakaryocyte	bone marrow	1	1	02I	F	NA	8N	SUB0008	HiSeq 3000/4000	75	paired	GGCTAC	31752864	31538706	19128966	6657454	2032056	446	0.004484	5389	0.981629	0.209665	0.00674453	0.606523	0.65197	0.69477	1553159
MK_1_D1_8N_2_R1	MK	Megakaryocyte	bone marrow	1	1	02I	F	NA	8N	SUB0008	HiSeq 3000/4000	75	paired	CTTGTA	28273358	28085406	17938150	3994708	2816526	211	0	1811	0.983987	0.141289	0.00664767	0.6387	0.777307	0.294936	2078154
MK_1_D1_8N_3_R1	MK	Megakaryocyte	bone marrow	1	1	02I	F	NA	8N	SUB0008	HiSeq 3000/4000	75	paired	AGTCAA	38208940	37963762	25174048	11467498	5698404	397	0.015113	6379	0.980561	0.300126	0.00641677	0.663107	0.544471	0.503082	4071887
MK_1_D1_8N_4_R1	MK	Megakaryocyte	bone marrow	1	1	02I	F	NA	8N	SUB0008	HiSeq 3000/4000	75	paired	AGTTCC	22013730	21842718	11512458	3020470	1219208	106	0.009434	4373	0.983993	0.137208	0.00776842	0.527062	0.737635	0.596352	953857
MK_5_D1_8N_1_R1	MK	Megakaryocyte	bone marrow	5	5	02I	F	NA	8N	SUB0008	HiSeq 3000/4000	75	paired	CAGATC	26795260	26637226	14679836	8221804	5359896	1219	0.004922	8832	0.981997	0.306838	0.00589783	0.551102	0.439925	0.348088	3991704
MK_5_D1_8N_2_R1	MK	Megakaryocyte	bone marrow	5	5	02I	F	NA	8N	SUB0008	HiSeq 3000/4000	75	paired	GCCAAT	26245468	26076356	13002744	6892320	4319854	809	0.00618	7527	0.981533	0.26261	0.00644347	0.498641	0.469933	0.373237	3193560
MK_1_D2_8N_1_R1	MK	Megakaryocyte	bone marrow	1	1	GNN	F	NA	8N	SUB0095	HiSeq 3000/4000	75	paired	TTAGGC	28705774	28587962	20191004	7650544	6726380	1332	0.004505	7513	0.983229	0.266516	0.00410412	0.706276	0.621091	0.120797	4756904
MK_1_D2_8N_2_R1	MK	Megakaryocyte	bone marrow	1	1	GNN	F	NA	8N	SUB0095	HiSeq 3000/4000	75	paired	TGACCA	31214586	31047440	15048476	2453476	1485208	1996	0.016032	8152	0.982826	0.0786003	0.00535474	0.484693	0.836962	0.394652	1153807
MK_1_D3_8N_2_R1	MK	Megakaryocyte	bone marrow	1	1	GPJ	M	NA	8N	SUB0117	HiSeq 3000/4000	75	paired	CCGTCC	28292520	28173680	17418404	2721264	2036432	879	0.017065	6244	0.980942	0.0961832	0.0042004	0.618251	0.843771	0.25166	1594732
MLP0_1_D1_10_R1	MLP0	Immature lymphoid progenitor 0	peripheral blood	1	1	W90	M	50	2N	SUB0311	HiSeq 3000/4000	75	paired	TAGCTT	33963574	33772908	4583960	1922650	488852	3499	0.020863	22286	0.981872	0.0566092	0.00561384	0.135729	0.58057	0.745741	367333
MLP0_1_D1_11_R1	MLP0	Immature lymphoid progenitor 0	peripheral blood	1	1	W90	M	50	2N	SUB0311	HiSeq 3000/4000	75	paired	GGCTAC	29943168	29706756	1920346	754580	416212	5053	0.027113	29390	0.980912	0.0252004	0.00789536	0.0646434	0.60706	0.448419	326715
MLP0_1_D1_12_R1	MLP0	Immature lymphoid progenitor 0	peripheral blood	1	1	W90	M	50	2N	SUB0311	HiSeq 3000/4000	75	paired	CTTGTA	29136074	28889272	3563076	1172272	279682	1570	0.033121	24115	0.983703	0.0402344	0.00847067	0.123336	0.670994	0.761419	222249
MLP0_1_D1_13_R1	MLP0	Immature lymphoid progenitor 0	peripheral blood	1	1	W90	M	50	2N	SUB0311	HiSeq 3000/4000	75	paired	AGTCAA	24615950	24485842	1047522	505214	294730	1936	0.029959	23904	0.981258	0.0205238	0.00528552	0.0427807	0.517706	0.416623	233172
MLP0_1_D1_14_R1	MLP0	Immature lymphoid progenitor 0	peripheral blood	1	1	W90	M	50	2N	SUB0311	HiSeq 3000/4000	75	paired	AGTTCC	29029370	28864728	2186368	993186	367432	3875	0.026839	24551	0.981915	0.0342131	0.00567157	0.0757453	0.545737	0.630047	287998
MLP0_1_D1_15_R1	MLP0	Immature lymphoid progenitor 0	peripheral blood	1	1	W90	M	50	2N	SUB0311	HiSeq 3000/4000	75	paired	ATGTCA	23451740	23010684	3450418	1652554	271806	3396	0.03298	26375	0.983242	0.0704662	0.018807	0.149949	0.521057	0.835524	215957
MLP0_1_D1_16_R1	MLP0	Immature lymphoid progenitor 0	peripheral blood	1	1	W90	M	50	2N	SUB0311	HiSeq 3000/4000	75	paired	CCGTCC	26701226	26556422	1388806	557600	387948	3514	0.054639	25649	0.981559	0.0208829	0.00542312	0.0522964	0.598504	0.304254	306081
MLP0_1_D1_17_R1	MLP0	Immature lymphoid progenitor 0	peripheral blood	1	1	W90	M	50	2N	SUB0311	HiSeq 3000/4000	75	paired	GTCCGC	21162488	20943174	1378836	618278	333822	1479	0.028398	24383	0.983021	0.0292158	0.0103633	0.065837	0.551594	0.460078	262175
MLP0_1_D1_18_R1	MLP0	Immature lymphoid progenitor 0	peripheral blood	1	1	W90	M	50	2N	SUB0311	HiSeq 3000/4000	75	paired	GTGAAA	26516978	26302756	5113522	1763810	227584	3060	0.051961	22836	0.982878	0.0665163	0.00807867	0.19441	0.655069	0.87097	177992
MLP0_1_D1_19_R1	MLP0	Immature lymphoid progenitor 0	peripheral blood	1	1	W90	M	50	2N	SUB0311	HiSeq 3000/4000	75	paired	GTGGCC	26163524	26027130	2160048	766060	305398	1567	0.02425	24931	0.980947	0.0292797	0.00521314	0.0829922	0.64535	0.601339	244492
MLP0_1_D1_1_R1	MLP0	Immature lymphoid progenitor 0	peripheral blood	1	1	W90	M	50	2N	SUB0311	HiSeq 3000/4000	75	paired	ATCACG	27419478	27153176	2035830	854488	450286	4708	0.014019	25254	0.981072	0.0311635	0.00971215	0.0749758	0.580275	0.473034	343659
MLP0_1_D1_20_R1	MLP0	Immature lymphoid progenitor 0	peripheral blood	1	1	W90	M	50	2N	SUB0311	HiSeq 3000/4000	75	paired	GTTTCG	20692440	20614988	2209510	1104844	351358	2544	0.034984	26104	0.983834	0.0533936	0.00374301	0.10718	0.49996	0.681984	277160
MLP0_1_D1_21_R1	MLP0	Immature lymphoid progenitor 0	peripheral blood	1	1	W90	M	50	2N	SUB0311	HiSeq 3000/4000	75	paired	CGTACG	26124866	25999092	1775136	682568	347406	1125	0.054222	22214	0.982173	0.0261271	0.00481434	0.0682768	0.615484	0.491031	273816
MLP0_1_D1_22_R1	MLP0	Immature lymphoid progenitor 0	peripheral blood	1	1	W90	M	50	2N	SUB0311	HiSeq 3000/4000	75	paired	GAGTGG	23161320	23084098	6113708	3133474	286138	1053	0.012346	21243	0.981782	0.135289	0.00333409	0.264845	0.487468	0.908683	225439
MLP0_1_D1_23_R1	MLP0	Immature lymphoid progenitor 0	peripheral blood	1	1	W90	M	50	2N	SUB0311	HiSeq 3000/4000	75	paired	ACTGAT	28690302	28552594	1974768	715972	343740	1985	0.017128	25552	0.982819	0.0249552	0.00479981	0.0691625	0.63744	0.519897	272238
MLP0_1_D1_24_R1	MLP0	Immature lymphoid progenitor 0	peripheral blood	1	1	W90	M	50	2N	SUB0311	HiSeq 3000/4000	75	paired	ATTCCT	24348566	24277152	2177456	1039250	346308	2899	0.038634	20145	0.982477	0.0426822	0.00293299	0.0896916	0.522723	0.666771	273722
MLP0_1_D1_2_R1	MLP0	Immature lymphoid progenitor 0	peripheral blood	1	1	W90	M	50	2N	SUB0311	HiSeq 3000/4000	75	paired	CGATGT	33460256	33295942	3314166	1586144	618082	4744	0.013702	26864	0.982988	0.0474038	0.00491072	0.0995366	0.521405	0.610324	471707
MLP0_1_D1_3_R1	MLP0	Immature lymphoid progenitor 0	peripheral blood	1	1	W90	M	50	2N	SUB0311	HiSeq 3000/4000	75	paired	TTAGGC	39018648	38806440	7731450	3423210	471568	3876	0.022962	22053	0.982723	0.0877327	0.00543863	0.199231	0.557236	0.862244	361598
MLP0_1_D1_4_R1	MLP0	Immature lymphoid progenitor 0	peripheral blood	1	1	W90	M	50	2N	SUB0311	HiSeq 3000/4000	75	paired	TGACCA	30907352	30794240	12096320	7737620	351808	138	0.014493	4272	0.985721	0.250349	0.00365971	0.392811	0.360333	0.954533	272606
MLP0_1_D1_5_R1	MLP0	Immature lymphoid progenitor 0	peripheral blood	1	1	W90	M	50	2N	SUB0311	HiSeq 3000/4000	75	paired	ACAGTG	31407254	31127794	1974642	794842	496468	5825	0.019227	28460	0.982853	0.0253076	0.00889794	0.0634366	0.597475	0.375388	378320
MLP0_1_D1_6_R1	MLP0	Immature lymphoid progenitor 0	peripheral blood	1	1	W90	M	50	2N	SUB0311	HiSeq 3000/4000	75	paired	GCCAAT	24285668	24093932	2458774	725462	196608	1564	0.028133	18859	0.982767	0.029872	0.00789503	0.10205	0.70495	0.728989	152633
MLP0_1_D1_7_R1	MLP0	Immature lymphoid progenitor 0	peripheral blood	1	1	W90	M	50	2N	SUB0311	HiSeq 3000/4000	75	paired	CAGATC	32540486	32237260	2605878	892262	349172	5225	0.010909	25601	0.981407	0.0274201	0.00931842	0.0808344	0.657596	0.608667	269670
MLP0_1_D1_8_R1	MLP0	Immature lymphoid progenitor 0	peripheral blood	1	1	W90	M	50	2N	SUB0311	HiSeq 3000/4000	75	paired	ACTTGA	26148318	25942468	1740468	777758	417336	4102	0.019746	26940	0.981737	0.0297441	0.0078724	0.0670895	0.553133	0.463411	325739
MLP0_1_D1_9_R1	MLP0	Immature lymphoid progenitor 0	peripheral blood	1	1	W90	M	50	2N	SUB0311	HiSeq 3000/4000	75	paired	GATCAG	27361398	27192794	2005094	844880	409156	2622	0.015256	22991	0.981341	0.0308785	0.00616211	0.0737362	0.578633	0.515723	317513
MLP0_10_D1_1_R1	MLP0	Immature lymphoid progenitor 0	peripheral blood	10	10	W90	M	50	2N	SUB0318	HiSeq 3000/4000	75	paired	AGTCAA	13215444	13151750	4520162	2701944	1735920	3217	0.010258	17200	0.98157	0.204454	0.00481966	0.343693	0.402246	0.357529	1357302
MLP0_10_D1_2_R1	MLP0	Immature lymphoid progenitor 0	peripheral blood	10	10	W90	M	50	2N	SUB0318	HiSeq 3000/4000	75	paired	AGTTCC	15930474	15844420	4206026	1827710	1432564	1400	0.000714	8670	0.981661	0.11473	0.00540185	0.265458	0.565454	0.216197	1207513
MLP0_10_D1_3_R1	MLP0	Immature lymphoid progenitor 0	peripheral blood	10	10	W90	M	50	2N	SUB0318	HiSeq 3000/4000	75	paired	ATGTCA	17997204	17960312	7223530	4269056	2108812	2644	0.029879	16833	0.985505	0.237207	0.00204987	0.402194	0.409007	0.506024	1610217
MLP0_10_D1_5_R1	MLP0	Immature lymphoid progenitor 0	peripheral blood	10	10	W90	M	50	2N	SUB0318	HiSeq 3000/4000	75	paired	GTCCGC	18643850	18582976	5538562	2846118	2054506	2260	0.030531	19956	0.985869	0.152657	0.0032651	0.298045	0.486127	0.278137	1594243
MLP0_10_D1_6_R1	MLP0	Immature lymphoid progenitor 0	peripheral blood	10	10	W90	M	50	2N	SUB0318	HiSeq 3000/4000	75	paired	GTGAAA	17935056	17768100	5910134	2672282	1940692	2844	0.019339	19331	0.982774	0.148998	0.00930892	0.332626	0.547847	0.27377	1504400
MLP0_10_D1_7_R1	MLP0	Immature lymphoid progenitor 0	peripheral blood	10	10	W90	M	50	2N	SUB0318	HiSeq 3000/4000	75	paired	GTGGCC	17671448	17443040	5596264	3035568	2176760	3145	0.019714	18647	0.982946	0.171778	0.0129253	0.320831	0.457572	0.282915	1671285
MLP0_10_D1_8_R1	MLP0	Immature lymphoid progenitor 0	peripheral blood	10	10	W90	M	50	2N	SUB0318	HiSeq 3000/4000	75	paired	GTTTCG	11453342	11403060	3491896	2130246	1712536	2455	0.030957	17918	0.984038	0.185993	0.00439016	0.306224	0.389946	0.196085	1332536
MLP0_50_D1_1_R1	MLP0	Immature lymphoid progenitor 0	peripheral blood	50	50	W90	M	50	2N	SUB0318	HiSeq 3000/4000	75	paired	CGTACG	40459356	40377524	22334936	8953794	7685746	3752	0.023987	20290	0.983933	0.221303	0.00202257	0.553153	0.599113	0.141621	5296484
MLP0_50_D1_2_R1	MLP0	Immature lymphoid progenitor 0	peripheral blood	50	50	W90	M	50	2N	SUB0318	HiSeq 3000/4000	75	paired	GAGTGG	55936170	55815590	29432860	7692428	6863202	1042	0.010557	11129	0.98167	0.137522	0.00215567	0.527323	0.738645	0.107798	5153820
MLP0_1000_D1_R1	MLP0	Immature lymphoid progenitor 0	peripheral blood	1000	500	W90	M	50	2N	SUB0318	HiSeq 3000/4000	75	paired	ACTGAT	100651354	100488240	74703774	38913290	36621076	2654	0.007536	18373	0.983889	0.386615	0.00162058	0.743408	0.479099	0.0589057	16379071
MLP0_10_D2_1_R1	MLP0	Immature lymphoid progenitor 0	peripheral blood	10	10	WAM	M	NA	2N	SUB0316	HiSeq 3000/4000	75	paired	ATCACG	13426604	13390540	4000178	2658598	1789912	1707	0.019918	17650	0.97932	0.19801	0.00268601	0.298732	0.33538	0.326746	1382827
MLP0_10_D2_2_R1	MLP0	Immature lymphoid progenitor 0	peripheral blood	10	10	WAM	M	NA	2N	SUB0316	HiSeq 3000/4000	75	paired	CGATGT	22095136	22021770	6375846	3672892	2981056	4270	0.035363	22359	0.9822	0.166231	0.00332046	0.289525	0.423937	0.188363	2235699
MLP0_10_D2_3_R1	MLP0	Immature lymphoid progenitor 0	peripheral blood	10	10	WAM	M	NA	2N	SUB0316	HiSeq 3000/4000	75	paired	TTAGGC	17167590	17133706	6038614	4214290	2239612	3742	0.019508	17403	0.983853	0.245479	0.00197372	0.352441	0.30211	0.468567	1702606
MLP0_10_D2_4_R1	MLP0	Immature lymphoid progenitor 0	peripheral blood	10	10	WAM	M	NA	2N	SUB0316	HiSeq 3000/4000	75	paired	TGACCA	20442346	20398284	5045230	1978678	1373652	613	0.027732	8753	0.987204	0.0967931	0.00215543	0.247336	0.607812	0.305773	1230838
MLP0_10_D2_5_R1	MLP0	Immature lymphoid progenitor 0	peripheral blood	10	10	WAM	M	NA	2N	SUB0316	HiSeq 3000/4000	75	paired	ACAGTG	20561358	20425594	5810700	3528012	2725400	4592	0.02439	25930	0.982144	0.171585	0.00660287	0.284481	0.392842	0.227497	2066652
MLP0_10_D2_6_R1	MLP0	Immature lymphoid progenitor 0	peripheral blood	10	10	WAM	M	NA	2N	SUB0316	HiSeq 3000/4000	75	paired	GCCAAT	18045532	18002288	6278244	3830216	2362570	3109	0.024445	20410	0.98388	0.212253	0.00239638	0.348747	0.389922	0.383176	1758785
MLP0_10_D2_7_R1	MLP0	Immature lymphoid progenitor 0	peripheral blood	10	10	WAM	M	NA	2N	SUB0316	HiSeq 3000/4000	75	paired	CAGATC	22082602	22037020	6879166	3061300	1904116	1161	0.017227	10841	0.986164	0.138629	0.00206416	0.312164	0.55499	0.378004	1587678
MLP0_10_D2_8_R1	MLP0	Immature lymphoid progenitor 0	peripheral blood	10	10	WAM	M	NA	2N	SUB0316	HiSeq 3000/4000	75	paired	ACTTGA	12756204	12724302	4000770	2675290	1963308	2225	0.035955	17713	0.983741	0.209725	0.0025009	0.31442	0.331306	0.266133	1510886
MLP0_50_D2_1_R1	MLP0	Immature lymphoid progenitor 0	peripheral blood	50	50	WAM	M	NA	2N	SUB0316	HiSeq 3000/4000	75	paired	GATCAG	32102352	32022442	17878360	10742240	9066468	2765	0.031465	16954	0.983485	0.334625	0.00248923	0.558307	0.399148	0.155998	6076668
MLP0_50_D2_2_R1	MLP0	Immature lymphoid progenitor 0	peripheral blood	50	50	WAM	M	NA	2N	SUB0316	HiSeq 3000/4000	75	paired	TAGCTT	37061732	36982274	20364592	10915868	9787398	2970	0.050505	23140	0.983924	0.294532	0.00214394	0.550658	0.463978	0.103379	6542639
MLP0_1000_D2_R1	MLP0	Immature lymphoid progenitor 0	peripheral blood	1000	500	WAM	M	NA	2N	SUB0316	HiSeq 3000/4000	75	paired	GGCTAC	118147130	117956598	86676328	54828640	51494462	1693	0.042528	18268	0.982976	0.464071	0.00161267	0.734815	0.367432	0.0608109	19170682
MLP0_10_D3_1_R1	MLP0	Immature lymphoid progenitor 0	peripheral blood	10	10	X3W	F	NA	2N	SUB0317	HiSeq 3000/4000	75	paired	CTTGTA	32007260	31887920	9427798	5482442	4217978	4304	0.032296	20497	0.983754	0.171287	0.00372853	0.295654	0.418481	0.230639	3086767
MLP0_10_D3_2_R1	MLP0	Immature lymphoid progenitor 0	peripheral blood	10	10	X3W	F	NA	2N	SUB0317	HiSeq 3000/4000	75	paired	GGCTAC	26145028	26032346	8065876	4580440	3344554	6573	0.026928	25685	0.982597	0.175194	0.00430988	0.309841	0.432121	0.269818	2449376
MLP0_10_D3_3_R1	MLP0	Immature lymphoid progenitor 0	peripheral blood	10	10	X3W	F	NA	2N	SUB0317	HiSeq 3000/4000	75	paired	TAGCTT	20662832	20616312	7409360	5104396	3026218	4747	0.039393	18015	0.983458	0.247033	0.00225139	0.359393	0.311088	0.407135	2204710
MLP0_10_D3_4_R1	MLP0	Immature lymphoid progenitor 0	peripheral blood	10	10	X3W	F	NA	2N	SUB0317	HiSeq 3000/4000	75	paired	GATCAG	17628566	17564240	5338982	3602688	2773074	3323	0.022269	22833	0.983357	0.204366	0.00364896	0.303969	0.325211	0.230276	2045641
MLP0_10_D3_5_R1	MLP0	Immature lymphoid progenitor 0	peripheral blood	10	10	X3W	F	NA	2N	SUB0317	HiSeq 3000/4000	75	paired	ACTTGA	23189118	23102268	8453696	5406520	2835644	3255	0.018433	20928	0.981986	0.233149	0.00374529	0.365925	0.360455	0.475514	2109512
MLP0_10_D3_6_R1	MLP0	Immature lymphoid progenitor 0	peripheral blood	10	10	X3W	F	NA	2N	SUB0317	HiSeq 3000/4000	75	paired	CAGATC	36659818	36492522	9732092	4654726	3852104	7131	0.020754	27520	0.982812	0.126971	0.00456347	0.266687	0.521714	0.172432	2806667
MLP0_10_D3_7_R1	MLP0	Immature lymphoid progenitor 0	peripheral blood	10	10	X3W	F	NA	2N	SUB0317	HiSeq 3000/4000	75	paired	GCCAAT	26849446	26738160	7194656	4131980	3225704	6874	0.025749	29194	0.982154	0.153894	0.00414482	0.269078	0.425688	0.219332	2383895
MLP0_10_D3_8_R1	MLP0	Immature lymphoid progenitor 0	peripheral blood	10	10	X3W	F	NA	2N	SUB0317	HiSeq 3000/4000	75	paired	ACAGTG	33940200	33817162	8428132	5205608	4016538	9185	0.023081	30881	0.98002	0.153376	0.00362514	0.249226	0.382353	0.228421	2925895
MLP0_50_D3_1_R1	MLP0	Immature lymphoid progenitor 0	peripheral blood	50	50	X3W	F	NA	2N	SUB0317	HiSeq 3000/4000	75	paired	TGACCA	35067462	34978852	19435940	12595390	10926540	2679	0.070549	20558	0.981564	0.359176	0.00252684	0.555648	0.351954	0.132497	7030747
MLP0_50_D3_2_R1	MLP0	Immature lymphoid progenitor 0	peripheral blood	50	50	X3W	F	NA	2N	SUB0317	HiSeq 3000/4000	75	paired	TTAGGC	74125228	73905114	44178578	24676192	11587538	4205	0.035672	26449	0.980491	0.332899	0.00296949	0.597774	0.441444	0.530416	7397570
MLP0_1000_D3_R1	MLP0	Immature lymphoid progenitor 0	peripheral blood	1000	500	X3W	F	NA	2N	SUB0317	HiSeq 3000/4000	75	paired	CGATGT	59112138	58947062	41478802	32330350	30653924	1817	0.017061	16746	0.983877	0.546933	0.00279259	0.703662	0.220557	0.051853	14589464
MLP1_10_D1_1_R2	MLP1	Immature lymphoid progenitor 1	peripheral blood	10	10	ABY	M	55	2N	SUB0111	HiSeq 3000/4000	75	paired	ATCACG	15856098	11724996	7648328	3948364	3658928	4487	0.008246	13808	0.981532	0.249012	0.260537	0.65231	0.483761	0.0733053	2521131
MLP1_10_D1_2_R2	MLP1	Immature lymphoid progenitor 1	peripheral blood	10	10	ABY	M	55	2N	SUB0111	HiSeq 3000/4000	75	paired	CGATGT	21738272	16106728	8276102	4005342	3476518	3363	0.014273	15591	0.983773	0.184253	0.259061	0.513829	0.516035	0.13203	2489725
MLP1_10_D1_3_R2	MLP1	Immature lymphoid progenitor 1	peripheral blood	10	10	ABY	M	55	2N	SUB0111	HiSeq 3000/4000	75	paired	TTAGGC	17832202	13098694	8158196	5160178	2411008	1141	0.001753	8562	0.984233	0.289374	0.265447	0.622825	0.367485	0.532767	1753372
MLP1_10_D1_4_R2	MLP1	Immature lymphoid progenitor 1	peripheral blood	10	10	ABY	M	55	2N	SUB0111	HiSeq 3000/4000	75	paired	TGACCA	17943588	13262404	8775416	4439296	3633940	4797	0.007505	13856	0.98304	0.247403	0.260883	0.661676	0.494121	0.181415	2596291
MLP1_10_D1_5_R2	MLP1	Immature lymphoid progenitor 1	peripheral blood	10	10	ABY	M	55	2N	SUB0111	HiSeq 3000/4000	75	paired	ACAGTG	19470526	14303750	10179730	5163862	3885866	3124	0.008003	14073	0.983515	0.265214	0.265364	0.711683	0.492731	0.247488	2760468
MLP1_10_D1_6_R2	MLP1	Immature lymphoid progenitor 1	peripheral blood	10	10	ABY	M	55	2N	SUB0111	HiSeq 3000/4000	75	paired	GCCAAT	19570340	14453218	10044646	4104912	3711288	3354	0.012821	14556	0.981932	0.209752	0.261473	0.694976	0.591333	0.095891	2642840
MLP1_10_D1_7_R2	MLP1	Immature lymphoid progenitor 1	peripheral blood	10	10	ABY	M	55	2N	SUB0111	HiSeq 3000/4000	75	paired	CAGATC	17894840	13166284	8228672	3479904	3153844	1258	0.009539	11717	0.982077	0.194464	0.264241	0.624981	0.5771	0.093698	2298501
MLP1_10_D1_8_R2	MLP1	Immature lymphoid progenitor 1	peripheral blood	10	10	ABY	M	55	2N	SUB0111	HiSeq 3000/4000	75	paired	ACTTGA	17596366	12933668	9326070	5038128	2802334	1789	0.008385	8732	0.982822	0.286316	0.264981	0.721069	0.45978	0.443775	2037345
MLP1_50_D1_1_R2	MLP1	Immature lymphoid progenitor 1	peripheral blood	50	50	ABY	M	55	2N	SUB0111	HiSeq 3000/4000	75	paired	GATCAG	42074936	31161020	23391562	12195906	11377704	1785	0.006162	12511	0.984094	0.289862	0.259392	0.750667	0.478619	0.0670883	7174142
MLP1_50_D1_2_R2	MLP1	Immature lymphoid progenitor 1	peripheral blood	50	50	ABY	M	55	2N	SUB0111	HiSeq 3000/4000	75	paired	TAGCTT	55804028	41517186	31817952	14688570	13797230	3478	0.00575	12444	0.981598	0.263217	0.256018	0.76638	0.538356	0.0606826	8376902
MLP1_1000_D1_R2	MLP1	Immature lymphoid progenitor 1	peripheral blood	1000	900	ABY	M	55	2N	SUB0111	HiSeq 3000/4000	75	paired	GGCTAC	114369828	85032990	64050662	41890184	39370678	1296	0.00463	6541	0.980278	0.36627	0.256509	0.753245	0.345984	0.0601455	16521264
MLP1_10_D2_1_R2	MLP1	Immature lymphoid progenitor 1	peripheral blood	10	10	A91	F	NA	2N	SUB0017	HiSeq 3000/4000	75	paired	AGTCAA	19906504	19626580	12080142	5058546	3910294	1831	0.003277	10187	0.982919	0.254115	0.0140619	0.615499	0.581251	0.226992	2817314
MLP1_10_D2_2_R2	MLP1	Immature lymphoid progenitor 1	peripheral blood	10	10	A91	F	NA	2N	SUB0017	HiSeq 3000/4000	75	paired	AGTTCC	22650722	22331244	14472124	4485026	3868956	3178	0.008811	10975	0.983872	0.198008	0.0141045	0.648066	0.690092	0.137362	2795939
MLP1_10_D2_3_R2	MLP1	Immature lymphoid progenitor 1	peripheral blood	10	10	A91	F	NA	2N	SUB0017	HiSeq 3000/4000	75	paired	ATGTCA	19259254	19011616	12373540	4177880	3705314	1015	0.007882	10493	0.984656	0.216928	0.0128581	0.650841	0.662354	0.113111	2705584
MLP1_10_D2_4_R2	MLP1	Immature lymphoid progenitor 1	peripheral blood	10	10	A91	F	NA	2N	SUB0017	HiSeq 3000/4000	75	paired	CCGTCC	21195412	20882634	12795194	5610052	4512270	2712	0.007006	11726	0.985929	0.264682	0.0147569	0.612719	0.56155	0.195681	3217951
MLP1_10_D2_5_R2	MLP1	Immature lymphoid progenitor 1	peripheral blood	10	10	A91	F	NA	2N	SUB0017	HiSeq 3000/4000	75	paired	GTCCGC	20381908	20085640	10506374	3338782	2714872	1698	0.022379	8823	0.984812	0.163811	0.0145358	0.523079	0.682214	0.186868	2018859
MLP1_10_D2_6_R2	MLP1	Immature lymphoid progenitor 1	peripheral blood	10	10	A91	F	NA	2N	SUB0017	HiSeq 3000/4000	75	paired	GTGAAA	20093090	19726136	11808368	4845008	3203850	1071	0.006536	6638	0.984333	0.241128	0.0182627	0.598615	0.589697	0.338732	2346922
MLP1_10_D2_7_R2	MLP1	Immature lymphoid progenitor 1	peripheral blood	10	10	A91	F	NA	2N	SUB0017	HiSeq 3000/4000	75	paired	GTGGCC	20053574	19772130	12142546	3794716	3241574	589	0	5850	0.984103	0.189229	0.0140346	0.614124	0.687486	0.145766	2380144
MLP1_10_D2_8_R2	MLP1	Immature lymphoid progenitor 1	peripheral blood	10	10	A91	F	NA	2N	SUB0017	HiSeq 3000/4000	75	paired	GTTTCG	18328668	18102430	10560940	4424962	3687528	536	0.003731	5695	0.981914	0.241423	0.0123434	0.583399	0.581007	0.166653	2620584
MLP1_50_D2_1_R2	MLP1	Immature lymphoid progenitor 1	peripheral blood	50	50	A91	F	NA	2N	SUB0017	HiSeq 3000/4000	75	paired	CGTACG	44122950	43625656	29309622	11868842	11040908	2247	0.015131	10989	0.982892	0.268995	0.0112706	0.671844	0.595053	0.0697569	6743657
MLP1_50_D2_2_R2	MLP1	Immature lymphoid progenitor 1	peripheral blood	50	50	A91	F	NA	2N	SUB0017	HiSeq 3000/4000	75	paired	GAGTGG	51733172	51178332	38222470	16697126	15802098	4451	0.007863	9998	0.984297	0.322755	0.010725	0.746849	0.563159	0.0536037	9277796
MLP1_1000_D2_R2	MLP1	Immature lymphoid progenitor 1	peripheral blood	1000	1000	A91	F	NA	2N	SUB0017	HiSeq 3000/4000	75	paired	ACTGAT	136176556	134946988	104271412	59358144	55219530	467	0.002141	3815	0.986632	0.435891	0.00902922	0.772684	0.430734	0.0697228	19592103
MLP1_10_D3_1_R1	MLP1	Immature lymphoid progenitor 1	peripheral blood	10	10	8V2	M	40	2N	SUB0020	HiSeq 3000/4000	75	paired	CTTGTA	12824282	12517654	5409754	3070240	2676206	499	0.012024	5671	0.985364	0.239408	0.02391	0.43217	0.432462	0.12834	2003159
MLP1_10_D3_2_R1	MLP1	Immature lymphoid progenitor 1	peripheral blood	10	10	8V2	M	40	2N	SUB0020	HiSeq 3000/4000	75	paired	GGCTAC	18801146	18530196	11974446	6095054	3461098	1032	0.004845	11803	0.98619	0.324185	0.0144114	0.646213	0.490995	0.432146	2582695
MLP1_10_D3_3_R1	MLP1	Immature lymphoid progenitor 1	peripheral blood	10	10	8V2	M	40	2N	SUB0020	HiSeq 3000/4000	75	paired	TAGCTT	20997240	20679050	11266764	4570470	3221764	1826	0.002738	12233	0.981934	0.21767	0.0151539	0.54484	0.59434	0.295091	2384581
MLP1_10_D3_4_R1	MLP1	Immature lymphoid progenitor 1	peripheral blood	10	10	8V2	M	40	2N	SUB0020	HiSeq 3000/4000	75	paired	GATCAG	17194100	16889844	5367222	3020832	2629874	1485	0.011448	8924	0.982743	0.17569	0.0176954	0.317778	0.43717	0.129421	1956868
MLP1_10_D3_5_R1	MLP1	Immature lymphoid progenitor 1	peripheral blood	10	10	8V2	M	40	2N	SUB0020	HiSeq 3000/4000	75	paired	ACTTGA	19736146	19387070	6486012	3473408	3064386	1440	0.040278	9426	0.982813	0.175992	0.0176871	0.334553	0.464477	0.117758	2259060
MLP1_10_D3_6_R1	MLP1	Immature lymphoid progenitor 1	peripheral blood	10	10	8V2	M	40	2N	SUB0020	HiSeq 3000/4000	75	paired	CAGATC	16776398	16518326	8037996	3370694	2601832	692	0.015896	8031	0.984809	0.200919	0.015383	0.486611	0.580655	0.228102	1947409
MLP1_10_D3_7_R1	MLP1	Immature lymphoid progenitor 1	peripheral blood	10	10	8V2	M	40	2N	SUB0020	HiSeq 3000/4000	75	paired	GCCAAT	18716852	18429044	9513226	3844966	3262308	593	0.015177	8046	0.984216	0.205428	0.0153769	0.516208	0.595829	0.151538	2425135
MLP1_10_D3_8_R1	MLP1	Immature lymphoid progenitor 1	peripheral blood	10	10	8V2	M	40	2N	SUB0020	HiSeq 3000/4000	75	paired	ACAGTG	15293816	15071346	7679608	3070230	2686098	566	0.008834	7044	0.984242	0.20075	0.0145464	0.50955	0.60021	0.125115	2006217
MLP1_50_D3_1_R1	MLP1	Immature lymphoid progenitor 1	peripheral blood	50	50	8V2	M	40	2N	SUB0020	HiSeq 3000/4000	75	paired	TGACCA	46783512	46263702	32050584	13674826	12112694	1016	0.011811	10366	0.9836	0.2923	0.011111	0.69278	0.573336	0.114234	7678525
MLP1_50_D3_2_R1	MLP1	Immature lymphoid progenitor 1	peripheral blood	50	50	8V2	M	40	2N	SUB0020	HiSeq 3000/4000	75	paired	TTAGGC	38952166	38533508	25822948	10680706	9627166	594	0.006734	11256	0.982765	0.274201	0.010748	0.670143	0.586387	0.0986395	6394082
MLP1_1000_D3_R1	MLP1	Immature lymphoid progenitor 1	peripheral blood	1000	434	8V2	M	40	2N	SUB0020	HiSeq 3000/4000	75	paired	CGATGT	125902742	124835438	92691922	48531560	45630466	476	0.012605	7653	0.985757	0.385469	0.00847721	0.742513	0.476421	0.0597775	18143238
MLP2_10_D1_1_R2	MLP2	Immature lymphoid progenitor 2	peripheral blood	10	10	7JU	F	50	2N	SUB0015	HiSeq 3000/4000	75	paired	ATCACG	17665554	17461056	10677528	4628450	3199080	1872	0.010684	10522	0.982418	0.262004	0.0115761	0.611505	0.566524	0.308823	2233369
MLP2_10_D1_2_R2	MLP2	Immature lymphoid progenitor 2	peripheral blood	10	10	7JU	F	50	2N	SUB0015	HiSeq 3000/4000	75	paired	CGATGT	21868890	21564678	12821960	4470190	3941442	2760	0.008333	12199	0.98795	0.204409	0.0139107	0.594582	0.651365	0.118283	2846905
MLP2_10_D1_3_R2	MLP2	Immature lymphoid progenitor 2	peripheral blood	10	10	7JU	F	50	2N	SUB0015	HiSeq 3000/4000	75	paired	TTAGGC	19137904	18894360	11283326	4572610	4095638	31	0	743	0.978466	0.23893	0.0127257	0.59718	0.594746	0.104311	2949977
MLP2_10_D1_4_R2	MLP2	Immature lymphoid progenitor 2	peripheral blood	10	10	7JU	F	50	2N	SUB0015	HiSeq 3000/4000	75	paired	TGACCA	22947172	22577894	14333378	3922138	3574000	1960	0.015306	11851	0.985233	0.17092	0.0160925	0.634841	0.726363	0.0887623	2576772
MLP2_10_D1_5_R2	MLP2	Immature lymphoid progenitor 2	peripheral blood	10	10	7JU	F	50	2N	SUB0015	HiSeq 3000/4000	75	paired	ACAGTG	21287208	20955402	11625562	3663032	2997018	1584	0.021465	7654	0.988764	0.172077	0.0155871	0.554776	0.684916	0.18182	2216345
MLP2_10_D1_6_R2	MLP2	Immature lymphoid progenitor 2	peripheral blood	10	10	7JU	F	50	2N	SUB0015	HiSeq 3000/4000	75	paired	GCCAAT	23598222	23287638	15131192	5029536	4384366	0	NA	982	0.988798	0.213132	0.0131613	0.649752	0.667605	0.128276	3184778
MLP2_10_D1_7_R2	MLP2	Immature lymphoid progenitor 2	peripheral blood	10	10	7JU	F	50	2N	SUB0015	HiSeq 3000/4000	75	paired	CAGATC	17181814	16847424	10628028	4608110	2913024	936	0.004274	6894	0.983319	0.268197	0.0194619	0.63084	0.566419	0.367848	2123796
MLP2_10_D1_8_R2	MLP2	Immature lymphoid progenitor 2	peripheral blood	10	10	7JU	F	50	2N	SUB0015	HiSeq 3000/4000	75	paired	ACTTGA	20708162	20380290	12879160	5046262	3579764	1276	0.009404	7040	0.986506	0.243685	0.015833	0.631942	0.608184	0.290611	2615611
MLP2_50_D1_1_R2	MLP2	Immature lymphoid progenitor 2	peripheral blood	50	50	7JU	F	50	2N	SUB0015	HiSeq 3000/4000	75	paired	GATCAG	47684258	47188576	34734432	15611500	14089606	2028	0.006903	9898	0.984138	0.327393	0.0103951	0.736077	0.550547	0.0974854	8529422
MLP2_50_D1_2_R2	MLP2	Immature lymphoid progenitor 2	peripheral blood	50	50	7JU	F	50	2N	SUB0015	HiSeq 3000/4000	75	paired	TAGCTT	62162386	61478526	45152790	15122274	14021220	1237	0.00485	10678	0.983705	0.24327	0.0110012	0.734448	0.665087	0.0728101	8516462
MLP2_10_D2_1_R2	MLP2	Immature lymphoid progenitor 2	peripheral blood	10	10	84J	M	60	2N	SUB0022	HiSeq 3000/4000	75	paired	AGTCAA	14522548	5397156	2701672	1805136	1353698	4169	0.007676	21284	0.985247	0.124299	0.62836	0.500573	0.331845	0.250085	1019882
MLP2_10_D2_2_R2	MLP2	Immature lymphoid progenitor 2	peripheral blood	10	10	84J	M	60	2N	SUB0022	HiSeq 3000/4000	75	paired	AGTTCC	17060714	12588454	8055534	3905524	3221882	6077	0.005924	17113	0.983229	0.228919	0.262138	0.639914	0.515175	0.175045	2343107
MLP2_10_D2_3_R2	MLP2	Immature lymphoid progenitor 2	peripheral blood	10	10	84J	M	60	2N	SUB0022	HiSeq 3000/4000	75	paired	ATGTCA	36886924	27342582	18398738	6496920	5044686	8486	0.017912	21606	0.98394	0.176131	0.258746	0.672897	0.646882	0.223527	3541957
MLP2_10_D2_4_R2	MLP2	Immature lymphoid progenitor 2	peripheral blood	10	10	84J	M	60	2N	SUB0022	HiSeq 3000/4000	75	paired	CCGTCC	16840830	12386150	7810494	3832298	3401772	5706	0.010165	17177	0.982593	0.22756	0.264517	0.630583	0.50934	0.112341	2451508
MLP2_10_D2_5_R2	MLP2	Immature lymphoid progenitor 2	peripheral blood	10	10	84J	M	60	2N	SUB0022	HiSeq 3000/4000	75	paired	GTCCGC	16067030	11873144	8114930	4216038	3863244	6360	0.012893	17785	0.983413	0.262403	0.261024	0.683469	0.480459	0.083679	2714962
MLP2_10_D2_6_R2	MLP2	Immature lymphoid progenitor 2	peripheral blood	10	10	84J	M	60	2N	SUB0022	HiSeq 3000/4000	75	paired	GTGAAA	12973970	9558604	5915912	3500780	2731560	6060	0.006436	17083	0.982614	0.269831	0.263248	0.61891	0.408243	0.219728	1961791
MLP2_10_D2_7_R2	MLP2	Immature lymphoid progenitor 2	peripheral blood	10	10	84J	M	60	2N	SUB0022	HiSeq 3000/4000	75	paired	GTGGCC	16697746	12288024	8105656	3787178	3269262	5191	0.008669	15003	0.983803	0.226808	0.264091	0.659639	0.532773	0.136755	2372393
MLP2_10_D2_8_R2	MLP2	Immature lymphoid progenitor 2	peripheral blood	10	10	84J	M	60	2N	SUB0022	HiSeq 3000/4000	75	paired	GTTTCG	14399004	10647982	6964020	3932834	2471210	5392	0.006306	17163	0.981472	0.273132	0.260506	0.654023	0.435264	0.371647	1782030
MLP2_50_D2_1_R2	MLP2	Immature lymphoid progenitor 2	peripheral blood	50	50	84J	M	60	2N	SUB0022	HiSeq 3000/4000	75	paired	CGTACG	33283806	24727164	16613016	10003106	9186218	4897	0.011027	16596	0.98343	0.30054	0.257081	0.671853	0.397875	0.0816634	5804286
MLP2_50_D2_2_R2	MLP2	Immature lymphoid progenitor 2	peripheral blood	50	50	84J	M	60	2N	SUB0022	HiSeq 3000/4000	75	paired	GAGTGG	38093584	28277348	20829894	10894442	10115110	2800	0.017143	14409	0.983205	0.285992	0.257687	0.736628	0.47698	0.0715348	6485913
MLP2_1000_D2_R2	MLP2	Immature lymphoid progenitor 2	peripheral blood	1000	536	84J	M	60	2N	SUB0022	HiSeq 3000/4000	75	paired	ACTGAT	111507868	83275862	63229330	38852530	36603520	1509	0.00994	10283	0.984635	0.348429	0.253184	0.759276	0.38553	0.0578858	16034719
MLP2_10_D3_2_R1	MLP2	Immature lymphoid progenitor 2	peripheral blood	10	10	7HY	M	50	2N	SUB0014	HiSeq 3000/4000	75	paired	GGCTAC	17358098	17221218	8030726	4750174	2510634	1139	0.00878	8733	0.984312	0.273658	0.00788566	0.466327	0.4085	0.471465	1934811
MLP2_10_D3_3_R1	MLP2	Immature lymphoid progenitor 2	peripheral blood	10	10	7HY	M	50	2N	SUB0014	HiSeq 3000/4000	75	paired	TAGCTT	18617644	18480692	8041356	5372104	2563538	156	0	6825	0.982271	0.288549	0.00735603	0.435122	0.331941	0.522806	2007466
MLP2_10_D3_4_R1	MLP2	Immature lymphoid progenitor 2	peripheral blood	10	10	7HY	M	50	2N	SUB0014	HiSeq 3000/4000	75	paired	GATCAG	14908568	14807724	6463904	4319092	1671856	413	0.009685	6148	0.978855	0.289705	0.00676416	0.436522	0.331814	0.612915	1307636
MLP2_10_D3_5_R1	MLP2	Immature lymphoid progenitor 2	peripheral blood	10	10	7HY	M	50	2N	SUB0014	HiSeq 3000/4000	75	paired	ACTTGA	13446598	13347536	6772816	4601232	1766204	764	0.006545	6565	0.98492	0.342186	0.00736707	0.507421	0.320632	0.616145	1359765
MLP2_10_D3_6_R1	MLP2	Immature lymphoid progenitor 2	peripheral blood	10	10	7HY	M	50	2N	SUB0014	HiSeq 3000/4000	75	paired	CAGATC	17100340	17005550	7801862	5479548	1538842	250	0	2671	0.985024	0.320435	0.00554316	0.458783	0.297662	0.719166	1199967
MLP2_10_D3_7_R1	MLP2	Immature lymphoid progenitor 2	peripheral blood	10	10	7HY	M	50	2N	SUB0014	HiSeq 3000/4000	75	paired	GCCAAT	19563042	19445306	6622590	4533232	1748894	208	0.004808	4498	0.982437	0.231724	0.00601829	0.340575	0.31549	0.614206	1373293
MLP2_10_D3_8_R1	MLP2	Immature lymphoid progenitor 2	peripheral blood	10	10	7HY	M	50	2N	SUB0014	HiSeq 3000/4000	75	paired	ACAGTG	16610032	16519674	7672944	5248492	2951012	358	0	2179	0.985314	0.315983	0.00543997	0.464473	0.315974	0.437741	2148221
MLP2_50_D3_1_R1	MLP2	Immature lymphoid progenitor 2	peripheral blood	50	50	7HY	M	50	2N	SUB0014	HiSeq 3000/4000	75	paired	TGACCA	43733072	43539032	22379860	12975896	9701664	1088	0.008272	8610	0.984088	0.296707	0.00443692	0.514018	0.420198	0.252332	6485168
MLP2_50_D3_2_R1	MLP2	Immature lymphoid progenitor 2	peripheral blood	50	50	7HY	M	50	2N	SUB0014	HiSeq 3000/4000	75	paired	TTAGGC	37776244	37610906	22071998	12116122	8969658	617	0.008104	5032	0.98589	0.320734	0.00437677	0.586851	0.451064	0.259692	6106956
MLP2_1000_D3_R1	MLP2	Immature lymphoid progenitor 2	peripheral blood	1000	1000	7HY	M	50	2N	SUB0014	HiSeq 3000/4000	75	paired	CGATGT	108127864	107797308	80717164	57731010	49026044	488	0.006148	2974	0.981843	0.533914	0.00305708	0.748786	0.284774	0.150785	18855714
MLP3_10_D1_1_R2	MLP3	Immature lymphoid progenitor 3	peripheral blood	10	10	ACW	M	65	2N	SUB0113	HiSeq 3000/4000	75	paired	ATCACG	12662048	12440378	7865290	4271738	3318036	3675	0.011156	11319	0.983744	0.337365	0.0175066	0.632239	0.456887	0.223259	2308525
MLP3_10_D1_2_R2	MLP3	Immature lymphoid progenitor 3	peripheral blood	10	10	ACW	M	65	2N	SUB0113	HiSeq 3000/4000	75	paired	CGATGT	16673236	16332390	10858252	5440516	2553012	2888	0.009349	9875	0.983797	0.326302	0.0204427	0.664829	0.498951	0.530741	1865308
MLP3_10_D1_3_R2	MLP3	Immature lymphoid progenitor 3	peripheral blood	10	10	ACW	M	65	2N	SUB0113	HiSeq 3000/4000	75	paired	TTAGGC	9263406	9047228	5185578	2717488	2117630	1402	0.013552	4544	0.981734	0.293357	0.0233368	0.573168	0.475953	0.22074	1558451
MLP3_10_D1_5_R2	MLP3	Immature lymphoid progenitor 3	peripheral blood	10	10	ACW	M	65	2N	SUB0113	HiSeq 3000/4000	75	paired	ACAGTG	15765046	15422430	9665964	4989920	3252930	683	0.002928	3829	0.98433	0.316518	0.0217326	0.626747	0.483764	0.3481	2324408
MLP3_10_D1_6_R2	MLP3	Immature lymphoid progenitor 3	peripheral blood	10	10	ACW	M	65	2N	SUB0113	HiSeq 3000/4000	75	paired	GCCAAT	17539770	17130584	10251842	4831954	3594530	1563	0.008957	7004	0.982153	0.275486	0.023329	0.598453	0.528675	0.256092	2589201
MLP3_10_D1_7_R2	MLP3	Immature lymphoid progenitor 3	peripheral blood	10	10	ACW	M	65	2N	SUB0113	HiSeq 3000/4000	75	paired	CAGATC	16981688	16581164	10669054	4670742	3130746	1576	0.008249	7742	0.985921	0.275046	0.0235856	0.643444	0.562216	0.329711	2264541
MLP3_10_D1_8_R2	MLP3	Immature lymphoid progenitor 3	peripheral blood	10	10	ACW	M	65	2N	SUB0113	HiSeq 3000/4000	75	paired	ACTTGA	17876242	17461010	9316360	4326952	3429882	770	0.018182	6739	0.984567	0.24205	0.0232281	0.533552	0.535553	0.207321	2451875
MLP3_50_D1_1_R2	MLP3	Immature lymphoid progenitor 3	peripheral blood	50	50	ACW	M	65	2N	SUB0113	HiSeq 3000/4000	75	paired	GATCAG	34593920	34020380	22072444	11744712	10705684	1747	0.008586	9048	0.983643	0.339502	0.0165792	0.648801	0.467902	0.0884677	6766576
MLP3_50_D1_2_R2	MLP3	Immature lymphoid progenitor 3	peripheral blood	50	50	ACW	M	65	2N	SUB0113	HiSeq 3000/4000	75	paired	TAGCTT	43781900	43001256	30415972	13564046	12167062	2582	0.007359	11775	0.983949	0.309809	0.0178303	0.707328	0.554049	0.102992	7533129
MLP3_1000_D1_R2	MLP3	Immature lymphoid progenitor 3	peripheral blood	1000	350	ACW	M	65	2N	SUB0113	HiSeq 3000/4000	75	paired	GGCTAC	97003846	95426536	66920754	40191332	37238990	2100	0.012857	7558	0.98452	0.414327	0.0162603	0.70128	0.399419	0.0734572	16139705
MLP3_10_D2_1_R2	MLP3	Immature lymphoid progenitor 3	peripheral blood	10	10	AES	M	60	2N	SUB0096	HiSeq 3000/4000	75	paired	AGTCAA	17733338	17459630	11187420	5128496	4477890	2730	0.003663	11651	0.987812	0.289201	0.0154347	0.640759	0.541584	0.126861	3179284
MLP3_10_D2_2_R2	MLP3	Immature lymphoid progenitor 3	peripheral blood	10	10	AES	M	60	2N	SUB0096	HiSeq 3000/4000	75	paired	AGTTCC	18132134	17503016	9680954	2897518	2409052	958	0.012526	8719	0.983599	0.1598	0.0346963	0.553102	0.700699	0.168581	1755445
MLP3_10_D2_3_R2	MLP3	Immature lymphoid progenitor 3	peripheral blood	10	10	AES	M	60	2N	SUB0096	HiSeq 3000/4000	75	paired	ATGTCA	19741726	19414478	10305908	4668730	3505066	2283	0.015331	9375	0.9872	0.23649	0.0165765	0.530836	0.546985	0.249246	2525399
MLP3_10_D2_4_R2	MLP3	Immature lymphoid progenitor 3	peripheral blood	10	10	AES	M	60	2N	SUB0096	HiSeq 3000/4000	75	paired	CCGTCC	17271232	16893548	8259326	4268282	2394864	850	0.007059	7718	0.98497	0.247132	0.0218678	0.488904	0.483217	0.438916	1783996
MLP3_10_D2_5_R2	MLP3	Immature lymphoid progenitor 3	peripheral blood	10	10	AES	M	60	2N	SUB0096	HiSeq 3000/4000	75	paired	GTCCGC	18128894	17804900	11489146	5285040	2740750	1232	0.028409	6302	0.98556	0.291526	0.0178717	0.64528	0.539997	0.481414	2023941
MLP3_10_D2_6_R2	MLP3	Immature lymphoid progenitor 3	peripheral blood	10	10	AES	M	60	2N	SUB0096	HiSeq 3000/4000	75	paired	GTGAAA	18037974	17696566	9917152	4736600	3651032	1892	0.010042	8148	0.982572	0.26259	0.0189272	0.5604	0.522383	0.229187	2615244
MLP3_10_D2_7_R2	MLP3	Immature lymphoid progenitor 3	peripheral blood	10	10	AES	M	60	2N	SUB0096	HiSeq 3000/4000	75	paired	GTGGCC	18986082	18569366	9365964	3486090	2903902	1145	0.012227	8526	0.987098	0.183613	0.0219485	0.504377	0.627792	0.167003	2125921
MLP3_10_D2_8_R2	MLP3	Immature lymphoid progenitor 3	peripheral blood	10	10	AES	M	60	2N	SUB0096	HiSeq 3000/4000	75	paired	GTTTCG	13945876	13730720	7076936	3207616	2530204	913	0.005476	4570	0.982932	0.230005	0.0154279	0.515409	0.546751	0.211189	1794997
MLP3_50_D2_1_R2	MLP3	Immature lymphoid progenitor 3	peripheral blood	50	50	AES	M	60	2N	SUB0096	HiSeq 3000/4000	75	paired	CGTACG	36023478	35560312	22776214	13199560	11767254	1102	0.012704	8017	0.984658	0.366415	0.0128573	0.640495	0.420467	0.108512	7054689
MLP3_50_D2_2_R2	MLP3	Immature lymphoid progenitor 3	peripheral blood	50	50	AES	M	60	2N	SUB0096	HiSeq 3000/4000	75	paired	GAGTGG	43503540	42941606	30571176	14797810	13468570	2158	0.008341	11054	0.983716	0.340152	0.012917	0.711924	0.515955	0.0898268	8211317
MLP3_1000_D2_R2	MLP3	Immature lymphoid progenitor 3	peripheral blood	1000	1000	AES	M	60	2N	SUB0096	HiSeq 3000/4000	75	paired	ACTGAT	124829600	123414212	92338620	49512018	45862160	1177	0.024639	6330	0.983886	0.396637	0.0113386	0.748201	0.463799	0.0737166	18050216
MLP3_10_D3_1_R1	MLP3	Immature lymphoid progenitor 3	peripheral blood	10	10	AFQ	M	70	2N	SUB0097	HiSeq 3000/4000	75	paired	ATTCCT	10909716	10850356	5022682	2955078	1621796	340	0.008824	5593	0.980869	0.270867	0.00544102	0.462905	0.411653	0.451183	1270204
MLP3_10_D3_2_R1	MLP3	Immature lymphoid progenitor 3	peripheral blood	10	10	AFQ	M	70	2N	SUB0097	HiSeq 3000/4000	75	paired	ACTGAT	14774168	14634820	6694002	3358742	2202862	874	0.010297	6694	0.981028	0.227339	0.00943187	0.457402	0.498246	0.344141	1711356
MLP3_10_D3_3_R1	MLP3	Immature lymphoid progenitor 3	peripheral blood	10	10	AFQ	M	70	2N	SUB0097	HiSeq 3000/4000	75	paired	GAGTGG	13669154	13585782	5436004	2902282	1652044	875	0.013714	6476	0.983632	0.212323	0.00609928	0.400124	0.4661	0.430778	1288047
MLP3_10_D3_4_R1	MLP3	Immature lymphoid progenitor 3	peripheral blood	10	10	AFQ	M	70	2N	SUB0097	HiSeq 3000/4000	75	paired	CGTACG	13604224	13527414	5830182	3740472	2044280	1094	0.012797	7644	0.984825	0.274949	0.00564604	0.43099	0.35843	0.45347	1563617
MLP3_10_D3_5_R1	MLP3	Immature lymphoid progenitor 3	peripheral blood	10	10	AFQ	M	70	2N	SUB0097	HiSeq 3000/4000	75	paired	GTTTCG	13454398	13374100	6069648	3379614	2310204	911	0.004391	6632	0.984168	0.25119	0.00596816	0.453836	0.443194	0.31643	1764874
MLP3_10_D3_6_R1	MLP3	Immature lymphoid progenitor 3	peripheral blood	10	10	AFQ	M	70	2N	SUB0097	HiSeq 3000/4000	75	paired	GTGGCC	14114480	14035762	6703562	4436232	2308768	775	0.006452	7792	0.984856	0.314304	0.00557711	0.477606	0.338228	0.479566	1795215
MLP3_10_D3_7_R1	MLP3	Immature lymphoid progenitor 3	peripheral blood	10	10	AFQ	M	70	2N	SUB0097	HiSeq 3000/4000	75	paired	GTGAAA	50105794	49846204	20761626	9649998	6073946	1576	0.010152	10565	0.985613	0.192592	0.00518084	0.416514	0.5352	0.370575	4387812
MLP3_10_D3_8_R1	MLP3	Immature lymphoid progenitor 3	peripheral blood	10	10	AFQ	M	70	2N	SUB0097	HiSeq 3000/4000	75	paired	GTCCGC	13537580	13460678	6050822	3601824	2013824	98	0	1066	0.983114	0.266061	0.00568063	0.449518	0.404738	0.440888	1553448
MLP3_50_D3_1_R1	MLP3	Immature lymphoid progenitor 3	peripheral blood	50	50	AFQ	M	70	2N	SUB0097	HiSeq 3000/4000	75	paired	CCGTCC	49972458	49784368	33577000	18583288	14574206	1319	0.006823	10013	0.981025	0.371871	0.00376387	0.674449	0.446547	0.215736	8791319
MLP3_50_D3_2_R1	MLP3	Immature lymphoid progenitor 3	peripheral blood	50	50	AFQ	M	70	2N	SUB0097	HiSeq 3000/4000	75	paired	ATGTCA	48249188	48060082	28108988	16757792	12646858	1265	0.007115	9435	0.982088	0.347318	0.00391936	0.584872	0.403828	0.245315	7995783
MLP3_1000_D3_R1	MLP3	Immature lymphoid progenitor 3	peripheral blood	1000	1000	AFQ	M	70	2N	SUB0097	HiSeq 3000/4000	75	paired	AGTTCC	79280056	79003486	53221208	25880296	23390692	254	0.003937	5208	0.983295	0.326441	0.00348852	0.673656	0.513722	0.0961969	12489270
MPPbm_10_D2_1_R1	MPP	Multipotent progenitor	bone marrow	10	10	MPPbm_D2	M	NA	2N	SUB0281	HiSeq 3000/4000	75	paired	ATTCCT	22022170	21964442	13007144	4775624	4291964	3419	0.023399	26837	0.983866	0.216855	0.00262136	0.592191	0.632846	0.101277	3196446
MPPbm_10_D2_2_R1	MPP	Multipotent progenitor	bone marrow	10	10	MPPbm_D2	M	NA	2N	SUB0281	HiSeq 3000/4000	75	paired	ACTGAT	18574558	18444392	10563254	4566966	3394978	3133	0.033514	25375	0.980729	0.245872	0.00700776	0.572708	0.567655	0.256623	2553382
MPPbm_10_D2_4_R1	MPP	Multipotent progenitor	bone marrow	10	10	MPPbm_D2	M	NA	2N	SUB0281	HiSeq 3000/4000	75	paired	CGTACG	13148962	13117832	8197076	4248288	3365616	1247	0.046512	17604	0.983072	0.323089	0.00236749	0.62488	0.481731	0.207771	2546442
MPPbm_10_D2_5_R1	MPP	Multipotent progenitor	bone marrow	10	10	MPPbm_D2	M	NA	2N	SUB0281	HiSeq 3000/4000	75	paired	GTTTCG	19992280	19814232	10591670	4041288	3669174	5518	0.01486	26265	0.9834	0.202142	0.00890584	0.534549	0.618447	0.0920781	2734040
MPPbm_10_D2_6_R1	MPP	Multipotent progenitor	bone marrow	10	10	MPPbm_D2	M	NA	2N	SUB0281	HiSeq 3000/4000	75	paired	GTGGCC	12452424	12369570	6891594	3139154	2681154	2195	0.035535	22365	0.982517	0.252092	0.00665364	0.557141	0.544495	0.145899	2037223
MPPbm_10_D2_7_R1	MPP	Multipotent progenitor	bone marrow	10	10	MPPbm_D2	M	NA	2N	SUB0281	HiSeq 3000/4000	75	paired	GTGAAA	20950806	20871264	10812520	3679432	2738548	2887	0.019744	24048	0.982826	0.175622	0.00379661	0.518058	0.659706	0.255714	2070412
MPPbm_10_D2_8_R1	MPP	Multipotent progenitor	bone marrow	10	10	MPPbm_D2	M	NA	2N	SUB0281	HiSeq 3000/4000	75	paired	GTCCGC	19126696	19051544	11683082	5466378	3327298	2925	0.019487	23175	0.981057	0.285798	0.00392917	0.613235	0.532112	0.391316	2448135
MPPbm_50_D2_1_R1	MPP	Multipotent progenitor	bone marrow	50	50	MPPbm_D2	M	NA	2N	SUB0281	HiSeq 3000/4000	75	paired	CCGTCC	37014290	36888284	25462612	12790396	11382742	1817	0.026968	22099	0.983438	0.345553	0.00340425	0.690263	0.497679	0.110056	7436261
MPPbm_50_D2_2_R1	MPP	Multipotent progenitor	bone marrow	50	50	MPPbm_D2	M	NA	2N	SUB0281	HiSeq 3000/4000	75	paired	ATGTCA	40540662	40472504	30541542	18436848	9467226	940	0.007447	20285	0.98107	0.454774	0.00168123	0.754624	0.396335	0.486505	6394563
MPPbm_1000_D2_R1	MPP	Multipotent progenitor	bone marrow	1000	100	MPPbm_D2	M	NA	2N	SUB0281	HiSeq 3000/4000	75	paired	AGTTCC	87073888	86951630	65679364	30009480	17388284	1413	0.022647	21787	0.982375	0.344644	0.00140407	0.755355	0.543091	0.420574	10272070
MPP_1_D4_11_R1	MPP	Multipotent progenitor	cord blood	1	1	MEH	M	0	2N	SUB0134	HiSeq 3000/4000	75	paired	GGCTAC	66688904	66593276	27596378	13934278	498750	544	0.007353	3173	0.977624	0.208944	0.00143394	0.414402	0.495069	0.964207	396585
MPP_1_D4_12_R1	MPP	Multipotent progenitor	cord blood	1	1	MEH	M	0	2N	SUB0134	HiSeq 3000/4000	75	paired	CTTGTA	30872822	30716288	8505532	4541048	212828	234	0.004274	2857	0.987749	0.147089	0.00507028	0.276906	0.466107	0.953132	171583
MPP_1_D4_13_R1	MPP	Multipotent progenitor	cord blood	1	1	MEH	M	0	2N	SUB0134	HiSeq 3000/4000	75	paired	AGTCAA	27670926	27611202	7205982	2418472	434368	840	0.011905	5549	0.986664	0.0874012	0.00215837	0.26098	0.66438	0.820396	349352
MPP_1_D4_14_R1	MPP	Multipotent progenitor	cord blood	1	1	MEH	M	0	2N	SUB0134	HiSeq 3000/4000	75	paired	AGTTCC	23076394	23039710	5792236	1769646	369316	159	0	2819	0.986165	0.0766864	0.00158968	0.251402	0.69448	0.791305	292476
MPP_1_D4_15_R1	MPP	Multipotent progenitor	cord blood	1	1	MEH	M	0	2N	SUB0134	HiSeq 3000/4000	75	paired	ATGTCA	28069782	28005926	8057824	2282472	403554	249	0	4195	0.987366	0.0813142	0.0022749	0.287719	0.716738	0.823194	325319
MPP_1_D4_17_R1	MPP	Multipotent progenitor	cord blood	1	1	MEH	M	0	2N	SUB0134	HiSeq 3000/4000	75	paired	GTCCGC	28487480	28459504	7221186	3500220	162324	152	0.013158	2013	0.986587	0.122869	0.000982045	0.253735	0.515285	0.953625	132024
MPP_1_D4_19_R1	MPP	Multipotent progenitor	cord blood	1	1	MEH	M	0	2N	SUB0134	HiSeq 3000/4000	75	paired	GTGGCC	26502184	26458778	7653512	2213056	272956	594	0.040404	4718	0.984739	0.0835047	0.00163783	0.289262	0.710844	0.876661	221313
MPP_1_D4_20_R1	MPP	Multipotent progenitor	cord blood	1	1	MEH	M	0	2N	SUB0134	HiSeq 3000/4000	75	paired	GTTTCG	22856594	22834894	6806208	3441524	192796	89	0.011236	1771	0.979108	0.15057	0.000949398	0.298062	0.494355	0.943979	157424
MPP_1_D4_21_R1	MPP	Multipotent progenitor	cord blood	1	1	MEH	M	0	2N	SUB0134	HiSeq 3000/4000	75	paired	CGTACG	24947472	24903758	6915910	1667822	269540	166	0.018072	3222	0.986344	0.0668533	0.00175224	0.277705	0.758843	0.838388	213597
MPP_1_D4_22_R1	MPP	Multipotent progenitor	cord blood	1	1	MEH	M	0	2N	SUB0134	HiSeq 3000/4000	75	paired	GAGTGG	25553954	25514022	7812416	2101100	234844	328	0.030488	3904	0.982838	0.0822221	0.00156265	0.306201	0.731056	0.888228	190211
MPP_1_D4_23_R1	MPP	Multipotent progenitor	cord blood	1	1	MEH	M	0	2N	SUB0134	HiSeq 3000/4000	75	paired	ACTGAT	31796880	31741604	13237082	4067138	249772	172	0.110465	4298	0.983248	0.12791	0.00173841	0.417026	0.692747	0.938588	200851
MPP_1_D4_2_R1	MPP	Multipotent progenitor	cord blood	1	1	MEH	M	0	2N	SUB0134	HiSeq 3000/4000	75	paired	CGATGT	32653316	32595108	11360114	3679840	319530	120	0.016667	4247	0.984931	0.112694	0.00178261	0.348522	0.676074	0.913167	253540
MPP_1_D4_3_R1	MPP	Multipotent progenitor	cord blood	1	1	MEH	M	0	2N	SUB0134	HiSeq 3000/4000	75	paired	TTAGGC	27187270	27145510	7708728	4518740	273464	382	0.015707	2580	0.982558	0.166208	0.00153601	0.283978	0.413815	0.939482	221104
MPP_1_D4_4_R1	MPP	Multipotent progenitor	cord blood	1	1	MEH	M	0	2N	SUB0134	HiSeq 3000/4000	75	paired	TGACCA	31824710	31781850	8474662	3398996	293890	72	0	2499	0.983593	0.106804	0.00134675	0.266651	0.598923	0.913536	233050
MPP_1_D4_5_R1	MPP	Multipotent progenitor	cord blood	1	1	MEH	M	0	2N	SUB0134	HiSeq 3000/4000	75	paired	ACAGTG	28883378	28840488	8227162	4226654	210458	250	0.024	3072	0.988607	0.146335	0.00148494	0.285264	0.486256	0.950207	168730
MPP_1_D4_6_R1	MPP	Multipotent progenitor	cord blood	1	1	MEH	M	0	2N	SUB0134	HiSeq 3000/4000	75	paired	GCCAAT	30913026	30821160	8612030	2107384	438636	173	0	4322	0.978945	0.0681714	0.00297176	0.279419	0.755298	0.791858	348654
MPP_1_D4_7_R1	MPP	Multipotent progenitor	cord blood	1	1	MEH	M	0	2N	SUB0134	HiSeq 3000/4000	75	paired	CAGATC	30840382	30793740	8482322	4410940	333528	209	0	2581	0.982952	0.143025	0.00151237	0.275456	0.479984	0.924386	266654
MPP_1_D4_8_R1	MPP	Multipotent progenitor	cord blood	1	1	MEH	M	0	2N	SUB0134	HiSeq 3000/4000	75	paired	ACTTGA	27810178	27771440	7319408	3065188	269166	62	0	1073	0.986952	0.110218	0.00139294	0.263559	0.581225	0.912186	218963
MPP_10_D4_1_R1	MPP	Multipotent progenitor	cord blood	10	10	MEH	M	0	2N	SUB0122	HiSeq 3000/4000	75	paired	AGTCAA	14735810	14642742	9193070	5234712	3929730	423	0.014184	4140	0.981884	0.355237	0.00631577	0.627824	0.430581	0.249294	2943700
MPP_10_D4_2_R1	MPP	Multipotent progenitor	cord blood	10	10	MEH	M	0	2N	SUB0122	HiSeq 3000/4000	75	paired	AGTTCC	15219486	15107410	8377324	5278206	2078340	357	0.008403	3814	0.982958	0.346806	0.00736398	0.554518	0.369941	0.606241	1607337
MPP_10_D4_3_R1	MPP	Multipotent progenitor	cord blood	10	10	MEH	M	0	2N	SUB0122	HiSeq 3000/4000	75	paired	ATGTCA	14891442	14799000	9198650	4609844	3712194	217	0.013825	2209	0.980534	0.309563	0.00620773	0.621572	0.498856	0.194725	2796991
MPP_10_D4_4_R1	MPP	Multipotent progenitor	cord blood	10	10	MEH	M	0	2N	SUB0122	HiSeq 3000/4000	75	paired	CCGTCC	15660018	15546464	7935796	4954188	2598040	320	0.00625	3446	0.983749	0.316359	0.0072512	0.510457	0.375716	0.475587	1995237
MPP_10_D4_5_R1	MPP	Multipotent progenitor	cord blood	10	10	MEH	M	0	2N	SUB0122	HiSeq 3000/4000	75	paired	GTCCGC	14765932	14655734	6978854	4249372	2273228	267	0.007491	2934	0.984663	0.287782	0.00746299	0.476186	0.391107	0.465044	1744667
MPP_10_D4_6_R1	MPP	Multipotent progenitor	cord blood	10	10	MEH	M	0	2N	SUB0122	HiSeq 3000/4000	75	paired	GTGAAA	15774946	15661652	7849902	4494096	2137422	460	0.028261	2858	0.991952	0.284888	0.00718189	0.501218	0.427497	0.524393	1658098
MPP_10_D4_7_R1	MPP	Multipotent progenitor	cord blood	10	10	MEH	M	0	2N	SUB0122	HiSeq 3000/4000	75	paired	GTGGCC	15302440	15207036	8763220	5697298	3832928	49	0	2327	0.98367	0.372313	0.00623456	0.576261	0.349862	0.327238	2895758
MPP_10_D4_8_R1	MPP	Multipotent progenitor	cord blood	10	10	MEH	M	0	2N	SUB0122	HiSeq 3000/4000	75	paired	GTTTCG	14371748	14290906	8364650	5710518	2415786	99	0	583	0.987993	0.397343	0.00562506	0.585313	0.317303	0.576959	1855728
MPP_50_D4_1_R1	MPP	Multipotent progenitor	cord blood	50	50	MEH	M	0	2N	SUB0122	HiSeq 3000/4000	75	paired	CGTACG	35632540	35433552	23314212	10549422	9009872	321	0.009346	4283	0.981088	0.296061	0.00558445	0.65797	0.547511	0.145937	6024792
MPP_50_D4_2_R1	MPP	Multipotent progenitor	cord blood	50	50	MEH	M	0	2N	SUB0122	HiSeq 3000/4000	75	paired	GAGTGG	40959230	40720750	26343528	13609088	11075664	482	0.010373	6050	0.981653	0.332259	0.00582238	0.646931	0.483399	0.186157	7267635
MPP_1000_D4_R1	MPP	Multipotent progenitor	cord blood	1000	1000	MEH	M	0	2N	SUB0122	HiSeq 3000/4000	75	paired	ACTGAT	109646076	109197550	81133948	50572496	47149530	153	0	1668	0.977818	0.461234	0.00409067	0.743002	0.376679	0.0676843	18426418
MPP_10_D5_1_R1	MPP	Multipotent progenitor	cord blood	10	10	N9N	F	0	2N	SUB0156	HiSeq 3000/4000	75	paired	CTTGTA	19679804	19085674	12669822	4903280	4144580	2128	0.011748	6936	0.987745	0.249153	0.0301898	0.663839	0.612995	0.154733	3007603
MPP_10_D5_2_R1	MPP	Multipotent progenitor	cord blood	10	10	N9N	F	0	2N	SUB0156	HiSeq 3000/4000	75	paired	GGCTAC	21594798	21358236	13471684	4372828	3772890	2036	0.015226	6978	0.98223	0.202495	0.0109546	0.630749	0.675406	0.137197	2780218
MPP_10_D5_3_R1	MPP	Multipotent progenitor	cord blood	10	10	N9N	F	0	2N	SUB0156	HiSeq 3000/4000	75	paired	TAGCTT	20642100	20384646	10789310	4871484	3719682	1650	0.015152	8101	0.983212	0.235998	0.0124723	0.529286	0.54849	0.236438	2748490
MPP_10_D5_4_R1	MPP	Multipotent progenitor	cord blood	10	10	N9N	F	0	2N	SUB0156	HiSeq 3000/4000	75	paired	GATCAG	17634400	17461102	11363974	5285708	4672172	2131	0.014078	9979	0.982964	0.299738	0.00982727	0.650817	0.534872	0.116075	3387209
MPP_10_D5_5_R1	MPP	Multipotent progenitor	cord blood	10	10	N9N	F	0	2N	SUB0156	HiSeq 3000/4000	75	paired	ACTTGA	16099794	15923068	10862312	4271068	3303368	2122	0.015551	6922	0.983531	0.265287	0.0109769	0.682175	0.606799	0.226571	2438166
MPP_10_D5_6_R1	MPP	Multipotent progenitor	cord blood	10	10	N9N	F	0	2N	SUB0156	HiSeq 3000/4000	75	paired	CAGATC	17533474	16994790	6540740	2907772	2136468	1311	0.006102	8323	0.984381	0.165841	0.0307232	0.384867	0.555437	0.265256	1628810
MPP_10_D5_7_R1	MPP	Multipotent progenitor	cord blood	10	10	N9N	F	0	2N	SUB0156	HiSeq 3000/4000	75	paired	GCCAAT	21052958	20802404	12863570	4459558	3776430	2586	0.008507	7451	0.984834	0.211826	0.0119011	0.618369	0.653319	0.153183	2755026
MPP_10_D5_8_R1	MPP	Multipotent progenitor	cord blood	10	10	N9N	F	0	2N	SUB0156	HiSeq 3000/4000	75	paired	ACAGTG	16037836	15796296	7243144	2517910	1465972	1084	0.008303	5661	0.988695	0.156998	0.0150606	0.458534	0.652373	0.417782	1129523
MPP_50_D5_1_R1	MPP	Multipotent progenitor	cord blood	50	50	N9N	F	0	2N	SUB0156	HiSeq 3000/4000	75	paired	TGACCA	48873930	48501426	35453616	15617118	13705282	1060	0.019811	7117	0.986652	0.319539	0.00762173	0.730981	0.559506	0.122419	8527506
MPP_50_D5_2_R1	MPP	Multipotent progenitor	cord blood	50	50	N9N	F	0	2N	SUB0156	HiSeq 3000/4000	75	paired	TTAGGC	47055728	46700298	33782934	13838124	12697030	2566	0.028839	10932	0.985547	0.294079	0.00755338	0.723399	0.590381	0.0824602	8023334
MPP_1000_D5_R1	MPP	Multipotent progenitor	cord blood	1000	79	N9N	F	0	2N	SUB0156	HiSeq 3000/4000	75	paired	CGATGT	105625826	104677808	72324010	22958192	20477846	2364	0.021574	11618	0.985109	0.217354	0.00897525	0.69092	0.682565	0.108038	11515497
MPP_10_D6_1_R1	MPP	Multipotent progenitor	cord blood	10	10	NAL	F	0	2N	SUB0189	HiSeq 3000/4000	75	paired	ATCACG	16591096	16473722	9323298	3562346	2380586	633	0.007899	2393	0.977434	0.214714	0.00707452	0.56595	0.617909	0.331736	1795442
MPP_10_D6_2_R1	MPP	Multipotent progenitor	cord blood	10	10	NAL	F	0	2N	SUB0189	HiSeq 3000/4000	75	paired	CGATGT	18962276	18794292	10369168	3845126	2247386	980	0.007143	4109	0.984424	0.202778	0.00885885	0.551719	0.629177	0.415523	1733647
MPP_10_D6_3_R1	MPP	Multipotent progenitor	cord blood	10	10	NAL	F	0	2N	SUB0189	HiSeq 3000/4000	75	paired	TTAGGC	16021302	15888540	7936256	3201306	1982308	529	0.009452	3396	0.983804	0.199816	0.00828659	0.499496	0.596623	0.380781	1520584
MPP_10_D6_4_R1	MPP	Multipotent progenitor	cord blood	10	10	NAL	F	0	2N	SUB0189	HiSeq 3000/4000	75	paired	TGACCA	18909938	18739518	9198110	3930540	1718398	558	0.008961	3874	0.987352	0.207856	0.00901219	0.49084	0.57268	0.562809	1327192
MPP_10_D6_5_R1	MPP	Multipotent progenitor	cord blood	10	10	NAL	F	0	2N	SUB0189	HiSeq 3000/4000	75	paired	ACAGTG	18336728	18151912	8600294	4832744	1689866	785	0.015287	4561	0.987722	0.263555	0.010079	0.473795	0.438072	0.65033	1309858
MPP_10_D6_6_R1	MPP	Multipotent progenitor	cord blood	10	10	NAL	F	0	2N	SUB0189	HiSeq 3000/4000	75	paired	GCCAAT	18225056	18072428	9776878	3897768	1735662	473	0	4928	0.987825	0.213869	0.00837462	0.540983	0.601328	0.554704	1356239
MPP_10_D6_7_R1	MPP	Multipotent progenitor	cord blood	10	10	NAL	F	0	2N	SUB0189	HiSeq 3000/4000	75	paired	CAGATC	19776692	19640594	8854094	4248750	2189892	358	0	1982	0.982341	0.214836	0.00688174	0.450806	0.520137	0.48458	1680588
MPP_10_D6_8_R1	MPP	Multipotent progenitor	cord blood	10	10	NAL	F	0	2N	SUB0189	HiSeq 3000/4000	75	paired	ACTTGA	17247364	17089382	7967912	4153566	1727268	34	0	1886	0.97561	0.240823	0.00915978	0.466249	0.478713	0.584148	1341757
MPP_50_D6_1_R1	MPP	Multipotent progenitor	cord blood	50	50	NAL	F	0	2N	SUB0189	HiSeq 3000/4000	75	paired	GATCAG	39643838	39409034	24881744	11867946	8431354	320	0.00625	4480	0.980804	0.299364	0.00592284	0.631372	0.523026	0.289569	5726322
MPP_50_D6_2_R1	MPP	Multipotent progenitor	cord blood	50	50	NAL	F	0	2N	SUB0189	HiSeq 3000/4000	75	paired	TAGCTT	57439622	57044974	31790336	11198284	6454196	445	0.011236	4340	0.986636	0.194957	0.00687066	0.557285	0.647746	0.423644	4541357
MPP_1000_D6_R1	MPP	Multipotent progenitor	cord blood	1000	250	NAL	F	0	2N	SUB0189	HiSeq 3000/4000	75	paired	GGCTAC	87115020	86610150	58043776	21390648	17982778	375	0.008	3183	0.979893	0.245545	0.00579544	0.670173	0.631474	0.159316	10437416
MPP_10_D7_1_R1	MPP	Multipotent progenitor	peripheral blood	10	10	Q7F	F	NA	2N	SUB0249	HiSeq 3000/4000	75	paired	AGTCAA	16277532	16231244	4799100	3836756	1274266	34	0	2005	0.983541	0.235709	0.00284367	0.29567	0.200526	0.667879	977152
MPP_10_D7_2_R1	MPP	Multipotent progenitor	peripheral blood	10	10	Q7F	F	NA	2N	SUB0249	HiSeq 3000/4000	75	paired	AGTTCC	18938278	18826078	7332218	4235200	2200144	494	0.022267	5507	0.98747	0.223632	0.00592451	0.389471	0.422385	0.48051	1636424
MPP_10_D7_3_R1	MPP	Multipotent progenitor	peripheral blood	10	10	Q7F	F	NA	2N	SUB0249	HiSeq 3000/4000	75	paired	ATGTCA	21398414	21310804	8424574	4629772	2673838	832	0.058894	7478	0.981278	0.216361	0.00409423	0.395319	0.450444	0.422469	1984624
MPP_10_D7_4_R1	MPP	Multipotent progenitor	peripheral blood	10	10	Q7F	F	NA	2N	SUB0249	HiSeq 3000/4000	75	paired	CCGTCC	21686310	21578284	8326490	3625016	1991176	191	0.010471	4118	0.980573	0.167157	0.0049813	0.385874	0.564641	0.450712	1503461
MPP_10_D7_6_R1	MPP	Multipotent progenitor	peripheral blood	10	10	Q7F	F	NA	2N	SUB0249	HiSeq 3000/4000	75	paired	GTGAAA	20193052	19940752	8225194	4525292	2301532	536	0.011194	5709	0.98336	0.224101	0.0124944	0.412482	0.449825	0.491407	1720404
MPP_10_D7_7_R1	MPP	Multipotent progenitor	peripheral blood	10	10	Q7F	F	NA	2N	SUB0249	HiSeq 3000/4000	75	paired	GTGGCC	16995394	16930010	7202422	4252900	2025660	0	NA	2552	0.987853	0.250238	0.00384716	0.425423	0.409518	0.523699	1536349
MPP_10_D7_8_R1	MPP	Multipotent progenitor	peripheral blood	10	10	Q7F	F	NA	2N	SUB0249	HiSeq 3000/4000	75	paired	GTTTCG	16689240	16636218	5870536	3277356	1593722	0	NA	1523	0.984242	0.196375	0.00317702	0.352877	0.441728	0.513717	1169382
MPP_50_D7_1_R1	MPP	Multipotent progenitor	peripheral blood	50	50	Q7F	F	NA	2N	SUB0249	HiSeq 3000/4000	75	paired	CGTACG	43113668	42991556	21473300	11268544	8533730	341	0	4602	0.982616	0.261368	0.00283233	0.499477	0.47523	0.242695	5628458
MPP_50_D7_2_R1	MPP	Multipotent progenitor	peripheral blood	50	50	Q7F	F	NA	2N	SUB0249	HiSeq 3000/4000	75	paired	GAGTGG	50237778	49980924	25650214	12229132	9072642	348	0	8985	0.982638	0.243425	0.00511277	0.5132	0.523235	0.258112	5986870
MPP_1000_D7_R1	MPP	Multipotent progenitor	peripheral blood	1000	150	Q7F	F	NA	2N	SUB0249	HiSeq 3000/4000	75	paired	ACTGAT	80188308	79952054	36183006	17374604	12180246	439	0	6733	0.981286	0.216673	0.00294624	0.452559	0.519813	0.298963	7717152
MPP_10_D8_1_R1	MPP	Multipotent progenitor	peripheral blood	10	10	JHN	M	50	2N	SUB0187	HiSeq 3000/4000	75	paired	ATCACG	17580370	17549698	9014234	5756066	2741680	83	0	2003	0.982526	0.327414	0.00174467	0.51364	0.361447	0.523689	2054309
MPP_50_D8_1_R1	MPP	Multipotent progenitor	peripheral blood	50	50	JHN	M	50	2N	SUB0187	HiSeq 3000/4000	75	paired	GATCAG	41561678	41483368	17411020	9500348	4923980	306	0	4673	0.982452	0.228584	0.00188419	0.419711	0.454349	0.481705	3535054
MPP_50_D8_2_R1	MPP	Multipotent progenitor	peripheral blood	50	50	JHN	M	50	2N	SUB0187	HiSeq 3000/4000	75	paired	TAGCTT	62002596	61704690	36983472	13603096	9827890	555	0.086486	5134	0.977406	0.219396	0.00480473	0.599362	0.632184	0.277525	6474748
MPP_1000_D8_R1	MPP	Multipotent progenitor	peripheral blood	1000	1000	JHN	M	50	2N	SUB0187	HiSeq 3000/4000	75	paired	GGCTAC	124375594	124069002	87706734	61166334	54851638	157	0	1187	0.981466	0.491787	0.00246505	0.706919	0.302604	0.103238	19622534
MPP_10_D9_1_R1	MPP	Multipotent progenitor	peripheral blood	10	10	Q8D	M	60	2N	SUB0250	HiSeq 3000/4000	75	paired	CTTGTA	19047628	18913204	9409118	5090578	3292228	667	0.013493	5419	0.978594	0.267255	0.00705726	0.497489	0.458974	0.35327	2428481
MPP_10_D9_2_R1	MPP	Multipotent progenitor	peripheral blood	10	10	Q8D	M	60	2N	SUB0250	HiSeq 3000/4000	75	paired	GGCTAC	18187566	18138140	7272206	3911052	1608156	630	0.060317	3842	0.982561	0.21504	0.00271757	0.400934	0.462192	0.588818	1232673
MPP_10_D9_3_R1	MPP	Multipotent progenitor	peripheral blood	10	10	Q8D	M	60	2N	SUB0250	HiSeq 3000/4000	75	paired	TAGCTT	21861796	21796512	10457254	4713452	2938364	577	0.006932	2921	0.984594	0.215602	0.00298621	0.479767	0.549265	0.3766	2117163
MPP_10_D9_4_R1	MPP	Multipotent progenitor	peripheral blood	10	10	Q8D	M	60	2N	SUB0250	HiSeq 3000/4000	75	paired	GATCAG	15663732	15565970	6903654	3482750	2006938	80	0	3848	0.983628	0.222345	0.0062413	0.443509	0.495521	0.423749	1524263
MPP_10_D9_5_R1	MPP	Multipotent progenitor	peripheral blood	10	10	Q8D	M	60	2N	SUB0250	HiSeq 3000/4000	75	paired	ACTTGA	17714836	17649526	8483820	4327348	2938098	807	0.026022	4073	0.98576	0.244278	0.00368674	0.480683	0.489929	0.32104	2170067
MPP_10_D9_6_R1	MPP	Multipotent progenitor	peripheral blood	10	10	Q8D	M	60	2N	SUB0250	HiSeq 3000/4000	75	paired	CAGATC	15795936	15743256	5573480	2560404	1312870	296	0	2358	0.983036	0.162093	0.00333504	0.354023	0.540609	0.487241	1005124
MPP_10_D9_7_R1	MPP	Multipotent progenitor	peripheral blood	10	10	Q8D	M	60	2N	SUB0250	HiSeq 3000/4000	75	paired	GCCAAT	19835494	19776406	11935440	6467756	3278730	243	0.004115	2194	0.984503	0.32607	0.0029789	0.603519	0.458105	0.493065	2448040
MPP_10_D9_8_R1	MPP	Multipotent progenitor	peripheral blood	10	10	Q8D	M	60	2N	SUB0250	HiSeq 3000/4000	75	paired	ACAGTG	36331460	36236670	14015816	4970064	2619140	0	NA	945	0.982011	0.136798	0.00260903	0.386785	0.645396	0.473017	1985937
MPP_50_D9_1_R1	MPP	Multipotent progenitor	peripheral blood	50	50	Q8D	M	60	2N	SUB0250	HiSeq 3000/4000	75	paired	TGACCA	41852490	41760306	26032902	9204792	4452952	315	0.006349	4839	0.985534	0.219934	0.00220259	0.623389	0.646417	0.516235	3236144
MPP_50_D9_2_R1	MPP	Multipotent progenitor	peripheral blood	50	50	Q8D	M	60	2N	SUB0250	HiSeq 3000/4000	75	paired	TTAGGC	44870262	44791818	27685464	10494710	8598704	263	0.022814	2860	0.982867	0.23389	0.00174824	0.618092	0.620931	0.180663	5807997
MPP_1000_D9_R1	MPP	Multipotent progenitor	peripheral blood	1000	150	Q8D	M	60	2N	SUB0250	HiSeq 3000/4000	75	paired	CGATGT	92712410	92550760	55132960	22237680	13085900	369	0.01084	5261	0.986504	0.239857	0.00174356	0.595705	0.596654	0.411544	8277765
MPP_10_D10_1_R1	MPP	Multipotent progenitor	peripheral blood	10	10	YTD	M	NA	2N	SUB0335	HiSeq 3000/4000	75	paired	ATCACG	15540362	15494022	6296002	3519286	2409426	2956	0.023342	17621	0.984677	0.226461	0.00298191	0.40635	0.441028	0.315365	1870529
MPP_10_D10_2_R1	MPP	Multipotent progenitor	peripheral blood	10	10	YTD	M	NA	2N	SUB0335	HiSeq 3000/4000	75	paired	CGATGT	26290090	26198796	15244422	6216230	3373838	3906	0.03277	18210	0.983086	0.236448	0.00347256	0.581875	0.592229	0.457253	2525101
MPP_10_D10_3_R1	MPP	Multipotent progenitor	peripheral blood	10	10	YTD	M	NA	2N	SUB0335	HiSeq 3000/4000	75	paired	TTAGGC	13262570	13201962	7036328	3977760	2619136	4404	0.01317	21956	0.980097	0.299924	0.00456985	0.532976	0.434682	0.341555	2007244
MPP_10_D10_4_R1	MPP	Multipotent progenitor	peripheral blood	10	10	YTD	M	NA	2N	SUB0335	HiSeq 3000/4000	75	paired	TGACCA	11639718	11592002	6517866	3374366	2460126	3601	0.01694	18001	0.981668	0.289901	0.00409941	0.562273	0.48229	0.270937	1870891
MPP_10_D10_5_R1	MPP	Multipotent progenitor	peripheral blood	10	10	YTD	M	NA	2N	SUB0335	HiSeq 3000/4000	75	paired	ACAGTG	22301872	22243466	14078570	6653346	1585570	1499	0.030687	9037	0.985504	0.298331	0.00261888	0.632931	0.527413	0.761688	1250996
MPP_10_D10_6_R1	MPP	Multipotent progenitor	peripheral blood	10	10	YTD	M	NA	2N	SUB0335	HiSeq 3000/4000	75	paired	GCCAAT	16756012	16681928	8288376	3890960	3159272	5300	0.019057	23060	0.982958	0.232213	0.00442134	0.496848	0.530552	0.188048	2388693
MPP_10_D10_7_R1	MPP	Multipotent progenitor	peripheral blood	10	10	YTD	M	NA	2N	SUB0335	HiSeq 3000/4000	75	paired	CAGATC	42968454	42130134	8710282	4001360	3091120	5606	0.037638	25277	0.984175	0.0931232	0.0195101	0.206747	0.540616	0.227483	2357483
MPP_10_D10_8_R1	MPP	Multipotent progenitor	peripheral blood	10	10	YTD	M	NA	2N	SUB0335	HiSeq 3000/4000	75	paired	ACTTGA	19816112	19650134	10573368	3650056	3010210	5244	0.025934	26080	0.982477	0.184196	0.00837591	0.538081	0.654788	0.175298	2262067
MPP_50_D10_1_R1	MPP	Multipotent progenitor	peripheral blood	50	50	YTD	M	NA	2N	SUB0335	HiSeq 3000/4000	75	paired	GATCAG	36760702	36659250	25418912	11465908	10278214	4047	0.020509	21256	0.983675	0.311907	0.00275979	0.693383	0.548922	0.103585	6824633
MPP_50_D10_2_R1	MPP	Multipotent progenitor	peripheral blood	50	50	YTD	M	NA	2N	SUB0335	HiSeq 3000/4000	75	paired	TAGCTT	56749284	56608860	39091992	12421740	11420392	3100	0.006452	16826	0.984845	0.218888	0.00247446	0.690563	0.682243	0.0806125	7466466
MPP_1000_D10_R1	MPP	Multipotent progenitor	peripheral blood	1000	500	YTD	M	NA	2N	SUB0335	HiSeq 3000/4000	75	paired	GGCTAC	100331138	100130862	73206616	41492286	36904088	3705	0.021323	18579	0.981269	0.413553	0.00199615	0.731109	0.433217	0.11058	16446647
Mono_1000_D1_R1	Mono	Monocyte	peripheral blood	1000	1000	Y1W	M	NA	2N	SUB0353	HiSeq 3000/4000	75	paired	GCCAAT	76202210	76086684	55928758	40912512	37263574	2172	0.013812	13987	0.984772	0.536894	0.00151605	0.735066	0.268489	0.0891888	16350039
Mono_1000_D2_R1	Mono	Monocyte	peripheral blood	1000	1000	Sample_2	F	NA	2N	SUB0336	HiSeq 3000/4000	75	paired	CTTGTA	147338202	147069670	110001238	67073386	62640978	684	0.010234	13775	0.983448	0.455234	0.00182256	0.747953	0.390249	0.066083	20611830
Mono_1000_D3_R1	Mono	Monocyte	peripheral blood	1000	1000	Sample_3	F	NA	2N	SUB0353	HiSeq 3000/4000	75	paired	GTGAAA	126317838	126116136	96622782	62157054	59223200	1532	0.006527	10616	0.983139	0.492069	0.00159678	0.766141	0.356704	0.0472007	20271280
NK_1000_D1_R1	NK	Natural killer cell	peripheral blood	1000	1000	Y1W	M	NA	2N	SUB0241	HiSeq 3000/4000	75	paired	ATCACG	65012344	64872872	44825092	29886524	25892956	1237	0.013743	11707	0.98471	0.459705	0.00214532	0.690968	0.333264	0.133624	13200445
NK_1000_D2_R1	NK	Natural killer cell	peripheral blood	1000	1000	Sample_2	F	NA	2N	SUB0336	HiSeq 3000/4000	75	paired	CAGATC	80052522	79631100	58132532	28943628	26864880	248	0.008065	4341	0.982953	0.361558	0.00526432	0.730023	0.50211	0.0718206	13838535
NK_1000_D3_R1	NK	Natural killer cell	peripheral blood	1000	1000	Sample_3	F	NA	2N	SUB0353	HiSeq 3000/4000	75	paired	AGTCAA	85911034	85686534	59059702	31739504	29889522	930	0.013978	6899	0.982606	0.369446	0.00261317	0.689253	0.462586	0.0582864	14866293
Neut_1000_D1_R1	Neut	Neutrophil	peripheral blood	1000	1000	Y1W	M	NA	2N	SUB0241	HiSeq 3000/4000	75	paired	CGATGT	105817444	105635626	78136992	53188520	48463708	1568	0.017857	15214	0.985408	0.502644	0.00171822	0.739684	0.319291	0.0888314	18593459
Neut_1000_D2_R1	Neut	Neutrophil	peripheral blood	1000	1000	Sample_2	F	NA	2N	SUB0336	HiSeq 3000/4000	75	paired	ACTTGA	93303666	91905872	69220124	50148408	47279046	295	0.00678	7179	0.982727	0.537475	0.0149811	0.753163	0.275523	0.0572174	18508514
Neut_1000_D3_R1	Neut	Neutrophil	peripheral blood	1000	1000	Sample_3	F	NA	2N	SUB0353	HiSeq 3000/4000	75	paired	AGTTCC	125036722	124824798	95090758	53903026	51171720	1543	0.008425	12990	0.982987	0.431098	0.00169489	0.761794	0.433141	0.0506707	19171541

## Sheet: SMART-seq2 (gene expression)
Sample name	Cell type code	Cell type	Cell source	Target cell number	Actual cell number	Ploidy	Sequencer	Read length	Read layout	Raw reads	Trimmed reads	Aligned reads	Trimming loss rate	Alignment rate	ERCC raw reads	ERCC aligned reads	ERCC alignment rate	Genes detected	Genes detected (>=25 reads)
RNA_D1_CLP_100	CLP	Common lymphoid progenitor	peripheral blood	100	100	2N	HiSeq 3000/4000	50	single	39733733	39633318	11528289	0.0025272	0.290874	28105029	221707	0.00559396	14143	11312
RNA_D2_CMP_100	CMP	Common myeloid progenitor	peripheral blood	100	100	2N	HiSeq 3000/4000	50	single	42304850	42116586	11374508	0.00445018	0.270072	30742078	142929	0.00339365	14183	11360
RNA_D1_GMP_100	GMP	Granulocyte macrophage progenitor	peripheral blood	100	100	2N	HiSeq 3000/4000	50	single	43009324	42988552	18405300	0.000482965	0.428144	24583252	291257	0.00677522	14076	12073
RNA_D2_GMP_100	GMP	Granulocyte macrophage progenitor	peripheral blood	100	100	2N	HiSeq 3000/4000	50	single	47821508	47514762	10029866	0.00641439	0.211089	37484896	374094	0.00787322	13732	10925
RNA_D1_HSCbm_100	HSC	Hematopoietic stem cell	bone marrow	100	100	2N	HiSeq 3000/4000	50	single	42667002	42475833	11635563	0.00448049	0.273934	30840270	376712	0.0122149	14115	11505
RNA_D1_HSC_100	HSC	Hematopoietic stem cell	peripheral blood	100	100	2N	HiSeq 3000/4000	50	single	34347443	34335471	16117057	0.000348556	0.4694	18218414	268093	0.00780805	13942	11302
RNA_D1_MLP0_100	MLP0	Immature lymphoid progenitor 0	peripheral blood	100	100	2N	HiSeq 3000/4000	50	single	33237270	33206668	16711841	0.000920713	0.503268	16494827	290837	0.00875839	13714	11166
RNA_D1_MLP1_100	MLP1	Immature lymphoid progenitor 1	peripheral blood	100	100	2N	HiSeq 3000/4000	50	single	45170069	45142953	19788367	0.000600309	0.438349	25354586	422245	0.00935351	13755	11698
RNA_D2_MLP1_100	MLP1	Immature lymphoid progenitor 1	peripheral blood	100	100	2N	HiSeq 3000/4000	50	single	53361635	53165723	13358877	0.0036714	0.251269	39806846	274125	0.00515605	14123	11872
RNA_D1_MLP2_100	MLP2	Immature lymphoid progenitor 2	peripheral blood	100	100	2N	HiSeq 3000/4000	50	single	42731555	42704410	17111183	0.000635245	0.400689	25593227	565024	0.013231	13672	11673
RNA_D1_MLP3_100	MLP3	Immature lymphoid progenitor 3	peripheral blood	100	100	2N	HiSeq 3000/4000	50	single	40159337	40110707	16498470	0.00121093	0.411323	23612237	218455	0.0054463	13859	10959
RNA_D1_MPP_100	MPP	Multipotent progenitor	peripheral blood	100	100	2N	HiSeq 3000/4000	50	single	33014958	32989351	14434251	0.000775618	0.437543	18555100	342396	0.010379	13955	10892
RNA_D2_MPP_100	MPP	Multipotent progenitor	peripheral blood	100	100	2N	HiSeq 3000/4000	50	single	47640888	47569131	19071784	0.00150621	0.400928	28497347	135546	0.00284945	14430	12020
