# Supplementary material for: DNA Methylation Dynamics of Human Hematopoietic Stem Cell Differentiation
Source: Cell Stem Cell. 2016 Dec 1;19(6):808–22. doi: 10.1016/j.stem.2016.10.019 (PMC5145815; doi:10.1016/j.stem.2016.10.019)
Supplement: Table S2. Differentially Methylated Regions Between Hematopoietic Cell Types and Lineages, Related to Figures 2 and 3 — Table listing all regulatory regions from the BLUEPRINT Regulatory Build that were differentially methylated in at least one pairwise comparison between HSCs and MPPs derived from four different sources or between the myeloid and lymphoid lineages in peripheral blood. An extended version of this table with additional comparisons is available from http://blueprint-methylomes.computational-epigenetics.org. [file mmc3.xlsx]

## Sheet: Diff. methylated regions
Region coordinates (GRCh38 assembly) based on BLUEPRINT Regulatory Build						Comparison between HSCs/MPPs obtained from different sources								Comparison between cell types (in peripheral blood)
						HSC: BM vs. CB (cmp_src_HSC_BMvCB)	HSC: BM vs. PB (cmp_src_HSC_BMvPB)	HSC: CB vs. FL (cmp_src_HSC_CBvFL)	HSC: CB vs. PB (cmp_src_HSC_CBvPB)	HSC: FL vs. PB (cmp_src_HSC_FLvPB)	MPP: BM vs. CB (cmp_src_MPP_BMvCB)	MPP: BM vs. PB (cmp_src_MPP_BMvPB)	MPP: CB vs. PB (cmp_src_MPP_CBvPB)	Lymphoid vs. myeloid (cmp_ct_MYEvLYM)
						1 = higher methylation in HSC_BM	1 = higher methylation in HSC_BM	1 = higher methylation in HSC_CB	1 = higher methylation in HSC_CB	1 = higher methylation in HSC_FL	1 = higher methylation in MPP_BM	1 = higher methylation in MPP_BM	1 = higher methylation in MPP_CB	1 = higher methylation in CLP MLP0 MLP1 MLP2 MLP3
						-1 = higher methylation in HSC_CB	-1 = higher methylation in HSC_PB	-1 = higher methylation in HSC_FL	-1 = higher methylation in HSC_PB	-1 = higher methylation in HSC_PB	-1 = higher methylation in MPP_CB	-1 = higher methylation in MPP_PB	-1 = higher methylation in MPP_PB	-1 = higher methylation in CMP GMP MEP
Chromosome	Start	End	Strand	Region name	Element type	HSC: BM vs. CB (cmp_src_HSC_BMvCB)	HSC: BM vs. PB (cmp_src_HSC_BMvPB)	HSC: CB vs. FL (cmp_src_HSC_CBvFL)	HSC: CB vs. PB (cmp_src_HSC_CBvPB)	HSC: FL vs. PB (cmp_src_HSC_FLvPB)	MPP: BM vs. CB (cmp_src_MPP_BMvCB)	MPP: BM vs. PB (cmp_src_MPP_BMvPB)	MPP: CB vs. PB (cmp_src_MPP_CBvPB)	Lymphoid vs. myeloid (cmp_ct_MYEvLYM)
chr1	673581	676580	*	ctcf_33	ctcf	0	0	1	0	-1	0	0	0	NA
chr1	673581	690580	*	distal_43	distal	0	0	0	-1	-1	0	0	0	0
chr1	733381	737591	*	proximal_12	proximal	0	-1	0	0	0	0	0	0	0
chr1	788781	789180	*	ctcf_41	ctcf	0	0	1	0	0	0	0	0	NA
chr1	801781	802380	*	ctcf_44	ctcf	0	NA	0	NA	NA	0	-1	0	0
chr1	835520	835924	*	dnase_92	dnase	0	0	0	0	-1	NA	NA	0	0
chr1	857972	858580	*	ctcf_48	ctcf	0	0	1	0	0	0	0	0	0
chr1	872936	873204	*	dnase_100	dnase	0	-1	0	0	0	0	0	0	0
chr1	875568	876674	*	tfbs_79	tfbs	0	0	0	0	0	1	0	0	0
chr1	876572	876980	*	ctcf_50	ctcf	0	0	0	0	0	1	0	0	0
chr1	890726	891325	*	distal_75	distal	0	0	0	-1	0	0	0	0	0
chr1	1017355	1017707	*	tfbs_105	tfbs	0	0	0	0	-1	0	0	0	0
chr1	1153798	1154325	*	dnase_138	dnase	0	-1	0	0	0	0	0	0	0
chr1	1250126	1250725	*	ctcf_77	ctcf	0	0	0	0	0	1	0	0	0
chr1	1504726	1505925	*	ctcf_100	ctcf	0	0	1	0	0	0	0	0	0
chr1	1545726	1546125	*	distal_224	distal	0	0	0	0	-1	0	0	0	0
chr1	1611126	1611525	*	distal_241	distal	0	NA	NA	NA	NA	1	0	0	0
chr1	2046166	2046965	*	ctcf_141	ctcf	0	0	0	-1	0	0	0	0	0
chr1	2151966	2152365	*	ctcf_156	ctcf	0	0	0	0	0	-1	0	0	0
chr1	2170166	2170565	*	ctcf_159	ctcf	0	-1	0	-1	-1	0	0	0	0
chr1	2195366	2195765	*	ctcf_162	ctcf	0	0	1	0	0	0	0	0	0
chr1	2700566	2701365	*	ctcf_205	ctcf	0	NA	0	NA	NA	1	0	-1	0
chr1	2840366	2840965	*	ctcf_214	ctcf	0	0	0	0	0	0	-1	0	0
chr1	3172566	3172965	*	ctcf_223	ctcf	0	-1	0	-1	-1	0	0	0	0
chr1	3186426	3186980	*	dnase_409	dnase	0	0	0	0	0	0	1	0	0
chr1	3207166	3207565	*	ctcf_224	ctcf	0	0	0	0	1	0	0	0	0
chr1	3334166	3334565	*	distal_496	distal	0	0	0	0	0	0	1	0	0
chr1	3366201	3366800	*	distal_507	distal	-1	0	0	0	0	0	0	0	0
chr1	3377566	3377965	*	ctcf_233	ctcf	0	0	0	0	-1	0	0	0	0
chr1	3525601	3526400	*	distal_546	distal	0	0	0	0	0	0	0	0	-1
chr1	3660201	3661564	*	proximal_162	proximal	0	0	0	0	1	0	0	0	0
chr1	3729057	3729525	*	tfbs_488	tfbs	0	-1	0	-1	0	0	0	0	0
chr1	3810784	3811383	*	ctcf_274	ctcf	0	0	0	0	0	1	0	0	0
chr1	3923001	3923200	*	distal_645	distal	0	0	0	0	0	0	-1	0	0
chr1	3924825	3925347	*	dnase_544	dnase	0	0	0	0	0	0	0	0	-1
chr1	4001057	4001335	*	tfbs_513	tfbs	0	0	0	0	0	0	1	0	0
chr1	4271384	4272383	*	distal_667	distal	0	-1	0	0	-1	0	0	0	0
chr1	4273384	4273783	*	distal_668	distal	0	0	0	0	-1	NA	NA	0	0
chr1	4317184	4317583	*	ctcf_284	ctcf	0	0	0	0	0	0	0	-1	0
chr1	4585034	4585723	*	tfbs_529	tfbs	0	0	0	0	1	0	0	0	0
chr1	4594342	4594703	*	tfbs_530	tfbs	1	0	-1	0	0	1	0	0	0
chr1	4594384	4594783	*	ctcf_291	ctcf	1	0	-1	0	0	1	1	0	0
chr1	4603097	4603919	*	dnase_569	dnase	0	0	0	0	0	-1	0	0	0
chr1	4627356	4627738	*	tfbs_531	tfbs	0	0	0	-1	0	0	0	0	0
chr1	4627384	4627783	*	ctcf_292	ctcf	0	0	-1	-1	0	0	0	0	0
chr1	4645384	4645783	*	distal_682	distal	0	NA	0	NA	NA	-1	-1	0	0
chr1	4755984	4756583	*	distal_696	distal	0	0	-1	0	0	0	0	0	0
chr1	4791801	4792200	*	distal_697	distal	0	NA	NA	NA	NA	-1	0	0	0
chr1	5090001	5090600	*	proximal_193	proximal	1	0	0	0	0	NA	NA	0	0
chr1	5114643	5114915	*	dnase_601	dnase	0	0	-1	-1	0	1	0	0	0
chr1	5242939	5243188	*	dnase_607	dnase	0	0	0	0	0	1	0	0	0
chr1	5265349	5265642	*	dnase_608	dnase	0	0	-1	0	0	0	0	0	0
chr1	5450907	5451219	*	dnase_616	dnase	0	0	-1	0	0	0	0	0	0
chr1	5640784	5641383	*	ctcf_317	ctcf	0	1	0	0	0	0	0	0	0
chr1	5646483	5646766	*	dnase_627	dnase	1	NA	0	NA	NA	0	0	0	0
chr1	5709801	5710200	*	distal_731	distal	0	0	0	0	0	-1	0	0	0
chr1	5717401	5718235	*	proximal_197	proximal	0	0	0	0	1	0	0	0	0
chr1	5752361	5752726	*	tfbs_565	tfbs	0	NA	1	NA	NA	0	0	0	0
chr1	5752384	5752783	*	ctcf_321	ctcf	0	NA	1	NA	NA	0	0	0	0
chr1	5767060	5767391	*	tfbs_566	tfbs	0	-1	0	-1	0	0	0	0	0
chr1	5901584	5902387	*	distal_747	distal	0	0	0	0	0	-1	-1	0	0
chr1	5948584	5950045	*	distal_756	distal	0	0	0	0	-1	0	0	0	0
chr1	5949115	5950583	*	distal_757	distal	0	0	0	0	-1	0	0	0	0
chr1	5949384	5949983	*	ctcf_329	ctcf	0	0	0	0	-1	0	0	0	0
chr1	5973766	5974583	*	distal_761	distal	0	0	0	0	-1	0	0	0	0
chr1	5973784	5974183	*	ctcf_331	ctcf	0	0	0	0	-1	0	0	0	0
chr1	6227184	6227583	*	ctcf_364	ctcf	0	0	1	0	0	0	0	0	0
chr1	6346984	6347383	*	distal_857	distal	0	0	0	0	0	0	-1	0	0
chr1	6347784	6348383	*	ctcf_377	ctcf	0	0	1	0	0	0	0	0	0
chr1	6397801	6398200	*	distal_870	distal	0	0	0	0	-1	0	0	0	0
chr1	6456784	6457383	*	ctcf_391	ctcf	0	1	0	0	1	0	0	0	0
chr1	6583984	6584583	*	ctcf_403	ctcf	0	0	0	0	-1	0	0	0	0
chr1	6609584	6609983	*	ctcf_404	ctcf	0	0	0	-1	0	0	0	0	0
chr1	6746201	6746400	*	distal_961	distal	0	NA	0	NA	NA	NA	NA	1	NA
chr1	6748384	6748783	*	distal_962	distal	0	NA	0	NA	NA	-1	0	0	0
chr1	6770584	6770983	*	ctcf_413	ctcf	0	0	-1	0	0	0	0	0	0
chr1	6779801	6780000	*	proximal_267	proximal	0	0	0	0	0	0	1	0	0
chr1	6910984	6911383	*	distal_999	distal	0	0	1	0	0	0	0	0	0
chr1	7012601	7013000	*	distal_1015	distal	0	0	0	-1	-1	0	0	0	0
chr1	7120784	7121383	*	ctcf_432	ctcf	0	1	0	0	1	0	0	0	0
chr1	7127384	7127783	*	ctcf_433	ctcf	-1	0	0	1	0	0	0	0	0
chr1	7127418	7127628	*	tfbs_713	tfbs	0	0	0	1	0	0	0	0	0
chr1	7284584	7285583	*	distal_1052	distal	0	0	0	-1	0	0	0	0	0
chr1	7302784	7303183	*	ctcf_442	ctcf	0	0	0	0	0	1	0	0	0
chr1	7302799	7303363	*	dnase_885	dnase	0	0	0	0	0	1	0	0	0
chr1	7339784	7340383	*	ctcf_443	ctcf	0	NA	1	NA	NA	0	0	0	1
chr1	7363402	7364000	*	proximal_295	proximal	0	-1	0	-1	0	0	0	0	0
chr1	7373984	7374582	*	proximal_297	proximal	0	0	1	0	0	0	0	0	0
chr1	7417292	7417488	*	dnase_898	dnase	0	0	0	1	0	0	0	0	0
chr1	7460839	7461109	*	tfbs_732	tfbs	1	0	0	0	0	0	0	0	0
chr1	7537984	7538383	*	ctcf_453	ctcf	0	NA	0	NA	NA	0	0	-1	0
chr1	7570184	7570783	*	distal_1107	distal	1	0	0	0	0	0	0	0	0
chr1	7598184	7598983	*	ctcf_459	ctcf	0	1	0	1	0	NA	-1	NA	0
chr1	7605784	7606512	*	distal_1111	distal	0	-1	0	0	0	0	0	0	0
chr1	7645401	7645800	*	distal_1117	distal	0	0	0	1	0	0	0	0	0
chr1	7728750	7729400	*	distal_1134	distal	0	-1	0	0	-1	0	0	-1	0
chr1	7740601	7741000	*	distal_1136	distal	0	0	-1	0	0	0	0	0	0
chr1	7743376	7743784	*	dnase_945	dnase	0	0	0	0	0	0	-1	0	0
chr1	7768584	7768983	*	ctcf_471	ctcf	-1	NA	-1	NA	NA	NA	NA	0	0
chr1	7915601	7916800	*	distal_1166	distal	0	0	0	0	-1	0	0	0	0
chr1	7925795	7926105	*	dnase_967	dnase	0	0	0	0	-1	0	0	0	0
chr1	8033184	8033783	*	distal_1191	distal	0	0	0	-1	0	0	0	0	0
chr1	8126585	8128199	*	proximal_351	proximal	0	-1	0	-1	-1	0	0	0	0
chr1	8142740	8143664	*	proximal_354	proximal	0	-1	0	-1	-1	0	0	0	0
chr1	8161984	8162583	*	distal_1216	distal	0	0	0	0	-1	0	0	0	0
chr1	8165584	8166183	*	ctcf_492	ctcf	0	-1	0	0	-1	0	0	0	0
chr1	8267397	8267680	*	dnase_1049	dnase	0	0	1	0	0	0	0	0	0
chr1	8342384	8342783	*	ctcf_500	ctcf	0	0	0	0	-1	1	0	0	0
chr1	8393402	8399599	*	proximal_375	proximal	0	0	0	0	-1	0	0	0	0
chr1	8408984	8409383	*	ctcf_507	ctcf	0	0	-1	0	0	0	0	0	0
chr1	8430984	8431583	*	ctcf_508	ctcf	0	0	-1	0	0	0	0	0	0
chr1	8460184	8460583	*	ctcf_510	ctcf	0	0	0	0	0	-1	0	0	0
chr1	8570984	8571583	*	ctcf_520	ctcf	0	0	NA	NA	0	-1	0	0	0
chr1	8586584	8586983	*	ctcf_521	ctcf	0	NA	NA	NA	NA	0	-1	0	0
chr1	8603384	8603783	*	ctcf_523	ctcf	0	NA	0	NA	NA	1	0	0	0
chr1	8657401	8657600	*	distal_1324	distal	0	NA	0	NA	NA	-1	0	0	0
chr1	8671184	8671983	*	ctcf_526	ctcf	0	1	0	0	0	NA	NA	0	0
chr1	8706889	8707782	*	proximal_403	proximal	0	0	0	0	-1	0	0	0	0
chr1	8746384	8746983	*	ctcf_531	ctcf	NA	NA	NA	NA	NA	-1	0	0	0
chr1	8752001	8752800	*	distal_1350	distal	-1	NA	0	NA	NA	NA	NA	0	0
chr1	8789210	8790439	*	proximal_412	proximal	0	0	0	0	0	0	0	0	1
chr1	8862384	8862983	*	ctcf_541	ctcf	0	0	0	0	0	0	0	-1	0
chr1	8902784	8903183	*	ctcf_543	ctcf	0	NA	0	NA	NA	-1	0	0	0
chr1	8938584	8938983	*	ctcf_549	ctcf	0	NA	NA	NA	NA	0	0	0	-1
chr1	8974601	8975200	*	distal_1412	distal	0	-1	0	-1	-1	0	0	0	0
chr1	8993184	8993783	*	ctcf_555	ctcf	0	0	0	0	-1	0	0	0	0
chr1	9001584	9002383	*	distal_1418	distal	0	0	0	0	0	1	0	0	0
chr1	9033349	9034200	*	distal_1428	distal	0	0	0	-1	0	0	0	0	0
chr1	9058384	9058983	*	ctcf_560	ctcf	0	0	0	-1	0	0	0	0	0
chr1	9058394	9059000	*	distal_1433	distal	0	0	0	-1	0	0	0	0	0
chr1	9067184	9067783	*	ctcf_562	ctcf	0	-1	0	0	-1	0	0	0	0
chr1	9189984	9190383	*	distal_1463	distal	0	NA	0	NA	NA	-1	-1	0	0
chr1	9203384	9203783	*	ctcf_573	ctcf	0	0	1	0	0	0	0	0	0
chr1	9294984	9295383	*	ctcf_582	ctcf	0	NA	0	NA	NA	0	-1	0	0
chr1	9442184	9442583	*	ctcf_586	ctcf	0	-1	0	0	-1	0	0	0	0
chr1	9447401	9447600	*	distal_1540	distal	1	0	-1	0	0	1	1	0	0
chr1	9465784	9466183	*	ctcf_589	ctcf	0	-1	0	0	-1	0	0	0	0
chr1	9476581	9477782	*	proximal_481	proximal	0	0	0	0	-1	0	0	0	0
chr1	9516801	9517400	*	distal_1555	distal	0	0	0	0	-1	0	0	0	0
chr1	9578784	9579183	*	distal_1576	distal	0	0	0	0	0	0	-1	0	0
chr1	9618879	9619126	*	dnase_1311	dnase	0	0	0	0	-1	0	0	0	0
chr1	9768985	9769600	*	proximal_499	proximal	0	0	0	0	0	0	1	0	0
chr1	9814584	9816400	*	distal_1634	distal	0	0	0	-1	-1	0	0	0	0
chr1	9872385	9873382	*	proximal_510	proximal	0	0	0	0	0	0	-1	0	0
chr1	10018201	10019583	*	distal_1689	distal	0	0	0	0	-1	0	0	0	0
chr1	10051584	10051983	*	ctcf_627	ctcf	0	NA	0	NA	NA	-1	-1	0	0
chr1	10122784	10123183	*	ctcf_630	ctcf	0	NA	0	NA	NA	0	-1	0	0
chr1	10146442	10146700	*	dnase_1410	dnase	0	0	1	0	-1	0	0	0	0
chr1	10150984	10151583	*	distal_1716	distal	0	-1	0	-1	0	0	0	0	0
chr1	10177984	10178383	*	distal_1724	distal	0	0	0	0	0	1	0	-1	0
chr1	10227601	10227800	*	distal_1740	distal	0	0	0	0	-1	0	0	0	0
chr1	10382384	10383983	*	distal_1767	distal	0	0	0	-1	0	0	0	0	0
chr1	10554384	10554783	*	distal_1814	distal	0	0	0	0	-1	0	0	0	0
chr1	10596584	10597583	*	distal_1825	distal	1	0	0	0	0	0	0	0	0
chr1	10716233	10717892	*	proximal_574	proximal	0	0	0	0	0	0	-1	0	0
chr1	10730984	10731383	*	ctcf_664	ctcf	0	0	0	0	-1	0	0	0	0
chr1	10751184	10751583	*	ctcf_665	ctcf	0	-1	0	0	0	0	0	0	0
chr1	10766184	10766583	*	distal_1868	distal	0	0	0	1	0	0	0	0	0
chr1	10791584	10792183	*	distal_1874	distal	0	0	0	0	1	NA	NA	0	0
chr1	10962401	10962800	*	distal_1901	distal	0	0	0	-1	-1	0	0	0	0
chr1	11037448	11038400	*	distal_1916	distal	0	0	-1	0	0	0	0	0	0
chr1	11293784	11294183	*	ctcf_687	ctcf	0	0	1	0	0	0	0	0	0
chr1	11328303	11328838	*	dnase_1595	dnase	0	0	0	0	-1	0	0	0	0
chr1	11380584	11380983	*	ctcf_694	ctcf	0	-1	0	0	-1	0	0	0	0
chr1	11417114	11417530	*	dnase_1605	dnase	0	-1	0	-1	-1	0	0	0	0
chr1	11432032	11432282	*	dnase_1606	dnase	0	0	0	0	-1	0	0	0	0
chr1	11480984	11481383	*	ctcf_699	ctcf	1	0	-1	0	1	0	0	0	0
chr1	11481035	11481403	*	tfbs_1116	tfbs	0	0	0	0	1	0	0	0	0
chr1	11522367	11523295	*	tfbs_1118	tfbs	0	0	0	0	-1	0	0	0	0
chr1	11595276	11595565	*	dnase_1624	dnase	0	0	0	0	0	1	0	0	0
chr1	11697036	11698000	*	distal_1999	distal	0	0	0	0	0	1	1	0	0
chr1	11823411	11823731	*	dnase_1673	dnase	0	-1	0	0	0	0	0	0	0
chr1	11847584	11848660	*	distal_2043	distal	0	0	0	1	0	0	0	0	0
chr1	11848018	11848983	*	distal_2044	distal	-1	0	1	0	0	0	0	0	0
chr1	11854784	11855183	*	ctcf_724	ctcf	0	0	-1	0	1	0	0	0	0
chr1	11880841	11881615	*	tfbs_1168	tfbs	0	0	0	-1	0	0	0	0	0
chr1	11900801	11901685	*	distal_2055	distal	0	0	0	-1	0	0	0	0	0
chr1	11907384	11907783	*	ctcf_732	ctcf	0	-1	0	0	-1	0	0	0	0
chr1	11921046	11921294	*	dnase_1699	dnase	0	0	0	0	-1	0	0	0	0
chr1	11966879	11967707	*	tfbs_1183	tfbs	0	1	0	0	1	0	0	0	0
chr1	12001584	12001983	*	ctcf_735	ctcf	0	0	0	0	0	1	0	0	0
chr1	12005409	12006783	*	distal_2086	distal	0	0	1	0	0	0	0	0	0
chr1	12099184	12099583	*	distal_2111	distal	0	-1	0	0	0	0	0	0	0
chr1	12138572	12139235	*	dnase_1754	dnase	0	0	0	0	-1	0	0	0	0
chr1	12188184	12188583	*	ctcf_754	ctcf	0	0	0	0	-1	0	0	0	0
chr1	12188234	12188634	*	tfbs_1223	tfbs	0	0	0	-1	-1	0	0	0	0
chr1	12287801	12288583	*	distal_2144	distal	0	1	0	1	1	0	0	0	0
chr1	12621584	12621983	*	ctcf_775	ctcf	0	0	0	0	-1	0	0	0	0
chr1	12668984	12670005	*	distal_2244	distal	0	0	0	0	0	0	1	0	0
chr1	12669407	12670583	*	distal_2245	distal	0	0	0	0	0	0	1	0	0
chr1	12745184	12745983	*	distal_2248	distal	-1	0	0	0	0	NA	NA	0	0
chr1	12809984	12811276	*	distal_2249	distal	0	0	0	-1	0	0	0	0	0
chr1	12851384	12852383	*	distal_2251	distal	0	0	0	0	0	0	1	0	0
chr1	12915784	12917383	*	distal_2257	distal	0	0	0	0	1	NA	NA	0	0
chr1	13005745	13006157	*	tfbs_1284	tfbs	-1	NA	0	NA	NA	0	0	0	NA
chr1	13125384	13154983	*	distal_2270	distal	0	NA	0	NA	NA	0	1	1	0
chr1	13279682	13280014	*	tfbs_1295	tfbs	0	NA	0	NA	NA	0	-1	0	NA
chr1	13368584	13369183	*	ctcf_801	ctcf	0	0	0	-1	0	0	1	0	0
chr1	13477784	13478183	*	distal_2282	distal	NA	NA	0	0	-1	0	0	0	0
chr1	13487201	13487800	*	distal_2286	distal	0	0	0	0	0	0	0	0	-1
chr1	13508584	13508983	*	distal_2296	distal	0	0	0	0	-1	0	0	0	0
chr1	13523821	13524073	*	dnase_1893	dnase	0	0	1	0	0	0	0	0	0
chr1	13550427	13551194	*	dnase_1896	dnase	0	0	-1	-1	0	0	0	0	0
chr1	13588784	13589783	*	distal_2303	distal	0	0	0	0	-1	0	0	0	0
chr1	13628152	13628558	*	dnase_1910	dnase	0	-1	0	0	0	NA	NA	0	0
chr1	13692601	13693200	*	distal_2330	distal	0	0	0	0	0	-1	0	0	0
chr1	13764984	13765383	*	ctcf_819	ctcf	0	0	0	0	0	-1	0	0	0
chr1	13797001	13797800	*	distal_2352	distal	0	0	0	-1	0	0	0	0	0
chr1	13807119	13807886	*	tfbs_1317	tfbs	0	1	0	0	0	0	0	0	0
chr1	13807184	13807783	*	ctcf_821	ctcf	0	1	0	0	0	0	0	0	0
chr1	13899768	13901009	*	distal_2365	distal	0	0	-1	0	0	0	0	0	0
chr1	13916584	13916983	*	ctcf_827	ctcf	0	-1	-1	-1	0	-1	0	0	0
chr1	13948685	13949783	*	distal_2368	distal	0	0	0	0	0	1	0	0	0
chr1	13965784	13966183	*	ctcf_831	ctcf	0	0	0	0	1	0	0	0	0
chr1	14040209	14040424	*	dnase_1958	dnase	0	0	-1	0	0	0	0	0	0
chr1	14083621	14084125	*	dnase_1961	dnase	0	NA	NA	NA	NA	NA	NA	1	0
chr1	14110984	14111583	*	ctcf_835	ctcf	0	0	0	0	0	0	1	0	NA
chr1	14149384	14149783	*	ctcf_839	ctcf	0	NA	-1	NA	NA	0	0	0	0
chr1	14237959	14239068	*	distal_2384	distal	0	-1	0	0	-1	0	0	0	0
chr1	14247707	14248069	*	dnase_1971	dnase	0	-1	0	0	0	NA	NA	0	0
chr1	14249001	14249400	*	distal_2386	distal	0	NA	1	NA	NA	0	0	0	0
chr1	14253201	14253800	*	proximal_721	proximal	0	NA	0	NA	NA	1	0	0	0
chr1	14282633	14283253	*	dnase_1975	dnase	0	0	0	1	0	0	0	0	0
chr1	14345401	14346642	*	distal_2403	distal	0	-1	0	-1	-1	0	0	0	0
chr1	14387643	14387898	*	dnase_1993	dnase	0	NA	0	NA	NA	-1	0	0	0
chr1	14390359	14391558	*	distal_2411	distal	0	NA	-1	NA	NA	1	0	0	0
chr1	14413759	14414358	*	ctcf_844	ctcf	0	NA	0	NA	NA	-1	0	0	0
chr1	14413766	14414494	*	proximal_731	proximal	0	NA	0	NA	NA	-1	0	0	0
chr1	14419959	14420358	*	ctcf_846	ctcf	0	0	-1	-1	0	0	0	0	0
chr1	14422759	14423158	*	distal_2415	distal	-1	NA	NA	NA	NA	NA	NA	NA	NA
chr1	14437959	14439498	*	distal_2420	distal	0	0	0	-1	0	0	0	0	0
chr1	14479680	14480292	*	dnase_2010	dnase	0	0	-1	0	0	0	0	0	0
chr1	14495959	14496358	*	distal_2429	distal	0	NA	0	NA	NA	0	-1	0	0
chr1	14615601	14616200	*	distal_2444	distal	0	0	0	0	0	1	0	0	0
chr1	14678159	14678558	*	distal_2451	distal	0	0	-1	0	0	0	0	0	0
chr1	14681193	14681694	*	dnase_2037	dnase	0	NA	0	NA	NA	-1	0	0	0
chr1	14758959	14759558	*	distal_2461	distal	0	0	0	0	-1	0	0	0	0
chr1	14782593	14784506	*	distal_2470	distal	0	0	0	0	0	0	0	0	1
chr1	14810533	14812060	*	distal_2476	distal	0	1	0	1	1	0	0	0	0
chr1	14958676	14958924	*	dnase_2093	dnase	0	0	0	0	0	1	0	0	0
chr1	15023959	15024358	*	ctcf_877	ctcf	0	0	0	0	0	-1	0	0	0
chr1	15026159	15026558	*	distal_2524	distal	0	0	0	0	-1	0	-1	0	0
chr1	15038103	15038705	*	tfbs_1382	tfbs	0	0	-1	-1	0	0	0	0	0
chr1	15106401	15106800	*	distal_2538	distal	-1	NA	1	NA	NA	0	0	0	0
chr1	15122285	15122571	*	dnase_2120	dnase	-1	0	0	0	0	0	0	0	0
chr1	15149759	15150958	*	distal_2546	distal	0	0	0	0	-1	0	0	0	0
chr1	15162959	15163758	*	distal_2549	distal	0	NA	0	NA	NA	-1	0	0	0
chr1	15244906	15245203	*	tfbs_1402	tfbs	0	NA	0	NA	NA	-1	-1	0	0
chr1	15252559	15254200	*	distal_2573	distal	0	0	0	0	-1	0	0	0	0
chr1	15265401	15266400	*	distal_2579	distal	0	0	0	0	-1	0	0	0	0
chr1	15272280	15273165	*	proximal_775	proximal	0	-1	0	0	0	0	0	0	0
chr1	15277601	15278200	*	distal_2582	distal	0	0	0	0	-1	0	0	0	0
chr1	15295759	15296158	*	ctcf_900	ctcf	0	0	0	0	-1	0	0	0	0
chr1	15379024	15379362	*	dnase_2177	dnase	0	0	0	1	0	0	0	0	0
chr1	15394159	15394558	*	distal_2607	distal	0	0	0	-1	0	0	0	0	0
chr1	15401801	15402600	*	distal_2611	distal	0	0	0	0	-1	0	0	0	0
chr1	15423159	15423558	*	ctcf_911	ctcf	0	-1	0	0	0	0	0	0	0
chr1	15501159	15501958	*	ctcf_918	ctcf	0	0	0	1	0	0	0	0	0
chr1	15514560	15515999	*	proximal_796	proximal	0	0	0	0	-1	0	0	0	0
chr1	15541959	15542558	*	distal_2646	distal	0	0	0	0	0	0	-1	0	0
chr1	15595759	15596158	*	distal_2658	distal	0	-1	NA	-1	NA	0	-1	0	0
chr1	15600419	15600696	*	dnase_2216	dnase	0	0	0	0	-1	0	0	0	0
chr1	15656401	15658000	*	proximal_805	proximal	0	0	0	0	0	0	1	0	0
chr1	15693801	15694000	*	proximal_810	proximal	0	0	0	0	0	-1	0	0	0
chr1	15700001	15700957	*	proximal_812	proximal	0	0	0	0	0	0	-1	0	0
chr1	15714278	15715357	*	proximal_814	proximal	0	0	0	0	-1	0	0	0	0
chr1	15784159	15784558	*	ctcf_926	ctcf	0	0	0	-1	0	0	0	0	0
chr1	15784161	15784614	*	tfbs_1466	tfbs	0	0	0	-1	0	0	0	0	0
chr1	15785088	15785501	*	dnase_2255	dnase	0	NA	0	NA	NA	0	-1	0	0
chr1	15811159	15811558	*	ctcf_931	ctcf	0	0	1	0	-1	0	0	0	0
chr1	15938597	15940126	*	proximal_834	proximal	0	0	0	0	-1	0	0	0	0
chr1	15985601	15986600	*	distal_2740	distal	0	0	0	-1	0	0	0	0	0
chr1	16050359	16050758	*	distal_2754	distal	1	0	0	0	0	0	0	0	0
chr1	16065201	16065400	*	distal_2759	distal	0	0	0	-1	0	0	0	0	0
chr1	16065601	16065800	*	distal_2760	distal	0	0	0	0	0	-1	0	0	0
chr1	16184759	16185158	*	ctcf_957	ctcf	0	0	1	0	0	0	0	0	0
chr1	16230001	16230200	*	distal_2799	distal	1	0	0	0	0	0	0	0	0
chr1	16235959	16236358	*	ctcf_960	ctcf	0	0	-1	0	1	0	0	0	0
chr1	16408801	16409267	*	distal_2832	distal	1	0	0	0	0	0	0	0	0
chr1	16468159	16468758	*	distal_2844	distal	0	0	0	-1	0	0	0	0	0
chr1	16506599	16507758	*	distal_2854	distal	0	0	0	-1	0	0	0	0	0
chr1	16512559	16512958	*	ctcf_973	ctcf	0	0	0	0	0	0	-1	0	0
chr1	16513759	16514158	*	ctcf_974	ctcf	0	0	0	-1	0	0	0	0	0
chr1	16559559	16563558	*	distal_2866	distal	-1	0	1	0	0	0	0	0	0
chr1	16559561	16563556	*	proximal_879	proximal	-1	0	1	0	0	0	0	0	0
chr1	16559759	16560958	*	ctcf_983	ctcf	-1	0	1	0	0	0	0	0	0
chr1	16583559	16584158	*	distal_2872	distal	0	-1	0	0	0	0	0	0	0
chr1	16583759	16584158	*	ctcf_988	ctcf	0	-1	0	0	-1	0	0	0	0
chr1	16585354	16586127	*	tfbs_1578	tfbs	0	-1	0	-1	-1	0	0	0	0
chr1	16585359	16585958	*	ctcf_989	ctcf	0	-1	0	-1	-1	0	0	0	0
chr1	16601399	16601869	*	distal_2879	distal	0	0	0	0	0	-1	0	0	0
chr1	16602225	16603000	*	distal_2880	distal	0	-1	0	0	0	0	0	0	0
chr1	16653159	16653558	*	ctcf_1006	ctcf	0	1	0	0	0	NA	NA	0	NA
chr1	16712126	16712442	*	tfbs_1622	tfbs	0	0	0	0	0	0	-1	0	0
chr1	16729359	16731558	*	ctcf_1023	ctcf	0	0	0	0	-1	0	0	0	0
chr1	16729359	16731558	*	distal_2918	distal	0	0	0	0	-1	0	0	0	0
chr1	16869860	16870453	*	dnase_2482	dnase	0	0	0	0	-1	0	0	0	0
chr1	17014759	17015158	*	ctcf_1061	ctcf	0	1	0	0	1	0	0	0	0
chr1	17018960	17019600	*	proximal_916	proximal	1	NA	NA	NA	NA	NA	0	NA	NA
chr1	17056959	17057358	*	distal_2980	distal	0	0	0	0	0	0	0	-1	0
chr1	17075359	17075958	*	ctcf_1064	ctcf	0	0	0	0	0	1	0	0	0
chr1	17101401	17101600	*	proximal_922	proximal	0	0	0	-1	0	0	0	0	0
chr1	17125559	17126358	*	ctcf_1066	ctcf	0	0	0	0	0	1	0	0	0
chr1	17135159	17135558	*	distal_2997	distal	0	0	0	0	0	0	0	1	0
chr1	17155280	17156042	*	dnase_2539	dnase	0	0	NA	0	NA	0	1	0	0
chr1	17155282	17156599	*	proximal_925	proximal	1	0	0	0	0	0	0	0	0
chr1	17156159	17156558	*	ctcf_1067	ctcf	0	NA	NA	NA	NA	-1	NA	NA	0
chr1	17194959	17195358	*	ctcf_1068	ctcf	0	NA	NA	NA	NA	-1	0	0	0
chr1	17228959	17229358	*	distal_3019	distal	0	0	0	-1	0	0	0	0	0
chr1	17259559	17259958	*	ctcf_1073	ctcf	0	-1	0	0	-1	0	0	0	0
chr1	17265159	17265558	*	ctcf_1074	ctcf	-1	0	1	0	0	0	0	0	0
chr1	17276559	17276958	*	ctcf_1077	ctcf	-1	0	1	0	0	0	0	0	0
chr1	17289360	17290303	*	proximal_942	proximal	0	0	0	0	-1	0	0	0	0
chr1	17297867	17298758	*	distal_3042	distal	0	0	0	-1	0	0	0	0	0
chr1	17398247	17398695	*	dnase_2585	dnase	0	0	0	0	0	-1	0	0	0
chr1	17527559	17527958	*	ctcf_1096	ctcf	1	0	-1	0	0	1	0	0	0
chr1	17658559	17658958	*	distal_3129	distal	0	0	0	0	0	-1	0	0	0
chr1	17671359	17671758	*	distal_3130	distal	0	-1	0	-1	0	0	0	0	0
chr1	17687117	17687578	*	dnase_2667	dnase	0	0	0	-1	0	0	0	0	0
chr1	17726159	17726558	*	ctcf_1113	ctcf	0	0	0	-1	-1	0	0	0	0
chr1	17728159	17728558	*	ctcf_1114	ctcf	0	-1	0	0	0	0	0	0	0
chr1	17741159	17741558	*	ctcf_1116	ctcf	0	0	1	0	0	0	0	0	0
chr1	17741161	17741451	*	tfbs_1747	tfbs	0	0	1	0	0	0	0	0	0
chr1	17745159	17745558	*	ctcf_1117	ctcf	-1	-1	1	0	-1	0	0	0	0
chr1	17745173	17745522	*	tfbs_1748	tfbs	-1	-1	1	0	-1	0	0	0	0
chr1	17746261	17746678	*	dnase_2676	dnase	0	0	NA	0	NA	1	0	0	0
chr1	17773939	17774260	*	tfbs_1751	tfbs	0	0	0	-1	0	0	0	0	0
chr1	17788159	17788558	*	distal_3138	distal	0	-1	0	0	-1	0	0	0	0
chr1	17801759	17802566	*	distal_3140	distal	0	0	0	0	-1	0	0	0	0
chr1	17802159	17802558	*	ctcf_1121	ctcf	0	0	0	-1	-1	0	0	0	0
chr1	17881650	17882200	*	tfbs_1755	tfbs	0	-1	0	0	0	0	1	0	0
chr1	17881759	17882158	*	ctcf_1124	ctcf	0	0	0	0	0	0	1	0	0
chr1	17909559	17910158	*	ctcf_1125	ctcf	0	0	0	0	-1	0	0	0	0
chr1	17942959	17943358	*	ctcf_1128	ctcf	0	-1	0	-1	-1	0	0	0	0
chr1	17999801	18001200	*	distal_3150	distal	0	0	0	0	0	0	-1	0	0
chr1	18120559	18120958	*	ctcf_1134	ctcf	0	NA	0	NA	NA	1	0	0	0
chr1	18120669	18120972	*	tfbs_1767	tfbs	0	NA	0	NA	NA	1	0	-1	0
chr1	18176174	18176758	*	distal_3160	distal	0	0	0	-1	0	0	0	0	0
chr1	18200159	18200558	*	ctcf_1138	ctcf	0	0	-1	0	0	0	0	0	0
chr1	18200161	18200475	*	tfbs_1772	tfbs	0	1	NA	1	NA	0	0	0	0
chr1	18211703	18212120	*	dnase_2713	dnase	0	-1	0	0	0	0	0	0	0
chr1	18217359	18217958	*	ctcf_1139	ctcf	0	1	0	0	1	0	0	0	0
chr1	18281959	18282558	*	distal_3165	distal	0	0	0	-1	0	0	0	0	0
chr1	18284666	18285558	*	distal_3166	distal	0	0	0	0	1	0	0	0	0
chr1	18340759	18341158	*	distal_3177	distal	-1	NA	NA	NA	NA	NA	NA	NA	NA
chr1	18364959	18365358	*	ctcf_1150	ctcf	0	0	-1	0	0	0	0	0	0
chr1	18470763	18470987	*	dnase_2744	dnase	0	0	0	-1	0	0	0	0	0
chr1	18479001	18479200	*	distal_3188	distal	1	NA	NA	NA	NA	0	0	0	0
chr1	18511510	18511855	*	tfbs_1797	tfbs	-1	0	1	0	0	0	0	0	0
chr1	18511559	18511958	*	ctcf_1155	ctcf	-1	0	1	0	0	0	0	0	0
chr1	18530959	18531358	*	ctcf_1156	ctcf	0	0	0	1	0	0	0	0	0
chr1	18547526	18547834	*	dnase_2750	dnase	0	NA	-1	NA	NA	0	0	0	0
chr1	18599759	18600158	*	ctcf_1164	ctcf	0	0	0	-1	0	0	0	0	0
chr1	18599769	18600045	*	tfbs_1806	tfbs	0	0	0	-1	0	0	0	0	0
chr1	18746359	18747433	*	distal_3208	distal	0	0	0	0	0	-1	0	0	0
chr1	18794505	18794906	*	tfbs_1821	tfbs	0	0	-1	0	0	0	0	0	0
chr1	18794559	18794958	*	ctcf_1171	ctcf	0	0	1	0	0	0	0	0	0
chr1	18906533	18909796	*	proximal_986	proximal	0	0	0	0	0	0	0	0	1
chr1	18906759	18907558	*	ctcf_1180	ctcf	0	0	1	0	0	0	0	0	1
chr1	19069955	19070722	*	dnase_2844	dnase	0	-1	0	0	-1	0	0	0	0
chr1	19096159	19096758	*	ctcf_1192	ctcf	0	0	0	-1	0	0	0	0	0
chr1	19096194	19096868	*	tfbs_1859	tfbs	0	0	0	-1	0	0	0	0	0
chr1	19112921	19114060	*	distal_3267	distal	0	0	0	0	0	0	0	0	1
chr1	19269359	19269958	*	ctcf_1197	ctcf	0	-1	0	-1	-1	0	0	0	0
chr1	19288149	19289466	*	tss_539	tss	0	0	0	1	0	0	0	0	0
chr1	19322001	19323000	*	distal_3299	distal	0	-1	0	0	0	0	0	0	0
chr1	19325012	19326600	*	distal_3300	distal	0	0	0	0	0	0	0	0	1
chr1	19569759	19570158	*	ctcf_1213	ctcf	0	NA	0	NA	NA	-1	-1	0	0
chr1	19607801	19608000	*	distal_3357	distal	NA	NA	NA	NA	NA	NA	-1	NA	NA
chr1	19610559	19610958	*	ctcf_1216	ctcf	0	NA	1	NA	NA	0	1	0	0
chr1	19612759	19613558	*	distal_3359	distal	0	1	0	0	0	0	0	0	0
chr1	19616359	19617758	*	distal_3361	distal	-1	-1	0	0	0	0	0	0	0
chr1	19616559	19616958	*	ctcf_1217	ctcf	0	NA	1	NA	NA	NA	NA	0	NA
chr1	19671359	19671758	*	distal_3375	distal	0	-1	0	-1	-1	0	0	0	0
chr1	19676160	19677301	*	proximal_1031	proximal	0	0	0	1	0	0	0	0	0
chr1	19744159	19744977	*	distal_3392	distal	0	0	0	0	-1	0	0	0	0
chr1	19787559	19788358	*	distal_3398	distal	0	0	0	0	0	0	-1	0	0
chr1	19790201	19790800	*	distal_3399	distal	-1	0	0	0	0	0	0	0	0
chr1	19819757	19820028	*	dnase_2999	dnase	0	-1	0	0	0	0	0	0	0
chr1	19827388	19827592	*	dnase_3001	dnase	0	NA	NA	NA	NA	1	0	0	0
chr1	19828525	19829280	*	dnase_3002	dnase	0	NA	1	NA	NA	0	0	0	0
chr1	19844533	19844958	*	dnase_3005	dnase	0	NA	0	NA	NA	1	0	0	0
chr1	19860360	19862157	*	proximal_1038	proximal	0	0	0	0	0	0	0	-1	0
chr1	19904159	19904558	*	distal_3427	distal	0	NA	0	NA	NA	NA	-1	NA	NA
chr1	19924359	19924758	*	distal_3433	distal	0	0	0	0	0	0	1	0	0
chr1	19936159	19937158	*	distal_3438	distal	0	0	0	-1	-1	1	0	0	0
chr1	19957759	19958158	*	ctcf_1248	ctcf	0	0	0	-1	0	0	0	0	0
chr1	19960601	19961400	*	distal_3444	distal	0	0	0	-1	0	0	0	0	0
chr1	19975759	19976558	*	distal_3446	distal	0	1	0	0	0	0	0	0	0
chr1	20069360	20070358	*	proximal_1050	proximal	0	0	-1	0	0	0	0	0	0
chr1	20093838	20094783	*	dnase_3038	dnase	0	1	0	0	0	0	0	0	0
chr1	20115359	20115758	*	ctcf_1256	ctcf	0	-1	0	0	0	NA	NA	0	0
chr1	20115498	20115822	*	tfbs_1949	tfbs	0	-1	0	0	0	0	0	0	0
chr1	20137359	20137758	*	distal_3475	distal	0	0	0	0	0	0	-1	0	0
chr1	20147201	20147800	*	distal_3477	distal	0	0	0	0	0	0	1	0	0
chr1	20148401	20148600	*	distal_3478	distal	0	NA	NA	NA	NA	0	-1	0	NA
chr1	20156201	20156400	*	distal_3481	distal	0	-1	0	0	0	0	0	0	0
chr1	20178401	20179000	*	distal_3485	distal	0	-1	0	-1	-1	0	0	-1	0
chr1	20194194	20195799	*	proximal_1059	proximal	0	1	0	0	1	0	0	0	0
chr1	20223781	20224024	*	tfbs_1961	tfbs	0	0	0	1	0	0	0	0	0
chr1	20249959	20250358	*	distal_3502	distal	0	0	0	-1	0	0	0	0	0
chr1	20266759	20267158	*	ctcf_1269	ctcf	0	-1	0	-1	-1	0	0	0	0
chr1	20271556	20271757	*	tfbs_1965	tfbs	-1	-1	1	0	-1	0	0	0	0
chr1	20271559	20271958	*	ctcf_1270	ctcf	0	0	0	0	-1	0	0	0	0
chr1	20279359	20279958	*	ctcf_1271	ctcf	0	0	0	-1	0	0	0	0	0
chr1	20290623	20291012	*	tfbs_1967	tfbs	0	0	0	0	0	1	1	0	0
chr1	20301959	20302558	*	ctcf_1273	ctcf	0	0	-1	0	0	0	0	0	0
chr1	20311300	20311715	*	dnase_3077	dnase	0	0	-1	0	0	0	0	0	0
chr1	20325159	20326556	*	distal_3518	distal	0	0	0	0	-1	0	0	0	0
chr1	20361559	20362358	*	ctcf_1277	ctcf	0	0	0	1	0	0	0	0	0
chr1	20408205	20408958	*	distal_3535	distal	0	-1	0	0	-1	0	0	0	0
chr1	20416801	20417000	*	distal_3538	distal	NA	NA	NA	NA	NA	0	1	1	NA
chr1	20430159	20430958	*	ctcf_1280	ctcf	0	1	0	1	1	0	0	0	0
chr1	20434127	20434421	*	tfbs_1977	tfbs	0	NA	0	NA	NA	1	0	0	0
chr1	20442559	20443373	*	distal_3541	distal	0	0	0	0	0	1	0	0	0
chr1	20470123	20470958	*	distal_3543	distal	0	0	-1	0	0	0	0	0	0
chr1	20558180	20558617	*	dnase_3117	dnase	0	0	0	-1	-1	0	0	0	0
chr1	20716571	20716818	*	dnase_3143	dnase	0	0	0	0	0	0	1	0	0
chr1	20792119	20793357	*	proximal_1095	proximal	0	0	0	0	-1	0	0	0	0
chr1	20948402	20951799	*	proximal_1100	proximal	0	-1	0	0	-1	0	0	0	0
chr1	20980159	20980558	*	ctcf_1304	ctcf	-1	-1	0	0	0	0	0	0	0
chr1	21003401	21004200	*	distal_3647	distal	0	NA	0	NA	NA	-1	0	0	0
chr1	21063792	21064535	*	tfbs_2012	tfbs	0	0	0	0	-1	0	0	0	0
chr1	21066001	21066800	*	distal_3664	distal	-1	NA	1	NA	NA	NA	NA	0	0
chr1	21091559	21092158	*	ctcf_1312	ctcf	0	-1	0	0	0	0	0	0	0
chr1	21112201	21112800	*	distal_3671	distal	NA	NA	NA	1	NA	NA	NA	NA	NA
chr1	21121759	21122247	*	distal_3675	distal	0	0	0	0	0	-1	-1	0	0
chr1	21126337	21126697	*	dnase_3183	dnase	0	NA	0	NA	NA	-1	-1	0	0
chr1	21170959	21172599	*	proximal_1115	proximal	0	0	0	0	0	0	1	0	0
chr1	21233924	21234189	*	dnase_3201	dnase	0	0	0	0	-1	0	0	0	0
chr1	21347359	21347758	*	distal_3727	distal	0	0	0	0	-1	0	0	0	0
chr1	21355891	21356355	*	dnase_3246	dnase	0	0	0	0	0	1	1	0	0
chr1	21378560	21379358	*	proximal_1132	proximal	0	0	0	0	0	0	-1	0	0
chr1	21381201	21381800	*	distal_3732	distal	0	0	0	0	0	0	-1	0	0
chr1	21383759	21384158	*	ctcf_1335	ctcf	0	NA	0	NA	NA	0	-1	0	0
chr1	21433159	21433558	*	ctcf_1336	ctcf	0	0	0	0	0	0	0	1	0
chr1	21481959	21482758	*	distal_3746	distal	NA	NA	NA	NA	NA	-1	0	0	NA
chr1	21497759	21498158	*	ctcf_1340	ctcf	0	0	0	-1	-1	0	0	0	0
chr1	21538759	21539158	*	distal_3762	distal	0	-1	0	-1	-1	0	0	0	0
chr1	21543801	21544000	*	distal_3766	distal	NA	NA	NA	NA	NA	-1	-1	0	0
chr1	21582001	21582200	*	distal_3776	distal	NA	NA	NA	NA	NA	-1	0	0	NA
chr1	21609759	21610158	*	ctcf_1351	ctcf	0	-1	0	0	-1	0	0	0	0
chr1	21627759	21628358	*	distal_3796	distal	0	0	0	0	-1	0	0	0	0
chr1	21791559	21791958	*	ctcf_1361	ctcf	0	0	0	0	0	-1	0	0	0
chr1	21804359	21804958	*	distal_3840	distal	0	0	0	0	0	0	0	0	1
chr1	21882169	21882433	*	tfbs_2120	tfbs	0	NA	1	NA	NA	NA	NA	NA	0
chr1	22105559	22106158	*	ctcf_1382	ctcf	0	0	0	1	0	NA	NA	0	0
chr1	22110359	22110758	*	ctcf_1383	ctcf	0	0	0	0	0	0	-1	0	0
chr1	22229359	22229758	*	ctcf_1392	ctcf	1	0	NA	-1	NA	0	1	0	0
chr1	22260559	22260958	*	distal_3926	distal	NA	NA	NA	NA	NA	0	-1	0	0
chr1	22263959	22264358	*	distal_3928	distal	0	0	0	-1	0	0	0	0	0
chr1	22286595	22286882	*	tfbs_2173	tfbs	0	NA	0	NA	NA	-1	0	0	0
chr1	22333001	22333494	*	distal_3935	distal	0	0	0	0	1	0	0	0	0
chr1	22362759	22363158	*	distal_3936	distal	0	0	0	0	0	0	1	0	0
chr1	22380559	22380958	*	ctcf_1399	ctcf	0	0	0	0	0	1	0	0	0
chr1	22415359	22415958	*	ctcf_1400	ctcf	0	0	0	0	1	0	0	0	0
chr1	22416359	22417158	*	ctcf_1401	ctcf	0	-1	0	0	-1	0	0	0	0
chr1	22416447	22417261	*	distal_3950	distal	0	-1	0	0	-1	0	0	0	0
chr1	22442489	22442754	*	tfbs_2186	tfbs	0	0	0	-1	0	NA	NA	0	0
chr1	22513879	22514172	*	tfbs_2192	tfbs	0	0	0	0	0	0	0	1	0
chr1	22559959	22560358	*	ctcf_1409	ctcf	0	0	0	0	-1	0	0	0	0
chr1	22635280	22636800	*	distal_3973	distal	0	0	0	-1	0	0	0	0	0
chr1	22665559	22666158	*	ctcf_1417	ctcf	0	0	0	0	0	1	1	0	0
chr1	22665722	22666265	*	tfbs_2202	tfbs	0	0	0	0	0	1	1	0	0
chr1	22709159	22709758	*	ctcf_1423	ctcf	0	0	0	0	0	0	-1	0	0
chr1	22776359	22776758	*	ctcf_1429	ctcf	0	1	0	0	1	0	0	0	0
chr1	22861160	22862713	*	proximal_1212	proximal	0	0	0	0	0	1	1	0	0
chr1	22861759	22862758	*	ctcf_1434	ctcf	0	0	0	0	0	1	1	0	0
chr1	22876959	22877358	*	ctcf_1435	ctcf	0	0	0	-1	0	0	0	0	0
chr1	22908201	22908400	*	distal_4025	distal	0	NA	0	NA	NA	-1	-1	0	0
chr1	22948904	22949140	*	dnase_3544	dnase	-1	0	0	0	0	0	0	0	0
chr1	22969216	22969668	*	dnase_3549	dnase	0	0	0	0	0	-1	0	0	0
chr1	22975602	22977298	*	proximal_1217	proximal	0	0	0	0	0	0	1	0	0
chr1	22976159	22977358	*	ctcf_1440	ctcf	0	0	0	0	0	1	1	0	0
chr1	22997425	22998082	*	dnase_3553	dnase	0	0	0	-1	-1	0	0	0	0
chr1	23033201	23033400	*	distal_4039	distal	0	0	0	-1	0	0	0	0	0
chr1	23044159	23044758	*	distal_4046	distal	0	0	0	0	0	0	-1	0	0
chr1	23081403	23081852	*	tfbs_2232	tfbs	0	0	0	0	0	-1	0	0	0
chr1	23181001	23181200	*	distal_4067	distal	0	0	NA	1	NA	NA	NA	0	0
chr1	23207359	23207758	*	distal_4075	distal	-1	NA	NA	NA	NA	NA	NA	0	NA
chr1	23223759	23224158	*	distal_4081	distal	0	NA	0	NA	NA	-1	-1	0	0
chr1	23253759	23254158	*	distal_4084	distal	0	0	0	0	0	0	-1	0	0
chr1	23292159	23293358	*	distal_4094	distal	0	0	1	0	0	0	0	0	0
chr1	23354201	23354800	*	distal_4101	distal	0	0	0	-1	0	0	0	0	0
chr1	23404759	23405158	*	ctcf_1458	ctcf	1	0	-1	-1	0	0	0	0	0
chr1	23417528	23418358	*	distal_4117	distal	0	0	0	0	-1	0	0	0	0
chr1	23421559	23422158	*	ctcf_1460	ctcf	0	0	1	0	-1	0	0	0	0
chr1	23453559	23454358	*	distal_4127	distal	0	0	0	0	-1	0	0	0	0
chr1	23570401	23570800	*	distal_4151	distal	0	0	NA	1	NA	NA	NA	0	0
chr1	23664601	23665774	*	distal_4162	distal	0	NA	0	NA	NA	1	1	0	0
chr1	23664959	23665758	*	ctcf_1472	ctcf	0	NA	0	NA	NA	1	1	0	0
chr1	23689759	23690158	*	distal_4163	distal	0	0	0	0	0	-1	-1	0	0
chr1	23732759	23733158	*	ctcf_1477	ctcf	0	0	1	0	0	0	0	0	0
chr1	23809559	23810358	*	ctcf_1484	ctcf	0	0	1	0	0	0	0	0	0
chr1	23854559	23854958	*	ctcf_1486	ctcf	0	0	0	0	-1	NA	NA	0	0
chr1	23854568	23854953	*	tfbs_2323	tfbs	0	0	0	0	-1	NA	NA	0	0
chr1	23875384	23876158	*	distal_4209	distal	0	0	0	0	0	-1	-1	0	0
chr1	23891759	23892800	*	distal_4211	distal	0	0	0	0	0	-1	0	1	0
chr1	23983602	23985357	*	proximal_1285	proximal	0	0	0	1	0	0	0	0	0
chr1	23992201	23992400	*	distal_4240	distal	0	0	0	0	0	-1	0	0	0
chr1	23995334	23996558	*	distal_4242	distal	0	0	0	0	-1	0	0	0	0
chr1	23998601	23999200	*	distal_4244	distal	0	0	0	-1	-1	0	1	0	0
chr1	24010601	24011000	*	distal_4250	distal	0	NA	0	NA	NA	-1	0	0	0
chr1	24015759	24016158	*	ctcf_1492	ctcf	0	0	0	0	0	0	1	0	0
chr1	24094559	24094958	*	ctcf_1500	ctcf	0	-1	0	-1	-1	0	0	0	0
chr1	24094615	24094980	*	tfbs_2348	tfbs	0	-1	0	0	-1	0	0	0	0
chr1	24174401	24175558	*	distal_4289	distal	0	0	0	0	0	-1	0	0	0
chr1	24183201	24183400	*	proximal_1302	proximal	0	NA	0	NA	NA	0	-1	0	0
chr1	24228801	24229200	*	distal_4301	distal	1	0	0	-1	0	0	0	0	0
chr1	24248801	24250000	*	distal_4304	distal	0	0	0	0	-1	0	0	0	0
chr1	24265960	24267757	*	proximal_1307	proximal	0	0	0	-1	0	0	0	0	0
chr1	24304759	24305158	*	ctcf_1513	ctcf	0	NA	0	NA	NA	0	-1	0	0
chr1	24311738	24312011	*	dnase_3782	dnase	-1	NA	1	NA	NA	NA	NA	NA	0
chr1	24321159	24321558	*	ctcf_1516	ctcf	0	0	0	-1	0	0	0	0	0
chr1	24329202	24330999	*	proximal_1315	proximal	0	-1	0	-1	-1	0	0	0	0
chr1	24382359	24382758	*	distal_4341	distal	0	0	0	0	0	0	-1	0	0
chr1	24440959	24441358	*	distal_4352	distal	0	0	0	0	0	-1	-1	0	0
chr1	24484359	24484758	*	ctcf_1528	ctcf	0	NA	1	NA	NA	0	0	0	0
chr1	24491959	24492358	*	ctcf_1529	ctcf	0	0	-1	0	0	NA	NA	0	0
chr1	24492011	24492400	*	distal_4365	distal	0	0	-1	0	0	NA	NA	0	0
chr1	24521801	24522000	*	distal_4376	distal	0	NA	NA	NA	NA	0	1	1	NA
chr1	24629201	24629400	*	distal_4405	distal	0	NA	0	NA	NA	-1	0	0	0
chr1	24635159	24635758	*	ctcf_1537	ctcf	0	0	0	-1	0	0	0	0	0
chr1	24698959	24699358	*	ctcf_1540	ctcf	0	0	0	0	0	-1	0	0	0
chr1	24757601	24758200	*	distal_4430	distal	0	0	0	0	0	-1	0	0	0
chr1	24857735	24858019	*	tfbs_2421	tfbs	-1	NA	NA	NA	NA	0	0	0	0
chr1	24888959	24889358	*	ctcf_1553	ctcf	0	0	1	0	-1	0	0	0	0
chr1	24889085	24889958	*	distal_4463	distal	0	0	0	0	-1	0	0	0	0
chr1	25007559	25007958	*	ctcf_1565	ctcf	0	0	0	-1	0	0	0	0	0
chr1	25017359	25017758	*	ctcf_1567	ctcf	0	-1	0	-1	-1	0	0	0	0
chr1	25032359	25032758	*	ctcf_1568	ctcf	0	0	0	0	0	0	0	-1	0
chr1	25135201	25135400	*	distal_4508	distal	0	0	0	0	-1	NA	NA	0	0
chr1	25198731	25199330	*	ctcf_1582	ctcf	0	0	0	0	0	0	0	0	1
chr1	25204692	25205506	*	tfbs_2460	tfbs	0	0	0	1	0	0	0	0	0
chr1	25204731	25205530	*	ctcf_1583	ctcf	0	0	0	1	0	0	0	0	0
chr1	25271896	25273130	*	tss_724	tss	0	-1	0	0	-1	0	0	0	0
chr1	25295397	25296064	*	tfbs_2471	tfbs	-1	0	1	0	0	NA	NA	NA	NA
chr1	25295531	25296130	*	ctcf_1591	ctcf	-1	0	1	0	0	NA	NA	NA	NA
chr1	25319732	25321529	*	proximal_1386	proximal	0	0	1	0	-1	-1	0	0	NA
chr1	25410011	25410529	*	dnase_3989	dnase	0	0	0	0	0	0	1	1	0
chr1	25412892	25414553	*	tfbs_2486	tfbs	0	0	1	0	0	0	0	0	1
chr1	25412892	25414581	*	tfbs_2487	tfbs	0	0	1	0	0	0	0	0	1
chr1	25418331	25418730	*	distal_4573	distal	0	-1	0	0	-1	0	0	0	0
chr1	25458001	25459530	*	distal_4582	distal	0	0	1	0	0	0	0	0	0
chr1	25461401	25462800	*	distal_4583	distal	0	1	0	1	1	0	0	0	0
chr1	25485201	25486130	*	distal_4587	distal	0	0	0	0	0	0	1	0	0
chr1	25520131	25521330	*	ctcf_1617	ctcf	0	-1	0	-1	-1	0	0	0	0
chr1	25520402	25522200	*	proximal_1401	proximal	0	-1	0	-1	-1	0	0	0	0
chr1	25529599	25530000	*	distal_4594	distal	0	1	0	0	1	0	0	0	0
chr1	25566531	25566930	*	ctcf_1619	ctcf	0	-1	0	-1	-1	0	0	0	0
chr1	25587840	25588776	*	distal_4615	distal	0	0	0	0	0	1	0	0	0
chr1	25610731	25611530	*	ctcf_1623	ctcf	0	1	0	0	1	0	0	0	0
chr1	25694331	25695530	*	ctcf_1633	ctcf	0	-1	0	0	0	0	0	0	0
chr1	25700531	25700930	*	ctcf_1634	ctcf	0	-1	0	0	0	0	0	0	0
chr1	25818131	25818530	*	ctcf_1645	ctcf	0	0	0	0	0	1	0	0	0
chr1	25824731	25825130	*	distal_4663	distal	-1	NA	0	NA	NA	0	0	0	0
chr1	25844401	25845800	*	distal_4667	distal	0	0	0	-1	0	0	0	0	0
chr1	25908131	25908530	*	distal_4686	distal	0	0	0	0	0	-1	0	0	0
chr1	25977801	25978000	*	distal_4703	distal	0	-1	0	-1	-1	0	0	0	0
chr1	26004331	26004730	*	ctcf_1655	ctcf	0	0	0	0	0	1	0	0	0
chr1	26012201	26013600	*	distal_4715	distal	0	0	0	0	-1	0	0	0	0
chr1	26060331	26060930	*	distal_4731	distal	0	-1	0	0	-1	0	0	0	0
chr1	26066836	26067317	*	dnase_4130	dnase	0	0	0	0	-1	0	0	0	0
chr1	26079531	26080744	*	distal_4740	distal	0	0	0	-1	0	0	0	0	0
chr1	26083331	26083929	*	proximal_1441	proximal	0	0	0	0	0	1	0	0	0
chr1	26102131	26103330	*	distal_4749	distal	0	-1	0	-1	0	0	0	0	0
chr1	26137331	26137730	*	distal_4757	distal	0	NA	1	NA	NA	0	0	0	0
chr1	26191401	26192200	*	distal_4774	distal	0	0	0	-1	-1	0	0	0	0
chr1	26230689	26231068	*	dnase_4163	dnase	-1	NA	NA	NA	NA	NA	NA	0	0
chr1	26288531	26288930	*	ctcf_1675	ctcf	0	-1	0	0	-1	0	0	0	0
chr1	26310731	26312200	*	distal_4795	distal	0	0	0	-1	0	0	0	0	0
chr1	26339276	26339516	*	tfbs_2600	tfbs	0	0	0	0	-1	0	0	0	0
chr1	26391331	26392130	*	ctcf_1685	ctcf	0	0	0	0	1	0	0	0	0
chr1	26459464	26460330	*	distal_4827	distal	0	0	0	0	1	0	0	0	0
chr1	26486931	26487330	*	distal_4832	distal	0	1	0	0	1	0	0	0	0
chr1	26531131	26531530	*	ctcf_1692	ctcf	0	1	0	1	1	-1	0	0	0
chr1	26608731	26609330	*	ctcf_1701	ctcf	0	-1	0	-1	-1	0	0	0	0
chr1	26686342	26687409	*	tfbs_2638	tfbs	0	0	0	0	0	-1	0	0	0
chr1	26750331	26750730	*	ctcf_1708	ctcf	0	NA	NA	NA	NA	-1	0	0	0
chr1	26775531	26776330	*	distal_4889	distal	0	0	0	0	0	-1	0	0	0
chr1	26789331	26790130	*	ctcf_1710	ctcf	0	1	0	1	0	0	0	0	0
chr1	26872332	26873530	*	distal_4918	distal	0	0	1	0	-1	0	0	0	0
chr1	26986601	26987400	*	distal_4955	distal	0	-1	0	-1	-1	0	0	0	0
chr1	27020932	27021930	*	proximal_1516	proximal	0	-1	0	-1	-1	0	0	0	0
chr1	27047401	27048600	*	distal_4975	distal	0	-1	0	0	0	0	0	0	0
chr1	27049533	27050330	*	distal_4976	distal	0	0	0	0	0	0	1	0	0
chr1	27130602	27131329	*	proximal_1526	proximal	-1	0	1	0	0	0	0	0	0
chr1	27166601	27167200	*	distal_5005	distal	0	NA	1	NA	NA	0	0	0	0
chr1	27339131	27339730	*	ctcf_1748	ctcf	0	0	0	0	0	0	1	0	0
chr1	27415931	27416330	*	distal_5047	distal	0	-1	0	0	0	0	0	0	0
chr1	27416331	27416930	*	ctcf_1758	ctcf	0	0	0	0	0	-1	0	0	0
chr1	27585531	27586600	*	distal_5070	distal	0	0	0	-1	-1	0	0	0	0
chr1	27662931	27664130	*	ctcf_1775	ctcf	0	0	0	0	-1	0	0	0	0
chr1	27695331	27695730	*	distal_5092	distal	0	-1	0	0	-1	0	0	0	0
chr1	27696131	27696730	*	distal_5093	distal	0	NA	1	NA	NA	0	0	0	0
chr1	27807340	27807618	*	dnase_4473	dnase	1	NA	-1	NA	NA	0	0	0	0
chr1	27919344	27920143	*	distal_5129	distal	0	0	0	0	0	1	1	0	0
chr1	27938201	27938743	*	distal_5133	distal	-1	0	1	0	0	NA	NA	0	0
chr1	27938203	27938799	*	proximal_1580	proximal	-1	0	1	0	0	NA	NA	0	0
chr1	27979544	27980543	*	ctcf_1789	ctcf	0	NA	NA	NA	NA	-1	0	1	0
chr1	28046001	28047200	*	distal_5156	distal	0	0	0	0	0	0	-1	0	0
chr1	28092001	28092200	*	distal_5168	distal	0	NA	0	NA	NA	-1	-1	0	0
chr1	28112944	28113943	*	ctcf_1800	ctcf	0	0	0	0	-1	0	0	0	0
chr1	28278699	28279543	*	distal_5212	distal	0	0	0	0	-1	0	0	0	0
chr1	28332544	28332943	*	distal_5224	distal	0	NA	NA	NA	NA	0	0	1	0
chr1	28341544	28341943	*	ctcf_1806	ctcf	0	NA	0	NA	NA	NA	-1	NA	0
chr1	28368144	28368543	*	ctcf_1811	ctcf	0	0	-1	0	0	0	0	0	0
chr1	28421344	28423343	*	distal_5248	distal	0	-1	0	0	0	0	0	0	0
chr1	28454745	28457142	*	proximal_1627	proximal	0	1	0	0	1	0	0	0	0
chr1	28471544	28471943	*	ctcf_1816	ctcf	-1	NA	1	NA	NA	0	0	0	0
chr1	28494544	28494943	*	distal_5262	distal	0	0	0	0	-1	0	0	0	0
chr1	28500344	28500743	*	distal_5263	distal	0	0	0	0	0	1	0	0	0
chr1	28602544	28603343	*	ctcf_1822	ctcf	0	0	0	0	0	1	0	0	0
chr1	28652544	28653200	*	distal_5308	distal	0	0	0	0	-1	0	0	0	0
chr1	28653763	28654268	*	tfbs_2871	tfbs	0	0	-1	-1	0	0	0	0	0
chr1	28744144	28745142	*	proximal_1644	proximal	0	0	0	0	-1	0	0	0	0
chr1	28756744	28757343	*	ctcf_1827	ctcf	0	0	0	0	0	-1	0	0	0
chr1	28779144	28780200	*	distal_5327	distal	0	0	0	0	-1	0	0	0	0
chr1	28796752	28797175	*	tfbs_2879	tfbs	0	-1	0	0	0	0	0	0	0
chr1	28896344	28896743	*	distal_5346	distal	0	NA	1	NA	NA	NA	NA	0	0
chr1	28903544	28903943	*	distal_5349	distal	NA	NA	NA	NA	NA	-1	NA	NA	0
chr1	29032800	29033743	*	distal_5357	distal	0	0	0	0	0	-1	0	0	0
chr1	29083702	29084355	*	dnase_4657	dnase	-1	NA	1	NA	NA	NA	NA	0	0
chr1	29137344	29137743	*	ctcf_1848	ctcf	0	0	0	0	0	-1	0	0	0
chr1	29195402	29197942	*	proximal_1662	proximal	0	0	0	1	0	0	0	1	0
chr1	29245544	29246343	*	ctcf_1854	ctcf	0	0	0	-1	-1	0	0	0	0
chr1	29245686	29246348	*	tfbs_2912	tfbs	0	-1	0	-1	-1	0	0	0	0
chr1	29280265	29281121	*	proximal_1673	proximal	0	0	0	-1	-1	0	0	0	0
chr1	29281527	29281986	*	dnase_4697	dnase	0	0	0	0	-1	0	0	0	0
chr1	29292344	29292743	*	ctcf_1857	ctcf	0	0	0	0	0	-1	0	0	0
chr1	29356603	29357103	*	tfbs_2922	tfbs	0	0	0	0	0	1	0	0	0
chr1	29369544	29369943	*	ctcf_1867	ctcf	0	0	0	0	0	1	0	0	0
chr1	29416314	29416705	*	tfbs_2928	tfbs	0	0	0	0	0	1	0	0	0
chr1	29416344	29416743	*	ctcf_1873	ctcf	0	0	0	0	0	1	0	0	0
chr1	29436144	29436543	*	ctcf_1875	ctcf	-1	NA	0	NA	NA	-1	0	1	0
chr1	29454944	29455343	*	ctcf_1877	ctcf	0	-1	0	0	0	1	0	0	0
chr1	29469372	29469899	*	dnase_4723	dnase	0	-1	0	-1	-1	1	0	0	0
chr1	29586920	29587943	*	distal_5435	distal	0	0	0	0	-1	0	0	0	0
chr1	29590745	29591742	*	proximal_1681	proximal	0	0	0	-1	0	0	0	0	0
chr1	29631344	29631743	*	proximal_1682	proximal	0	0	0	0	-1	0	0	0	0
chr1	29656423	29656900	*	tfbs_2936	tfbs	0	-1	0	0	-1	0	0	0	0
chr1	29656544	29656943	*	ctcf_1884	ctcf	0	-1	0	0	-1	0	0	0	0
chr1	29682944	29683343	*	ctcf_1886	ctcf	NA	NA	0	1	0	0	0	0	0
chr1	29732457	29733000	*	distal_5448	distal	0	0	-1	0	1	0	0	0	0
chr1	29798999	29799442	*	dnase_4754	dnase	0	0	0	-1	0	0	0	0	0
chr1	29876837	29877236	*	tfbs_2948	tfbs	0	0	0	-1	0	0	0	0	0
chr1	30012401	30013400	*	distal_5466	distal	0	0	0	0	0	-1	-1	0	0
chr1	30052144	30052543	*	ctcf_1902	ctcf	0	0	0	0	0	1	1	0	0
chr1	30058682	30059437	*	proximal_1690	proximal	0	1	0	0	0	0	0	0	0
chr1	30085744	30086543	*	ctcf_1904	ctcf	0	1	0	1	0	0	0	0	0
chr1	30087344	30087943	*	ctcf_1905	ctcf	0	-1	-1	-1	0	0	0	0	0
chr1	30087419	30087851	*	tfbs_2959	tfbs	0	-1	-1	-1	0	0	0	0	0
chr1	30101497	30101891	*	dnase_4773	dnase	0	0	0	0	0	1	0	0	0
chr1	30109739	30110398	*	dnase_4775	dnase	0	0	0	0	-1	0	0	0	0
chr1	30121601	30122600	*	distal_5474	distal	0	0	0	0	-1	0	0	0	0
chr1	30159744	30160143	*	distal_5484	distal	0	-1	0	-1	-1	0	0	0	0
chr1	30179944	30180543	*	distal_5485	distal	0	-1	0	-1	-1	0	0	0	0
chr1	30226544	30226943	*	distal_5489	distal	0	0	0	-1	0	0	0	0	0
chr1	30253890	30254176	*	tfbs_2965	tfbs	1	0	0	-1	0	1	0	0	0
chr1	30275032	30275284	*	dnase_4784	dnase	0	NA	0	NA	NA	0	-1	0	0
chr1	30290344	30290743	*	ctcf_1910	ctcf	0	-1	0	-1	-1	0	0	0	0
chr1	30378931	30379530	*	ctcf_1915	ctcf	0	0	0	0	0	1	0	0	0
chr1	30435335	30436118	*	dnase_4794	dnase	0	0	0	0	0	1	0	0	0
chr1	30450531	30450930	*	ctcf_1919	ctcf	0	-1	0	0	-1	0	0	0	0
chr1	30458131	30458530	*	distal_5496	distal	NA	NA	1	1	0	NA	NA	NA	NA
chr1	30697632	30698528	*	tfbs_2982	tfbs	0	0	1	0	0	0	0	0	0
chr1	30719531	30719930	*	ctcf_1930	ctcf	0	0	0	0	-1	0	0	0	0
chr1	30721931	30722330	*	ctcf_1931	ctcf	0	NA	0	NA	NA	1	0	-1	0
chr1	30744331	30744730	*	ctcf_1934	ctcf	0	-1	0	0	-1	NA	NA	0	0
chr1	30769131	30769530	*	ctcf_1935	ctcf	0	1	0	1	1	0	0	0	1
chr1	30779131	30780330	*	ctcf_1937	ctcf	0	0	0	1	0	0	0	0	0
chr1	30804943	30805266	*	dnase_4853	dnase	0	NA	-1	NA	NA	0	0	0	0
chr1	30853331	30853730	*	ctcf_1944	ctcf	0	0	0	-1	-1	0	0	0	0
chr1	30903331	30903730	*	ctcf_1950	ctcf	0	0	0	0	0	1	1	0	0
chr1	30911131	30912130	*	ctcf_1951	ctcf	0	0	0	0	1	0	0	0	0
chr1	30918931	30919730	*	ctcf_1952	ctcf	-1	0	0	0	0	0	0	0	0
chr1	30935131	30935930	*	distal_5595	distal	0	0	0	0	-1	0	0	0	0
chr1	30990331	30992000	*	distal_5605	distal	0	-1	0	0	-1	-1	0	0	0
chr1	31072287	31073330	*	distal_5625	distal	0	0	0	-1	0	0	0	0	0
chr1	31151932	31156599	*	proximal_1736	proximal	0	0	0	-1	0	0	0	0	0
chr1	31181131	31181930	*	ctcf_1969	ctcf	0	1	0	0	0	0	0	0	0
chr1	31185531	31186130	*	ctcf_1972	ctcf	0	0	0	0	-1	0	0	0	0
chr1	31214531	31215130	*	ctcf_1974	ctcf	0	0	0	0	-1	0	0	0	0
chr1	31230402	31230751	*	tfbs_3037	tfbs	0	NA	0	NA	NA	1	0	0	0
chr1	31241201	31242000	*	distal_5654	distal	0	0	0	0	0	1	1	0	0
chr1	31246801	31247200	*	distal_5655	distal	0	NA	NA	NA	NA	NA	NA	1	NA
chr1	31272269	31273330	*	distal_5656	distal	0	NA	1	NA	NA	0	0	0	0
chr1	31394331	31394730	*	ctcf_1978	ctcf	0	0	0	-1	0	0	0	0	0
chr1	31401131	31401730	*	ctcf_1980	ctcf	0	-1	-1	-1	0	0	0	0	0
chr1	31402531	31402930	*	distal_5676	distal	0	1	0	0	1	0	0	0	0
chr1	31435931	31436330	*	distal_5689	distal	0	0	0	0	-1	0	0	0	0
chr1	31446931	31447730	*	distal_5694	distal	0	0	0	-1	0	0	0	0	0
chr1	31447331	31447730	*	ctcf_1984	ctcf	0	-1	0	-1	0	0	0	0	0
chr1	31449131	31449730	*	distal_5695	distal	0	0	0	0	0	0	-1	0	0
chr1	31501331	31501930	*	ctcf_1987	ctcf	0	0	0	0	-1	0	0	0	0
chr1	31501553	31501936	*	tfbs_3057	tfbs	0	0	0	0	-1	0	0	0	0
chr1	31513531	31513930	*	distal_5707	distal	0	0	0	0	0	1	0	0	0
chr1	31533401	31533800	*	distal_5715	distal	NA	NA	NA	NA	NA	0	0	1	NA
chr1	31593731	31594730	*	ctcf_1997	ctcf	0	1	0	0	0	0	0	0	0
chr1	31625331	31625930	*	ctcf_2000	ctcf	0	0	0	0	0	-1	0	0	0
chr1	31633131	31633530	*	ctcf_2001	ctcf	0	1	0	0	0	0	0	0	0
chr1	31661731	31662130	*	distal_5754	distal	0	NA	0	NA	NA	0	-1	0	0
chr1	31718131	31718530	*	distal_5771	distal	0	0	0	-1	0	0	0	0	0
chr1	31723710	31724389	*	proximal_1781	proximal	0	-1	0	-1	-1	0	0	0	0
chr1	31734331	31734730	*	distal_5773	distal	0	0	0	-1	0	0	0	0	0
chr1	31759531	31759930	*	ctcf_2019	ctcf	0	-1	0	0	-1	0	0	0	0
chr1	31836401	31837200	*	distal_5800	distal	0	-1	0	-1	-1	0	0	0	0
chr1	31841601	31841800	*	distal_5802	distal	0	NA	0	NA	NA	NA	NA	1	0
chr1	31919801	31920000	*	distal_5818	distal	0	0	0	0	0	0	-1	0	0
chr1	31977531	31978330	*	ctcf_2035	ctcf	0	-1	0	0	0	0	0	0	0
chr1	32031532	32032929	*	proximal_1805	proximal	0	0	0	0	-1	0	0	0	0
chr1	32215210	32217330	*	distal_5880	distal	0	0	0	0	0	0	1	0	0
chr1	32337331	32337730	*	ctcf_2050	ctcf	0	1	0	0	1	0	0	0	0
chr1	32398949	32399348	*	distal_5919	distal	0	0	0	0	0	-1	0	0	NA
chr1	32519949	32520748	*	ctcf_2062	ctcf	0	1	0	1	1	0	0	0	0
chr1	32521149	32521548	*	ctcf_2063	ctcf	0	0	0	0	-1	0	0	0	0
chr1	32521601	32521800	*	distal_5945	distal	0	0	0	0	0	-1	NA	NA	0
chr1	32549512	32550228	*	dnase_5182	dnase	0	0	0	-1	-1	0	0	0	0
chr1	32916057	32916509	*	dnase_5238	dnase	0	0	0	0	0	0	-1	0	0
chr1	32917601	32918000	*	distal_6023	distal	0	1	0	1	1	0	0	0	0
chr1	32977401	32978348	*	distal_6038	distal	0	0	1	0	0	0	0	0	0
chr1	33060549	33061348	*	ctcf_2096	ctcf	0	0	0	0	0	0	-1	0	0
chr1	33099549	33099948	*	ctcf_2100	ctcf	0	0	0	1	0	0	0	0	0
chr1	33122949	33123748	*	distal_6065	distal	0	1	0	0	0	0	0	0	0
chr1	33247565	33247973	*	dnase_5309	dnase	0	0	0	0	-1	0	0	0	0
chr1	33455549	33456348	*	ctcf_2124	ctcf	0	0	0	0	0	-1	0	0	0
chr1	33462549	33462948	*	ctcf_2126	ctcf	0	0	0	0	0	-1	-1	0	0
chr1	33516407	33516710	*	dnase_5366	dnase	0	0	0	0	-1	0	0	0	0
chr1	33710949	33711348	*	distal_6161	distal	0	-1	NA	0	NA	NA	NA	-1	0
chr1	33712315	33712576	*	dnase_5382	dnase	0	0	0	-1	0	0	0	0	0
chr1	33814549	33815469	*	distal_6164	distal	0	0	0	0	-1	0	0	0	0
chr1	33814973	33815748	*	distal_6165	distal	0	0	0	0	-1	0	0	0	0
chr1	33928249	33928661	*	dnase_5396	dnase	0	NA	0	NA	NA	-1	0	0	0
chr1	34155907	34156151	*	dnase_5415	dnase	0	0	0	0	0	0	1	1	0
chr1	34188949	34189348	*	distal_6184	distal	0	-1	-1	-1	0	0	0	0	0
chr1	34333349	34334348	*	distal_6191	distal	-1	NA	0	NA	NA	0	0	0	0
chr1	34354349	34354748	*	ctcf_2150	ctcf	0	NA	-1	NA	NA	NA	NA	0	0
chr1	34407070	34407653	*	dnase_5426	dnase	0	0	0	0	0	0	-1	0	0
chr1	34500455	34500833	*	tfbs_3307	tfbs	0	1	0	0	0	0	0	0	0
chr1	34528749	34529348	*	distal_6197	distal	0	NA	-1	NA	NA	0	0	0	0
chr1	34531956	34533148	*	distal_6199	distal	0	-1	0	0	0	0	0	0	0
chr1	34549149	34549548	*	ctcf_2156	ctcf	1	0	-1	0	0	0	0	0	0
chr1	34592149	34592748	*	ctcf_2157	ctcf	0	0	NA	0	NA	-1	0	0	0
chr1	34592239	34592600	*	tfbs_3312	tfbs	NA	NA	NA	0	NA	-1	0	0	NA
chr1	34617549	34618148	*	distal_6201	distal	0	-1	-1	-1	0	0	0	0	0
chr1	34656780	34657037	*	dnase_5442	dnase	0	-1	0	-1	-1	0	0	0	0
chr1	34681149	34681948	*	ctcf_2160	ctcf	0	1	0	0	1	0	0	0	0
chr1	34696149	34696548	*	ctcf_2161	ctcf	0	0	0	-1	-1	0	0	0	0
chr1	34787831	34788660	*	distal_6221	distal	0	0	0	0	0	1	0	0	0
chr1	34806144	34806948	*	distal_6229	distal	0	0	0	0	-1	0	0	0	0
chr1	34824201	34826306	*	distal_6233	distal	0	0	0	0	0	0	0	0	1
chr1	34824770	34826306	*	distal_6234	distal	0	0	0	0	0	0	0	0	1
chr1	34826601	34827000	*	distal_6235	distal	0	-1	0	0	-1	0	0	0	0
chr1	34835497	34836170	*	dnase_5465	dnase	0	0	0	0	-1	0	0	0	0
chr1	35051001	35051200	*	distal_6264	distal	0	0	0	0	0	-1	-1	0	0
chr1	35076549	35076948	*	ctcf_2183	ctcf	0	0	0	0	0	-1	0	0	0
chr1	35145750	35146599	*	proximal_1949	proximal	0	0	0	0	-1	0	0	0	0
chr1	35201949	35202748	*	ctcf_2186	ctcf	0	0	-1	0	0	0	0	0	0
chr1	35210149	35210548	*	ctcf_2187	ctcf	0	0	0	0	0	1	0	0	0
chr1	35210175	35210568	*	dnase_5502	dnase	0	0	0	0	0	1	0	0	0
chr1	35243728	35244294	*	dnase_5506	dnase	0	0	0	0	0	0	-1	0	0
chr1	35298549	35298948	*	ctcf_2190	ctcf	0	NA	0	NA	NA	0	1	0	0
chr1	35324550	35325147	*	proximal_1960	proximal	0	0	0	0	0	0	-1	0	0
chr1	35412949	35413348	*	distal_6325	distal	0	NA	0	NA	NA	-1	-1	0	0
chr1	35450749	35451548	*	ctcf_2197	ctcf	0	0	0	0	0	0	-1	0	0
chr1	35510801	35511400	*	distal_6343	distal	0	NA	0	NA	NA	-1	0	0	0
chr1	35544949	35545548	*	ctcf_2200	ctcf	0	0	0	0	-1	0	0	0	0
chr1	35631384	35631764	*	dnase_5549	dnase	0	0	0	1	0	NA	NA	0	0
chr1	35645949	35646548	*	ctcf_2205	ctcf	0	0	0	1	0	0	0	0	0
chr1	35660917	35661312	*	tfbs_3376	tfbs	0	0	1	0	0	0	0	0	0
chr1	35660949	35661348	*	ctcf_2207	ctcf	0	0	1	0	0	0	0	0	0
chr1	35674015	35674499	*	tfbs_3377	tfbs	0	0	0	0	0	1	1	0	0
chr1	35762201	35763748	*	distal_6384	distal	0	0	0	0	0	0	0	-1	0
chr1	35813749	35814600	*	distal_6400	distal	0	0	0	0	0	1	0	0	0
chr1	35819601	35820200	*	distal_6401	distal	0	0	0	-1	0	0	0	0	0
chr1	35876949	35877348	*	ctcf_2217	ctcf	0	0	0	0	0	0	0	-1	0
chr1	36128749	36129148	*	ctcf_2229	ctcf	-1	NA	0	NA	NA	NA	NA	0	0
chr1	36217628	36218072	*	tfbs_3415	tfbs	0	NA	NA	NA	NA	0	0	-1	0
chr1	36237550	36238948	*	proximal_2010	proximal	0	0	0	1	0	0	0	0	0
chr1	36251749	36252148	*	ctcf_2238	ctcf	-1	NA	1	NA	NA	0	0	0	0
chr1	36272149	36273541	*	distal_6496	distal	0	0	0	0	-1	0	0	0	0
chr1	36299749	36300348	*	ctcf_2242	ctcf	0	0	0	-1	-1	0	0	0	0
chr1	36301749	36302148	*	distal_6505	distal	0	NA	-1	NA	NA	NA	NA	0	0
chr1	36432201	36432400	*	distal_6530	distal	0	NA	1	NA	NA	0	0	0	0
chr1	36479350	36480385	*	proximal_2034	proximal	0	NA	0	NA	NA	0	-1	0	0
chr1	36612860	36613247	*	tfbs_3458	tfbs	0	0	0	0	0	1	0	0	0
chr1	36624949	36625348	*	distal_6551	distal	0	0	0	0	0	1	0	0	0
chr1	36691349	36691748	*	ctcf_2265	ctcf	1	0	0	0	0	0	0	0	0
chr1	36716801	36718000	*	distal_6554	distal	0	0	0	0	0	0	1	0	0
chr1	36760944	36761705	*	distal_6558	distal	-1	-1	0	0	0	0	0	0	0
chr1	36859968	36860367	*	ctcf_2270	ctcf	0	-1	0	-1	0	0	0	0	0
chr1	36949601	36950600	*	proximal_2040	proximal	0	0	0	-1	0	0	0	0	0
chr1	37006590	37006886	*	tfbs_3474	tfbs	0	-1	0	-1	-1	0	0	0	0
chr1	37089768	37090167	*	ctcf_2285	ctcf	0	NA	0	NA	NA	0	-1	0	0
chr1	37213551	37213833	*	dnase_5725	dnase	NA	NA	NA	NA	NA	-1	0	0	0
chr1	37214373	37214703	*	tfbs_3484	tfbs	0	0	0	0	0	NA	NA	1	0
chr1	37295001	37295800	*	distal_6587	distal	0	-1	0	0	0	0	0	0	0
chr1	37308568	37309167	*	ctcf_2290	ctcf	0	0	-1	0	0	0	0	0	0
chr1	37380571	37380837	*	dnase_5742	dnase	0	0	0	1	0	0	0	0	0
chr1	37391168	37391567	*	ctcf_2294	ctcf	1	NA	NA	NA	NA	NA	NA	0	NA
chr1	37391194	37391587	*	tfbs_3495	tfbs	1	NA	NA	NA	NA	NA	NA	0	NA
chr1	37391723	37391968	*	dnase_5744	dnase	0	-1	0	0	-1	0	0	0	0
chr1	37403168	37403567	*	ctcf_2297	ctcf	0	0	0	-1	0	0	0	0	0
chr1	37409568	37410400	*	distal_6594	distal	0	0	0	0	0	1	0	0	0
chr1	37458568	37458967	*	ctcf_2301	ctcf	-1	NA	0	NA	NA	NA	NA	0	0
chr1	37458582	37458919	*	tfbs_3503	tfbs	-1	NA	0	NA	NA	NA	NA	0	0
chr1	37461478	37462367	*	distal_6601	distal	0	0	0	0	0	-1	0	0	0
chr1	37468401	37470000	*	distal_6606	distal	0	0	0	0	0	0	-1	0	0
chr1	37487168	37487967	*	ctcf_2303	ctcf	0	1	0	0	1	-1	0	0	0
chr1	37498769	37500166	*	proximal_2052	proximal	0	0	0	0	-1	0	0	0	0
chr1	37509168	37509567	*	ctcf_2304	ctcf	0	NA	-1	NA	NA	0	0	0	0
chr1	37509176	37509588	*	tfbs_3508	tfbs	0	NA	-1	NA	NA	0	0	0	0
chr1	37562990	37563538	*	dnase_5771	dnase	0	0	NA	1	NA	NA	NA	0	0
chr1	37602850	37603800	*	distal_6637	distal	0	-1	-1	0	0	0	0	0	0
chr1	37602968	37603767	*	ctcf_2306	ctcf	0	-1	-1	0	0	0	0	0	0
chr1	37624345	37624603	*	dnase_5780	dnase	0	NA	-1	NA	NA	0	0	0	0
chr1	37655168	37655567	*	ctcf_2309	ctcf	0	0	0	0	0	-1	0	0	0
chr1	37660168	37660567	*	distal_6643	distal	0	1	0	0	1	0	0	0	0
chr1	37676568	37676967	*	ctcf_2310	ctcf	0	0	0	-1	0	0	0	0	0
chr1	37699368	37699767	*	distal_6656	distal	0	0	0	0	0	-1	0	0	0
chr1	37819602	37820800	*	proximal_2067	proximal	0	0	0	0	0	-1	0	0	0
chr1	37860568	37860967	*	ctcf_2316	ctcf	0	-1	0	0	-1	0	0	0	0
chr1	37867768	37868167	*	ctcf_2317	ctcf	0	0	0	0	-1	0	0	0	0
chr1	37954368	37954767	*	ctcf_2323	ctcf	1	NA	-1	NA	NA	1	0	0	0
chr1	37974968	37975567	*	ctcf_2324	ctcf	0	-1	0	0	-1	0	0	0	0
chr1	38088168	38088767	*	ctcf_2335	ctcf	0	0	0	0	0	1	0	0	0
chr1	38088458	38088769	*	tfbs_3569	tfbs	0	0	0	0	0	1	0	0	0
chr1	38106401	38107000	*	distal_6716	distal	0	0	0	-1	0	0	0	0	0
chr1	38164368	38164767	*	ctcf_2339	ctcf	0	0	0	0	-1	0	0	0	0
chr1	38225168	38225567	*	distal_6742	distal	0	0	0	1	0	0	0	0	0
chr1	38344801	38345200	*	distal_6756	distal	0	-1	0	0	0	0	0	0	0
chr1	38370768	38372400	*	distal_6757	distal	0	0	0	0	0	0	1	0	0
chr1	38403768	38404167	*	ctcf_2346	ctcf	0	-1	0	0	0	0	0	0	0
chr1	38424568	38424967	*	distal_6762	distal	0	NA	0	NA	NA	-1	0	0	0
chr1	38434031	38434270	*	tfbs_3591	tfbs	0	1	0	0	1	NA	NA	0	0
chr1	38436801	38437000	*	distal_6763	distal	1	NA	NA	NA	NA	NA	NA	NA	0
chr1	38444168	38444767	*	ctcf_2347	ctcf	0	0	0	0	0	1	1	0	0
chr1	38454768	38455167	*	distal_6768	distal	0	0	0	0	0	0	-1	0	0
chr1	38464252	38464732	*	dnase_5890	dnase	0	0	0	-1	-1	0	0	0	0
chr1	38481402	38483999	*	proximal_2095	proximal	0	0	0	-1	-1	0	0	0	0
chr1	38539601	38539800	*	distal_6790	distal	NA	NA	1	1	0	NA	NA	0	0
chr1	38776968	38777367	*	distal_6802	distal	0	0	0	0	0	0	-1	0	0
chr1	38812801	38813400	*	distal_6806	distal	0	-1	0	0	0	0	0	0	0
chr1	38865168	38865567	*	ctcf_2361	ctcf	0	NA	0	NA	NA	-1	-1	0	0
chr1	38942465	38942864	*	distal_6837	distal	0	-1	0	0	0	0	0	0	0
chr1	38984665	38985064	*	distal_6849	distal	0	0	0	0	-1	0	0	0	0
chr1	39147465	39148264	*	distal_6880	distal	0	NA	NA	NA	NA	0	-1	0	0
chr1	39258535	39259236	*	tfbs_3663	tfbs	0	0	0	1	0	0	0	0	0
chr1	39275830	39279400	*	proximal_2141	proximal	0	-1	0	0	0	0	0	0	0
chr1	39297485	39297971	*	dnase_6004	dnase	0	0	0	0	0	0	1	0	0
chr1	39377865	39378767	*	distal_6915	distal	0	0	0	0	-1	0	0	0	0
chr1	39378130	39379264	*	distal_6916	distal	0	0	0	0	-1	0	0	0	0
chr1	39382265	39382664	*	distal_6919	distal	0	0	0	0	0	-1	0	0	0
chr1	39518074	39518310	*	dnase_6040	dnase	0	0	0	1	0	0	0	0	0
chr1	39590465	39590864	*	ctcf_2400	ctcf	0	0	0	0	-1	0	0	0	0
chr1	39590592	39590930	*	dnase_6049	dnase	0	0	0	0	-1	-1	0	0	0
chr1	39603801	39604400	*	proximal_2161	proximal	1	0	-1	0	0	0	0	0	0
chr1	39615065	39615464	*	distal_6979	distal	0	-1	0	0	0	0	0	0	0
chr1	39632007	39633970	*	tss_1128	tss	1	0	0	-1	0	0	0	0	0
chr1	39643865	39644664	*	distal_6991	distal	0	-1	0	0	0	0	0	0	0
chr1	39645066	39647463	*	proximal_2167	proximal	0	0	0	-1	-1	0	0	0	0
chr1	39666653	39667630	*	proximal_2170	proximal	0	-1	0	-1	-1	0	0	0	0
chr1	39676465	39677597	*	distal_7005	distal	0	-1	0	-1	-1	1	0	0	0
chr1	39727203	39727599	*	proximal_2174	proximal	0	NA	NA	NA	NA	0	-1	0	NA
chr1	39769493	39772432	*	tss_1137	tss	0	0	0	1	0	0	0	0	0
chr1	39885865	39886264	*	distal_7059	distal	0	0	0	0	-1	0	0	0	0
chr1	39903001	39903200	*	distal_7063	distal	0	-1	0	0	0	0	0	0	0
chr1	39985465	39985864	*	distal_7087	distal	0	0	0	0	-1	0	0	0	0
chr1	40141872	40142586	*	proximal_2207	proximal	0	0	0	0	-1	0	0	0	0
chr1	40142065	40142464	*	ctcf_2438	ctcf	NA	NA	0	NA	NA	0	1	1	0
chr1	40143665	40144664	*	ctcf_2439	ctcf	0	0	1	0	0	-1	-1	0	0
chr1	40143723	40144635	*	distal_7112	distal	0	0	1	0	0	-1	-1	0	0
chr1	40182865	40183664	*	ctcf_2441	ctcf	0	0	1	0	0	0	0	0	0
chr1	40272665	40273464	*	distal_7139	distal	0	0	0	0	-1	0	0	0	0
chr1	40309336	40309934	*	dnase_6179	dnase	0	NA	0	NA	NA	-1	0	1	0
chr1	40438265	40439064	*	ctcf_2455	ctcf	0	-1	0	0	0	NA	NA	0	0
chr1	40438281	40438990	*	tfbs_3774	tfbs	0	-1	0	0	0	NA	NA	0	0
chr1	40497865	40498264	*	distal_7167	distal	0	0	0	0	0	-1	0	0	0
chr1	40519265	40519945	*	distal_7171	distal	0	0	0	0	1	0	0	0	0
chr1	40533865	40534264	*	distal_7174	distal	0	0	0	0	-1	0	0	0	0
chr1	40592065	40592664	*	ctcf_2458	ctcf	0	0	0	-1	0	0	0	0	0
chr1	40630465	40631064	*	ctcf_2462	ctcf	0	0	0	0	0	0	0	0	1
chr1	40647683	40647944	*	tfbs_3787	tfbs	0	NA	0	NA	NA	-1	-1	0	0
chr1	40651465	40651864	*	ctcf_2466	ctcf	0	1	0	0	1	0	0	0	0
chr1	40668665	40669664	*	ctcf_2467	ctcf	0	0	0	0	1	0	0	0	0
chr1	40755054	40755518	*	dnase_6248	dnase	0	0	0	0	-1	0	0	0	0
chr1	40765065	40765664	*	distal_7235	distal	0	-1	0	-1	0	0	0	0	0
chr1	40769665	40770264	*	ctcf_2475	ctcf	0	-1	0	0	0	0	0	0	0
chr1	40769778	40770264	*	distal_7236	distal	0	-1	0	0	0	0	0	0	0
chr1	40770665	40771264	*	ctcf_2476	ctcf	0	0	1	0	-1	0	0	0	0
chr1	40880665	40881064	*	distal_7268	distal	-1	NA	NA	NA	NA	-1	0	0	0
chr1	40917865	40918864	*	distal_7281	distal	0	-1	0	-1	-1	0	0	0	0
chr1	40972065	40972800	*	distal_7295	distal	1	NA	-1	NA	NA	1	0	0	0
chr1	41003665	41004064	*	ctcf_2488	ctcf	0	0	0	0	0	-1	0	0	0
chr1	41245602	41246863	*	proximal_2274	proximal	0	0	0	0	0	-1	0	0	0
chr1	41265157	41266064	*	distal_7352	distal	0	0	-1	0	0	0	0	0	0
chr1	41285801	41286200	*	distal_7356	distal	0	0	0	-1	0	1	0	0	0
chr1	41355026	41355338	*	tfbs_3850	tfbs	0	0	0	0	-1	0	0	0	0
chr1	41387392	41388219	*	proximal_2286	proximal	0	0	1	0	0	0	0	0	0
chr1	41404002	41405199	*	proximal_2287	proximal	0	0	1	0	-1	0	0	0	0
chr1	41411216	41411570	*	dnase_6349	dnase	0	NA	1	NA	NA	0	0	0	0
chr1	41563401	41563800	*	distal_7410	distal	0	0	1	0	0	0	0	0	0
chr1	41608665	41609064	*	ctcf_2529	ctcf	0	0	0	0	0	0	-1	0	0
chr1	41766065	41766864	*	ctcf_2540	ctcf	-1	0	0	0	0	0	0	0	0
chr1	41782666	41785399	*	proximal_2321	proximal	-1	0	0	0	0	0	0	0	0
chr1	41911865	41912864	*	distal_7476	distal	0	0	0	0	0	0	-1	0	0
chr1	41918865	41919264	*	ctcf_2550	ctcf	0	NA	0	NA	NA	0	-1	0	0
chr1	41949665	41951329	*	distal_7482	distal	0	0	0	0	-1	0	0	0	0
chr1	41957465	41958064	*	ctcf_2554	ctcf	-1	-1	0	0	0	NA	NA	0	0
chr1	41959265	41959664	*	distal_7485	distal	0	0	0	0	-1	NA	NA	0	0
chr1	42170673	42171664	*	distal_7508	distal	0	0	0	0	-1	0	0	0	0
chr1	42176750	42178599	*	proximal_2341	proximal	0	0	0	0	-1	0	0	0	0
chr1	42213602	42215599	*	proximal_2345	proximal	0	0	0	0	-1	0	0	0	0
chr1	42222013	42222866	*	proximal_2346	proximal	0	NA	0	NA	NA	NA	NA	0	1
chr1	42234871	42235185	*	dnase_6494	dnase	0	0	0	0	-1	0	0	0	0
chr1	42242601	42243000	*	distal_7524	distal	-1	NA	NA	NA	NA	-1	-1	0	NA
chr1	42266465	42266864	*	ctcf_2569	ctcf	NA	NA	NA	NA	NA	0	1	0	0
chr1	42314201	42314800	*	ctcf_2575	ctcf	0	0	0	0	0	1	1	0	0
chr1	42427107	42428000	*	distal_7544	distal	0	-1	0	-1	-1	0	0	0	0
chr1	42511401	42512000	*	ctcf_2582	ctcf	0	0	0	0	0	1	0	0	0
chr1	42511516	42511990	*	tfbs_3936	tfbs	0	0	0	0	0	1	0	0	0
chr1	42529402	42530999	*	proximal_2358	proximal	0	0	1	0	0	0	0	0	0
chr1	42552695	42553199	*	dnase_6516	dnase	0	0	0	-1	0	0	0	0	0
chr1	42777773	42778372	*	ctcf_2594	ctcf	-1	NA	0	NA	NA	NA	NA	0	NA
chr1	42819573	42820172	*	distal_7592	distal	0	0	0	0	0	0	0	1	0
chr1	42833773	42834572	*	distal_7597	distal	0	0	0	0	1	0	0	0	0
chr1	42843373	42843972	*	distal_7600	distal	0	0	0	1	0	0	0	0	0
chr1	42913324	42913801	*	tfbs_3959	tfbs	NA	NA	NA	-1	NA	NA	NA	NA	NA
chr1	42922373	42923372	*	ctcf_2600	ctcf	0	-1	1	0	-1	0	0	0	0
chr1	42930973	42931572	*	ctcf_2601	ctcf	0	0	0	0	-1	0	0	0	0
chr1	42993401	42994400	*	proximal_2376	proximal	0	0	0	0	0	0	-1	0	0
chr1	43010894	43011772	*	distal_7623	distal	0	0	0	0	-1	0	-1	0	0
chr1	43018773	43019620	*	distal_7626	distal	0	0	1	0	-1	0	0	0	0
chr1	43063773	43064172	*	distal_7644	distal	0	-1	0	0	0	0	0	0	0
chr1	43203773	43204572	*	distal_7665	distal	0	NA	0	NA	NA	-1	0	0	0
chr1	43414573	43415172	*	ctcf_2616	ctcf	0	-1	0	0	0	0	0	0	0
chr1	43507068	43507394	*	dnase_6662	dnase	0	0	0	0	-1	0	0	0	0
chr1	43552173	43552772	*	distal_7742	distal	0	0	0	0	-1	0	0	0	0
chr1	43634516	43635147	*	dnase_6688	dnase	0	0	0	0	-1	0	0	0	0
chr1	43795202	43796800	*	proximal_2437	proximal	-1	-1	1	0	-1	-1	0	0	0
chr1	43843773	43844172	*	ctcf_2635	ctcf	0	NA	0	NA	NA	0	-1	0	0
chr1	43846001	43848199	*	proximal_2444	proximal	0	0	0	0	0	0	-1	0	0
chr1	43867374	43869371	*	proximal_2450	proximal	0	0	-1	0	0	0	0	0	0
chr1	43872079	43872800	*	distal_7812	distal	0	0	0	0	0	0	-1	0	0
chr1	43881373	43881772	*	ctcf_2638	ctcf	0	0	0	1	0	0	0	0	0
chr1	43892773	43893572	*	ctcf_2639	ctcf	0	-1	0	0	0	0	0	0	0
chr1	43892860	43893972	*	distal_7820	distal	0	0	1	0	-1	0	0	0	0
chr1	43910201	43911000	*	distal_7822	distal	0	0	0	0	0	1	0	0	0
chr1	43939401	43940000	*	distal_7834	distal	0	0	0	0	0	0	-1	0	0
chr1	44010916	44011193	*	tfbs_4082	tfbs	0	0	0	0	0	0	1	0	0
chr1	44035773	44037372	*	ctcf_2649	ctcf	-1	0	1	0	0	0	0	0	0
chr1	44217573	44218172	*	ctcf_2659	ctcf	0	0	-1	0	0	0	0	0	0
chr1	44270201	44270599	*	proximal_2474	proximal	0	NA	NA	NA	NA	0	NA	NA	1
chr1	44289573	44291565	*	distal_7890	distal	0	0	0	0	0	0	0	0	1
chr1	44294573	44295172	*	ctcf_2666	ctcf	0	-1	0	0	0	0	0	0	0
chr1	44314373	44314772	*	ctcf_2667	ctcf	1	NA	0	NA	NA	NA	NA	0	0
chr1	44361373	44361972	*	ctcf_2669	ctcf	0	0	0	0	0	1	0	0	0
chr1	44401772	44402772	*	distal_7912	distal	0	NA	0	NA	NA	-1	0	0	0
chr1	44442804	44443211	*	dnase_6807	dnase	NA	NA	NA	NA	NA	NA	-1	NA	NA
chr1	44498401	44499172	*	distal_7931	distal	0	0	0	0	0	0	-1	0	0
chr1	44584088	44584622	*	tfbs_4129	tfbs	0	0	0	0	0	-1	0	0	0
chr1	44594773	44595772	*	ctcf_2680	ctcf	0	0	0	1	0	0	0	0	0
chr1	44594897	44595769	*	distal_7957	distal	0	0	0	1	0	0	0	0	0
chr1	44609399	44610972	*	distal_7958	distal	0	0	1	0	0	0	0	0	0
chr1	44718773	44719172	*	ctcf_2690	ctcf	0	-1	0	0	0	0	0	0	0
chr1	44746201	44746800	*	distal_7996	distal	0	0	0	0	0	1	0	0	0
chr1	44757773	44758172	*	distal_7999	distal	0	0	0	0	0	-1	-1	0	0
chr1	44780773	44781172	*	ctcf_2693	ctcf	0	-1	0	0	0	0	0	0	0
chr1	44862773	44863372	*	ctcf_2705	ctcf	0	0	0	0	0	-1	0	0	0
chr1	44862773	44863372	*	distal_8026	distal	0	0	0	0	0	-1	0	0	0
chr1	44907838	44908972	*	distal_8034	distal	0	0	0	1	0	0	0	0	0
chr1	44910975	44911972	*	distal_8036	distal	0	NA	1	NA	NA	0	0	1	0
chr1	45259973	45260791	*	distal_8084	distal	0	-1	0	0	0	0	0	0	0
chr1	45288373	45289772	*	distal_8093	distal	0	NA	0	NA	NA	1	0	0	0
chr1	45334573	45334972	*	ctcf_2718	ctcf	0	0	0	0	0	1	1	0	0
chr1	45375573	45375972	*	ctcf_2721	ctcf	0	NA	0	NA	NA	NA	NA	1	0
chr1	45414773	45415172	*	ctcf_2723	ctcf	0	0	-1	0	0	0	0	0	0
chr1	45470196	45470756	*	tfbs_4202	tfbs	-1	NA	NA	NA	NA	0	0	0	0
chr1	45483573	45483972	*	ctcf_2726	ctcf	0	0	1	0	0	0	0	0	0
chr1	45535973	45536972	*	distal_8163	distal	0	0	0	0	0	-1	0	0	0
chr1	45574773	45575172	*	distal_8174	distal	0	0	1	0	0	0	0	0	0
chr1	45575973	45576372	*	ctcf_2733	ctcf	0	-1	0	0	0	1	0	0	0
chr1	45674201	45674800	*	distal_8195	distal	0	0	0	0	0	-1	0	0	0
chr1	45819802	45821399	*	proximal_2565	proximal	0	NA	0	NA	NA	-1	-1	0	0
chr1	45862001	45862971	*	proximal_2569	proximal	0	0	0	1	0	0	0	0	0
chr1	45881421	45881981	*	tfbs_4228	tfbs	0	0	0	0	0	0	1	0	0
chr1	45886402	45888371	*	proximal_2572	proximal	0	-1	0	0	-1	0	0	0	0
chr1	45947001	45947600	*	distal_8256	distal	NA	NA	NA	NA	NA	0	0	1	NA
chr1	46036632	46038066	*	proximal_2581	proximal	0	0	0	0	0	-1	0	0	0
chr1	46129373	46129772	*	ctcf_2759	ctcf	1	NA	0	NA	NA	NA	NA	NA	NA
chr1	46147973	46148372	*	distal_8300	distal	0	NA	0	NA	NA	0	-1	0	0
chr1	46194004	46194333	*	dnase_7036	dnase	0	0	0	0	-1	0	0	0	0
chr1	46333173	46333972	*	ctcf_2768	ctcf	0	-1	0	-1	-1	0	0	0	0
chr1	46364597	46365055	*	dnase_7064	dnase	0	0	0	0	0	0	-1	0	0
chr1	46370173	46370572	*	ctcf_2771	ctcf	0	0	0	0	-1	0	0	0	0
chr1	46372373	46372772	*	ctcf_2772	ctcf	0	0	0	1	0	0	0	0	0
chr1	46437801	46438200	*	distal_8365	distal	0	0	0	0	0	0	0	0	1
chr1	46445947	46446201	*	tfbs_4268	tfbs	1	NA	0	NA	NA	0	0	0	0
chr1	46452495	46452894	*	ctcf_2780	ctcf	0	0	0	-1	-1	0	0	0	0
chr1	46526472	46527540	*	distal_8383	distal	1	0	0	-1	0	0	0	0	0
chr1	46530695	46531294	*	ctcf_2784	ctcf	0	-1	0	-1	-1	0	0	0	0
chr1	46530771	46531163	*	tfbs_4279	tfbs	0	-1	0	-1	-1	0	0	0	0
chr1	46546295	46546894	*	distal_8388	distal	0	-1	0	-1	0	0	0	0	0
chr1	46555158	46555403	*	tfbs_4285	tfbs	0	-1	0	0	0	0	0	0	0
chr1	46556695	46557294	*	ctcf_2790	ctcf	0	0	0	0	0	0	1	0	0
chr1	46673295	46674294	*	distal_8412	distal	1	0	-1	0	0	0	0	0	0
chr1	46754495	46755494	*	distal_8426	distal	0	1	0	0	0	0	0	0	0
chr1	46757222	46758693	*	proximal_2630	proximal	0	0	-1	0	0	0	0	0	0
chr1	46788295	46788694	*	distal_8429	distal	0	NA	NA	NA	NA	-1	NA	NA	0
chr1	46822695	46823094	*	distal_8431	distal	0	NA	1	NA	NA	0	0	0	0
chr1	46875698	46876612	*	tfbs_4299	tfbs	0	-1	0	-1	-1	0	0	0	0
chr1	46875895	46876494	*	ctcf_2803	ctcf	0	-1	0	-1	-1	0	1	0	0
chr1	46890895	46892494	*	ctcf_2805	ctcf	0	NA	NA	NA	NA	0	-1	0	NA
chr1	46969095	46969694	*	ctcf_2807	ctcf	0	0	0	0	0	1	0	0	0
chr1	46969134	46969622	*	tfbs_4302	tfbs	0	0	0	0	0	1	0	0	0
chr1	47053095	47053694	*	ctcf_2810	ctcf	-1	NA	NA	NA	NA	NA	-1	NA	0
chr1	47086095	47086494	*	distal_8438	distal	-1	NA	NA	NA	NA	0	0	0	0
chr1	47112895	47113463	*	distal_8442	distal	0	NA	0	NA	NA	NA	NA	-1	0
chr1	47143495	47144094	*	ctcf_2816	ctcf	0	-1	0	0	-1	0	0	0	0
chr1	47143666	47144302	*	tfbs_4310	tfbs	0	-1	0	0	-1	0	0	0	0
chr1	47173495	47174494	*	ctcf_2820	ctcf	0	0	-1	0	0	0	0	0	0
chr1	47173562	47174544	*	tfbs_4311	tfbs	0	0	-1	0	0	0	0	0	0
chr1	47236095	47237294	*	distal_8465	distal	0	-1	0	-1	-1	0	0	0	0
chr1	47295495	47296094	*	ctcf_2827	ctcf	0	NA	0	NA	NA	-1	-1	0	0
chr1	47355801	47356000	*	distal_8488	distal	-1	0	1	0	0	0	0	0	0
chr1	47364801	47365600	*	distal_8489	distal	0	-1	0	-1	-1	0	0	0	0
chr1	47393087	47393894	*	distal_8496	distal	0	-1	0	-1	0	0	0	0	0
chr1	47393095	47393494	*	ctcf_2837	ctcf	0	0	0	0	0	0	1	0	0
chr1	47405695	47406094	*	ctcf_2838	ctcf	0	NA	0	NA	NA	1	0	0	0
chr1	47523816	47524048	*	tfbs_4342	tfbs	-1	NA	NA	NA	NA	0	0	0	0
chr1	47597801	47598400	*	distal_8520	distal	0	-1	0	-1	-1	0	0	0	0
chr1	47627095	47627494	*	ctcf_2857	ctcf	0	NA	0	NA	NA	-1	-1	0	0
chr1	47675095	47675494	*	ctcf_2859	ctcf	0	NA	0	NA	NA	-1	-1	0	0
chr1	47687412	47687656	*	dnase_7243	dnase	0	NA	1	NA	NA	0	0	0	0
chr1	47704095	47704694	*	ctcf_2860	ctcf	0	0	0	-1	0	0	0	0	0
chr1	47813095	47813894	*	distal_8541	distal	0	-1	0	0	-1	0	0	0	0
chr1	47820095	47820694	*	distal_8545	distal	0	-1	0	0	0	0	0	0	0
chr1	47858801	47859810	*	distal_8553	distal	0	0	0	0	0	0	-1	0	0
chr1	47972977	47973477	*	tfbs_4379	tfbs	0	0	0	1	0	0	0	0	0
chr1	48186371	48186864	*	tfbs_4392	tfbs	0	NA	0	NA	NA	-1	0	0	0
chr1	48199895	48200294	*	distal_8603	distal	0	-1	0	0	-1	NA	NA	0	0
chr1	48203095	48203894	*	ctcf_2883	ctcf	-1	NA	0	NA	NA	0	0	0	0
chr1	48214520	48214835	*	dnase_7323	dnase	0	0	1	0	-1	0	0	0	0
chr1	48288718	48288926	*	dnase_7331	dnase	0	-1	0	0	-1	0	0	0	0
chr1	48369241	48369612	*	dnase_7334	dnase	0	0	0	0	1	0	0	0	0
chr1	48442950	48443162	*	dnase_7336	dnase	0	0	0	0	0	NA	1	NA	0
chr1	48493095	48493494	*	ctcf_2892	ctcf	0	0	0	-1	0	0	0	0	0
chr1	48526182	48526663	*	dnase_7344	dnase	1	0	0	-1	-1	0	0	-1	0
chr1	48526295	48526694	*	ctcf_2895	ctcf	1	0	0	-1	-1	0	0	0	0
chr1	48530495	48531094	*	ctcf_2896	ctcf	-1	0	0	0	0	0	0	0	0
chr1	48530508	48531213	*	tfbs_4406	tfbs	-1	0	0	0	0	0	0	0	0
chr1	48571295	48571694	*	ctcf_2899	ctcf	0	NA	0	NA	NA	0	-1	0	0
chr1	48596005	48596270	*	dnase_7349	dnase	1	NA	-1	NA	NA	NA	NA	0	0
chr1	48680437	48680807	*	tfbs_4411	tfbs	0	0	0	-1	-1	0	0	0	0
chr1	48680495	48680894	*	ctcf_2903	ctcf	0	0	0	-1	-1	0	0	0	0
chr1	48725240	48725986	*	dnase_7363	dnase	-1	0	1	0	0	0	0	0	0
chr1	48729895	48730294	*	distal_8631	distal	0	0	NA	1	NA	NA	NA	0	0
chr1	48771530	48772022	*	dnase_7366	dnase	0	0	0	0	-1	0	0	0	0
chr1	48808385	48808897	*	dnase_7369	dnase	0	NA	0	NA	NA	-1	-1	0	0
chr1	48851402	48853523	*	proximal_2678	proximal	0	0	0	-1	-1	0	0	0	0
chr1	48868838	48870082	*	proximal_2679	proximal	0	0	0	0	-1	0	0	0	0
chr1	48869495	48870094	*	ctcf_2909	ctcf	0	0	1	0	0	0	0	0	0
chr1	48891002	48891600	*	proximal_2682	proximal	0	NA	0	NA	NA	1	0	0	0
chr1	48915895	48916894	*	ctcf_2912	ctcf	0	-1	0	-1	-1	0	0	0	0
chr1	48915895	48916972	*	proximal_2683	proximal	0	-1	0	-1	-1	0	0	0	0
chr1	48931096	48932693	*	proximal_2684	proximal	0	1	0	0	1	0	0	0	0
chr1	48939295	48939694	*	distal_8660	distal	0	0	0	-1	0	0	0	0	0
chr1	49197019	49197534	*	dnase_7393	dnase	0	NA	0	NA	NA	1	0	0	0
chr1	50271882	50272618	*	tfbs_4432	tfbs	0	0	0	0	0	-1	0	0	0
chr1	50279080	50279355	*	tfbs_4433	tfbs	-1	NA	1	NA	NA	NA	NA	NA	0
chr1	50279695	50280094	*	ctcf_2923	ctcf	0	-1	0	0	-1	0	0	0	0
chr1	50371695	50372094	*	ctcf_2930	ctcf	NA	NA	1	NA	NA	NA	NA	0	0
chr1	50371797	50372089	*	tfbs_4441	tfbs	NA	NA	1	NA	NA	NA	NA	0	0
chr1	50609602	50612799	*	proximal_2694	proximal	0	0	0	0	0	0	-1	0	0
chr1	50700184	50700536	*	tfbs_4454	tfbs	0	1	NA	1	NA	0	0	0	NA
chr1	50712095	50712494	*	distal_8715	distal	NA	NA	NA	NA	NA	-1	-1	0	0
chr1	50720367	50721021	*	dnase_7446	dnase	-1	-1	0	0	0	0	0	0	0
chr1	50916202	50918200	*	proximal_2703	proximal	0	0	0	-1	0	0	0	0	0
chr1	51044895	51045494	*	ctcf_2957	ctcf	0	NA	1	NA	NA	NA	NA	0	0
chr1	51060895	51061494	*	ctcf_2959	ctcf	0	0	-1	-1	0	0	0	0	0
chr1	51086854	51087260	*	tfbs_4467	tfbs	0	NA	0	NA	NA	-1	0	0	0
chr1	51325725	51326479	*	tfbs_4483	tfbs	0	0	0	1	0	0	0	0	0
chr1	51346201	51346400	*	distal_8807	distal	0	0	-1	-1	0	0	0	0	0
chr1	51471801	51474600	*	distal_8823	distal	0	0	0	0	1	0	0	0	0
chr1	51551895	51552294	*	ctcf_2989	ctcf	0	0	0	-1	0	NA	NA	0	0
chr1	51627401	51628092	*	distal_8858	distal	-1	0	1	0	0	NA	NA	0	0
chr1	51627495	51628094	*	ctcf_2996	ctcf	-1	0	1	0	0	NA	NA	0	0
chr1	51760095	51761294	*	distal_8889	distal	0	-1	0	0	0	0	0	0	0
chr1	51888401	51889200	*	distal_8910	distal	0	0	-1	-1	0	0	0	0	0
chr1	51916495	51917294	*	distal_8916	distal	0	0	0	0	-1	NA	NA	0	0
chr1	51926095	51926694	*	ctcf_3007	ctcf	0	0	0	0	-1	0	0	0	0
chr1	51966895	51967294	*	distal_8929	distal	0	0	0	0	0	0	-1	0	0
chr1	52002095	52002894	*	ctcf_3009	ctcf	0	0	1	0	0	0	0	0	0
chr1	52002121	52002800	*	distal_8941	distal	1	NA	1	NA	NA	0	0	0	0
chr1	52114801	52115000	*	distal_8964	distal	-1	NA	1	NA	NA	NA	NA	0	NA
chr1	52127095	52127894	*	ctcf_3013	ctcf	0	0	0	1	0	0	0	0	0
chr1	52144895	52145694	*	distal_8969	distal	0	0	0	-1	0	0	0	0	0
chr1	52176295	52176894	*	distal_8975	distal	0	0	1	0	0	0	0	0	0
chr1	52181246	52181519	*	dnase_7594	dnase	0	0	0	0	0	0	-1	0	0
chr1	52190495	52191294	*	ctcf_3017	ctcf	0	-1	0	-1	-1	0	0	0	0
chr1	52203636	52205494	*	distal_8978	distal	0	0	0	-1	0	0	0	0	0
chr1	52268419	52269294	*	distal_8984	distal	0	0	0	0	0	1	0	0	0
chr1	52296095	52296894	*	ctcf_3020	ctcf	0	0	0	0	0	1	1	0	0
chr1	52296226	52297094	*	distal_8987	distal	0	0	0	0	0	1	1	0	0
chr1	52359949	52360205	*	tfbs_4533	tfbs	-1	NA	1	NA	NA	0	0	0	0
chr1	52422095	52422494	*	distal_9004	distal	0	NA	0	NA	NA	-1	0	0	0
chr1	52444495	52444894	*	distal_9007	distal	-1	NA	0	NA	NA	-1	-1	0	0
chr1	52520188	52520588	*	dnase_7624	dnase	-1	NA	NA	NA	NA	NA	NA	NA	NA
chr1	52560001	52560600	*	distal_9018	distal	0	0	0	0	0	-1	-1	0	0
chr1	52574296	52575323	*	proximal_2793	proximal	0	NA	NA	NA	NA	0	-1	0	0
chr1	52876923	52877171	*	tfbs_4560	tfbs	-1	NA	1	NA	NA	NA	NA	0	0
chr1	52913495	52914094	*	ctcf_3044	ctcf	0	0	0	-1	0	0	0	0	0
chr1	53032095	53032494	*	distal_9105	distal	NA	NA	1	NA	NA	0	0	0	0
chr1	53112137	53113693	*	proximal_2825	proximal	0	0	0	0	0	0	-1	0	0
chr1	53153751	53154123	*	dnase_7726	dnase	-1	NA	0	NA	NA	NA	NA	0	0
chr1	53155401	53156000	*	distal_9132	distal	0	NA	1	NA	NA	0	0	0	0
chr1	53321295	53321694	*	ctcf_3072	ctcf	0	0	0	0	0	1	0	-1	0
chr1	53330495	53331250	*	distal_9177	distal	0	0	0	0	0	-1	0	0	0
chr1	53343789	53344011	*	dnase_7759	dnase	0	0	0	0	0	0	-1	0	0
chr1	53376095	53376494	*	ctcf_3076	ctcf	1	0	0	0	0	0	0	0	0
chr1	53444495	53445094	*	ctcf_3080	ctcf	0	0	0	-1	0	0	0	0	0
chr1	53444503	53445138	*	tfbs_4606	tfbs	0	0	0	-1	0	0	0	0	0
chr1	53448096	53450293	*	proximal_2850	proximal	0	0	0	-1	-1	0	0	0	0
chr1	53473495	53473894	*	ctcf_3083	ctcf	0	0	1	0	0	0	0	0	0
chr1	53512074	53512964	*	proximal_2851	proximal	0	0	0	-1	0	0	0	0	0
chr1	53592571	53593118	*	tfbs_4620	tfbs	0	0	-1	0	0	0	0	0	0
chr1	53594095	53594494	*	ctcf_3098	ctcf	0	0	0	0	0	0	1	0	0
chr1	53604295	53604694	*	ctcf_3100	ctcf	0	0	0	0	0	1	1	0	0
chr1	53616895	53617294	*	ctcf_3101	ctcf	0	0	0	1	0	0	0	0	0
chr1	53669496	53670424	*	proximal_2858	proximal	0	0	0	0	-1	0	0	0	0
chr1	53688695	53689094	*	ctcf_3109	ctcf	0	0	0	0	0	1	1	0	0
chr1	53688698	53689097	*	tfbs_4629	tfbs	0	0	0	0	0	1	1	0	0
chr1	53693495	53694294	*	distal_9230	distal	0	0	0	-1	0	0	0	0	0
chr1	53722095	53722494	*	ctcf_3112	ctcf	0	NA	NA	NA	NA	0	-1	0	0
chr1	53725169	53725821	*	proximal_2862	proximal	0	-1	0	-1	-1	0	0	0	0
chr1	53725295	53725894	*	ctcf_3113	ctcf	0	-1	0	-1	-1	0	0	0	0
chr1	53833895	53834294	*	distal_9245	distal	0	0	0	1	0	0	0	0	0
chr1	54013695	54014094	*	distal_9280	distal	0	0	0	0	-1	0	0	0	0
chr1	54069295	54070528	*	distal_9285	distal	0	0	0	-1	0	0	1	0	0
chr1	54069744	54071494	*	distal_9286	distal	0	-1	0	-1	0	0	0	0	0
chr1	54078683	54079181	*	dnase_7862	dnase	-1	NA	0	NA	NA	0	0	0	0
chr1	54098201	54099600	*	distal_9291	distal	0	0	0	1	0	0	0	0	0
chr1	54107095	54107694	*	ctcf_3134	ctcf	0	0	0	0	0	-1	0	0	0
chr1	54123801	54124800	*	distal_9296	distal	0	1	0	0	1	0	0	0	0
chr1	54160001	54160400	*	distal_9302	distal	-1	0	1	0	0	1	0	-1	0
chr1	54323095	54323494	*	ctcf_3145	ctcf	0	-1	0	0	-1	0	-1	0	0
chr1	54383353	54384094	*	distal_9337	distal	0	0	0	0	-1	0	0	0	0
chr1	54468695	54469094	*	ctcf_3151	ctcf	0	0	0	0	-1	0	0	0	0
chr1	54469601	54469800	*	distal_9348	distal	0	NA	0	NA	NA	-1	0	0	0
chr1	54537695	54538094	*	distal_9358	distal	0	0	0	0	0	-1	0	0	0
chr1	54557925	54559694	*	distal_9363	distal	0	0	0	1	0	0	0	0	0
chr1	54579095	54580044	*	distal_9373	distal	0	0	0	-1	-1	0	0	0	0
chr1	54588201	54589000	*	distal_9377	distal	0	1	0	0	1	0	0	0	0
chr1	54678801	54679200	*	distal_9388	distal	0	0	0	0	-1	0	0	0	0
chr1	54780734	54782016	*	tfbs_4710	tfbs	0	0	0	-1	0	0	0	0	0
chr1	54789095	54789494	*	distal_9396	distal	0	0	-1	-1	0	0	0	0	0
chr1	54808295	54809294	*	ctcf_3175	ctcf	0	0	0	0	-1	0	0	0	0
chr1	54818695	54819294	*	distal_9404	distal	0	0	0	0	-1	0	0	0	0
chr1	54873495	54873894	*	distal_9413	distal	-1	NA	1	NA	NA	0	0	0	0
chr1	54876295	54876694	*	ctcf_3181	ctcf	0	0	0	0	1	0	0	0	0
chr1	54880895	54881494	*	distal_9415	distal	0	-1	0	0	0	0	0	0	0
chr1	54938895	54939294	*	ctcf_3184	ctcf	1	0	0	0	0	0	0	0	0
chr1	54953695	54954294	*	distal_9434	distal	0	0	0	0	-1	0	0	0	0
chr1	54962295	54963052	*	distal_9438	distal	0	-1	-1	-1	0	0	0	0	0
chr1	54963095	54963494	*	distal_9439	distal	-1	-1	1	0	-1	0	0	0	0
chr1	54987695	54988094	*	proximal_2935	proximal	0	0	0	-1	0	0	-1	0	0
chr1	54994960	54995316	*	dnase_8024	dnase	0	-1	0	-1	-1	0	0	0	0
chr1	55005688	55006121	*	dnase_8027	dnase	0	-1	0	0	-1	0	0	0	0
chr1	55131495	55132494	*	distal_9474	distal	0	0	0	0	0	0	-1	0	0
chr1	55140295	55140894	*	ctcf_3203	ctcf	NA	NA	NA	NA	NA	0	1	0	0
chr1	55215802	55219399	*	tss_1468	tss	0	0	0	1	0	0	0	0	0
chr1	55273048	55273800	*	distal_9508	distal	0	-1	0	-1	0	0	0	0	0
chr1	55273095	55273494	*	ctcf_3209	ctcf	0	0	0	-1	0	NA	NA	0	0
chr1	55313495	55314694	*	distal_9516	distal	0	0	0	0	-1	0	0	0	0
chr1	55369463	55369893	*	dnase_8093	dnase	0	0	0	0	-1	0	0	0	0
chr1	55369495	55369894	*	ctcf_3219	ctcf	0	0	0	0	-1	0	0	0	0
chr1	55425295	55425694	*	ctcf_3224	ctcf	0	0	0	0	0	0	-1	0	0
chr1	55464546	55464966	*	dnase_8109	dnase	-1	NA	NA	NA	NA	NA	NA	0	NA
chr1	55505495	55506294	*	distal_9559	distal	0	0	-1	0	0	NA	NA	0	0
chr1	55520495	55521494	*	distal_9564	distal	0	0	0	0	-1	0	0	0	0
chr1	55536203	55537398	*	proximal_2965	proximal	0	-1	0	0	0	0	0	0	0
chr1	55600695	55601094	*	distal_9584	distal	0	0	NA	0	NA	0	-1	0	0
chr1	55610295	55611635	*	distal_9585	distal	0	0	1	0	-1	0	0	0	0
chr1	55613095	55613494	*	ctcf_3236	ctcf	0	0	0	0	0	1	0	0	0
chr1	55645895	55646494	*	distal_9590	distal	0	0	1	0	0	0	0	0	0
chr1	55686095	55686694	*	distal_9594	distal	0	NA	0	NA	NA	-1	0	0	0
chr1	55699296	55701293	*	proximal_2978	proximal	0	1	0	0	0	1	1	0	0
chr1	55747354	55747971	*	distal_9612	distal	0	NA	1	NA	NA	0	0	0	0
chr1	55815801	55817600	*	distal_9617	distal	0	0	0	0	-1	0	0	0	0
chr1	55832896	55834693	*	proximal_2985	proximal	0	-1	0	0	0	0	0	0	0
chr1	55854682	55855420	*	proximal_2986	proximal	0	NA	0	NA	NA	0	-1	0	0
chr1	55861095	55861494	*	ctcf_3242	ctcf	1	0	-1	0	0	1	0	0	0
chr1	55861125	55861498	*	tfbs_4778	tfbs	1	0	-1	0	0	NA	NA	0	0
chr1	55893061	55893559	*	tfbs_4779	tfbs	0	NA	0	NA	NA	0	0	-1	0
chr1	55893095	55893694	*	ctcf_3244	ctcf	0	NA	0	NA	NA	0	0	-1	0
chr1	55950895	55951687	*	distal_9630	distal	0	0	0	0	0	-1	-1	0	0
chr1	55980383	55981781	*	tfbs_4780	tfbs	0	0	0	0	0	0	-1	0	0
chr1	55997302	55998035	*	dnase_8206	dnase	0	NA	0	NA	NA	-1	0	0	0
chr1	56060695	56061366	*	distal_9642	distal	0	NA	0	NA	NA	-1	0	0	0
chr1	56077163	56077719	*	dnase_8219	dnase	0	-1	0	0	-1	NA	NA	0	0
chr1	56092846	56093701	*	distal_9656	distal	0	NA	1	NA	NA	0	0	0	0
chr1	56136896	56138693	*	proximal_3003	proximal	0	1	0	1	1	0	0	0	0
chr1	56137695	56138694	*	ctcf_3261	ctcf	0	1	0	0	0	0	0	0	0
chr1	56149759	56151261	*	dnase_8236	dnase	0	0	0	0	-1	0	0	0	0
chr1	56189895	56190294	*	ctcf_3268	ctcf	0	0	0	0	0	0	1	0	0
chr1	56284496	56286399	*	proximal_3008	proximal	0	0	0	-1	-1	0	0	0	0
chr1	56304895	56305294	*	ctcf_3274	ctcf	0	NA	1	NA	NA	NA	NA	0	0
chr1	56338100	56339033	*	dnase_8259	dnase	0	0	0	0	0	-1	0	0	0
chr1	56359040	56359644	*	dnase_8262	dnase	0	0	0	0	-1	NA	NA	0	0
chr1	56373896	56375999	*	proximal_3013	proximal	0	-1	0	-1	0	0	0	0	0
chr1	56378495	56378894	*	ctcf_3278	ctcf	0	0	0	-1	0	0	0	0	0
chr1	56387001	56387804	*	distal_9699	distal	NA	NA	NA	NA	NA	-1	0	1	NA
chr1	56399696	56400333	*	dnase_8272	dnase	0	NA	0	NA	NA	1	0	0	0
chr1	56461186	56461810	*	tfbs_4806	tfbs	0	0	0	-1	-1	0	0	0	0
chr1	56461295	56461694	*	ctcf_3288	ctcf	0	0	0	-1	-1	0	0	0	0
chr1	56482695	56483894	*	distal_9732	distal	0	NA	0	NA	NA	0	0	0	1
chr1	56539495	56540094	*	distal_9756	distal	0	0	-1	-1	0	NA	NA	0	0
chr1	56553401	56553800	*	distal_9761	distal	-1	NA	NA	NA	NA	0	NA	NA	NA
chr1	56560801	56561400	*	distal_9766	distal	0	-1	0	0	0	0	0	0	0
chr1	56577095	56577694	*	ctcf_3290	ctcf	0	NA	0	NA	NA	0	1	0	0
chr1	56584495	56585391	*	distal_9775	distal	0	1	0	0	1	NA	NA	0	0
chr1	56584695	56585494	*	ctcf_3291	ctcf	0	1	0	0	1	NA	NA	0	0
chr1	56676096	56677693	*	proximal_3038	proximal	0	0	0	0	-1	0	0	0	0
chr1	56686095	56687094	*	distal_9783	distal	0	0	0	0	0	-1	-1	0	0
chr1	56697095	56697494	*	ctcf_3296	ctcf	1	NA	0	NA	NA	0	0	0	0
chr1	56758801	56759200	*	distal_9787	distal	0	NA	0	NA	NA	-1	-1	0	0
chr1	56776570	56777030	*	dnase_8334	dnase	0	0	NA	-1	NA	0	0	0	0
chr1	56788601	56789000	*	distal_9790	distal	0	0	0	1	1	0	0	0	0
chr1	56797295	56797694	*	ctcf_3302	ctcf	0	0	0	-1	0	0	0	0	0
chr1	56797337	56797771	*	tfbs_4826	tfbs	0	0	0	-1	0	0	0	0	0
chr1	56799695	56800466	*	distal_9791	distal	0	0	0	0	0	0	0	-1	0
chr1	56803504	56804041	*	tfbs_4827	tfbs	1	0	-1	0	0	0	0	0	0
chr1	56835495	56835894	*	distal_9798	distal	0	0	0	0	0	0	-1	0	0
chr1	56866478	56867693	*	proximal_3046	proximal	1	0	0	0	0	0	0	0	0
chr1	56949203	56949999	*	proximal_3048	proximal	0	0	0	0	0	0	-1	0	0
chr1	56967495	56967894	*	distal_9817	distal	0	0	-1	0	0	0	0	0	0
chr1	56977895	56978294	*	ctcf_3316	ctcf	0	0	0	0	1	0	0	0	0
chr1	56978837	56979109	*	tfbs_4836	tfbs	0	1	0	0	1	0	0	0	0
chr1	57061372	57061740	*	tfbs_4839	tfbs	0	0	0	0	0	0	-1	0	NA
chr1	57100895	57101687	*	distal_9822	distal	0	0	0	0	0	0	-1	0	0
chr1	57126295	57126894	*	distal_9826	distal	0	0	0	0	0	-1	0	0	0
chr1	57142707	57143375	*	dnase_8369	dnase	0	-1	0	0	0	0	0	0	0
chr1	57157801	57158200	*	distal_9832	distal	0	-1	0	-1	-1	0	0	0	0
chr1	57203601	57204600	*	distal_9835	distal	0	0	0	0	0	-1	0	0	0
chr1	57215763	57216054	*	dnase_8375	dnase	0	NA	0	NA	NA	0	-1	0	0
chr1	57218547	57219894	*	distal_9839	distal	0	1	0	1	1	0	0	0	0
chr1	57468583	57469693	*	proximal_3053	proximal	0	0	0	0	0	NA	NA	-1	0
chr1	57591296	57592693	*	proximal_3057	proximal	0	0	0	0	0	1	0	0	0
chr1	57637058	57637629	*	dnase_8411	dnase	0	0	0	-1	0	0	1	0	0
chr1	57637295	57637694	*	ctcf_3339	ctcf	0	0	0	-1	0	0	1	0	0
chr1	57842896	57846093	*	proximal_3059	proximal	0	0	0	0	0	1	0	-1	0
chr1	57966295	57966694	*	ctcf_3346	ctcf	0	-1	0	-1	-1	0	0	0	0
chr1	58006472	58007128	*	tfbs_4869	tfbs	1	NA	0	NA	NA	1	0	0	0
chr1	58035495	58035894	*	ctcf_3349	ctcf	1	0	NA	0	NA	0	0	0	0
chr1	58035556	58035923	*	tfbs_4871	tfbs	1	0	NA	0	NA	0	0	0	0
chr1	58038201	58039200	*	distal_9887	distal	0	-1	0	0	0	0	0	0	0
chr1	58273895	58274894	*	distal_9902	distal	0	0	0	0	0	0	0	-1	0
chr1	58321646	58321891	*	dnase_8455	dnase	0	-1	0	0	0	0	0	0	0
chr1	58401918	58403293	*	proximal_3063	proximal	0	0	0	-1	0	0	0	0	0
chr1	58409495	58410410	*	distal_9913	distal	0	0	0	0	-1	0	0	0	0
chr1	58436601	58437400	*	distal_9917	distal	0	0	0	0	-1	0	0	0	0
chr1	58490295	58490894	*	distal_9920	distal	0	0	0	0	0	-1	-1	0	0
chr1	58596429	58598599	*	proximal_3072	proximal	0	0	0	1	1	0	0	0	0
chr1	58652495	58653294	*	ctcf_3365	ctcf	0	0	0	0	0	-1	-1	0	0
chr1	58664695	58665494	*	distal_9945	distal	0	NA	NA	NA	NA	-1	0	1	0
chr1	58669695	58671000	*	distal_9946	distal	0	0	0	0	-1	0	0	0	0
chr1	58683895	58684294	*	distal_9948	distal	0	-1	0	0	0	0	-1	0	0
chr1	58739695	58740494	*	ctcf_3368	ctcf	0	1	0	0	1	0	0	0	0
chr1	58950937	58951229	*	tfbs_4928	tfbs	0	-1	0	0	0	0	0	0	0
chr1	58964895	58965294	*	ctcf_3385	ctcf	0	NA	1	NA	NA	NA	0	NA	NA
chr1	58999201	59000047	*	distal_10022	distal	0	0	0	0	0	0	0	0	1
chr1	59027295	59027894	*	ctcf_3386	ctcf	0	0	0	0	-1	0	0	0	0
chr1	59062495	59062894	*	ctcf_3390	ctcf	0	NA	NA	NA	NA	-1	0	0	0
chr1	59095401	59097200	*	distal_10042	distal	0	0	1	0	0	0	0	0	0
chr1	59155095	59155894	*	distal_10057	distal	0	NA	0	NA	NA	NA	NA	1	0
chr1	59169295	59170183	*	distal_10061	distal	NA	NA	1	NA	NA	NA	NA	0	0
chr1	59169656	59170894	*	distal_10062	distal	0	-1	0	-1	-1	1	0	0	0
chr1	59180095	59181694	*	distal_10066	distal	0	0	0	0	0	-1	-1	0	0
chr1	59223696	59224704	*	proximal_3124	proximal	-1	NA	0	NA	NA	NA	NA	0	0
chr1	59276329	59277494	*	distal_10083	distal	0	0	0	0	-1	0	0	0	0
chr1	59357695	59358094	*	ctcf_3407	ctcf	0	0	0	0	-1	0	0	0	0
chr1	59380295	59381094	*	ctcf_3409	ctcf	0	NA	0	NA	NA	-1	-1	0	NA
chr1	59384201	59385000	*	distal_10108	distal	-1	NA	NA	NA	NA	NA	NA	0	0
chr1	59417895	59419094	*	distal_10119	distal	0	0	0	0	0	0	-1	0	0
chr1	59422496	59423693	*	proximal_3139	proximal	0	0	-1	-1	0	0	0	0	0
chr1	59541881	59542242	*	dnase_8659	dnase	0	NA	1	NA	NA	0	0	0	0
chr1	59541895	59542294	*	ctcf_3417	ctcf	-1	NA	1	NA	NA	0	0	0	0
chr1	59569202	59573093	*	proximal_3158	proximal	0	0	0	1	0	0	0	0	0
chr1	59579895	59580770	*	distal_10162	distal	0	0	0	0	-1	0	-1	0	0
chr1	59580188	59581094	*	distal_10163	distal	0	0	0	0	-1	0	-1	0	0
chr1	59587101	59587390	*	dnase_8671	dnase	0	0	0	0	0	0	-1	0	0
chr1	59637896	59639293	*	proximal_3163	proximal	0	0	1	0	-1	0	0	0	0
chr1	59672895	59673294	*	ctcf_3427	ctcf	0	0	1	0	-1	0	0	0	0
chr1	59676696	59679693	*	proximal_3166	proximal	0	-1	0	0	-1	0	0	0	0
chr1	59681696	59683693	*	proximal_3167	proximal	0	0	0	-1	0	0	0	0	0
chr1	59764940	59765894	*	distal_10206	distal	1	0	0	0	0	0	0	0	0
chr1	59880001	59880694	*	distal_10217	distal	0	0	0	0	0	0	0	0	1
chr1	59885201	59886000	*	distal_10218	distal	0	0	0	0	1	0	0	0	0
chr1	60034801	60035600	*	distal_10238	distal	-1	NA	NA	NA	NA	NA	NA	0	0
chr1	60101179	60102107	*	dnase_8733	dnase	0	0	0	0	0	1	0	0	0
chr1	60130645	60131294	*	distal_10242	distal	0	0	-1	0	0	0	0	0	0
chr1	60156397	60157305	*	tfbs_4991	tfbs	0	0	0	0	1	-1	0	0	0
chr1	60156695	60157294	*	ctcf_3451	ctcf	0	0	0	0	0	-1	0	0	0
chr1	60173695	60174494	*	distal_10247	distal	0	NA	0	NA	NA	0	-1	0	0
chr1	60234770	60235184	*	dnase_8745	dnase	0	NA	NA	NA	NA	-1	-1	0	0
chr1	60283296	60284493	*	proximal_3191	proximal	0	NA	0	NA	NA	-1	0	0	0
chr1	60422986	60424094	*	distal_10260	distal	0	0	0	0	0	0	1	0	0
chr1	60469495	60470882	*	distal_10261	distal	0	-1	0	0	0	NA	NA	0	0
chr1	60547646	60548646	*	dnase_8761	dnase	0	0	0	0	-1	0	0	0	0
chr1	60619495	60619894	*	distal_10272	distal	0	0	0	0	0	-1	0	0	0
chr1	60765184	60765612	*	tfbs_4998	tfbs	0	1	0	1	1	0	0	0	0
chr1	60825495	60826094	*	ctcf_3459	ctcf	0	NA	NA	NA	NA	-1	-1	0	0
chr1	60861895	60862294	*	distal_10282	distal	0	0	0	0	0	-1	0	1	0
chr1	60905695	60906375	*	distal_10291	distal	0	0	0	0	-1	0	0	0	0
chr1	60906066	60907094	*	distal_10292	distal	0	0	0	-1	-1	0	0	0	0
chr1	60911401	60912800	*	proximal_3200	proximal	0	0	0	1	1	0	0	0	0
chr1	60936736	60937257	*	dnase_8790	dnase	0	NA	0	NA	NA	-1	0	0	0
chr1	60942801	60944000	*	distal_10297	distal	0	0	0	-1	-1	0	0	0	0
chr1	60951895	60952694	*	distal_10300	distal	0	0	0	0	0	0	-1	0	0
chr1	60952747	60953402	*	dnase_8793	dnase	1	NA	0	NA	NA	0	0	0	0
chr1	60969895	60970494	*	ctcf_3464	ctcf	0	-1	0	0	-1	0	0	0	0
chr1	60972296	60974147	*	proximal_3204	proximal	0	0	0	0	0	0	0	0	1
chr1	61004232	61004603	*	dnase_8804	dnase	0	0	0	0	-1	NA	NA	0	0
chr1	61014895	61015294	*	distal_10321	distal	0	0	0	0	0	1	0	0	0
chr1	61147695	61148294	*	distal_10360	distal	0	0	0	0	-1	0	0	0	0
chr1	61213001	61213200	*	distal_10375	distal	0	0	0	0	-1	NA	NA	0	0
chr1	61298896	61300293	*	proximal_3230	proximal	1	0	NA	1	NA	0	0	0	0
chr1	61301096	61303893	*	proximal_3231	proximal	0	0	0	0	0	1	0	0	0
chr1	61334638	61335255	*	dnase_8866	dnase	0	0	0	0	0	0	0	1	0
chr1	61337095	61337494	*	ctcf_3482	ctcf	0	NA	1	NA	NA	0	0	0	0
chr1	61490895	61491294	*	distal_10445	distal	0	NA	0	NA	NA	-1	0	0	0
chr1	61501920	61502521	*	dnase_8892	dnase	0	0	0	0	0	0	0	1	0
chr1	61504202	61505799	*	proximal_3242	proximal	0	-1	0	0	-1	-1	0	1	0
chr1	61516801	61517400	*	distal_10453	distal	0	0	1	0	-1	0	0	0	0
chr1	61544601	61546400	*	distal_10459	distal	0	0	1	0	0	0	0	0	0
chr1	61618695	61619294	*	distal_10464	distal	0	0	1	0	-1	0	0	0	0
chr1	61659095	61659494	*	ctcf_3490	ctcf	0	NA	0	NA	NA	-1	0	0	0
chr1	61659125	61659464	*	tfbs_5058	tfbs	0	NA	0	NA	NA	-1	0	0	0
chr1	61844694	61845037	*	dnase_8925	dnase	0	NA	0	NA	NA	0	0	1	0
chr1	61852895	61853912	*	distal_10496	distal	0	0	0	0	0	0	1	0	0
chr1	61914721	61915426	*	tfbs_5069	tfbs	0	0	1	0	0	0	0	0	0
chr1	61956695	61957094	*	distal_10507	distal	-1	NA	NA	NA	NA	0	0	0	0
chr1	61967695	61968094	*	distal_10509	distal	0	0	0	-1	0	NA	NA	0	0
chr1	62012829	62013251	*	dnase_8938	dnase	0	0	0	0	0	-1	-1	0	0
chr1	62144155	62144705	*	tfbs_5082	tfbs	-1	NA	1	NA	NA	NA	NA	0	0
chr1	62205668	62205965	*	tfbs_5090	tfbs	0	1	0	0	0	0	0	0	0
chr1	62209817	62211093	*	proximal_3261	proximal	-1	0	0	0	0	0	0	0	0
chr1	62245295	62245694	*	ctcf_3513	ctcf	NA	NA	NA	NA	NA	-1	-1	0	NA
chr1	62282048	62282644	*	dnase_8976	dnase	-1	-1	0	0	0	0	0	0	0
chr1	62352095	62352982	*	distal_10556	distal	0	0	1	0	-1	0	0	0	0
chr1	62356295	62357199	*	proximal_3272	proximal	0	0	1	0	-1	0	0	0	0
chr1	62384495	62385094	*	ctcf_3519	ctcf	0	0	0	-1	-1	0	0	0	0
chr1	62396695	62397294	*	distal_10567	distal	0	0	-1	0	0	0	0	0	0
chr1	62434095	62434694	*	ctcf_3524	ctcf	0	0	0	0	-1	0	0	0	0
chr1	62484402	62485799	*	proximal_3277	proximal	0	0	0	0	0	0	1	0	0
chr1	62538495	62539610	*	distal_10581	distal	0	NA	1	NA	NA	0	0	0	0
chr1	62585295	62586294	*	distal_10582	distal	NA	NA	NA	NA	NA	NA	NA	1	0
chr1	62588895	62589894	*	distal_10583	distal	0	0	0	0	-1	0	0	0	0
chr1	62756895	62757294	*	ctcf_3538	ctcf	0	NA	0	NA	NA	-1	0	0	0
chr1	62779895	62780094	*	proximal_3289	proximal	0	0	0	1	0	0	0	0	0
chr1	63122029	63122503	*	distal_10630	distal	0	0	0	1	0	-1	0	0	0
chr1	63276839	63277101	*	tfbs_5144	tfbs	0	-1	0	-1	-1	0	0	0	0
chr1	63294665	63295302	*	tfbs_5145	tfbs	0	NA	1	NA	NA	0	0	0	0
chr1	63452401	63453600	*	distal_10648	distal	0	-1	0	-1	0	0	0	0	0
chr1	63545495	63545894	*	distal_10658	distal	0	0	1	0	0	0	0	0	0
chr1	63557295	63557894	*	ctcf_3574	ctcf	0	0	0	0	-1	NA	NA	0	0
chr1	63557376	63558094	*	distal_10662	distal	0	0	0	0	-1	-1	-1	0	0
chr1	63596695	63597094	*	ctcf_3576	ctcf	0	NA	0	NA	NA	0	1	1	0
chr1	63599895	63600694	*	distal_10669	distal	0	0	0	0	0	-1	0	0	0
chr1	63601095	63601894	*	ctcf_3577	ctcf	0	0	0	0	0	1	0	0	0
chr1	63642495	63644094	*	distal_10680	distal	0	1	0	1	0	0	0	0	0
chr1	63679095	63679494	*	ctcf_3588	ctcf	0	NA	0	NA	NA	-1	-1	0	0
chr1	63752695	63753494	*	distal_10712	distal	0	0	0	0	0	1	0	0	0
chr1	63785895	63786294	*	distal_10722	distal	0	-1	0	0	0	0	0	0	0
chr1	63820802	63822159	*	proximal_3326	proximal	0	0	0	0	0	1	1	0	0
chr1	63859495	63860694	*	distal_10747	distal	0	0	0	0	-1	0	0	0	0
chr1	63902401	63903400	*	distal_10760	distal	0	-1	0	0	-1	0	0	0	0
chr1	63902895	63903294	*	ctcf_3613	ctcf	-1	NA	1	NA	NA	-1	0	0	0
chr1	63972944	63973254	*	tfbs_5187	tfbs	0	0	0	1	0	0	0	0	0
chr1	63980695	63981894	*	distal_10781	distal	-1	-1	1	0	-1	0	0	0	0
chr1	64038096	64040893	*	proximal_3343	proximal	0	0	0	0	1	0	0	0	0
chr1	64077120	64077805	*	dnase_9168	dnase	0	0	0	0	0	1	0	0	0
chr1	64124458	64125134	*	dnase_9176	dnase	0	-1	0	0	-1	0	0	0	0
chr1	64129695	64130094	*	ctcf_3638	ctcf	0	-1	0	0	-1	0	0	0	0
chr1	64131209	64131485	*	dnase_9177	dnase	0	0	NA	0	NA	-1	0	0	0
chr1	64178001	64178200	*	distal_10824	distal	0	NA	0	NA	NA	-1	0	0	0
chr1	64209296	64209557	*	tfbs_5191	tfbs	0	NA	1	NA	NA	0	0	0	0
chr1	64230601	64231800	*	distal_10832	distal	0	NA	0	NA	NA	0	1	1	0
chr1	64263122	64263894	*	proximal_3364	proximal	0	0	1	0	-1	NA	NA	0	0
chr1	64268975	64269507	*	tfbs_5194	tfbs	0	0	0	0	0	0	-1	0	0
chr1	64355362	64355877	*	dnase_9209	dnase	0	NA	1	NA	NA	NA	NA	NA	NA
chr1	64357562	64357819	*	dnase_9211	dnase	0	NA	0	NA	NA	0	-1	-1	0
chr1	64396825	64397220	*	tfbs_5198	tfbs	0	0	0	0	0	-1	0	0	0
chr1	64453809	64454085	*	dnase_9218	dnase	0	NA	NA	NA	NA	NA	NA	0	1
chr1	64489601	64491000	*	distal_10855	distal	0	-1	0	0	0	0	0	0	0
chr1	64590097	64590991	*	dnase_9240	dnase	0	0	0	0	-1	0	0	0	0
chr1	64686495	64687294	*	ctcf_3667	ctcf	0	-1	0	-1	-1	0	0	0	0
chr1	64851695	64852094	*	distal_10894	distal	0	0	0	0	-1	0	0	0	0
chr1	64861495	64862094	*	ctcf_3669	ctcf	-1	NA	1	NA	NA	0	-1	0	0
chr1	64884095	64885091	*	distal_10905	distal	0	0	0	0	-1	0	0	0	0
chr1	64884389	64885494	*	distal_10906	distal	0	0	0	0	-1	0	0	0	0
chr1	64884495	64885094	*	ctcf_3670	ctcf	0	0	0	0	-1	0	0	0	0
chr1	64981095	64981494	*	ctcf_3679	ctcf	-1	0	0	0	0	0	0	0	0
chr1	64984095	64984694	*	ctcf_3681	ctcf	0	1	0	0	0	0	0	0	0
chr1	65036553	65037203	*	dnase_9295	dnase	-1	-1	1	0	-1	0	0	0	0
chr1	65139838	65140176	*	dnase_9308	dnase	0	NA	NA	NA	NA	-1	-1	0	0
chr1	65170295	65170694	*	ctcf_3690	ctcf	0	0	0	0	0	-1	0	0	0
chr1	65224413	65225494	*	distal_10954	distal	0	0	1	0	0	0	0	0	0
chr1	65229895	65230294	*	ctcf_3696	ctcf	0	0	0	0	0	-1	-1	0	0
chr1	65292095	65292494	*	distal_10980	distal	0	NA	1	NA	NA	0	0	0	0
chr1	65317737	65318857	*	tfbs_5265	tfbs	0	0	0	0	0	0	-1	0	0
chr1	65412895	65413494	*	ctcf_3701	ctcf	0	NA	0	NA	NA	-1	0	0	0
chr1	65439801	65440000	*	distal_11009	distal	0	0	1	0	0	0	0	0	0
chr1	65457801	65459809	*	distal_11010	distal	0	-1	0	0	-1	0	0	0	0
chr1	65480623	65482694	*	distal_11018	distal	0	NA	NA	NA	NA	0	-1	0	0
chr1	65497295	65497694	*	distal_11024	distal	0	NA	0	NA	NA	0	-1	0	0
chr1	65617001	65617600	*	distal_11038	distal	0	0	0	0	0	1	1	0	0
chr1	65658031	65658498	*	dnase_9397	dnase	-1	0	0	1	0	0	0	0	0
chr1	65713201	65714000	*	distal_11045	distal	0	NA	1	NA	NA	NA	NA	NA	NA
chr1	65765571	65766114	*	dnase_9400	dnase	0	NA	0	NA	NA	0	1	0	0
chr1	65803802	65805000	*	proximal_3423	proximal	0	-1	0	0	-1	0	-1	0	0
chr1	65948695	65949494	*	ctcf_3732	ctcf	0	0	0	0	0	0	0	-1	0
chr1	65952873	65953682	*	distal_11078	distal	0	1	0	0	1	NA	NA	0	0
chr1	65965095	65965494	*	distal_11082	distal	1	NA	-1	NA	NA	NA	NA	0	0
chr1	65995296	65996093	*	proximal_3430	proximal	0	NA	0	NA	NA	1	0	0	0
chr1	66090801	66092000	*	distal_11092	distal	0	NA	-1	NA	NA	0	0	0	0
chr1	66137001	66137800	*	distal_11094	distal	0	0	NA	1	NA	0	0	0	0
chr1	66250402	66252799	*	proximal_3443	proximal	0	0	1	0	-1	0	0	0	0
chr1	66436295	66436894	*	ctcf_3751	ctcf	0	-1	0	0	-1	0	0	0	0
chr1	66446095	66447094	*	ctcf_3753	ctcf	0	0	-1	0	0	0	0	0	0
chr1	66463896	66467102	*	proximal_3460	proximal	0	0	-1	-1	0	0	0	0	0
chr1	66503777	66504694	*	distal_11161	distal	0	-1	1	-1	-1	0	0	0	0
chr1	66526896	66528580	*	proximal_3465	proximal	0	0	0	0	0	0	-1	0	0
chr1	66538696	66541893	*	proximal_3469	proximal	0	0	0	0	-1	0	0	0	0
chr1	66648401	66650200	*	distal_11190	distal	0	1	0	0	0	0	0	0	0
chr1	66648403	66650198	*	proximal_3476	proximal	0	1	0	0	0	0	0	0	0
chr1	66671401	66671800	*	distal_11192	distal	0	NA	NA	NA	NA	0	-1	0	0
chr1	66675896	66679093	*	proximal_3477	proximal	0	0	0	-1	0	0	0	0	0
chr1	66683201	66684000	*	distal_11194	distal	0	-1	0	0	0	0	0	0	0
chr1	66685295	66686294	*	distal_11196	distal	-1	-1	1	0	-1	0	0	0	0
chr1	66751495	66751894	*	ctcf_3768	ctcf	0	0	0	0	0	0	1	0	0
chr1	66831538	66832694	*	distal_11219	distal	-1	0	0	0	0	0	0	0	0
chr1	66995601	66996684	*	distal_11234	distal	0	-1	0	0	-1	0	0	0	0
chr1	67144695	67145294	*	ctcf_3776	ctcf	0	0	-1	-1	0	0	0	0	0
chr1	67256347	67256638	*	dnase_9558	dnase	NA	NA	-1	NA	NA	0	0	0	0
chr1	67298695	67299294	*	ctcf_3785	ctcf	0	0	NA	-1	NA	0	0	0	0
chr1	67335095	67335494	*	distal_11283	distal	0	NA	1	NA	NA	0	0	0	0
chr1	67347495	67348494	*	ctcf_3787	ctcf	0	0	0	-1	0	0	0	0	0
chr1	67350695	67351694	*	distal_11287	distal	0	0	0	0	-1	0	0	0	0
chr1	67489695	67490094	*	ctcf_3797	ctcf	-1	0	1	0	0	0	0	0	0
chr1	67535095	67536094	*	ctcf_3803	ctcf	0	0	-1	0	0	0	0	0	0
chr1	67542583	67543190	*	dnase_9597	dnase	0	NA	NA	NA	NA	-1	0	0	0
chr1	67560495	67561094	*	ctcf_3806	ctcf	0	0	0	-1	-1	0	0	0	0
chr1	67576695	67577094	*	distal_11335	distal	0	0	0	0	0	-1	0	0	0
chr1	67589502	67591293	*	proximal_3523	proximal	0	-1	0	0	-1	0	0	0	0
chr1	67601495	67601894	*	distal_11342	distal	0	0	1	0	0	0	0	0	0
chr1	67608695	67609094	*	ctcf_3812	ctcf	1	NA	-1	NA	NA	0	0	0	0
chr1	67614328	67614960	*	proximal_3526	proximal	0	0	0	0	0	0	-1	0	0
chr1	67675895	67676294	*	ctcf_3819	ctcf	0	NA	NA	NA	NA	1	0	0	0
chr1	67728001	67729200	*	distal_11383	distal	0	0	0	0	-1	0	0	0	0
chr1	67761695	67762094	*	ctcf_3827	ctcf	0	0	0	0	0	-1	0	0	0
chr1	67849963	67851411	*	proximal_3550	proximal	0	-1	0	-1	-1	0	0	0	0
chr1	67854695	67856894	*	distal_11417	distal	0	-1	0	-1	0	0	0	0	0
chr1	67886001	67886800	*	distal_11422	distal	0	-1	0	-1	-1	0	0	0	0
chr1	67907202	67909293	*	proximal_3557	proximal	0	0	-1	0	0	0	0	0	0
chr1	67936695	67937294	*	ctcf_3839	ctcf	0	NA	1	NA	NA	0	0	0	0
chr1	68115992	68116391	*	distal_11451	distal	0	-1	0	0	-1	0	-1	-1	0
chr1	68115992	68117191	*	ctcf_3853	ctcf	0	-1	0	-1	-1	0	-1	0	0
chr1	68165592	68165991	*	distal_11462	distal	1	0	0	0	0	0	0	0	0
chr1	68166392	68167591	*	distal_11463	distal	0	0	0	-1	0	0	0	0	0
chr1	68185740	68186158	*	dnase_9718	dnase	-1	NA	0	NA	NA	-1	0	0	0
chr1	68213193	68215662	*	proximal_3579	proximal	0	0	0	-1	0	0	0	0	0
chr1	68260192	68260591	*	distal_11485	distal	NA	NA	0	NA	NA	-1	-1	0	0
chr1	68329792	68330191	*	distal_11494	distal	0	NA	0	NA	NA	-1	0	0	0
chr1	68345992	68346991	*	ctcf_3866	ctcf	0	0	0	0	0	-1	0	0	0
chr1	68391513	68391914	*	dnase_9753	dnase	-1	0	0	0	0	NA	NA	0	0
chr1	68428992	68430591	*	distal_11506	distal	0	0	1	0	-1	0	-1	0	0
chr1	68515992	68516791	*	distal_11522	distal	0	0	0	0	0	-1	-1	0	0
chr1	68788401	68789000	*	distal_11528	distal	0	NA	0	NA	NA	0	0	1	0
chr1	68819134	68819761	*	tfbs_5451	tfbs	0	-1	0	0	-1	0	0	0	0
chr1	68904540	68904790	*	dnase_9769	dnase	0	0	0	0	0	-1	0	0	0
chr1	68907402	68907599	*	proximal_3595	proximal	0	0	0	0	0	-1	0	0	0
chr1	68916192	68917260	*	distal_11530	distal	0	0	0	0	0	0	-1	0	0
chr1	68973870	68974218	*	distal_11532	distal	-1	NA	1	NA	NA	NA	0	NA	0
chr1	69103392	69103991	*	distal_11540	distal	NA	NA	1	NA	NA	NA	NA	0	NA
chr1	69305592	69305991	*	ctcf_3888	ctcf	0	0	-1	0	0	0	0	0	0
chr1	69305657	69306027	*	tfbs_5459	tfbs	0	0	-1	0	0	0	0	0	0
chr1	69377493	69377846	*	tfbs_5462	tfbs	0	NA	NA	NA	NA	0	1	0	0
chr1	69377592	69377991	*	ctcf_3889	ctcf	0	NA	NA	NA	NA	0	1	0	0
chr1	69688214	69688991	*	distal_11563	distal	0	NA	0	NA	NA	0	-1	0	0
chr1	69700792	69701191	*	ctcf_3893	ctcf	0	NA	0	NA	NA	0	-1	0	NA
chr1	69700809	69701127	*	tfbs_5466	tfbs	0	NA	0	NA	NA	0	-1	0	NA
chr1	69977001	69977791	*	distal_11574	distal	0	0	0	0	-1	0	0	0	0
chr1	69988201	69988991	*	distal_11576	distal	0	0	1	0	0	0	0	0	0
chr1	69993061	69994874	*	proximal_3606	proximal	-1	NA	NA	NA	NA	NA	NA	NA	0
chr1	70083401	70084000	*	distal_11588	distal	0	0	0	0	0	0	1	0	0
chr1	70324592	70324991	*	ctcf_3920	ctcf	0	NA	NA	NA	NA	-1	0	NA	0
chr1	70324710	70325038	*	tfbs_5486	tfbs	NA	NA	NA	NA	NA	-1	0	NA	0
chr1	70381601	70382000	*	distal_11615	distal	0	-1	0	-1	0	0	-1	0	0
chr1	70455267	70455655	*	dnase_9859	dnase	-1	0	0	0	0	0	0	0	0
chr1	70509792	70510791	*	ctcf_3929	ctcf	0	-1	0	-1	0	0	0	0	0
chr1	70656124	70656734	*	dnase_9874	dnase	-1	NA	0	NA	NA	NA	0	NA	NA
chr1	70751192	70751591	*	distal_11646	distal	0	0	NA	0	NA	-1	0	0	NA
chr1	70751674	70752373	*	dnase_9881	dnase	0	-1	0	-1	-1	0	0	0	0
chr1	70864801	70868600	*	distal_11661	distal	0	0	0	-1	0	0	0	0	0
chr1	70896192	70896591	*	ctcf_3938	ctcf	0	NA	NA	NA	NA	-1	0	0	0
chr1	70929001	70930200	*	distal_11667	distal	-1	0	1	0	0	0	0	0	0
chr1	70947592	70947991	*	distal_11669	distal	0	NA	0	NA	NA	0	1	0	0
chr1	70963517	70963741	*	tfbs_5505	tfbs	0	0	0	0	0	0	-1	0	0
chr1	70985215	70985791	*	distal_11672	distal	0	0	0	0	0	-1	0	0	0
chr1	70993401	70994200	*	distal_11674	distal	0	0	0	0	-1	0	0	0	0
chr1	71037201	71038000	*	distal_11676	distal	0	0	0	-1	0	0	0	0	0
chr1	71170992	71171391	*	ctcf_3944	ctcf	0	1	0	0	0	0	NA	NA	NA
chr1	71170993	71171288	*	tfbs_5511	tfbs	0	1	0	0	0	0	NA	NA	NA
chr1	71413392	71414414	*	distal_11691	distal	0	0	0	0	0	-1	-1	0	0
chr1	71492602	71493199	*	proximal_3635	proximal	-1	-1	NA	0	NA	0	0	0	0
chr1	71638094	71638626	*	proximal_3638	proximal	0	NA	0	NA	NA	-1	0	0	0
chr1	71706192	71706591	*	ctcf_3959	ctcf	0	NA	0	NA	NA	0	0	0	-1
chr1	71731592	71731991	*	distal_11708	distal	NA	NA	NA	NA	NA	0	-1	0	0
chr1	71834801	71836000	*	distal_11718	distal	0	NA	NA	NA	NA	-1	0	NA	0
chr1	71850992	71852200	*	distal_11720	distal	0	0	0	0	0	1	0	0	0
chr1	72121993	72123052	*	proximal_3645	proximal	0	0	0	0	0	0	1	1	0
chr1	72322601	72323400	*	distal_11752	distal	0	0	1	0	-1	NA	0	NA	NA
chr1	72326592	72326991	*	ctcf_3975	ctcf	NA	NA	NA	NA	NA	0	1	1	NA
chr1	72411792	72412591	*	ctcf_3979	ctcf	NA	NA	NA	NA	NA	-1	-1	0	0
chr1	72634792	72636219	*	distal_11766	distal	0	0	-1	0	0	0	0	0	0
chr1	72900592	72904791	*	ctcf_3987	ctcf	0	-1	0	0	0	0	0	0	0
chr1	72915830	72916098	*	dnase_9973	dnase	0	0	NA	-1	NA	0	0	0	0
chr1	72987734	72988417	*	dnase_9977	dnase	0	0	0	0	-1	0	0	0	0
chr1	72991047	72991317	*	dnase_9978	dnase	0	0	0	0	-1	0	0	0	0
chr1	73366402	73367199	*	proximal_3654	proximal	0	0	0	0	0	-1	-1	0	0
chr1	73839792	73840391	*	ctcf_3995	ctcf	0	NA	0	NA	NA	1	1	0	0
chr1	73839969	73840282	*	tfbs_5542	tfbs	0	NA	0	NA	NA	1	1	0	0
chr1	73908792	73909791	*	distal_11785	distal	0	NA	-1	NA	NA	0	0	0	0
chr1	73910992	73911591	*	distal_11786	distal	-1	-1	1	0	-1	0	0	-1	0
chr1	73923192	73923591	*	distal_11787	distal	0	NA	-1	NA	NA	0	0	0	0
chr1	73979792	73980191	*	distal_11788	distal	NA	NA	NA	NA	NA	-1	-1	0	NA
chr1	74002431	74002639	*	dnase_9993	dnase	0	0	0	0	0	NA	NA	-1	0
chr1	74010002	74010799	*	proximal_3664	proximal	0	-1	0	0	0	0	0	0	0
chr1	74161192	74161911	*	distal_11793	distal	0	NA	0	NA	NA	0	1	0	0
chr1	74445392	74445791	*	ctcf_4008	ctcf	0	0	0	0	-1	0	0	0	0
chr1	74523864	74524641	*	dnase_10011	dnase	0	NA	0	NA	NA	0	-1	0	0
chr1	74534155	74534714	*	dnase_10012	dnase	0	0	NA	-1	NA	0	0	0	0
chr1	74579401	74580000	*	distal_11806	distal	0	-1	0	0	-1	0	0	0	0
chr1	74877542	74877804	*	dnase_10030	dnase	0	-1	0	-1	-1	0	0	0	0
chr1	74972088	74972315	*	dnase_10031	dnase	0	0	0	1	0	0	0	0	NA
chr1	75053192	75053591	*	ctcf_4022	ctcf	0	0	0	0	0	0	1	1	0
chr1	75075270	75075791	*	distal_11828	distal	0	NA	-1	NA	NA	0	0	0	0
chr1	75091792	75092547	*	distal_11831	distal	0	-1	0	0	-1	0	0	0	0
chr1	75252801	75254000	*	distal_11835	distal	0	0	0	0	0	0	-1	0	0
chr1	75394001	75395000	*	distal_11854	distal	0	-1	-1	-1	0	NA	NA	0	0
chr1	75521833	75523111	*	distal_11867	distal	0	0	0	0	0	-1	-1	0	0
chr1	75543192	75543591	*	distal_11871	distal	0	0	0	0	0	0	-1	0	0
chr1	75671002	75673590	*	proximal_3686	proximal	0	0	0	0	-1	0	0	0	0
chr1	75707071	75707762	*	dnase_10083	dnase	0	NA	NA	NA	NA	-1	-1	0	0
chr1	75861793	75862068	*	tfbs_5593	tfbs	0	0	0	0	0	1	0	0	0
chr1	75943201	75943400	*	distal_11903	distal	0	NA	0	NA	NA	0	-1	0	0
chr1	75985784	75986240	*	tfbs_5595	tfbs	0	NA	NA	NA	NA	-1	-1	0	0
chr1	76137201	76137800	*	distal_11922	distal	0	0	0	-1	0	1	0	0	0
chr1	76140186	76140585	*	ctcf_4048	ctcf	0	NA	0	NA	NA	-1	0	0	0
chr1	76330786	76331585	*	ctcf_4050	ctcf	0	0	0	0	0	0	0	1	0
chr1	76330789	76331507	*	distal_11948	distal	0	0	0	0	0	0	0	1	0
chr1	76425202	76426274	*	proximal_3704	proximal	0	0	0	0	-1	0	0	0	0
chr1	76740933	76741240	*	tfbs_5613	tfbs	0	0	0	-1	0	0	0	0	0
chr1	76833586	76833985	*	distal_11964	distal	0	-1	0	0	0	0	0	0	0
chr1	76834386	76834785	*	distal_11965	distal	-1	NA	0	NA	NA	NA	0	NA	0
chr1	76938986	76939385	*	ctcf_4060	ctcf	0	0	0	0	0	-1	0	0	0
chr1	76949386	76949785	*	ctcf_4062	ctcf	0	NA	0	NA	NA	-1	0	0	0
chr1	77147986	77148785	*	ctcf_4072	ctcf	-1	NA	0	NA	NA	0	0	0	0
chr1	77190801	77191600	*	distal_11993	distal	NA	NA	0	-1	0	0	0	0	0
chr1	77267001	77267800	*	distal_12002	distal	1	NA	0	NA	NA	NA	NA	0	0
chr1	77328801	77329600	*	distal_12017	distal	0	0	1	0	0	0	0	0	0
chr1	77368386	77368785	*	distal_12026	distal	0	0	0	0	0	1	0	0	0
chr1	77375186	77375585	*	distal_12028	distal	NA	NA	NA	0	NA	0	1	0	0
chr1	77405121	77405601	*	dnase_10189	dnase	0	0	0	-1	0	0	0	0	0
chr1	77418601	77422400	*	distal_12041	distal	0	0	0	0	0	1	1	0	0
chr1	77548001	77548785	*	distal_12069	distal	1	0	0	0	0	1	0	0	0
chr1	77555401	77557000	*	distal_12070	distal	0	-1	0	-1	-1	0	0	0	0
chr1	77590187	77591600	*	proximal_3742	proximal	0	0	0	0	-1	0	0	0	0
chr1	77604602	77606599	*	proximal_3743	proximal	0	-1	0	0	0	0	0	0	0
chr1	77614186	77614585	*	distal_12079	distal	-1	0	0	0	0	NA	NA	0	0
chr1	77675201	77675800	*	distal_12093	distal	0	0	1	0	-1	0	0	0	0
chr1	77761587	77762397	*	proximal_3750	proximal	0	0	0	0	0	-1	-1	0	0
chr1	77871186	77871585	*	distal_12117	distal	0	0	1	0	0	0	0	0	0
chr1	77898586	77899385	*	ctcf_4095	ctcf	-1	NA	0	NA	NA	NA	NA	0	0
chr1	77925987	77928400	*	tss_1706	tss	0	0	-1	0	0	0	0	0	0
chr1	78075586	78075985	*	ctcf_4102	ctcf	0	0	1	0	-1	0	0	0	0
chr1	78222786	78223985	*	distal_12174	distal	0	0	0	0	-1	0	0	0	0
chr1	78229187	78229984	*	proximal_3781	proximal	0	-1	0	0	0	0	0	0	0
chr1	78236987	78238120	*	proximal_3782	proximal	0	0	0	0	0	0	1	0	0
chr1	78250157	78250985	*	distal_12180	distal	0	0	0	-1	0	0	0	0	0
chr1	78250186	78250585	*	ctcf_4113	ctcf	0	0	0	-1	0	0	0	0	0
chr1	78292986	78293385	*	distal_12189	distal	-1	NA	NA	NA	NA	NA	NA	0	0
chr1	78441841	78442369	*	dnase_10305	dnase	0	-1	0	-1	-1	0	0	0	0
chr1	78464358	78464970	*	dnase_10306	dnase	0	0	NA	0	NA	0	-1	0	0
chr1	78591387	78592784	*	proximal_3797	proximal	0	0	0	1	0	0	0	0	0
chr1	78650986	78651385	*	ctcf_4133	ctcf	0	1	0	0	1	0	0	0	0
chr1	78678201	78678985	*	distal_12226	distal	0	NA	0	NA	NA	0	-1	0	0
chr1	78851207	78851453	*	tfbs_5696	tfbs	0	0	0	0	0	1	0	-1	0
chr1	79044966	79045346	*	tfbs_5698	tfbs	-1	NA	0	NA	NA	0	0	0	0
chr1	79081986	79082585	*	distal_12255	distal	0	0	0	0	0	0	1	0	0
chr1	79138586	79138985	*	distal_12259	distal	0	-1	0	0	0	0	0	0	0
chr1	79198609	79199497	*	tfbs_5706	tfbs	0	0	0	0	0	0	0	-1	0
chr1	79293530	79294585	*	distal_12268	distal	0	0	1	0	-1	1	0	0	0
chr1	79295586	79296585	*	distal_12269	distal	0	0	0	0	-1	0	0	0	0
chr1	79354787	79355599	*	proximal_3821	proximal	0	-1	0	-1	-1	0	1	0	0
chr1	79488564	79489071	*	dnase_10374	dnase	0	-1	0	-1	0	0	0	0	0
chr1	79497141	79497600	*	distal_12287	distal	0	NA	0	NA	NA	NA	NA	1	0
chr1	79532601	79533000	*	proximal_3829	proximal	0	NA	NA	NA	NA	0	1	0	0
chr1	79575184	79575866	*	tfbs_5717	tfbs	0	1	0	1	1	0	0	0	0
chr1	79614786	79615185	*	ctcf_4166	ctcf	0	0	0	0	0	-1	0	0	0
chr1	79741202	79743199	*	proximal_3834	proximal	0	0	0	-1	0	NA	NA	0	0
chr1	79810956	79812184	*	proximal_3836	proximal	NA	NA	NA	NA	NA	NA	1	NA	NA
chr1	79810986	79811585	*	ctcf_4170	ctcf	NA	NA	NA	NA	NA	NA	1	NA	NA
chr1	79816986	79817585	*	ctcf_4171	ctcf	0	NA	0	NA	NA	0	-1	0	0
chr1	79851986	79852385	*	ctcf_4173	ctcf	0	NA	0	NA	NA	-1	0	0	0
chr1	79852020	79852367	*	tfbs_5722	tfbs	0	NA	0	NA	NA	-1	0	0	0
chr1	79974586	79974985	*	ctcf_4176	ctcf	0	0	0	0	0	0	-1	0	0
chr1	79974696	79975013	*	tfbs_5724	tfbs	0	0	0	0	0	0	-1	0	0
chr1	79981882	79982984	*	proximal_3840	proximal	0	1	0	0	1	0	0	0	0
chr1	80211692	80212450	*	dnase_10405	dnase	0	-1	-1	-1	0	0	0	0	0
chr1	80416987	80418384	*	proximal_3845	proximal	0	-1	0	0	0	0	0	0	0
chr1	80629401	80629800	*	distal_12333	distal	0	-1	0	0	0	NA	NA	0	0
chr1	80809801	80810000	*	distal_12344	distal	-1	NA	NA	NA	NA	NA	NA	NA	NA
chr1	80924786	80925400	*	distal_12354	distal	0	-1	0	0	-1	0	0	0	0
chr1	80925586	80926400	*	distal_12355	distal	0	NA	0	NA	NA	NA	NA	1	NA
chr1	81245244	81245786	*	tfbs_5741	tfbs	0	0	0	0	0	1	0	0	0
chr1	81403189	81403588	*	ctcf_4201	ctcf	0	NA	0	NA	NA	1	0	0	0
chr1	81420401	81421400	*	distal_12396	distal	0	NA	0	NA	NA	-1	-1	0	0
chr1	81424013	81424788	*	distal_12397	distal	0	0	0	0	-1	0	0	0	0
chr1	81478401	81478600	*	distal_12407	distal	0	1	0	1	0	0	0	0	0
chr1	81517602	81518199	*	proximal_3869	proximal	0	0	0	0	0	1	0	0	0
chr1	81549389	81549988	*	ctcf_4203	ctcf	0	NA	0	NA	NA	0	1	0	0
chr1	81573801	81574800	*	distal_12419	distal	0	0	0	0	0	0	1	0	0
chr1	81582789	81583188	*	distal_12420	distal	0	0	0	0	-1	NA	NA	0	0
chr1	81670189	81671200	*	proximal_3871	proximal	0	0	1	0	0	0	0	0	0
chr1	81781789	81782188	*	ctcf_4212	ctcf	0	NA	0	NA	NA	-1	-1	0	0
chr1	81781794	81782043	*	tfbs_5760	tfbs	0	NA	0	NA	NA	-1	-1	0	0
chr1	81833790	81835987	*	proximal_3881	proximal	0	1	0	0	1	0	0	0	0
chr1	81885389	81885788	*	distal_12453	distal	0	0	0	0	0	-1	0	0	0
chr1	82042201	82043200	*	distal_12462	distal	0	0	1	0	0	0	0	0	0
chr1	82067545	82067984	*	dnase_10479	dnase	0	0	1	0	-1	0	0	0	0
chr1	82091589	82092188	*	ctcf_4221	ctcf	0	0	0	0	0	-1	-1	0	0
chr1	82108201	82110399	*	proximal_3885	proximal	0	0	0	0	-1	0	0	0	0
chr1	82260801	82261200	*	distal_12470	distal	0	-1	0	0	-1	0	0	0	0
chr1	82377229	82378000	*	distal_12479	distal	0	NA	0	NA	NA	0	0	1	0
chr1	82377373	82377972	*	ctcf_4223	ctcf	NA	NA	0	NA	NA	-1	0	1	0
chr1	82399973	82400372	*	distal_12485	distal	0	0	0	1	0	0	0	0	0
chr1	82485590	82486408	*	tfbs_5770	tfbs	0	NA	1	NA	NA	-1	-1	0	0
chr1	82517561	82517972	*	tfbs_5771	tfbs	0	0	0	0	-1	0	0	0	0
chr1	82517573	82517972	*	ctcf_4224	ctcf	0	0	0	0	-1	0	0	0	0
chr1	82604554	82604887	*	tfbs_5773	tfbs	0	0	0	0	0	0	1	0	0
chr1	82604573	82604972	*	ctcf_4225	ctcf	-1	0	0	0	0	0	1	0	0
chr1	82703773	82705670	*	distal_12505	distal	0	1	0	0	1	0	0	0	0
chr1	83011173	83011772	*	distal_12519	distal	0	-1	0	0	-1	0	0	0	0
chr1	83102683	83103269	*	proximal_3900	proximal	0	0	1	0	-1	0	0	0	0
chr1	83104484	83105076	*	dnase_10522	dnase	0	-1	0	0	-1	-1	0	0	0
chr1	83113016	83113901	*	dnase_10523	dnase	0	0	0	0	0	0	-1	0	0
chr1	83145573	83146972	*	distal_12524	distal	1	NA	0	NA	NA	0	0	0	0
chr1	83150174	83151999	*	proximal_3903	proximal	0	0	0	0	-1	0	0	0	0
chr1	83183373	83184372	*	ctcf_4231	ctcf	0	NA	1	NA	NA	NA	NA	0	NA
chr1	83339573	83341772	*	distal_12530	distal	0	0	0	0	-1	NA	NA	0	0
chr1	83508373	83508772	*	ctcf_4235	ctcf	0	0	1	1	0	0	0	0	0
chr1	83559173	83559572	*	distal_12546	distal	0	0	1	0	0	0	0	0	0
chr1	83706401	83706600	*	distal_12558	distal	0	NA	1	NA	NA	NA	NA	0	0
chr1	83761835	83762131	*	dnase_10556	dnase	0	0	0	0	0	-1	-1	0	0
chr1	83807697	83808227	*	dnase_10562	dnase	0	0	0	0	0	-1	-1	0	0
chr1	83932210	83933172	*	distal_12580	distal	0	0	0	-1	0	0	0	0	0
chr1	84062116	84062379	*	dnase_10583	dnase	0	0	0	1	0	0	0	0	0
chr1	84224067	84224404	*	tfbs_5818	tfbs	0	0	0	-1	0	0	0	0	0
chr1	84411974	84413171	*	proximal_3942	proximal	0	0	0	-1	0	0	0	0	0
chr1	84433773	84434372	*	ctcf_4274	ctcf	0	-1	0	0	-1	0	0	0	0
chr1	84442002	84443999	*	proximal_3945	proximal	0	0	0	0	0	-1	0	0	0
chr1	84587043	84587511	*	dnase_10633	dnase	-1	NA	0	NA	NA	0	0	0	0
chr1	84632574	84633599	*	proximal_3954	proximal	-1	NA	1	NA	NA	NA	NA	NA	0
chr1	84634374	84635353	*	proximal_3955	proximal	0	0	0	1	0	0	0	0	0
chr1	84639757	84640315	*	dnase_10642	dnase	0	0	0	0	-1	0	0	0	0
chr1	84672201	84674000	*	distal_12687	distal	0	0	0	0	-1	0	0	0	0
chr1	84721801	84723540	*	distal_12700	distal	0	0	0	0	0	-1	0	0	0
chr1	84748973	84749572	*	distal_12704	distal	0	-1	0	0	-1	0	0	0	0
chr1	84757373	84757772	*	ctcf_4289	ctcf	0	0	0	0	-1	NA	NA	0	0
chr1	84835091	84836570	*	distal_12717	distal	0	0	0	0	-1	0	0	0	0
chr1	84836046	84836772	*	distal_12718	distal	0	-1	0	0	0	0	0	0	0
chr1	84882973	84883802	*	distal_12727	distal	0	0	0	-1	-1	0	0	0	0
chr1	84884573	84885172	*	ctcf_4298	ctcf	0	0	0	0	0	1	0	0	0
chr1	84916910	84917138	*	dnase_10676	dnase	0	0	0	0	0	0	1	0	0
chr1	85027773	85028172	*	ctcf_4305	ctcf	0	0	0	0	0	-1	0	0	0
chr1	85078973	85079372	*	ctcf_4306	ctcf	NA	NA	0	NA	NA	0	-1	0	0
chr1	85087550	85088772	*	distal_12766	distal	0	NA	1	NA	NA	NA	0	NA	0
chr1	85091002	85092599	*	proximal_3983	proximal	-1	0	1	1	0	0	0	0	0
chr1	85118573	85118972	*	distal_12768	distal	-1	-1	0	0	0	0	0	0	0
chr1	85121773	85122172	*	ctcf_4309	ctcf	NA	NA	NA	NA	NA	0	0	-1	0
chr1	85146622	85147426	*	distal_12774	distal	0	-1	0	0	0	0	0	0	0
chr1	85148374	85149771	*	proximal_3985	proximal	0	-1	0	0	-1	0	0	0	0
chr1	85224590	85226371	*	proximal_3988	proximal	0	0	0	0	-1	0	0	0	0
chr1	85230670	85231022	*	tfbs_5865	tfbs	0	0	0	0	0	-1	0	0	0
chr1	85243974	85246371	*	proximal_3989	proximal	0	0	0	0	0	1	0	0	0
chr1	85248573	85249172	*	ctcf_4317	ctcf	0	0	0	0	0	-1	-1	0	0
chr1	85372174	85374599	*	proximal_4004	proximal	0	0	0	0	0	0	1	0	0
chr1	85394121	85394428	*	dnase_10736	dnase	-1	NA	0	NA	NA	NA	NA	0	0
chr1	85396173	85396664	*	distal_12824	distal	0	0	0	0	0	-1	-1	0	NA
chr1	85397573	85399049	*	distal_12825	distal	0	0	0	0	-1	0	0	0	0
chr1	85444354	85444859	*	dnase_10745	dnase	0	0	0	0	0	-1	-1	0	0
chr1	85467773	85468518	*	distal_12844	distal	0	0	0	0	0	-1	0	0	0
chr1	85484373	85484972	*	distal_12846	distal	0	NA	1	NA	NA	0	0	0	0
chr1	85504174	85505050	*	proximal_4010	proximal	0	0	0	0	-1	0	0	0	0
chr1	85534479	85535772	*	distal_12855	distal	0	0	0	-1	0	0	0	0	0
chr1	85582373	85582772	*	ctcf_4339	ctcf	0	0	0	-1	0	0	0	0	0
chr1	85602573	85602972	*	ctcf_4342	ctcf	-1	-1	0	0	0	0	0	0	0
chr1	85817774	85818971	*	proximal_4025	proximal	0	NA	NA	NA	NA	0	1	1	0
chr1	85849374	85850971	*	proximal_4027	proximal	0	0	0	0	0	1	0	0	0
chr1	85884573	85885172	*	ctcf_4351	ctcf	NA	NA	NA	NA	NA	0	-1	0	NA
chr1	85947201	85948000	*	distal_12910	distal	0	0	0	0	0	-1	-1	0	0
chr1	86118801	86119600	*	distal_12928	distal	1	0	0	0	0	NA	NA	0	0
chr1	86135601	86137000	*	distal_12930	distal	0	NA	0	NA	NA	1	0	0	0
chr1	86207217	86208371	*	proximal_4039	proximal	-1	0	0	0	0	0	0	0	0
chr1	86218401	86220000	*	distal_12942	distal	-1	0	1	1	0	0	0	0	0
chr1	86224401	86225000	*	distal_12944	distal	0	0	0	0	0	-1	0	0	0
chr1	86296258	86296802	*	dnase_10817	dnase	0	NA	1	NA	NA	0	0	0	0
chr1	86380247	86384399	*	tss_1828	tss	1	0	0	0	0	0	0	0	0
chr1	86499620	86501306	*	distal_12976	distal	0	-1	0	-1	-1	0	0	0	0
chr1	86526973	86527986	*	distal_12982	distal	0	NA	0	NA	NA	0	-1	0	0
chr1	86527022	86528172	*	distal_12983	distal	0	NA	0	NA	NA	0	-1	0	0
chr1	86741973	86742372	*	ctcf_4386	ctcf	0	NA	-1	NA	NA	0	0	0	0
chr1	86741987	86742547	*	tfbs_5932	tfbs	0	NA	-1	NA	NA	0	0	0	0
chr1	86822401	86822800	*	distal_13020	distal	0	0	0	0	0	-1	-1	0	0
chr1	87012373	87012772	*	ctcf_4396	ctcf	NA	NA	NA	NA	NA	NA	-1	NA	NA
chr1	87089002	87091999	*	proximal_4083	proximal	0	0	0	-1	0	0	0	0	0
chr1	87130093	87130923	*	dnase_10890	dnase	0	0	0	0	0	0	-1	0	0
chr1	87140373	87141772	*	distal_13101	distal	0	0	1	0	0	0	0	0	0
chr1	87168173	87168572	*	ctcf_4410	ctcf	0	0	0	0	0	-1	-1	0	0
chr1	87178401	87181400	*	distal_13107	distal	0	0	0	0	0	0	0	0	1
chr1	87186401	87187400	*	distal_13108	distal	0	0	0	0	0	-1	0	1	0
chr1	87199401	87199800	*	distal_13110	distal	-1	NA	0	NA	NA	0	0	0	0
chr1	87280173	87280572	*	ctcf_4413	ctcf	0	NA	0	NA	NA	NA	NA	1	0
chr1	87423294	87424571	*	proximal_4103	proximal	0	0	0	0	-1	0	0	0	0
chr1	87426576	87427321	*	dnase_10923	dnase	0	0	0	0	0	0	-1	0	0
chr1	87451573	87451972	*	ctcf_4424	ctcf	0	-1	0	0	0	0	0	0	0
chr1	87462002	87465000	*	proximal_4107	proximal	0	0	0	0	-1	0	0	0	0
chr1	87473368	87473772	*	distal_13169	distal	-1	NA	1	NA	NA	0	NA	NA	0
chr1	87473973	87474572	*	ctcf_4425	ctcf	0	0	0	0	-1	0	0	0	0
chr1	87515758	87516188	*	dnase_10933	dnase	NA	NA	NA	-1	NA	0	0	0	0
chr1	87515773	87516172	*	ctcf_4429	ctcf	NA	NA	NA	-1	NA	0	0	0	0
chr1	87705774	87707371	*	proximal_4117	proximal	0	0	0	0	0	-1	0	0	0
chr1	87706173	87707172	*	ctcf_4438	ctcf	0	NA	0	NA	NA	-1	-1	0	0
chr1	87832574	87833799	*	proximal_4127	proximal	0	-1	0	0	-1	0	0	0	0
chr1	87953401	87954200	*	distal_13236	distal	0	0	1	0	0	0	0	0	0
chr1	87953573	87954372	*	ctcf_4450	ctcf	0	0	1	0	0	0	0	0	0
chr1	87973573	87973972	*	ctcf_4452	ctcf	0	NA	0	NA	NA	-1	0	0	0
chr1	88210401	88211000	*	distal_13259	distal	0	NA	0	NA	NA	0	1	0	0
chr1	88333201	88333400	*	distal_13263	distal	-1	NA	0	NA	NA	0	0	0	0
chr1	88566638	88566923	*	dnase_11005	dnase	1	NA	-1	NA	NA	NA	NA	0	0
chr1	88595173	88595972	*	ctcf_4466	ctcf	0	0	-1	-1	0	0	0	0	0
chr1	88595201	88596000	*	distal_13269	distal	0	0	-1	-1	0	0	0	0	0
chr1	88647002	88647971	*	proximal_4142	proximal	0	NA	0	NA	NA	0	-1	0	0
chr1	88737801	88738000	*	distal_13290	distal	0	NA	0	NA	NA	-1	-1	0	0
chr1	88882373	88882772	*	distal_13308	distal	0	NA	1	NA	NA	NA	NA	0	0
chr1	88892373	88892772	*	ctcf_4476	ctcf	0	0	0	0	-1	0	0	0	0
chr1	88946573	88947800	*	distal_13319	distal	0	0	0	0	0	0	-1	0	0
chr1	89044573	89045172	*	distal_13335	distal	1	NA	0	NA	NA	0	0	0	0
chr1	89066961	89067631	*	dnase_11035	dnase	0	0	1	0	0	0	0	0	0
chr1	89080574	89081800	*	proximal_4162	proximal	1	NA	0	NA	NA	1	0	0	0
chr1	89149173	89149572	*	ctcf_4492	ctcf	0	0	0	0	0	-1	0	0	0
chr1	89149297	89149656	*	tfbs_6018	tfbs	0	0	0	0	0	-1	0	0	0
chr1	89256802	89263371	*	proximal_4166	proximal	0	0	1	0	0	0	0	0	0
chr1	89274173	89274772	*	ctcf_4494	ctcf	0	NA	1	NA	NA	0	0	0	0
chr1	89276773	89277172	*	ctcf_4495	ctcf	-1	0	0	0	0	NA	NA	0	0
chr1	89309201	89312999	*	proximal_4170	proximal	0	-1	0	0	-1	0	0	0	0
chr1	89322201	89323000	*	distal_13372	distal	0	NA	NA	NA	NA	-1	0	0	0
chr1	89350602	89352771	*	proximal_4171	proximal	0	0	0	0	-1	0	0	0	0
chr1	89407002	89408599	*	tss_1882	tss	0	0	0	0	1	0	0	0	0
chr1	89422601	89423000	*	distal_13382	distal	0	0	0	0	0	0	1	0	0
chr1	89464973	89465788	*	distal_13392	distal	0	NA	0	NA	NA	0	1	0	0
chr1	89483173	89483772	*	ctcf_4505	ctcf	0	0	-1	0	0	0	0	0	0
chr1	89535801	89537200	*	distal_13408	distal	-1	-1	0	0	0	0	0	0	0
chr1	89551802	89555571	*	proximal_4183	proximal	0	0	0	0	0	1	1	0	0
chr1	89566773	89567172	*	ctcf_4510	ctcf	0	1	0	0	0	0	0	0	0
chr1	89746201	89747000	*	distal_13459	distal	-1	NA	1	NA	NA	0	0	0	0
chr1	89780573	89781172	*	ctcf_4529	ctcf	-1	NA	1	NA	NA	0	0	0	0
chr1	89795573	89795972	*	ctcf_4530	ctcf	0	NA	0	NA	NA	-1	0	0	0
chr1	89817573	89817972	*	distal_13471	distal	0	0	1	0	-1	0	0	0	0
chr1	89822973	89823572	*	ctcf_4534	ctcf	0	0	0	0	0	-1	0	1	0
chr1	89878858	89879624	*	dnase_11144	dnase	0	0	1	0	0	0	0	0	1
chr1	89897513	89898272	*	distal_13492	distal	0	0	0	0	0	0	0	0	1
chr1	89912973	89913772	*	distal_13499	distal	0	NA	0	NA	NA	0	1	0	0
chr1	89961802	89963199	*	proximal_4219	proximal	0	0	1	0	0	0	0	0	0
chr1	89971373	89972772	*	distal_13517	distal	0	-1	0	0	0	0	0	0	0
chr1	89982173	89983172	*	distal_13522	distal	0	NA	0	NA	NA	0	1	0	0
chr1	89989902	89990164	*	dnase_11177	dnase	0	NA	NA	NA	NA	-1	0	0	0
chr1	90007830	90009372	*	distal_13532	distal	0	NA	1	NA	NA	NA	NA	0	0
chr1	90074003	90074599	*	proximal_4227	proximal	0	-1	0	-1	-1	0	0	0	0
chr1	90201573	90201972	*	proximal_4228	proximal	0	1	0	1	1	0	0	0	0
chr1	90325001	90326000	*	distal_13541	distal	0	0	NA	0	NA	-1	0	0	0
chr1	90338973	90339372	*	distal_13542	distal	-1	NA	0	NA	NA	0	0	0	0
chr1	90386574	90387971	*	proximal_4231	proximal	0	0	0	0	-1	0	-1	0	0
chr1	90399774	90400971	*	proximal_4233	proximal	0	0	0	-1	0	0	-1	0	0
chr1	90487573	90488973	*	distal_13561	distal	0	0	0	0	0	1	0	0	0
chr1	90536373	90536772	*	distal_13570	distal	0	0	0	0	0	-1	0	0	0
chr1	90561895	90562361	*	tfbs_6102	tfbs	0	0	0	-1	0	0	0	0	0
chr1	90591966	90592377	*	tfbs_6104	tfbs	1	0	0	0	0	0	0	0	0
chr1	90591973	90592372	*	ctcf_4559	ctcf	1	0	0	0	0	0	0	0	0
chr1	90727786	90728799	*	proximal_4237	proximal	0	1	0	0	0	0	0	0	0
chr1	90762073	90762324	*	dnase_11226	dnase	0	NA	0	NA	NA	0	-1	0	0
chr1	90826373	90826772	*	distal_13591	distal	1	NA	NA	NA	NA	0	0	0	0
chr1	90826785	90827572	*	distal_13592	distal	0	NA	0	NA	NA	0	1	0	0
chr1	90951201	90952800	*	distal_13598	distal	0	0	0	0	0	-1	-1	0	0
chr1	90969401	90970200	*	distal_13602	distal	0	NA	0	NA	NA	-1	-1	0	0
chr1	91075601	91075800	*	distal_13617	distal	0	0	0	-1	0	-1	0	1	0
chr1	91103973	91104572	*	distal_13622	distal	0	0	0	0	0	0	1	0	0
chr1	91138664	91139172	*	distal_13627	distal	0	1	0	0	0	0	0	0	0
chr1	91282573	91283172	*	ctcf_4586	ctcf	0	NA	0	NA	NA	0	1	0	0
chr1	91282626	91283571	*	proximal_4248	proximal	0	-1	0	0	-1	0	0	0	0
chr1	91401991	91402590	*	ctcf_4589	ctcf	-1	NA	0	NA	NA	0	0	0	0
chr1	91532401	91532800	*	distal_13647	distal	-1	0	1	1	0	0	0	0	0
chr1	91586601	91586800	*	distal_13670	distal	0	0	0	0	0	-1	0	0	0
chr1	91600182	91601231	*	dnase_11298	dnase	1	NA	0	NA	NA	0	0	0	0
chr1	91604392	91605589	*	proximal_4263	proximal	0	0	0	0	-1	0	0	0	0
chr1	91617391	91617790	*	ctcf_4603	ctcf	0	-1	0	-1	-1	0	0	0	0
chr1	91637245	91638190	*	distal_13684	distal	0	-1	0	0	-1	0	0	0	0
chr1	91689191	91690300	*	distal_13694	distal	0	0	0	0	0	0	-1	0	0
chr1	91705987	91706894	*	tfbs_6157	tfbs	1	0	0	0	0	0	1	0	0
chr1	91742402	91743513	*	proximal_4273	proximal	0	-1	0	-1	-1	0	0	0	0
chr1	91742591	91743390	*	ctcf_4606	ctcf	0	-1	0	-1	-1	0	0	0	0
chr1	91744991	91745390	*	ctcf_4607	ctcf	0	0	1	0	-1	0	0	0	0
chr1	91764391	91766292	*	distal_13723	distal	0	1	0	0	0	0	0	0	0
chr1	91768791	91769190	*	ctcf_4612	ctcf	0	0	0	0	0	-1	-1	0	0
chr1	91792591	91792990	*	ctcf_4614	ctcf	0	0	-1	0	0	0	0	0	0
chr1	91813791	91814840	*	distal_13743	distal	0	0	0	0	0	0	1	0	0
chr1	92125991	92126390	*	ctcf_4630	ctcf	0	NA	0	NA	NA	NA	NA	0	1
chr1	92194401	92195200	*	distal_13785	distal	0	0	0	1	0	0	0	0	0
chr1	92363201	92363400	*	distal_13802	distal	0	0	0	1	0	NA	NA	0	0
chr1	92408791	92409190	*	ctcf_4637	ctcf	-1	NA	NA	NA	NA	0	NA	NA	0
chr1	92461591	92462190	*	ctcf_4641	ctcf	0	0	0	0	0	0	-1	0	0
chr1	92514801	92516645	*	distal_13823	distal	0	0	0	0	-1	0	0	0	0
chr1	92532246	92532645	*	distal_13824	distal	0	0	1	0	0	NA	NA	0	0
chr1	92701138	92701614	*	dnase_11412	dnase	NA	NA	1	NA	NA	0	0	-1	0
chr1	92797647	92798644	*	proximal_4321	proximal	0	0	0	0	-1	0	0	0	0
chr1	92820046	92820845	*	ctcf_4655	ctcf	0	0	0	0	0	1	0	0	0
chr1	92842012	92844052	*	tfbs_6209	tfbs	0	0	0	0	-1	0	0	0	0
chr1	92858646	92859445	*	ctcf_4657	ctcf	0	0	-1	0	0	0	0	0	0
chr1	92882202	92885399	*	proximal_4329	proximal	1	0	0	0	0	0	0	0	0
chr1	92907446	92908400	*	distal_13889	distal	0	0	1	0	-1	0	0	0	0
chr1	93008046	93008445	*	ctcf_4666	ctcf	0	0	0	0	0	1	0	0	0
chr1	93021246	93022045	*	ctcf_4668	ctcf	0	0	1	0	0	0	0	0	0
chr1	93021450	93021958	*	tfbs_6221	tfbs	-1	NA	1	NA	NA	NA	0	NA	0
chr1	93036646	93037045	*	ctcf_4669	ctcf	-1	-1	1	0	-1	0	0	0	0
chr1	93036690	93037057	*	dnase_11460	dnase	-1	-1	1	0	-1	0	0	0	0
chr1	93322647	93326199	*	proximal_4352	proximal	0	0	0	0	-1	0	0	0	0
chr1	93437646	93438445	*	ctcf_4677	ctcf	0	0	0	0	0	0	-1	0	0
chr1	93453646	93454445	*	distal_13984	distal	0	0	1	0	-1	NA	NA	0	0
chr1	93503809	93505749	*	tfbs_6239	tfbs	0	0	0	0	-1	0	0	0	0
chr1	93559001	93559800	*	distal_13997	distal	0	0	0	0	-1	0	0	0	0
chr1	93570646	93571045	*	ctcf_4682	ctcf	0	0	0	0	-1	0	0	0	0
chr1	93572246	93572645	*	distal_14000	distal	-1	NA	0	NA	NA	0	0	0	0
chr1	93702846	93703245	*	ctcf_4688	ctcf	1	0	0	0	0	0	0	0	0
chr1	93813846	93814645	*	ctcf_4696	ctcf	1	0	-1	-1	0	0	0	0	0
chr1	93850446	93851245	*	ctcf_4699	ctcf	0	NA	0	NA	NA	1	0	0	0
chr1	93850602	93851158	*	proximal_4390	proximal	0	NA	0	NA	NA	1	0	0	0
chr1	93850623	93851160	*	tfbs_6289	tfbs	0	NA	0	NA	NA	1	0	0	0
chr1	93851318	93851884	*	tfbs_6290	tfbs	0	0	0	0	-1	0	0	0	0
chr1	93873961	93874718	*	tfbs_6291	tfbs	0	0	0	0	0	0	0	1	0
chr1	93874046	93874445	*	ctcf_4701	ctcf	0	0	0	0	0	NA	NA	1	0
chr1	93980446	93980845	*	ctcf_4706	ctcf	-1	NA	1	NA	NA	0	0	0	0
chr1	94004777	94005464	*	proximal_4398	proximal	0	0	0	0	0	-1	0	0	0
chr1	94033046	94033445	*	distal_14101	distal	0	0	0	0	0	-1	-1	0	0
chr1	94061046	94061845	*	ctcf_4713	ctcf	0	1	0	1	1	0	0	0	0
chr1	94063246	94063845	*	ctcf_4714	ctcf	0	1	0	1	1	0	0	0	0
chr1	94122046	94122845	*	ctcf_4716	ctcf	0	0	0	0	0	1	0	0	0
chr1	94122179	94122961	*	distal_14127	distal	0	0	0	0	0	1	0	0	0
chr1	94200446	94200845	*	ctcf_4719	ctcf	NA	NA	0	0	-1	0	0	0	0
chr1	94254246	94254845	*	ctcf_4724	ctcf	0	0	0	1	0	NA	NA	0	0
chr1	94264246	94264845	*	distal_14159	distal	0	0	0	0	-1	0	-1	0	0
chr1	94329247	94330644	*	proximal_4430	proximal	0	-1	0	-1	-1	0	0	0	0
chr1	94335646	94336445	*	ctcf_4731	ctcf	0	1	0	1	1	0	0	0	0
chr1	94373601	94374000	*	distal_14189	distal	0	0	0	0	-1	0	1	0	0
chr1	94411001	94412045	*	distal_14199	distal	0	NA	NA	NA	NA	-1	0	0	0
chr1	94522046	94522645	*	ctcf_4740	ctcf	0	1	0	0	1	NA	NA	0	0
chr1	94550047	94550845	*	proximal_4436	proximal	0	-1	0	-1	0	0	0	0	0
chr1	94566633	94567045	*	distal_14229	distal	0	0	0	-1	0	0	0	0	0
chr1	94607846	94609045	*	distal_14240	distal	0	-1	0	0	0	0	0	0	0
chr1	94629246	94629645	*	ctcf_4753	ctcf	0	0	0	0	-1	0	0	0	0
chr1	94694201	94695200	*	distal_14271	distal	1	0	0	-1	0	0	0	0	0
chr1	94741446	94742045	*	ctcf_4760	ctcf	0	0	0	0	0	0	-1	0	0
chr1	94743446	94744306	*	distal_14285	distal	0	0	1	0	0	NA	NA	0	0
chr1	94808046	94808445	*	ctcf_4765	ctcf	0	NA	1	NA	NA	0	0	0	0
chr1	94855446	94855845	*	ctcf_4770	ctcf	0	NA	NA	NA	NA	-1	-1	0	0
chr1	94892446	94893412	*	distal_14314	distal	0	0	1	0	0	0	0	0	0
chr1	95068846	95070645	*	distal_14371	distal	0	-1	0	0	0	0	0	0	0
chr1	95134046	95134845	*	distal_14392	distal	0	-1	0	0	0	0	0	0	0
chr1	95145601	95146400	*	distal_14395	distal	NA	NA	NA	NA	NA	0	-1	0	NA
chr1	95297542	95297884	*	tfbs_6398	tfbs	0	0	-1	0	0	0	0	0	0
chr1	95384709	95384913	*	tfbs_6402	tfbs	0	NA	0	NA	NA	0	1	0	0
chr1	95650489	95651120	*	dnase_11842	dnase	0	0	0	0	0	0	-1	0	0
chr1	95793846	95794245	*	ctcf_4794	ctcf	0	0	0	-1	-1	NA	NA	0	0
chr1	95793938	95794372	*	tfbs_6406	tfbs	0	0	0	0	-1	NA	NA	0	0
chr1	96238373	96239340	*	dnase_11860	dnase	0	NA	0	NA	NA	0	0	1	0
chr1	96252897	96254845	*	distal_14435	distal	0	-1	0	0	-1	0	0	0	0
chr1	96259470	96259747	*	dnase_11863	dnase	NA	NA	NA	NA	NA	0	-1	0	0
chr1	96492167	96492566	*	ctcf_4808	ctcf	0	0	0	0	-1	0	-1	0	0
chr1	96508167	96508566	*	ctcf_4809	ctcf	0	0	1	0	0	-1	0	0	0
chr1	96581767	96582166	*	distal_14468	distal	0	0	0	0	0	NA	NA	1	0
chr1	96581769	96582164	*	proximal_4520	proximal	0	0	0	0	0	NA	NA	1	0
chr1	96596135	96596672	*	tfbs_6423	tfbs	0	-1	NA	0	NA	0	0	0	0
chr1	96698319	96698889	*	dnase_11904	dnase	0	0	NA	0	NA	-1	0	0	0
chr1	96698367	96698766	*	ctcf_4821	ctcf	0	0	NA	0	NA	-1	0	0	0
chr1	96845367	96845966	*	ctcf_4829	ctcf	0	0	1	0	0	0	-1	0	0
chr1	96845397	96845903	*	distal_14491	distal	0	0	1	0	0	0	-1	0	0
chr1	96872767	96873166	*	ctcf_4830	ctcf	-1	NA	0	NA	NA	0	0	0	0
chr1	96872805	96873134	*	tfbs_6432	tfbs	-1	NA	0	NA	NA	0	0	0	0
chr1	96978567	96978966	*	ctcf_4837	ctcf	0	NA	0	NA	NA	-1	-1	0	0
chr1	96978567	96979366	*	distal_14497	distal	0	0	0	-1	0	0	0	0	0
chr1	96979367	96979966	*	ctcf_4838	ctcf	0	NA	1	NA	NA	0	0	0	0
chr1	96980567	96980966	*	distal_14498	distal	0	NA	0	NA	NA	0	-1	0	0
chr1	96995335	96995795	*	dnase_11925	dnase	0	0	0	-1	0	0	0	0	0
chr1	97034597	97035075	*	distal_14506	distal	0	0	0	0	0	0	-1	0	0
chr1	97038351	97038852	*	dnase_11931	dnase	0	NA	0	NA	NA	0	1	0	0
chr1	97081767	97082597	*	distal_14511	distal	0	0	0	-1	0	NA	NA	0	0
chr1	97158602	97161199	*	proximal_4538	proximal	0	0	0	1	0	0	0	0	0
chr1	97186504	97186735	*	tfbs_6441	tfbs	0	0	0	0	-1	0	0	0	0
chr1	97340885	97341965	*	proximal_4546	proximal	0	NA	0	NA	NA	-1	-1	0	NA
chr1	97350299	97352599	*	proximal_4547	proximal	0	-1	0	0	0	0	0	0	0
chr1	97396340	97396870	*	tfbs_6446	tfbs	0	0	0	0	0	-1	-1	0	0
chr1	97396367	97396966	*	ctcf_4872	ctcf	0	0	0	0	0	-1	-1	0	0
chr1	97668965	97669294	*	dnase_11982	dnase	NA	NA	NA	NA	NA	0	1	0	NA
chr1	97668967	97669366	*	ctcf_4884	ctcf	NA	NA	NA	NA	NA	0	1	0	NA
chr1	97729167	97729566	*	ctcf_4886	ctcf	NA	NA	1	0	-1	NA	NA	0	0
chr1	97781767	97782166	*	ctcf_4889	ctcf	0	0	0	0	0	-1	-1	0	0
chr1	97814401	97814600	*	distal_14573	distal	-1	NA	1	NA	NA	NA	NA	NA	NA
chr1	97833601	97834800	*	distal_14577	distal	-1	-1	0	0	0	0	0	0	0
chr1	97866201	97867000	*	distal_14584	distal	0	0	0	0	-1	0	0	0	0
chr1	97870681	97870916	*	dnase_11990	dnase	0	0	0	-1	0	0	0	0	0
chr1	98002167	98003366	*	distal_14600	distal	0	NA	0	NA	NA	-1	-1	0	0
chr1	98033368	98036165	*	proximal_4575	proximal	0	0	0	0	0	1	0	0	0
chr1	98157368	98158565	*	proximal_4585	proximal	0	0	0	0	-1	-1	0	0	0
chr1	98172168	98174565	*	proximal_4586	proximal	0	1	0	0	0	0	0	0	0
chr1	98201367	98202565	*	proximal_4588	proximal	0	0	0	-1	-1	0	0	0	0
chr1	98277167	98277566	*	ctcf_4910	ctcf	0	0	0	0	0	-1	0	0	0
chr1	98285367	98285966	*	distal_14640	distal	0	1	0	0	0	0	-1	0	0
chr1	98287767	98288366	*	distal_14641	distal	0	0	0	1	0	0	0	0	0
chr1	98293367	98293966	*	distal_14642	distal	NA	NA	NA	NA	NA	-1	0	0	0
chr1	98351567	98351966	*	ctcf_4915	ctcf	0	0	-1	0	0	0	0	0	0
chr1	98355567	98355966	*	ctcf_4916	ctcf	0	0	0	-1	-1	0	1	0	0
chr1	98355767	98355966	*	proximal_4597	proximal	1	NA	-1	NA	NA	NA	NA	0	0
chr1	98385967	98386366	*	distal_14664	distal	0	NA	NA	NA	NA	-1	-1	0	NA
chr1	98398368	98399565	*	proximal_4599	proximal	0	NA	0	NA	NA	-1	0	0	0
chr1	98629367	98630166	*	distal_14680	distal	0	NA	1	NA	NA	NA	NA	0	0
chr1	98653167	98653566	*	ctcf_4924	ctcf	0	NA	0	NA	NA	-1	-1	0	0
chr1	98671846	98672575	*	dnase_12062	dnase	1	0	0	0	0	0	0	0	0
chr1	98732367	98732766	*	distal_14688	distal	-1	-1	NA	0	NA	NA	NA	0	0
chr1	98766001	98766400	*	distal_14692	distal	0	0	0	0	0	0	-1	0	0
chr1	98902768	98904165	*	proximal_4606	proximal	1	NA	-1	NA	NA	0	0	0	0
chr1	98904567	98905366	*	distal_14706	distal	0	0	0	1	0	0	0	0	0
chr1	98920167	98920766	*	ctcf_4935	ctcf	1	NA	-1	NA	NA	NA	NA	0	0
chr1	98940168	98941166	*	proximal_4608	proximal	0	0	0	-1	0	0	0	0	0
chr1	98991195	98992185	*	proximal_4609	proximal	-1	NA	NA	NA	NA	NA	NA	0	0
chr1	99180167	99180766	*	ctcf_4945	ctcf	0	0	-1	0	0	0	0	0	0
chr1	99180236	99180966	*	proximal_4612	proximal	0	0	-1	0	0	0	0	0	0
chr1	99339367	99339966	*	distal_14723	distal	0	NA	NA	NA	NA	-1	-1	0	NA
chr1	99340167	99340766	*	ctcf_4948	ctcf	0	0	0	0	-1	NA	NA	0	0
chr1	99648167	99648566	*	ctcf_4964	ctcf	0	0	NA	0	NA	0	1	1	NA
chr1	99681567	99681966	*	ctcf_4965	ctcf	0	0	0	0	0	-1	0	0	0
chr1	99684368	99686765	*	proximal_4641	proximal	0	-1	0	-1	-1	0	0	0	0
chr1	99690696	99691846	*	distal_14782	distal	0	NA	-1	NA	NA	0	0	0	0
chr1	99739167	99739766	*	distal_14791	distal	-1	NA	0	NA	NA	NA	NA	0	NA
chr1	99783602	99786799	*	tss_2030	tss	0	1	0	0	0	0	0	0	0
chr1	99836140	99836760	*	tfbs_6525	tfbs	0	-1	0	0	-1	-1	-1	0	0
chr1	99845257	99845536	*	dnase_12159	dnase	0	0	0	0	0	0	-1	0	0
chr1	100077401	100078200	*	proximal_4658	proximal	0	-1	0	0	0	0	0	0	0
chr1	100100136	100100535	*	ctcf_4983	ctcf	0	NA	NA	NA	NA	0	-1	0	0
chr1	100370401	100373200	*	distal_14866	distal	0	-1	0	0	0	0	0	0	0
chr1	100459536	100460135	*	ctcf_4995	ctcf	0	0	0	0	0	0	-1	0	0
chr1	100543336	100544135	*	ctcf_5001	ctcf	0	0	0	-1	-1	0	0	0	0
chr1	100543547	100544062	*	tfbs_6557	tfbs	0	0	0	-1	-1	0	0	0	0
chr1	100603713	100603951	*	dnase_12234	dnase	0	0	0	0	0	-1	-1	0	0
chr1	100651736	100652135	*	distal_14905	distal	-1	NA	1	NA	NA	0	0	0	0
chr1	100759129	100759694	*	dnase_12257	dnase	0	NA	0	NA	NA	0	0	1	0
chr1	100882602	100884734	*	proximal_4705	proximal	0	0	0	-1	0	0	0	0	0
chr1	100902001	100903000	*	distal_14951	distal	0	0	0	1	0	NA	NA	0	0
chr1	101088801	101091200	*	distal_14987	distal	0	-1	0	0	0	-1	0	0	0
chr1	101148850	101151534	*	proximal_4724	proximal	0	-1	0	-1	0	0	0	0	0
chr1	101188536	101188935	*	ctcf_5026	ctcf	-1	NA	NA	NA	NA	NA	NA	NA	NA
chr1	101301736	101302535	*	distal_15032	distal	0	0	1	0	0	0	0	0	0
chr1	101317736	101318135	*	ctcf_5036	ctcf	0	0	0	0	0	0	-1	0	0
chr1	101331001	101331400	*	distal_15040	distal	1	NA	NA	NA	NA	0	NA	NA	0
chr1	101405801	101413599	*	proximal_4743	proximal	0	0	0	0	0	1	1	0	0
chr1	101507336	101507735	*	distal_15082	distal	0	0	-1	0	0	0	1	0	0
chr1	101520056	101520683	*	tfbs_6618	tfbs	0	0	0	0	0	1	0	-1	0
chr1	101520136	101520735	*	ctcf_5044	ctcf	0	0	0	0	0	1	0	-1	0
chr1	101525736	101526535	*	distal_15086	distal	0	0	0	0	0	-1	0	0	0
chr1	101567513	101568130	*	tfbs_6619	tfbs	0	-1	0	0	0	0	0	0	0
chr1	101811136	101811935	*	distal_15101	distal	0	NA	0	NA	NA	-1	-1	0	0
chr1	101938336	101938735	*	ctcf_5049	ctcf	0	0	0	1	0	0	0	0	0
chr1	102097736	102098535	*	distal_15108	distal	-1	NA	NA	NA	NA	NA	NA	0	0
chr1	102498015	102498266	*	tfbs_6630	tfbs	1	0	-1	-1	0	0	0	0	0
chr1	102655402	102655999	*	proximal_4752	proximal	-1	NA	0	NA	NA	-1	0	0	0
[truncated: 45,477 more rows]
