# Supplementary material for: DNA Methylation Dynamics of Human Hematopoietic Stem Cell Differentiation
Source: Cell Stem Cell. 2016 Dec 1;19(6):808–22. doi: 10.1016/j.stem.2016.10.019 (PMC5145815; doi:10.1016/j.stem.2016.10.019)
Supplement: Table S3. Enrichment Analysis for Differentially Methylated Regions and Cell-Type Signature Regions, Related to Figures 2, 3, and 7 — Region set enrichment analysis for differentially methylated regions (Table S2) and cell type signature regions (Table S4) calculated using the LOLA software tool and the LOLA Core database. [file mmc4.xlsx]

## Sheet: HSC-MPP by source (Figure 2C)
User Set	Lineage (curated)	Target (curated)	Tissue (curated)	Cell State (curated)	Cell Type (curated)	Cell Type (database)	Target (database)	Description (database)	Source Database	Sets per Lineage	Adjusted Pvalue	-log10(adjusted Pvalue)	Log Odds Ratio	Support	Maximum rank	b	c	d	Filename	# Peaks
src_HSC_BMvPB_1	Endodermal	CTCF	Lung	Malignant	Epithelial cell	A549	CTCF_(SC-5916)	ChIP A549 CTCF_(SC-5916)	encode_tfbs	136	2.75984e-34	33.5591	2.89841	602	103	70191	1243	420065	wgEncodeAwgTfbsHaibA549Ctcfsc5916Pcr1xDex100nmUniPk.narrowPeak	40823
src_HSC_BMvPB_1	Endodermal	CTCF	Lung	Malignant	Epithelial cell	A549	CTCF_(SC-5916)	ChIP A549 CTCF_(SC-5916)	encode_tfbs	136	1.10401e-32	31.957	2.87312	575	106	66739	1270	423517	wgEncodeAwgTfbsHaibA549Ctcfsc5916Pcr1xEtoh02UniPk.narrowPeak	38116
src_HSC_BMvPB_1	Endodermal	CTCF	Lung	Malignant	Epithelial cell	A549	CTCF	ChIP A549 CTCF	encode_tfbs	136	7.12333e-30	29.1473	2.64695	622	149	79015	1223	411241	wgEncodeAwgTfbsUwA549CtcfUniPk.narrowPeak	45712
src_HSC_BMvPB_1	Endodermal	RAD21	Lung	Malignant	Epithelial cell	A549	Rad21	ChIP A549 Rad21	encode_tfbs	136	1.23445e-26	25.9085	2.9342	421	132	44874	1424	445382	wgEncodeAwgTfbsSydhA549Rad21IggrabUniPk.narrowPeak	24459
src_HSC_BMvPB_1	Endodermal	CTCF	Lung	Malignant	Epithelial cell	A549	CTCF	ChIP A549 CTCF	encode_tfbs	136	1.01133e-23	22.9951	2.37693	614	234	85033	1231	405223	wgEncodeAwgTfbsUtaA549CtcfUniPk.narrowPeak	55328
src_HSC_BMvPB_1	Endodermal	USF1	Lung	Malignant	Epithelial cell	A549	USF-1	ChIP A549 USF-1	encode_tfbs	136	1	0	0.765191	36	1187	12427	1809	477829	wgEncodeAwgTfbsHaibA549Usf1Pcr1xEtoh02UniPk.narrowPeak	11932
src_HSC_BMvPB_1	Endodermal	USF1	Lung	Malignant	Epithelial cell	A549	USF-1	ChIP A549 USF-1	encode_tfbs	136	1	0	0.714181	23	1200	8515	1822	481741	wgEncodeAwgTfbsHaibA549Usf1V0422111Etoh02UniPk.narrowPeak	8003
src_HSC_BMvPB_1	Endodermal	NRSF	Lung	Malignant	Epithelial cell	A549	NRSF	ChIP A549 NRSF	encode_tfbs	136	1	0	0.737493	31	1212	11103	1814	479153	wgEncodeAwgTfbsHaibA549NrsfV0422111Etoh02UniPk.narrowPeak	11969
src_HSC_BMvPB_1	Endodermal	POL2(PHOSPHOS2)	Lung	Malignant	Epithelial cell	A549	Pol2(phosphoS2)	ChIP A549 Pol2(phosphoS2)	encode_tfbs	136	1	0	0.459359	4	1481	2308	1841	487948	wgEncodeAwgTfbsSydhA549Pol2s2IggrabUniPk.narrowPeak	3453
src_HSC_BMvPB_1	Endodermal	GR	Lung	Malignant	Epithelial cell	A549	GR	ChIP A549 GR	encode_tfbs	136	1	0	0.250513	1	1755	1059	1844	489197	wgEncodeAwgTfbsHaibA549GrPcr1xDex500pmUniPk.narrowPeak	1009
src_HSC_BMvPB_1	Endodermal	USF1	Lung	Malignant	Epithelial cell	A549	USF-1	ChIP A549 USF-1	encode_tfbs	136	1	0	0.679763	33	1334	12792	1812	477464	wgEncodeAwgTfbsHaibA549Usf1Pcr1xDex100nmUniPk.narrowPeak	11976
src_HSC_BMvPB_1	Endodermal	YY1	Lung	Malignant	Epithelial cell	A549	YY1_(SC-281)	ChIP A549 YY1_(SC-281)	encode_tfbs	136	1	0	0.624494	26	1394	10970	1819	479286	wgEncodeAwgTfbsHaibA549Yy1cV0422111Etoh02UniPk.narrowPeak	10254
src_HSC_BMvPB_1	Endodermal	CEBPB	Lung	Malignant	Epithelial cell	A549	CEBPB	ChIP A549 CEBPB	encode_tfbs	136	1	0	0.737995	78	1430	27669	1767	462587	wgEncodeAwgTfbsSydhA549CebpbIggrabUniPk.narrowPeak	38836
src_HSC_BMvPB_1	Endodermal	BHLHE40	Lung	Malignant	Epithelial cell	A549	BHLHE40	ChIP A549 BHLHE40	encode_tfbs	136	1	0	0.354169	5	1634	3733	1840	486523	wgEncodeAwgTfbsSydhA549Bhlhe40IggrabUniPk.narrowPeak	3123
src_HSC_BMvPB_1	Endodermal	ELF1	Lung	Malignant	Epithelial cell	A549	ELF1_(SC-631)	ChIP A549 ELF1_(SC-631)	encode_tfbs	136	1	0	0.548344	20	1473	9606	1825	480650	wgEncodeAwgTfbsHaibA549Elf1V0422111Etoh02UniPk.narrowPeak	8609
src_HSC_BMvPB_1	Endodermal	SIN3AK20	Lung	Malignant	Epithelial cell	A549	Sin3Ak-20	ChIP A549 Sin3Ak-20	encode_tfbs	136	1	0	0.455876	11	1483	6366	1834	483890	wgEncodeAwgTfbsHaibA549Sin3ak20V0422111Etoh02UniPk.narrowPeak	6022
src_HSC_BMvPB_1	Endodermal	ATF3	Lung	Malignant	Epithelial cell	A549	ATF3	ChIP A549 ATF3	encode_tfbs	136	1	0	0.440129	12	1512	7185	1833	483071	wgEncodeAwgTfbsHaibA549Atf3V0422111Etoh02UniPk.narrowPeak	6574
src_HSC_BMvPB_1	Endodermal	ZBTB33	Lung	Malignant	Epithelial cell	A549	ZBTB33	ChIP A549 ZBTB33	encode_tfbs	136	1	0	0.398052	11	1576	7277	1834	482979	wgEncodeAwgTfbsHaibA549Zbtb33V0422111Etoh02UniPk.narrowPeak	7150
src_HSC_BMvPB_1	Endodermal	ETS1	Lung	Malignant	Epithelial cell	A549	ETS1	ChIP A549 ETS1	encode_tfbs	136	1	0	0.28086	6	1718	5630	1839	484626	wgEncodeAwgTfbsHaibA549Ets1V0422111Etoh02UniPk.narrowPeak	5521
src_HSC_BMvPB_1	Endodermal	SIX5	Lung	Malignant	Epithelial cell	A549	SIX5	ChIP A549 SIX5	encode_tfbs	136	1	0	0.254975	5	1750	5170	1840	485086	wgEncodeAwgTfbsHaibA549Six5V0422111Etoh02UniPk.narrowPeak	4907
src_HSC_BMvPB_1	Endodermal	BCL3	Lung	Malignant	Epithelial cell	A549	BCL3	ChIP A549 BCL3	encode_tfbs	136	1	0	0.340924	10	1650	7714	1835	482542	wgEncodeAwgTfbsHaibA549Bcl3V0422111Etoh02UniPk.narrowPeak	7738
src_HSC_BMvPB_1	Endodermal	FOXA1	Lung	Malignant	Epithelial cell	A549	FOXA1_(SC-101058)	ChIP A549 FOXA1_(SC-101058)	encode_tfbs	136	1	0	0.28053	7	1719	6567	1838	483689	wgEncodeAwgTfbsHaibA549Foxa1V0416102Dex100nmUniPk.narrowPeak	7693
src_HSC_BMvPB_1	Endodermal	MAX	Lung	Malignant	Epithelial cell	A549	Max	ChIP A549 Max	encode_tfbs	136	1	0	0.384751	16	1665	10899	1829	479357	wgEncodeAwgTfbsSydhA549MaxIggrabUniPk.narrowPeak	9879
src_HSC_BMvPB_1	Endodermal	GR	Lung	Malignant	Epithelial cell	A549	GR	ChIP A549 GR	encode_tfbs	136	1	0	0.320188	11	1680	9014	1834	481242	wgEncodeAwgTfbsHaibA549GrPcr1xDex5nmUniPk.narrowPeak	10279
src_HSC_BMvPB_1	Endodermal	GR	Lung	Malignant	Epithelial cell	A549	GR	ChIP A549 GR	encode_tfbs	136	1	0	0.484789	35	1693	18805	1810	471451	wgEncodeAwgTfbsHaibA549GrPcr1xDex50nmUniPk.narrowPeak	23319
src_HSC_BMvPB_1	Endodermal	FOSL2	Lung	Malignant	Epithelial cell	A549	FOSL2	ChIP A549 FOSL2	encode_tfbs	136	1	0	0.562117	61	1697	28111	1784	462145	wgEncodeAwgTfbsHaibA549Fosl2V0422111Etoh02UniPk.narrowPeak	28755
src_HSC_BMvPB_1	Endodermal	P300	Lung	Malignant	Epithelial cell	A549	p300	ChIP A549 p300	encode_tfbs	136	1	0	0.43335	27	1712	16245	1818	474011	wgEncodeAwgTfbsHaibA549P300V0422111Etoh02UniPk.narrowPeak	18212
src_HSC_BMvPB_1	Endodermal	TCF12	Lung	Malignant	Epithelial cell	A549	TCF12	ChIP A549 TCF12	encode_tfbs	136	1	0	0.433953	32	1744	19161	1813	471095	wgEncodeAwgTfbsHaibA549Tcf12V0422111Etoh02UniPk.narrowPeak	20892
src_HSC_BMvPB_1	Endodermal	GABP	Lung	Malignant	Epithelial cell	A549	GABP	ChIP A549 GABP	encode_tfbs	136	1	0	0.304257	14	1754	12018	1831	478238	wgEncodeAwgTfbsHaibA549GabpV0422111Etoh02UniPk.narrowPeak	12343
src_HSC_BMvPB_1	Endodermal	TAF1	Lung	Malignant	Epithelial cell	A549	TAF1	ChIP A549 TAF1	encode_tfbs	136	1	0	0.149894	5	1874	8730	1840	481526	wgEncodeAwgTfbsHaibA549Taf1V0422111Etoh02UniPk.narrowPeak	9982
src_HSC_BMvPB_1	Endodermal	CREB1	Lung	Malignant	Epithelial cell	A549	CREB1_(SC-240)	ChIP A549 CREB1_(SC-240)	encode_tfbs	136	1	0	0.33514	22	1787	17040	1823	473216	wgEncodeAwgTfbsHaibA549Creb1sc240V0416102Dex100nmUniPk.narrowPeak	15908
src_HSC_BMvPB_1	Endodermal	GR	Lung	Malignant	Epithelial cell	A549	GR	ChIP A549 GR	encode_tfbs	136	1	0	0.188814	11	1871	15092	1834	475164	wgEncodeAwgTfbsHaibA549GrPcr2xDex100nmUniPk.narrowPeak	16716
src_HSC_BMvPB_1	Endodermal	POL2	Lung	Malignant	Epithelial cell	A549	Pol2	ChIP A549 Pol2	encode_tfbs	136	1	0	0.196265	15	1911	19654	1830	470602	wgEncodeAwgTfbsHaibA549Pol2Pcr2xDex100nmUniPk.narrowPeak	27586
src_HSC_BMvPB_1	Endodermal	POL2	Lung	Malignant	Epithelial cell	A549	Pol2	ChIP A549 Pol2	encode_tfbs	136	1	0	0.171563	13	1911	19471	1832	470785	wgEncodeAwgTfbsHaibA549Pol2Pcr2xEtoh02UniPk.narrowPeak	27665
src_HSC_BMvPB_1	Endodermal	POL2	Lung	Malignant	Epithelial cell	A549	Pol2	ChIP A549 Pol2	encode_tfbs	136	1	0	0.111149	6	1911	13982	1839	476274	wgEncodeAwgTfbsUtaA549Pol2UniPk.narrowPeak	17003
src_HSC_BMvPB_1	Mesodermal	CTCF	Skin	Fetal	Fibroblast	AG04449	CTCF	ChIP AG04449 CTCF	encode_tfbs	60	5.15777e-26	25.2875	2.49716	600	200	79308	1245	410948	wgEncodeAwgTfbsUwAg04449CtcfUniPk.narrowPeak	50248
src_HSC_BMvPB_1	Mesodermal	CTCF	Lung	Fetal	Fibroblast	AG04450	CTCF	ChIP AG04450 CTCF	encode_tfbs	60	2.45097e-26	25.6107	2.52935	588	192	76517	1257	413739	wgEncodeAwgTfbsUwAg04450CtcfUniPk.narrowPeak	46488
src_HSC_BMvPB_1	Mesodermal	CTCF	Skin	Healthy	Fibroblast	AG09309	CTCF	ChIP AG09309 CTCF	encode_tfbs	60	6.88164e-27	26.1623	2.57311	577	174	73671	1268	416585	wgEncodeAwgTfbsUwAg09309CtcfUniPk.narrowPeak	43915
src_HSC_BMvPB_1	Mesodermal	CTCF	Gingiva	Healthy	Fibroblast	AG09319	CTCF	ChIP AG09319 CTCF	encode_tfbs	60	8.85186e-26	25.053	2.48931	598	205	79189	1247	411067	wgEncodeAwgTfbsUwAg09319CtcfUniPk.narrowPeak	49659
src_HSC_BMvPB_1	Mesodermal	CTCF	Skin	Healthy	Fibroblast	AG10803	CTCF	ChIP AG10803 CTCF	encode_tfbs	60	1.98137e-29	28.703	2.64427	609	151	77002	1236	413254	wgEncodeAwgTfbsUwAg10803CtcfUniPk.narrowPeak	47643
src_HSC_BMvPB_1	Myeloid	RUNX1	Blood	Malignant	AML	Acute Myeloid Leukemia	RUNX1	Peripheral blood (bone marrow mononuclear CD34+) cells from non-t(8;21) AML pati	codex	267	0.606635	0.217072	1.46748	227	456	42780	1618	447476	GSM722708_RUNX1.bed	44548
src_HSC_BMvPB_1	Myeloid	SPI1	Blood	Malignant	AML	Acute Myeloid Leukemia	SPI1	Kasumi-1 (AML FAB M2) with t(8;21) translocation and mismatch siRNA derived from	codex	267	1	0	1.32314	112	534	22831	1733	467425	GSM1501166_SPI1.bed	25533
src_HSC_BMvPB_1	Myeloid	SPI1	Blood	Malignant	AML	Acute Myeloid Leukemia	SPI1	Kasumi-1 (AML FAB M2) with t(8;21) translocation and RUNX1/ETO siRNA derived fro	codex	267	1	0	1.25995	94	581	20035	1751	470221	GSM1501167_SPI1.bed	21283
src_HSC_BMvPB_1	Myeloid	LMO2	Blood	Malignant	AML	Acute Myeloid Leukemia	LMO2	Kasumi-1 (AML FAB M2) with t(8;21) translocation and mismatch siRNA derived from	codex	267	1	0	1.22549	53	602	11553	1792	478703	GSM1501164_LMO2.bed	11100
src_HSC_BMvPB_1	Myeloid	RUNX1	Blood	Malignant	AML	Acute Myeloid Leukemia	RUNX1	Kasumi-1 (AML FAB M2) with t(8;21) translocation and RUNX1/ETO siRNA derived fro	codex	267	1	0	1.13503	76	655	17880	1769	472376	GSM850824_RUNX1.bed	17777
src_HSC_BMvPB_1	Myeloid	CEBPA	Blood	Malignant	AML	Acute Myeloid Leukemia	CEBPA	Kasumi-1 (AML FAB M2) with t(8;21) translocation and mismatch siRNA derived from	codex	267	1	0	1.52824	4	1140	696	1841	489560	GSM1501162_CEBPA.bed	609
src_HSC_BMvPB_1	Myeloid	CEBPA	Blood	Malignant	AML	Acute Myeloid Leukemia	CEBPA	Kasumi-1 (AML FAB M2) with t(8;21) translocation and RUNX1/ETO siRNA derived fro	codex	267	1	0	1.05103	31	720	7844	1814	482412	GSM1501163_CEBPA.bed	7272
src_HSC_BMvPB_1	Myeloid	RUNX1	Blood	Malignant	AML	Acute Myeloid Leukemia	RUNX1	Kasumi-1 (AML FAB M2) with t(8;21) translocation and mismatch siRNA derived from	codex	267	1	0	0.918458	47	903	13567	1798	476689	GSM850823_RUNX1.bed	12813
src_HSC_BMvPB_1	Myeloid	RUNX1T1	Blood	Malignant	AML	Acute Myeloid Leukemia	RUNX1T1	Kasumi-1 (AML FAB M2) with t(8;21) translocation and mismatch siRNA derived from	codex	267	1	0	0.821293	12	950	3877	1833	486379	GSM722706_RUNX1T1.bed	3278
src_HSC_BMvPB_1	Myeloid	RUNX1T1	Blood	Malignant	AML	Acute Myeloid Leukemia	RUNX1T1	Blast cells from human patient B with t(8;21) AML.	codex	267	1	0	0.62927	2	1336	844	1843	489412	GSM850826_RUNX1T1.bed	1122
src_HSC_BMvPB_1	Myeloid	EP300	Blood	Malignant	AML	Acute Myeloid Leukemia	EP300	Kasumi-1 (AML FAB M2) with t(8;21) translocation and RUNX1/ETO siRNA derived fro	codex	267	1	0	0.619708	2	1336	857	1843	489399	GSM1466007_EP300.bed	835
src_HSC_BMvPB_1	Myeloid	LMO2	Blood	Malignant	AML	Acute Myeloid Leukemia	LMO2	Kasumi-1 (AML FAB M2) with t(8;21) translocation and RUNX1/ETO siRNA derived fro	codex	267	1	0	0.8391	45	1074	14184	1800	476072	GSM1501165_LMO2.bed	13772
src_HSC_BMvPB_1	Myeloid	RUNX1	Blood	Malignant	AML	Acute Myeloid Leukemia	RUNX1	Kasumi-1 (AML FAB M2) with t(8;21) translocation derived from the DSMZ.	codex	267	1	0	0.795391	34	1127	11305	1811	478951	GSM722704_RUNX1.bed	10188
src_HSC_BMvPB_1	Myeloid	RUNX1T1	Blood	Malignant	AML	Acute Myeloid Leukemia	RUNX1T1	Kasumi-1 (AML FAB M2) without t(8;21) translocation derived from the DSMZ.	codex	267	1	0	0.683812	15	1172	5807	1830	484449	GSM722705_RUNX1T1.bed	5117
src_HSC_BMvPB_1	Myeloid	POLR2A	Blood	Malignant	AML	Acute Myeloid Leukemia	POLR2A	Kasumi-1 (AML FAB M2) with t(8;21) translocation and RUNX1/ETO siRNA derived fro	codex	267	1	0	0.14897	6	1875	10508	1839	479748	GSM722710_POLR2A.bed	10012
src_HSC_BMvPB_1	Myeloid	POLR2A	Blood	Malignant	AML	Acute Myeloid Leukemia	POLR2A	Kasumi-1 (AML FAB M2) with t(8;21) translocation and mismatch siRNA derived from	codex	267	1	0	0.123151	5	1897	10585	1840	479671	GSM722709_POLR2A.bed	10119
src_HSC_BMvPB_1	Myeloid	EP300	Blood	Malignant	AML	Acute Myeloid Leukemia	EP300	Kasumi-1 (AML FAB M2) with t(8;21) translocation and mismatch siRNA derived from	codex	267	1	0	0	0	1947	614	1845	489642	GSM1466006_EP300.bed	578
src_HSC_BMvPB_1	Mesodermal	CTCF	Blood vessel	Healthy	fibroblast	AoAF	CTCF	ChIP AoAF CTCF	encode_tfbs	60	2.32055e-28	27.6344	2.62635	587	157	73960	1258	416296	wgEncodeAwgTfbsUwAoafCtcfUniPk.narrowPeak	45942
src_HSC_BMvPB_1	Lymphoid	NCOR2	Blood	Healthy	B lymphocyte	B-Cells	NCOR2	Cell line: Germinal center B cells. Chip antibody: SMRT	codex	172	1	0	0.563308	13	1327	6099	1832	484157	GSM898062_NCOR2.bed	5914
src_HSC_BMvPB_1	Lymphoid	BCL6	Blood	Healthy	B lymphocyte	B-Cells	BCL6	Cell line: Germinal center B cells. Chip antibody: BCL6	codex	172	1	0	0.49318	41	1715	21597	1804	468659	GSM898060_BCL6.bed	23890
src_HSC_BMvPB_1	Lymphoid	BCOR	Blood	Healthy	B lymphocyte	B-Cells	BCOR	Cell line: Germinal center B cells. Chip antibody: BCOR	codex	172	1	0	0.540801	61	1730	29153	1784	461103	GSM898061_BCOR.bed	31741
src_HSC_BMvPB_1	Lymphoid	RUNX3	Blood	Healthy	B lymphocyte	B-cells	RUNX3	GM12878 cell from ENCODE project.	codex	172	0.00122062	2.91342	1.50827	476	435	91845	1369	398411	GSM1010893_RUNX3.bed	103958
src_HSC_BMvPB_1	Ectodermal	CTCF	Brain	Malignant	Neuron	BE2_C	CTCF	ChIP BE2_C CTCF	encode_tfbs	145	9.56633e-31	30.0193	2.62159	670	161	87578	1175	402678	wgEncodeAwgTfbsUwBe2cCtcfUniPk.narrowPeak	54630
src_HSC_BMvPB_1	Mesodermal	CTCF	Skin	Healthy	Fibroblast	BJ	CTCF	ChIP BJ CTCF	encode_tfbs	60	1.23445e-26	25.9085	2.56209	576	178	73782	1269	416474	wgEncodeAwgTfbsUwBjCtcfUniPk.narrowPeak	44657
src_HSC_BMvPB_1	Endodermal	CTCF	Colon	Malignant	Epithelial cell	Caco-2	CTCF	ChIP Caco-2 CTCF	encode_tfbs	136	2.39117e-28	27.6214	2.59856	604	169	77338	1241	412918	wgEncodeAwgTfbsUwCaco2CtcfUniPk.narrowPeak	46839
src_HSC_BMvPB_1	Ectodermal	ZNF143	Cervix	Malignant	Epithelial cell	Cervical cancer cells	ZNF143	ChIP-seq_ZNF143_HeLa. ChIP assays were performed essentially as previously descr	codex	145	1	0	0.243555	4	1764	4335	1841	485921	GSM959045_ZNF143.bed	4398
src_HSC_BMvPB_1	Myeloid	ZNF143	Blood	Malignant	CML	Chronic myelogenous leukemia cells	ZNF143	ChIP-seq_ZNF143_K562. ChIP assays were performed essentially as previously descr	codex	267	1	0	0.296126	4	1700	3571	1841	486685	GSM959047_ZNF143.bed	3411
src_HSC_BMvPB_1	Lymphoid	CTCF	Blood	Malignant	T lymphocyte	Dnd41	CTCF	ChIP Dnd41 CTCF	encode_tfbs	172	2.55257e-30	29.593	2.65453	632	146	80437	1213	409819	wgEncodeAwgTfbsBroadDnd41CtcfUniPk.narrowPeak	50042
src_HSC_BMvPB_1	Lymphoid	EZH2	Blood	Malignant	T lymphocyte	Dnd41	EZH2_(39875)	ChIP Dnd41 EZH2_(39875)	encode_tfbs	172	1	0	0	0	1947	1523	1845	488733	wgEncodeAwgTfbsBroadDnd41Ezh239875UniPk.narrowPeak	1730
src_HSC_BMvPB_1	Mesodermal	CTCF	Endometrium	Malignant	Epithelial cell	ECC-1	CTCF_(SC-5916)	ChIP ECC-1 CTCF_(SC-5916)	encode_tfbs	60	9.96779e-30	29.0014	3.11725	428	131	43307	1417	446949	wgEncodeAwgTfbsHaibEcc1CtcfcV0416102Dm002p1hUniPk.narrowPeak	23184
src_HSC_BMvPB_1	Mesodermal	FOXA1	Endometrium	Malignant	Epithelial cell	ECC-1	FOXA1_(SC-6553)	ChIP ECC-1 FOXA1_(SC-6553)	encode_tfbs	60	1	0	0.599194	13	1272	5738	1832	484518	wgEncodeAwgTfbsHaibEcc1Foxa1sc6553V0416102Dm002p1hUniPk.narrowPeak	5891
src_HSC_BMvPB_1	Mesodermal	ERALPHA	Endometrium	Malignant	Epithelial cell	ECC-1	ERalpha_a	ChIP ECC-1 ERalpha_a	encode_tfbs	60	1	0	0.370673	5	1609	3568	1840	486688	wgEncodeAwgTfbsHaibEcc1EraaV0416102Bpa1hUniPk.narrowPeak	4257
src_HSC_BMvPB_1	Mesodermal	ERALPHA	Endometrium	Malignant	Epithelial cell	ECC-1	ERalpha_a	ChIP ECC-1 ERalpha_a	encode_tfbs	60	1	0	0.441292	15	1563	8940	1830	481316	wgEncodeAwgTfbsHaibEcc1EralphaaV0416102Gen1hUniPk.narrowPeak	11447
src_HSC_BMvPB_1	Mesodermal	ERALPHA	Endometrium	Malignant	Epithelial cell	ECC-1	ERalpha_a	ChIP ECC-1 ERalpha_a	encode_tfbs	60	1	0	0.491372	22	1578	11752	1823	478504	wgEncodeAwgTfbsHaibEcc1EralphaaV0416102Est10nm1hUniPk.narrowPeak	16087
src_HSC_BMvPB_1	Mesodermal	GR	Endometrium	Malignant	Epithelial cell	ECC-1	GR	ChIP ECC-1 GR	encode_tfbs	60	1	0	0.199377	6	1808	7894	1839	482362	wgEncodeAwgTfbsHaibEcc1GrV0416102Dex100nmUniPk.narrowPeak	9254
src_HSC_BMvPB_1	Mesodermal	POL2	Endometrium	Malignant	Epithelial cell	ECC-1	Pol2	ChIP ECC-1 Pol2	encode_tfbs	60	1	0	0.0969455	6	1914	15964	1839	474292	wgEncodeAwgTfbsHaibEcc1Pol2V0416102Dm002p1hUniPk.narrowPeak	20128
src_HSC_BMvPB_1	ESC	SMC1A	ESC	ESC	ESC	Embryonic Stem Cell	SMC1A	codex Embryonic Stem Cell SMC1A	codex	80	0.028464	1.5457	2.32357	77	262	9020	1768	481236	GSM897120_SMC1.bed	4559
src_HSC_BMvPB_1	ESC	SMC3	ESC	ESC	ESC	Embryonic Stem Cell	SMC3	codex Embryonic Stem Cell SMC3	codex	80	0.125851	0.900145	2.22597	70	280	8535	1775	481721	GSM897119_SMC3.bed	4239
src_HSC_BMvPB_1	ESC	SOX2	ESC	ESC	ESC	Embryonic Stem Cell	SOX2	codex Embryonic Stem Cell SOX2	codex	80	1	0	1.61359	30	503	4971	1815	485285	GSM1124069_SOX2.bed	5204
src_HSC_BMvPB_1	ESC	SOX2	ESC	ESC	ESC	Embryonic Stem Cell	SOX2	codex Embryonic Stem Cell SOX2	codex	80	1	0	1.60046	14	739	2331	1831	487925	GSM1124068_SOX2.bed	2308
src_HSC_BMvPB_1	ESC	TP53	ESC	ESC	ESC	Embryonic Stem Cell	TP53	codex Embryonic Stem Cell TP53	codex	80	1	0	1.36793	19	625	3701	1826	486555	GSM981237_TP53.bed	3420
src_HSC_BMvPB_1	ESC	TP53	ESC	ESC	ESC	Embryonic Stem Cell	TP53	codex Embryonic Stem Cell TP53	codex	80	1	0	1.22329	16	685	3481	1829	486775	GSM981236_TP53.bed	4067
src_HSC_BMvPB_1	ESC	NANOG	ESC	ESC	ESC	Embryonic Stem Cell	NANOG	codex Embryonic Stem Cell NANOG	codex	80	1	0	1.11369	49	667	11723	1796	478533	GSM1124070_NANOG.bed	13460
src_HSC_BMvPB_1	ESC	NANOG	ESC	ESC	ESC	Embryonic Stem Cell	NANOG	codex Embryonic Stem Cell NANOG	codex	80	1	0	1.05944	59	715	14825	1786	475431	GSM1124071_NANOG.bed	18532
src_HSC_BMvPB_1	ESC	POU5F1	ESC	ESC	ESC	Embryonic Stem Cell	POU5F1	codex Embryonic Stem Cell POU5F1	codex	80	1	0	0.982003	34	772	9197	1811	481059	GSM1124067_POU5F1.bed	10374
src_HSC_BMvPB_1	ESC	SMAD3	ESC	ESC	ESC	Embryonic Stem Cell	SMAD3	codex Embryonic Stem Cell SMAD3	codex	80	1	0	0.781946	3	1244	1019	1842	489237	GSM897117_SMAD3.bed	944
src_HSC_BMvPB_1	ESC	EP300	ESC	ESC	ESC	Embryonic Stem Cell	EP300	K562 erythrocytic leukaemia cells (ATCC CCL-243) were grown according to standar	codex	80	1	0	0.319799	2	1677	1658	1843	488598	GSM831036_EP300.bed	2269
src_HSC_BMvPB_1	ESC	EZH2	ESC	ESC	ESC	Embryonic Stem Cell	EZH2	K562 erythrocytic leukaemia cells (ATCC CCL-243) were grown according to standar	codex	80	1	0	0.297315	3	1698	2671	1842	487585	GSM831028_EZH2.bed	3204
src_HSC_BMvPB_1	ESC	SUZ12	ESC	ESC	ESC	Embryonic Stem Cell	SUZ12	K562 erythrocytic leukaemia cells (ATCC CCL-243) were grown according to standar	codex	80	1	0	0.223115	2	1784	2373	1843	487883	GSM831042_SUZ12.bed	2677
src_HSC_BMvPB_1	ESC	SAP30	ESC	ESC	ESC	Embryonic Stem Cell	SAP30	K562 erythrocytic leukaemia cells (ATCC CCL-243) were grown according to standar	codex	80	1	0	0.571944	33	1539	15129	1812	475127	GSM831040_SAP30.bed	16506
src_HSC_BMvPB_1	ESC	CHD1	ESC	ESC	ESC	Embryonic Stem Cell	CHD1	K562 erythrocytic leukaemia cells (ATCC CCL-243) were grown according to standar	codex	80	1	0	0.0616346	1	1928	4276	1844	485980	GSM831025_CHD1.bed	4813
src_HSC_BMvPB_1	ESC	POLR2A	ESC	ESC	ESC	Embryonic Stem Cell	POLR2A	codex Embryonic Stem Cell POLR2A	codex	80	1	0	0.195342	9	1821	12003	1836	478253	GSM897115_POLR2A.bed	12268
src_HSC_BMvPB_1	ESC	RBBP5	ESC	ESC	ESC	Embryonic Stem Cell	RBBP5	K562 erythrocytic leukaemia cells (ATCC CCL-243) were grown according to standar	codex	80	1	0	0.178659	9	1845	13094	1836	477162	GSM831038_RBBPS.bed	12518
src_HSC_BMvPB_1	ESC	POLR2A	ESC	ESC	ESC	Embryonic Stem Cell	POLR2A	codex Embryonic Stem Cell POLR2A	codex	80	1	0	0.191066	12	1883	16240	1833	474016	GSM937545_POLR2A.bed	15785
src_HSC_BMvPB_1	ESC	POLR2A	ESC	ESC	ESC	Embryonic Stem Cell	POLR2A	codex Embryonic Stem Cell POLR2A	codex	80	1	0	0.144459	8	1892	14349	1837	475907	GSM937544_POLR2A.bed	14498
src_HSC_BMvPB_1	ESC	KDM4A	ESC	ESC	ESC	Embryonic Stem Cell	KDM4A	K562 erythrocytic leukaemia cells (ATCC CCL-243) were grown according to standar	codex	80	1	0	0.20415	17	1911	21360	1828	468896	GSM831035_KDM4A.bed	20621
src_HSC_BMvPB_1	ESC	PHF8	ESC	ESC	ESC	Embryonic Stem Cell	PHF8	K562 erythrocytic leukaemia cells (ATCC CCL-243) were grown according to standar	codex	80	1	0	0.0748035	4	1925	13839	1841	476417	GSM831037_PHF8.bed	13618
src_HSC_BMvPB_1	ESC	HDAC2	ESC	ESC	ESC	Embryonic Stem Cell	HDAC2	K562 erythrocytic leukaemia cells (ATCC CCL-243) were grown according to standar	codex	80	1	0	0.0266372	1	1944	9782	1844	480474	GSM831029_HDAC2.bed	8826
src_HSC_BMvPB_1	Mesodermal	ZNF143	Kidney	Embryonic	EKC	Embryonic kidney cells	ZNF143	ChIP-seq_ZNF143_293T-rex. ChIP assays were performed essentially as previously d	codex	60	1	0	0.334714	3	1659	2374	1842	487882	GSM959048_ZNF143.bed	2272
src_HSC_BMvPB_1	Mesodermal	ZNF143	Kidney	Embryonic	EKC	Embryonic kidney cells	ZNF143	ChIP-seq_ZNF143_FLP143HA_T4. cell line specificity: HEK293-T-Rex inducible cell	codex	60	1	0	0.357636	7	1632	5166	1838	485090	GSM959051_ZNF143.bed	6450
src_HSC_BMvPB_1	Mesodermal	ZNF143	Kidney	Embryonic	EKC	Embryonic kidney cells	ZNF143	ChIP-seq_ZNF76_FLP76_T4. cell line specificity: HEK293-T-Rex inducible cell line	codex	60	1	0	0.277288	5	1725	4758	1840	485498	GSM959052_ZNF143.bed	7017
src_HSC_BMvPB_1	Mesodermal	ZNF143	Kidney	Embryonic	EKC	Embryonic kidney cells	ZNF143	ChIP-seq_ZNF143_FLP143HA_T0. cell line specificity: HEK293-T-Rex inducible cell	codex	60	1	0	0	0	1947	2697	1845	487559	GSM959050_ZNF143.bed	4344
src_HSC_BMvPB_1	Endodermal	FOXA2	Endoderm	In vitro	Endoderm	Endoderm	FOXA2	Day 5 of in vitro differentiation with FGF2; BMP4 and B27	codex	136	1	0	0.906734	82	992	23921	1763	466335	GSM1124063_FOXA2.bed	34443
src_HSC_BMvPB_1	Endodermal	FOXA2	Endoderm	In vitro	Endoderm	Endoderm	FOXA2	Day 5 of in vitro differentiation with FGF2; BMP4 and B27	codex	136	1	0	0.395304	41	1829	26654	1804	463602	GSM1124064_FOXA2.bed	31716
src_HSC_BMvPB_1	Mesodermal	NR2F2	Endometrium	Healthy	Stromal cell	Endometrial Stromal Cell	NR2F2	codex Endometrial Stromal Cell NR2F2	codex	60	1	0	0.519896	36	1651	18074	1809	472182	GSM1257396_NR2F2.bed	19927
src_HSC_BMvPB_1	Myeloid	SMAD1	Blood	Progenitor	Erythrocyte	Erythroblast	SMAD1	Proerythroblasts were derived from mobilised CD34+ cells isolated from the healt	codex	267	1	0	2.51261	10	860	1061	1835	489195	GSM722397_SMAD1.bed	1035
src_HSC_BMvPB_1	Myeloid	GATA1	Blood	Progenitor	Erythrocyte	Erythroblast	GATA1	Proerythroblasts derived from CD34+ bone marrow cells isolated from heathly dono	codex	267	1	0	1.15825	166	641	38557	1679	451699	GSM1278240_GATA1.bed	53712
src_HSC_BMvPB_1	Myeloid	GFI1B	Blood	Progenitor	Erythrocyte	Erythroblast	GFI1B	Proerythroblasts derived from CD34+ bone marrow cells isolated from heathly dono	codex	267	1	0	1.61204	17	665	2812	1828	487444	GSM1278242_GFI1B.bed	2998
src_HSC_BMvPB_1	Myeloid	SMAD1	Blood	Progenitor	Erythrocyte	Erythroblast	SMAD1	Proerythroblasts were derived from mobilised CD34+ cells isolated from the healt	codex	267	1	0	1.80875	9	891	1325	1836	488931	GSM722398_SMAD1.bed	1293
src_HSC_BMvPB_1	Myeloid	TAL1	Blood	Progenitor	Erythrocyte	Erythroblast	TAL1	Proerythroblasts were derived from CD34+ adult bone marrow cells isolated from h	codex	267	1	0	1.71052	8	928	1245	1837	489011	GSM908055_TAL1.bed	1137
src_HSC_BMvPB_1	Myeloid	TAL1	Blood	Progenitor	Erythrocyte	Erythroblast	TAL1	Proerythroblasts derived from CD34+ foetal liver cells (2-trimester stage).	codex	267	1	0	2.0312	5	1076	655	1840	489601	GSM908054_TAL1.bed	584
src_HSC_BMvPB_1	Myeloid	GATA1	Blood	Progenitor	Erythrocyte	Erythroblast	GATA1	Proerythroblasts were derived from CD34+ adult bone marrow cells isolated from h	codex	267	1	0	1.06814	190	704	47580	1655	442676	GSM970258_GATA1.bed	71651
src_HSC_BMvPB_1	Myeloid	TAL1	Blood	Progenitor	Erythrocyte	Erythroblast	TAL1	Proerythroblasts derived from CD34+ bone marrow cells isolated from heathly dono	codex	267	1	0	1.05719	61	716	15360	1784	474896	GSM1278241_TAL1.bed	17998
src_HSC_BMvPB_1	Myeloid	GATA1	Blood	Progenitor	Erythrocyte	Erythroblast	GATA1	Proerythroblasts derived from CD34+ foetal liver cells (2-trimester stage).	codex	267	1	0	1.04306	38	728	9689	1807	480567	GSM970257_GATA1.bed	10090
src_HSC_BMvPB_1	Myeloid	TAL1	Blood	Progenitor	Erythrocyte	Erythroblast	TAL1	Proerythroblasts were derived from mobilised CD34+ cells isolated from the healt	codex	267	1	0	1.06442	19	709	4746	1826	485510	GSM614004_TAL1.bed	4798
src_HSC_BMvPB_1	Myeloid	IRF2	Blood	Progenitor	Erythrocyte	Erythroblast	IRF2	Proerythroblasts were derived from CD34+ adult bone marrow cells isolated from h	codex	267	1	0	0.826369	6	1016	1928	1839	488328	GSM970261_IRF2.bed	1788
src_HSC_BMvPB_1	Myeloid	POLR2A	Blood	Progenitor	Erythrocyte	Erythroblast	POLR2A	Proerythroblasts derived from CD34+ foetal liver cells (2-trimester stage).	codex	267	1	0	0.29833	28	1886	24080	1817	466176	GSM970259_PolII.bed	34991
src_HSC_BMvPB_1	Myeloid	POLR2A	Blood	Progenitor	Erythrocyte	Erythroblast	POLR2A	Proerythroblasts were derived from CD34+ adult bone marrow cells isolated from h	codex	267	1	0	0.219183	16	1897	18816	1829	471440	GSM970260_PolII.bed	25962
src_HSC_BMvPB_1	Myeloid	NFE2	Blood	Progenitor	Erythrocyte	Erythroblast	NFE2	Proerythroblasts were derived from CD34+ adult bone marrow cells isolated from h	codex	267	1	0	0	0	1947	227	1845	490029	GSM908059_NFE2.bed	403
src_HSC_BMvPB_1	Myeloid	POLR2A	Blood	Progenitor	Erythrocyte	Erythroblast	POLR2A	Proerythroblasts were derived from CD34+ adult bone marrow cells isolated from h	codex	267	1	0	0	0	1947	258	1845	489998	GSM908069_PolII.bed	234
src_HSC_BMvPB_1	Myeloid	REST	Blood	Malignant	Erythrocyte	Erythrocytic leukaemia cells	REST	K562 erythrocytic leukaemia cells (ATCC CCL-243) were grown according to standar	codex	267	1	0	1.5635	24	554	4098	1821	486158	GSM831015_REST.bed	5609
src_HSC_BMvPB_1	Myeloid	NCOR1	Blood	Malignant	Erythrocyte	Erythrocytic leukaemia cells	NCOR1	K562 erythrocytic leukaemia cells (ATCC CCL-243) were grown according to standar	codex	267	1	0	1.18479	3	1244	673	1842	489583	GSM831004_NCOR1.bed	624
src_HSC_BMvPB_1	Myeloid	EP300	Blood	Malignant	Erythrocyte	Erythrocytic leukaemia cells	EP300	K562 erythrocytic leukaemia cells (ATCC CCL-243) were grown according to standar	codex	267	1	0	0.727827	7	1062	2552	1838	487704	GSM831006_EP300.bed	2174
src_HSC_BMvPB_1	Myeloid	CREBBP	Blood	Malignant	Erythrocyte	Erythrocytic leukaemia cells	CREBBP	K562 erythrocytic leukaemia cells (ATCC CCL-243) were grown according to standar	codex	267	1	0	0.418807	1	1549	634	1844	489622	GSM831001_CREBBP.bed	2264
src_HSC_BMvPB_1	Myeloid	WHSC1	Blood	Malignant	Erythrocyte	Erythrocytic leukaemia cells	WHSC1	K562 erythrocytic leukaemia cells (ATCC CCL-243) were grown according to standar	codex	267	1	0	0.471121	3	1462	1689	1842	488567	GSM831005_WHSC1.bed	2085
src_HSC_BMvPB_1	Myeloid	CBX2	Blood	Malignant	Erythrocyte	Erythrocytic leukaemia cells	CBX2	K562 erythrocytic leukaemia cells (ATCC CCL-243) were grown according to standar	codex	267	1	0	0.575687	7	1289	3222	1838	487034	GSM830986_CBX2.bed	8285
src_HSC_BMvPB_1	Myeloid	KDM1A	Blood	Malignant	Erythrocyte	Erythrocytic leukaemia cells	KDM1A	K562 erythrocytic leukaemia cells (ATCC CCL-243) were grown according to standar	codex	267	1	0	0.675249	34	1346	13262	1811	476994	GSM831002_KDM1A.bed	13348
src_HSC_BMvPB_1	Myeloid	CBX8	Blood	Malignant	Erythrocyte	Erythrocytic leukaemia cells	CBX8	K562 erythrocytic leukaemia cells (ATCC CCL-243) were grown according to standar	codex	267	1	0	0.361012	4	1627	2933	1841	487323	GSM830987_CBX8.bed	7105
src_HSC_BMvPB_1	Myeloid	SUZ12	Blood	Malignant	Erythrocyte	Erythrocytic leukaemia cells	SUZ12	K562 erythrocytic leukaemia cells (ATCC CCL-243) were grown according to standar	codex	267	1	0	0.251659	2	1754	2105	1843	488151	GSM831021_SUZ12.bed	2803
src_HSC_BMvPB_1	Myeloid	RNF2	Blood	Malignant	Erythrocyte	Erythrocytic leukaemia cells	RNF2	K562 erythrocytic leukaemia cells (ATCC CCL-243) were grown according to standar	codex	267	1	0	0.247758	2	1759	2138	1843	488118	GSM831017_RNF2.bed	4096
src_HSC_BMvPB_1	Myeloid	KDM5C	Blood	Malignant	Erythrocyte	Erythrocytic leukaemia cells	KDM5C	K562 erythrocytic leukaemia cells (ATCC CCL-243) were grown according to standar	codex	267	1	0	0.202587	3	1805	3910	1842	486346	GSM831000_JARID1C.bed	3471
src_HSC_BMvPB_1	Myeloid	HDAC2	Blood	Malignant	Erythrocyte	Erythrocytic leukaemia cells	HDAC2	K562 erythrocytic leukaemia cells (ATCC CCL-243) were grown according to standar	codex	267	1	0	0.217276	5	1792	6056	1840	484200	GSM830995_HDAC2.bed	5604
src_HSC_BMvPB_1	Myeloid	CHD1	Blood	Malignant	Erythrocyte	Erythrocytic leukaemia cells	CHD1	K562 erythrocytic leukaemia cells (ATCC CCL-243) were grown according to standar	codex	267	1	0	0.0419831	1	1938	6252	1844	484004	GSM830988_CHD1.bed	6995
src_HSC_BMvPB_1	Myeloid	PHF8	Blood	Malignant	Erythrocyte	Erythrocytic leukaemia cells	PHF8	K562 erythrocytic leukaemia cells (ATCC CCL-243) were grown according to standar	codex	267	1	0	0.237916	16	1864	17387	1829	472869	GSM831008_PHF8.bed	16487
src_HSC_BMvPB_1	Myeloid	PHF8	Blood	Malignant	Erythrocyte	Erythrocytic leukaemia cells	PHF8	K562 erythrocytic leukaemia cells (ATCC CCL-243) were grown according to standar	codex	267	1	0	0.228396	16	1880	18085	1829	472171	GSM831009_PHF8.bed	17196
src_HSC_BMvPB_1	Myeloid	POLR2A	Blood	Malignant	Erythrocyte	Erythrocytic leukaemia cells	POLR2A	K562 erythrocytic leukaemia cells (ATCC CCL-243) were grown according to standar	codex	267	1	0	0.262341	21	1882	20611	1824	469645	GSM831016_POLR2A.bed	35656
src_HSC_BMvPB_1	Myeloid	SAP30	Blood	Malignant	Erythrocyte	Erythrocytic leukaemia cells	SAP30	K562 erythrocytic leukaemia cells (ATCC CCL-243) were grown according to standar	codex	267	1	0	0.0517539	2	1936	10069	1843	480187	GSM831018_SAP30.bed	10429
src_HSC_BMvPB_1	Myeloid	RBBP5	Blood	Malignant	Erythrocyte	Erythrocytic leukaemia cells	RBBP5	K562 erythrocytic leukaemia cells (ATCC CCL-243) were grown according to standar	codex	267	1	0	0.16661	10	1892	15525	1835	474731	GSM831012_RBBPS.bed	15683
src_HSC_BMvPB_1	Myeloid	KDM5B	Blood	Malignant	Erythrocyte	Erythrocytic leukaemia cells	KDM5B	K562 erythrocytic leukaemia cells (ATCC CCL-243) were grown according to standar	codex	267	1	0	0.163207	12	1911	18905	1833	471351	GSM831010_KDM5B.bed	21201
src_HSC_BMvPB_1	Myeloid	HDAC1	Blood	Malignant	Erythrocyte	Erythrocytic leukaemia cells	HDAC1	K562 erythrocytic leukaemia cells (ATCC CCL-243) were grown according to standar	codex	267	1	0	0.0458193	2	1937	11343	1843	478913	GSM830993_HDAC1.bed	11722
src_HSC_BMvPB_1	Myeloid	KDM5B	Blood	Malignant	Erythrocyte	Erythrocytic leukaemia cells	KDM5B	K562 erythrocytic leukaemia cells (ATCC CCL-243) were grown according to standar	codex	267	1	0	0	0	1947	5743	1845	484513	GSM831011_KDM5B.bed	5593
src_HSC_BMvPB_1	Myeloid	SIRT6	Blood	Malignant	Erythrocyte	Erythrocytic leukaemia cells	SIRT6	K562 erythrocytic leukaemia cells (ATCC CCL-243) were grown according to standar	codex	267	1	0	0	0	1947	1419	1845	488837	GSM831020_SIRT6.bed	1837
src_HSC_BMvPB_1	Myeloid	STAT5	Blood	Malignant	Erythrocyte	Erythroid Leukaemia	STAT5	No drug (DMSO)	codex	267	1	0	2.46116	1	1523	108	1844	490148	BG22_STAT5_HEL_DMSO.bed	128
src_HSC_BMvPB_1	Myeloid	CTCF	Blood	Progenitor	Erythrocyte	Erythroid Progenitor	CTCF	CD36+ erythroid progenitor cells were derived from mobilised CD34+ cells isolate	codex	267	6.7983e-19	18.1676	2.54242	388	185	46482	1457	443774	GSM651542_CTCF.bed	25275
src_HSC_BMvPB_1	Myeloid	CTCF	Blood	Progenitor	Erythrocyte	Erythroid Progenitor	CTCF	CD36+ erythroid progenitor cells were derived from mobilised CD34+ cells isolate	codex	267	6.90231e-12	11.161	2.28019	309	254	39746	1536	450510	GSM651543_CTCF.bed	21586
src_HSC_BMvPB_1	Myeloid	GATA1	Blood	Progenitor	Erythrocyte	Erythroid Progenitor	GATA1	CD36+ erythroid progenitor cells were derived from mobilised CD34+ cells isolate	codex	267	1	0	1.1605	65	637	14956	1780	475300	GSM651547_GATA1.bed	16426
src_HSC_BMvPB_1	Myeloid	SMARCA4	Blood	Progenitor	Erythrocyte	Erythroid Progenitor	SMARCA4	CD36+ erythroid progenitor cells were derived from mobilised CD34+ cells isolate	codex	267	1	0	1.21862	37	610	8097	1808	482159	GSM651553_BRG1.bed	7684
src_HSC_BMvPB_1	Myeloid	TAL1	Blood	Progenitor	Erythrocyte	Erythroid Progenitor	TAL1	CD36+ erythroid progenitor cells were derived from mobilised CD34+ cells isolate	codex	267	1	0	1.19334	39	621	8714	1806	481542	GSM651544_TAL1.bed	9129
src_HSC_BMvPB_1	Myeloid	GATA1	Blood	Progenitor	Erythrocyte	Erythroid Progenitor	GATA1	CD36+ erythroid progenitor cells were derived from mobilised CD34+ cells isolate	codex	267	1	0	1.08406	43	691	10559	1802	479697	GSM651546_GATA1.bed	10327
src_HSC_BMvPB_1	Myeloid	TAL1	Blood	Progenitor	Erythrocyte	Erythroid Progenitor	TAL1	CD36+ erythroid progenitor cells were derived from mobilised CD34+ cells isolate	codex	267	1	0	0.994924	56	760	14954	1789	475302	GSM651545_TAL1.bed	17832
src_HSC_BMvPB_1	Mesodermal	CTCF	Skin	Healthy	Fibroblast	Fibrobl	CTCF	ChIP Fibrobl CTCF	encode_tfbs	60	2.40799e-21	20.6183	2.36793	539	235	72767	1306	417489	wgEncodeAwgTfbsUtaFibroblCtcfUniPk.narrowPeak	45964
src_HSC_BMvPB_1	Lymphoid	CTCF	Blood	Transformed	B lymphocyte	GM06990	CTCF	ChIP GM06990 CTCF	encode_tfbs	172	1.65574e-28	27.781	2.6125	600	163	76352	1245	413904	wgEncodeAwgTfbsUwGm06990CtcfUniPk.narrowPeak	45480
src_HSC_BMvPB_1	Lymphoid	ZNF274	Blood	Transformed	B lymphocyte	GM08714	ZNF274	ChIP GM08714 ZNF274	encode_tfbs	172	1	0	4.21953	1	1523	63	1844	490193	wgEncodeAwgTfbsSydhGm08714Znf274UcdUniPk.narrowPeak	667
src_HSC_BMvPB_1	Lymphoid	NFKB	Blood	Transformed	B lymphocyte	GM10847	NFKB	ChIP GM10847 NFKB	encode_tfbs	172	1	0	0.572068	21	1447	9672	1824	480584	wgEncodeAwgTfbsSydhGm10847NfkbTnfaIggrabUniPk.narrowPeak	9260
src_HSC_BMvPB_1	Lymphoid	POL2	Blood	Transformed	B lymphocyte	GM10847	Pol2	ChIP GM10847 Pol2	encode_tfbs	172	1	0	0.0285177	1	1941	9149	1844	481107	wgEncodeAwgTfbsSydhGm10847Pol2IggmusUniPk.narrowPeak	9678
src_HSC_BMvPB_1	Lymphoid	CTCF	Blood	Transformed	B lymphocyte	GM12801	CTCF	ChIP GM12801 CTCF	encode_tfbs	172	1	0	2.06439	45	389	5866	1800	484390	wgEncodeAwgTfbsUwGm12801CtcfUniPk.narrowPeak	2883
src_HSC_BMvPB_1	Lymphoid	CTCF	Blood	Transformed	B lymphocyte	GM12864	CTCF	ChIP GM12864 CTCF	encode_tfbs	172	9.10193e-29	28.0409	2.60776	611	164	78231	1234	412025	wgEncodeAwgTfbsUwGm12864CtcfUniPk.narrowPeak	46777
src_HSC_BMvPB_1	Lymphoid	CTCF	Blood	Transformed	B lymphocyte	GM12865	CTCF	ChIP GM12865 CTCF	encode_tfbs	172	6.72064e-28	27.1726	2.60573	586	167	74299	1259	415957	wgEncodeAwgTfbsUwGm12865CtcfUniPk.narrowPeak	44053
src_HSC_BMvPB_1	Lymphoid	CTCF	Blood	Transformed	B lymphocyte	GM12872	CTCF	ChIP GM12872 CTCF	encode_tfbs	172	3.26617e-29	28.486	2.62218	616	160	78672	1229	411584	wgEncodeAwgTfbsUwGm12872CtcfUniPk.narrowPeak	47126
src_HSC_BMvPB_1	Lymphoid	CTCF	Blood	Transformed	B lymphocyte	GM12873	CTCF	ChIP GM12873 CTCF	encode_tfbs	172	3.43459e-29	28.4641	2.58925	638	171	83118	1207	407138	wgEncodeAwgTfbsUwGm12873CtcfUniPk.narrowPeak	50984
src_HSC_BMvPB_1	Lymphoid	CTCF	Blood	Transformed	B lymphocyte	GM12874	CTCF	ChIP GM12874 CTCF	encode_tfbs	172	8.68091e-30	29.0614	2.76685	552	121	65533	1293	424723	wgEncodeAwgTfbsUwGm12874CtcfUniPk.narrowPeak	37502
src_HSC_BMvPB_1	Lymphoid	CTCF	Blood	Transformed	B lymphocyte	GM12875	CTCF	ChIP GM12875 CTCF	encode_tfbs	172	4.40879e-28	27.3557	2.6753	552	139	67470	1293	422786	wgEncodeAwgTfbsUwGm12875CtcfUniPk.narrowPeak	39171
src_HSC_BMvPB_1	Lymphoid	SMC3	Blood	Transformed	B lymphocyte	GM12878	SMC3_(ab9263)	ChIP GM12878 SMC3_(ab9263)	encode_tfbs	172	1.55561e-32	31.8081	3.06602	496	122	52495	1349	437761	wgEncodeAwgTfbsSydhGm12878Smc3ab9263IggmusUniPk.narrowPeak	30511
src_HSC_BMvPB_1	Lymphoid	RAD21	Blood	Transformed	B lymphocyte	GM12878	Rad21	ChIP GM12878 Rad21	encode_tfbs	172	3.78852e-32	31.4215	2.98285	517	118	56599	1328	433657	wgEncodeAwgTfbsSydhGm12878Rad21IggrabUniPk.narrowPeak	33075
src_HSC_BMvPB_1	Lymphoid	CTCF	Blood	Transformed	B lymphocyte	GM12878	CTCF	ChIP GM12878 CTCF	encode_tfbs	172	2.3665e-31	30.6259	2.69628	637	136	80195	1208	410061	wgEncodeAwgTfbsUtaGm12878CtcfUniPk.narrowPeak	48897
src_HSC_BMvPB_1	Lymphoid	RAD21	Blood	Transformed	B lymphocyte	GM12878	Rad21	ChIP GM12878 Rad21	encode_tfbs	172	2.55615e-30	29.5924	2.79268	554	117	65299	1291	424957	wgEncodeAwgTfbsHaibGm12878Rad21V0416101UniPk.narrowPeak	40010
src_HSC_BMvPB_1	Lymphoid	CTCF	Blood	Transformed	B lymphocyte	GM12878	CTCF	ChIP GM12878 CTCF	encode_tfbs	172	2.60162e-30	29.5848	2.69291	607	137	75511	1238	414745	wgEncodeAwgTfbsBroadGm12878CtcfUniPk.narrowPeak	44957
src_HSC_BMvPB_1	Lymphoid	CTCF	Blood	Transformed	B lymphocyte	GM12878	CTCF	ChIP GM12878 CTCF	encode_tfbs	172	3.04466e-29	28.5165	2.70706	567	131	69037	1278	421219	wgEncodeAwgTfbsUwGm12878CtcfUniPk.narrowPeak	40108
src_HSC_BMvPB_1	Lymphoid	CTCF	Blood	Transformed	B lymphocyte	GM12878	CTCF_(SC-15914)	ChIP GM12878 CTCF_(SC-15914)	encode_tfbs	172	3.15548e-29	28.5009	2.58459	643	172	84075	1202	406181	wgEncodeAwgTfbsSydhGm12878Ctcfsc15914c20UniPk.narrowPeak	55528
src_HSC_BMvPB_1	Lymphoid	ZNF143	Blood	Transformed	B lymphocyte	GM12878	Znf143_(16618-1-AP)	ChIP GM12878 Znf143_(16618-1-AP)	encode_tfbs	172	3.07799e-11	10.5117	2.35945	269	237	33073	1576	457183	wgEncodeAwgTfbsSydhGm12878Znf143166181apUniPk.narrowPeak	20020
src_HSC_BMvPB_1	Lymphoid	YY1	Blood	Transformed	B lymphocyte	GM12878	YY1_(SC-281)	ChIP GM12878 YY1_(SC-281)	encode_tfbs	172	1	0	1.38991	188	497	36999	1657	453257	wgEncodeAwgTfbsHaibGm12878Yy1sc281Pcr1xUniPk.narrowPeak	30983
src_HSC_BMvPB_1	Lymphoid	ZNF274	Blood	Transformed	B lymphocyte	GM12878	ZNF274	ChIP GM12878 ZNF274	encode_tfbs	172	1	0	14.7708	1	1523	18	1844	490238	wgEncodeAwgTfbsSydhGm12878Znf274UniPk.narrowPeak	233
src_HSC_BMvPB_1	Lymphoid	NRSF	Blood	Transformed	B lymphocyte	GM12878	NRSF	ChIP GM12878 NRSF	encode_tfbs	172	1	0	1.17974	27	631	6095	1818	484161	wgEncodeAwgTfbsHaibGm12878NrsfPcr1xUniPk.narrowPeak	6902
src_HSC_BMvPB_1	Lymphoid	WHIP	Blood	Transformed	B lymphocyte	GM12878	WHIP	ChIP GM12878 WHIP	encode_tfbs	172	1	0	1.07272	56	701	13900	1789	476356	wgEncodeAwgTfbsSydhGm12878WhipIggmusUniPk.narrowPeak	14102
src_HSC_BMvPB_1	Lymphoid	FOXM1	Blood	Transformed	B lymphocyte	GM12878	FOXM1_(SC-502)	ChIP GM12878 FOXM1_(SC-502)	encode_tfbs	172	1	0	1.05124	95	719	24074	1750	466182	wgEncodeAwgTfbsHaibGm12878Foxm1sc502V0422111UniPk.narrowPeak	22920
src_HSC_BMvPB_1	Lymphoid	STAT3	Blood	Transformed	B lymphocyte	GM12878	STAT3	ChIP GM12878 STAT3	encode_tfbs	172	1	0	1.07501	29	698	7176	1816	483080	wgEncodeAwgTfbsSydhGm12878Stat3IggmusUniPk.narrowPeak	6487
src_HSC_BMvPB_1	Lymphoid	NFE2	Blood	Transformed	B lymphocyte	GM12878	NF-E2_(SC-22827)	ChIP GM12878 NF-E2_(SC-22827)	encode_tfbs	172	1	0	1.23931	4	1140	858	1841	489398	wgEncodeAwgTfbsSydhGm12878Nfe2sc22827UniPk.narrowPeak	772
src_HSC_BMvPB_1	Lymphoid	RUNX3	Blood	Transformed	B lymphocyte	GM12878	RUNX3_(SC-101553)	ChIP GM12878 RUNX3_(SC-101553)	encode_tfbs	172	1	0	0.990511	199	768	53330	1646	436926	wgEncodeAwgTfbsHaibGm12878Runx3sc101553V0422111UniPk.narrowPeak	67953
src_HSC_BMvPB_1	Lymphoid	COREST	Blood	Transformed	B lymphocyte	GM12878	COREST_(sc-30189)	ChIP GM12878 COREST_(sc-30189)	encode_tfbs	172	1	0	0.901449	6	1016	1768	1839	488488	wgEncodeAwgTfbsSydhGm12878Corestsc30189IggmusUniPk.narrowPeak	1397
src_HSC_BMvPB_1	Lymphoid	IRF4	Blood	Transformed	B lymphocyte	GM12878	IRF4_(SC-6059)	ChIP GM12878 IRF4_(SC-6059)	encode_tfbs	172	1	0	0.933131	65	882	18463	1780	471793	wgEncodeAwgTfbsHaibGm12878Irf4sc6059Pcr1xUniPk.narrowPeak	17768
src_HSC_BMvPB_1	Lymphoid	TR4	Blood	Transformed	B lymphocyte	GM12878	TR4	ChIP GM12878 TR4	encode_tfbs	172	1	0	0.69088	3	1244	1153	1842	489103	wgEncodeAwgTfbsSydhGm12878Tr4UniPk.narrowPeak	1261
src_HSC_BMvPB_1	Lymphoid	ZZZ3	Blood	Transformed	B lymphocyte	GM12878	ZZZ3	ChIP GM12878 ZZZ3	encode_tfbs	172	1	0	0.426211	1	1534	623	1844	489633	wgEncodeAwgTfbsSydhGm12878Zzz3UniPk.narrowPeak	712
src_HSC_BMvPB_1	Lymphoid	NFYA	Blood	Transformed	B lymphocyte	GM12878	NF-YA	ChIP GM12878 NF-YA	encode_tfbs	172	1	0	0.615481	5	1224	2155	1840	488101	wgEncodeAwgTfbsSydhGm12878NfyaIggmusUniPk.narrowPeak	1841
src_HSC_BMvPB_1	Lymphoid	EZH2	Blood	Transformed	B lymphocyte	GM12878	EZH2_(39875)	ChIP GM12878 EZH2_(39875)	encode_tfbs	172	1	0	0.60935	6	1235	2611	1839	487645	wgEncodeAwgTfbsBroadGm12878Ezh239875UniPk.narrowPeak	2470
src_HSC_BMvPB_1	Lymphoid	POU2F2	Blood	Transformed	B lymphocyte	GM12878	POU2F2	ChIP GM12878 POU2F2	encode_tfbs	172	1	0	0.83495	71	1156	22425	1774	467831	wgEncodeAwgTfbsHaibGm12878Pou2f2Pcr1xUniPk.narrowPeak	22883
src_HSC_BMvPB_1	Lymphoid	TBLR1	Blood	Transformed	B lymphocyte	GM12878	TBLR1_(ab24550)	ChIP GM12878 TBLR1_(ab24550)	encode_tfbs	172	1	0	0.788203	41	1166	13740	1804	476516	wgEncodeAwgTfbsSydhGm12878Tblr1ab24550IggmusUniPk.narrowPeak	13701
src_HSC_BMvPB_1	Lymphoid	JUND	Blood	Transformed	B lymphocyte	GM12878	JunD	ChIP GM12878 JunD	encode_tfbs	172	1	0	0.561544	6	1321	2832	1839	487424	wgEncodeAwgTfbsSydhGm12878JundUniPk.narrowPeak	2471
src_HSC_BMvPB_1	Lymphoid	ATF3	Blood	Transformed	B lymphocyte	GM12878	ATF3	ChIP GM12878 ATF3	encode_tfbs	172	1	0	0.503378	4	1416	2107	1841	488149	wgEncodeAwgTfbsHaibGm12878Atf3Pcr1xUniPk.narrowPeak	1677
src_HSC_BMvPB_1	Lymphoid	STAT1	Blood	Transformed	B lymphocyte	GM12878	STAT1	ChIP GM12878 STAT1	encode_tfbs	172	1	0	0.502899	4	1420	2109	1841	488147	wgEncodeAwgTfbsSydhGm12878Stat1UniPk.narrowPeak	1769
src_HSC_BMvPB_1	Lymphoid	PAX5C20	Blood	Transformed	B lymphocyte	GM12878	PAX5-C20	ChIP GM12878 PAX5-C20	encode_tfbs	172	1	0	0.826769	77	1191	24533	1768	465723	wgEncodeAwgTfbsHaibGm12878Pax5c20Pcr1xUniPk.narrowPeak	25336
src_HSC_BMvPB_1	Lymphoid	PU.1	Blood	Transformed	B lymphocyte	GM12878	PU.1	ChIP GM12878 PU.1	encode_tfbs	172	1	0	0.848011	106	1192	32876	1739	457380	wgEncodeAwgTfbsHaibGm12878Pu1Pcr1xUniPk.narrowPeak	42929
src_HSC_BMvPB_1	Lymphoid	P300	Blood	Transformed	B lymphocyte	GM12878	p300	ChIP GM12878 p300	encode_tfbs	172	1	0	0.618829	13	1246	5558	1832	484698	wgEncodeAwgTfbsHaibGm12878P300Pcr1xUniPk.narrowPeak	5165
src_HSC_BMvPB_1	Lymphoid	ZBTB33	Blood	Transformed	B lymphocyte	GM12878	ZBTB33	ChIP GM12878 ZBTB33	encode_tfbs	172	1	0	0.451303	4	1486	2349	1841	487907	wgEncodeAwgTfbsHaibGm12878Zbtb33Pcr1xUniPk.narrowPeak	2141
src_HSC_BMvPB_1	Lymphoid	RFX5	Blood	Transformed	B lymphocyte	GM12878	RFX5_(200-401-194)	ChIP GM12878 RFX5_(200-401-194)	encode_tfbs	172	1	0	0.588396	11	1269	4947	1834	485309	wgEncodeAwgTfbsSydhGm12878Rfx5200401194IggmusUniPk.narrowPeak	4341
src_HSC_BMvPB_1	Lymphoid	YY1	Blood	Transformed	B lymphocyte	GM12878	YY1	ChIP GM12878 YY1	encode_tfbs	172	1	0	0.359509	3	1629	2211	1842	488045	wgEncodeAwgTfbsSydhGm12878Yy1UniPk.narrowPeak	2076
src_HSC_BMvPB_1	Lymphoid	IKZF1	Blood	Transformed	B lymphocyte	GM12878	IKZF1_(IkN)_(UCLA)	ChIP GM12878 IKZF1_(IkN)_(UCLA)	encode_tfbs	172	1	0	0.62	19	1314	8092	1826	482164	wgEncodeAwgTfbsSydhGm12878Ikzf1iknuclaUniPk.narrowPeak	9045
src_HSC_BMvPB_1	Lymphoid	BCLAF1	Blood	Transformed	B lymphocyte	GM12878	BCLAF1_(SC-101388)	ChIP GM12878 BCLAF1_(SC-101388)	encode_tfbs	172	1	0	0.610267	18	1317	7789	1827	482467	wgEncodeAwgTfbsHaibGm12878Bclaf101388V0416101UniPk.narrowPeak	6113
src_HSC_BMvPB_1	Lymphoid	MEF2A	Blood	Transformed	B lymphocyte	GM12878	MEF2A	ChIP GM12878 MEF2A	encode_tfbs	172	1	0	0.708327	46	1350	17081	1799	473175	wgEncodeAwgTfbsHaibGm12878Mef2aPcr1xUniPk.narrowPeak	17604
src_HSC_BMvPB_1	Lymphoid	RXRA	Blood	Transformed	B lymphocyte	GM12878	RXRA	ChIP GM12878 RXRA	encode_tfbs	172	1	0	0.333022	3	1665	2386	1842	487870	wgEncodeAwgTfbsHaibGm12878RxraPcr1xUniPk.narrowPeak	1703
src_HSC_BMvPB_1	Lymphoid	CFOS	Blood	Transformed	B lymphocyte	GM12878	c-Fos	ChIP GM12878 c-Fos	encode_tfbs	172	1	0	0.319819	3	1676	2484	1842	487772	wgEncodeAwgTfbsSydhGm12878CfosUniPk.narrowPeak	2239
src_HSC_BMvPB_1	Lymphoid	USF2	Blood	Transformed	B lymphocyte	GM12878	USF2	ChIP GM12878 USF2	encode_tfbs	172	1	0	0.594993	22	1411	9746	1823	480510	wgEncodeAwgTfbsSydhGm12878Usf2IggmusUniPk.narrowPeak	9020
src_HSC_BMvPB_1	Lymphoid	MTA3	Blood	Transformed	B lymphocyte	GM12878	MTA3_(SC-81325)	ChIP GM12878 MTA3_(SC-81325)	encode_tfbs	172	1	0	0.621861	28	1418	11855	1817	478401	wgEncodeAwgTfbsHaibGm12878Mta3sc81325V0422111UniPk.narrowPeak	12030
src_HSC_BMvPB_1	Lymphoid	PBX3	Blood	Transformed	B lymphocyte	GM12878	Pbx3	ChIP GM12878 Pbx3	encode_tfbs	172	1	0	0.589043	23	1436	10286	1822	479970	wgEncodeAwgTfbsHaibGm12878Pbx3Pcr1xUniPk.narrowPeak	9937
src_HSC_BMvPB_1	Lymphoid	P300	Blood	Transformed	B lymphocyte	GM12878	p300_(SC-584)	ChIP GM12878 p300_(SC-584)	encode_tfbs	172	1	0	0.488727	12	1451	6480	1833	483776	wgEncodeAwgTfbsSydhGm12878P300bUniPk.narrowPeak	6188
src_HSC_BMvPB_1	Lymphoid	NFKB	Blood	Transformed	B lymphocyte	GM12878	NFKB	ChIP GM12878 NFKB	encode_tfbs	172	1	0	0.625151	37	1487	15540	1808	474716	wgEncodeAwgTfbsSydhGm12878NfkbTnfaIggrabUniPk.narrowPeak	17034
src_HSC_BMvPB_1	Lymphoid	PAX5N19	Blood	Transformed	B lymphocyte	GM12878	PAX5-N19	ChIP GM12878 PAX5-N19	encode_tfbs	172	1	0	0.648427	46	1492	18599	1799	471657	wgEncodeAwgTfbsHaibGm12878Pax5n19Pcr1xUniPk.narrowPeak	19738
src_HSC_BMvPB_1	Lymphoid	CEBPB	Blood	Transformed	B lymphocyte	GM12878	CEBPB_(SC-150)	ChIP GM12878 CEBPB_(SC-150)	encode_tfbs	172	1	0	0.446075	11	1493	6504	1834	483752	wgEncodeAwgTfbsHaibGm12878Cebpbsc150V0422111UniPk.narrowPeak	5785
src_HSC_BMvPB_1	Lymphoid	BCL11A	Blood	Transformed	B lymphocyte	GM12878	BCL11A	ChIP GM12878 BCL11A	encode_tfbs	172	1	0	0.619631	37	1494	15674	1808	474582	wgEncodeAwgTfbsHaibGm12878Bcl11aPcr1xUniPk.narrowPeak	17872
src_HSC_BMvPB_1	Lymphoid	NFYB	Blood	Transformed	B lymphocyte	GM12878	NF-YB	ChIP GM12878 NF-YB	encode_tfbs	172	1	0	0.555252	24	1503	11367	1821	478889	wgEncodeAwgTfbsSydhGm12878NfybIggmusUniPk.narrowPeak	13295
src_HSC_BMvPB_1	Lymphoid	CMYC	Blood	Transformed	B lymphocyte	GM12878	c-Myc	ChIP GM12878 c-Myc	encode_tfbs	172	1	0	0.318852	5	1678	4143	1840	486113	wgEncodeAwgTfbsUtaGm12878CmycUniPk.narrowPeak	3689
src_HSC_BMvPB_1	Lymphoid	ETS1	Blood	Transformed	B lymphocyte	GM12878	ETS1	ChIP GM12878 ETS1	encode_tfbs	172	1	0	0.338751	6	1654	4677	1839	485579	wgEncodeAwgTfbsHaibGm12878Ets1Pcr1xUniPk.narrowPeak	4117
src_HSC_BMvPB_1	Lymphoid	MEF2C	Blood	Transformed	B lymphocyte	GM12878	MEF2C_(SC-13268)	ChIP GM12878 MEF2C_(SC-13268)	encode_tfbs	172	1	0	0.510023	19	1510	9802	1826	480454	wgEncodeAwgTfbsHaibGm12878Mef2csc13268V0416101UniPk.narrowPeak	9214
src_HSC_BMvPB_1	Lymphoid	USF1	Blood	Transformed	B lymphocyte	GM12878	USF-1	ChIP GM12878 USF-1	encode_tfbs	172	1	0	0.510558	20	1522	10302	1825	479954	wgEncodeAwgTfbsHaibGm12878Usf1Pcr2xUniPk.narrowPeak	9776
src_HSC_BMvPB_1	Lymphoid	P300	Blood	Transformed	B lymphocyte	GM12878	p300	ChIP GM12878 p300	encode_tfbs	172	1	0	0.59	35	1523	15558	1810	474698	wgEncodeAwgTfbsSydhGm12878P300IggmusUniPk.narrowPeak	17458
src_HSC_BMvPB_1	Lymphoid	EBF1	Blood	Transformed	B lymphocyte	GM12878	EBF1_(SC-137065)	ChIP GM12878 EBF1_(SC-137065)	encode_tfbs	172	1	0	0.666305	64	1524	25087	1781	465169	wgEncodeAwgTfbsSydhGm12878Ebf1sc137065UniPk.narrowPeak	33404
src_HSC_BMvPB_1	Lymphoid	SIX5	Blood	Transformed	B lymphocyte	GM12878	SIX5	ChIP GM12878 SIX5	encode_tfbs	172	1	0	0.318783	6	1679	4967	1839	485289	wgEncodeAwgTfbsHaibGm12878Six5Pcr1xUniPk.narrowPeak	4838
src_HSC_BMvPB_1	Lymphoid	STAT5A	Blood	Transformed	B lymphocyte	GM12878	STAT5A_(SC-74442)	ChIP GM12878 STAT5A_(SC-74442)	encode_tfbs	172	1	0	0.433364	13	1543	7898	1832	482358	wgEncodeAwgTfbsHaibGm12878Stat5asc74442V0422111UniPk.narrowPeak	7420
src_HSC_BMvPB_1	Lymphoid	CHD1	Blood	Transformed	B lymphocyte	GM12878	CHD1_(A301-218A)	ChIP GM12878 CHD1_(A301-218A)	encode_tfbs	172	1	0	0.372039	9	1607	6376	1836	483880	wgEncodeAwgTfbsSydhGm12878Chd1a301218aIggmusUniPk.narrowPeak	6667
src_HSC_BMvPB_1	Lymphoid	BATF	Blood	Transformed	B lymphocyte	GM12878	BATF	ChIP GM12878 BATF	encode_tfbs	172	1	0	0.641336	63	1569	25613	1782	464643	wgEncodeAwgTfbsHaibGm12878BatfPcr1xUniPk.narrowPeak	32420
src_HSC_BMvPB_1	Lymphoid	BHLHE40	Blood	Transformed	B lymphocyte	GM12878	BHLHE40_(NB100-1800)	ChIP GM12878 BHLHE40_(NB100-1800)	encode_tfbs	172	1	0	0.525977	29	1589	14446	1816	475810	wgEncodeAwgTfbsSydhGm12878Bhlhe40cIggmusUniPk.narrowPeak	13984
src_HSC_BMvPB_1	Lymphoid	E2F4	Blood	Transformed	B lymphocyte	GM12878	E2F4	ChIP GM12878 E2F4	encode_tfbs	172	1	0	0.199602	3	1807	3968	1842	486288	wgEncodeAwgTfbsSydhGm12878E2f4IggmusUniPk.narrowPeak	3440
src_HSC_BMvPB_1	Lymphoid	ZEB1	Blood	Transformed	B lymphocyte	GM12878	ZEB1_(SC-25388)	ChIP GM12878 ZEB1_(SC-25388)	encode_tfbs	172	1	0	0.309276	7	1686	5964	1838	484292	wgEncodeAwgTfbsHaibGm12878Zeb1sc25388V0416102UniPk.narrowPeak	4843
src_HSC_BMvPB_1	Lymphoid	MAZ	Blood	Transformed	B lymphocyte	GM12878	MAZ_(ab85725)	ChIP GM12878 MAZ_(ab85725)	encode_tfbs	172	1	0	0.572438	42	1601	19170	1803	471086	wgEncodeAwgTfbsSydhGm12878Mazab85725IggmusUniPk.narrowPeak	18947
src_HSC_BMvPB_1	Lymphoid	NFATC1	Blood	Transformed	B lymphocyte	GM12878	NFATC1_(SC-17834)	ChIP GM12878 NFATC1_(SC-17834)	encode_tfbs	172	1	0	0.433005	17	1613	10308	1828	479948	wgEncodeAwgTfbsHaibGm12878Nfatc1sc17834V0422111UniPk.narrowPeak	10806
src_HSC_BMvPB_1	Lymphoid	MXI1	Blood	Transformed	B lymphocyte	GM12878	Mxi1_(AF4185)	ChIP GM12878 Mxi1_(AF4185)	encode_tfbs	172	1	0	0.530253	33	1617	16279	1812	473977	wgEncodeAwgTfbsSydhGm12878Mxi1IggmusUniPk.narrowPeak	17733
src_HSC_BMvPB_1	Lymphoid	TCF12	Blood	Transformed	B lymphocyte	GM12878	TCF12	ChIP GM12878 TCF12	encode_tfbs	172	1	0	0.558567	42	1623	19627	1803	470629	wgEncodeAwgTfbsHaibGm12878Tcf12Pcr1xUniPk.narrowPeak	20426
src_HSC_BMvPB_1	Lymphoid	ELK1	Blood	Transformed	B lymphocyte	GM12878	ELK1_(1277-1)	ChIP GM12878 ELK1_(1277-1)	encode_tfbs	172	1	0	0.286317	7	1713	6436	1838	483820	wgEncodeAwgTfbsSydhGm12878Elk112771IggmusUniPk.narrowPeak	5584
src_HSC_BMvPB_1	Lymphoid	ATF2	Blood	Transformed	B lymphocyte	GM12878	ATF2_(SC-81188)	ChIP GM12878 ATF2_(SC-81188)	encode_tfbs	172	1	0	0.562266	46	1640	21325	1799	468931	wgEncodeAwgTfbsHaibGm12878Atf2sc81188V0422111UniPk.narrowPeak	23463
src_HSC_BMvPB_1	Lymphoid	SRF	Blood	Transformed	B lymphocyte	GM12878	SRF	ChIP GM12878 SRF	encode_tfbs	172	1	0	0.36785	13	1649	9278	1832	480978	wgEncodeAwgTfbsHaibGm12878SrfPcr2xUniPk.narrowPeak	8541
src_HSC_BMvPB_1	Lymphoid	TBP	Blood	Transformed	B lymphocyte	GM12878	TBP	ChIP GM12878 TBP	encode_tfbs	172	1	0	0.444094	22	1654	12970	1823	477286	wgEncodeAwgTfbsSydhGm12878TbpIggmusUniPk.narrowPeak	14886
src_HSC_BMvPB_1	Lymphoid	NFIC	Blood	Transformed	B lymphocyte	GM12878	NFIC_(SC-81335)	ChIP GM12878 NFIC_(SC-81335)	encode_tfbs	172	1	0	0.539149	48	1681	23142	1797	467114	wgEncodeAwgTfbsHaibGm12878Nficsc81335V0422111UniPk.narrowPeak	29057
src_HSC_BMvPB_1	Lymphoid	MAX	Blood	Transformed	B lymphocyte	GM12878	Max	ChIP GM12878 Max	encode_tfbs	172	1	0	0.402737	20	1687	12987	1825	477269	wgEncodeAwgTfbsSydhGm12878MaxIggmusUniPk.narrowPeak	12540
src_HSC_BMvPB_1	Lymphoid	BCL3	Blood	Transformed	B lymphocyte	GM12878	BCL3	ChIP GM12878 BCL3	encode_tfbs	172	1	0	0.385347	19	1703	12890	1826	477366	wgEncodeAwgTfbsHaibGm12878Bcl3V0416101UniPk.narrowPeak	15444
src_HSC_BMvPB_1	Lymphoid	EBF1	Blood	Transformed	B lymphocyte	GM12878	EBF1_(SC-137065)	ChIP GM12878 EBF1_(SC-137065)	encode_tfbs	172	1	0	0.562091	63	1704	29010	1782	461246	wgEncodeAwgTfbsHaibGm12878Ebf1sc137065Pcr1xUniPk.narrowPeak	36127
src_HSC_BMvPB_1	Lymphoid	GABP	Blood	Transformed	B lymphocyte	GM12878	GABP	ChIP GM12878 GABP	encode_tfbs	172	1	0	0.222482	6	1785	7086	1839	483170	wgEncodeAwgTfbsHaibGm12878GabpPcr2xUniPk.narrowPeak	6562
src_HSC_BMvPB_1	Lymphoid	CHD2	Blood	Transformed	B lymphocyte	GM12878	CHD2_(AB68301)	ChIP GM12878 CHD2_(AB68301)	encode_tfbs	172	1	0	0.424666	25	1708	15361	1820	474895	wgEncodeAwgTfbsSydhGm12878Chd2ab68301IggmusUniPk.narrowPeak	15596
src_HSC_BMvPB_1	Lymphoid	TCF3	Blood	Transformed	B lymphocyte	GM12878	TCF3_(SC-349)	ChIP GM12878 TCF3_(SC-349)	encode_tfbs	172	1	0	0.428268	26	1710	15834	1819	474422	wgEncodeAwgTfbsHaibGm12878Tcf3Pcr1xUniPk.narrowPeak	16015
src_HSC_BMvPB_1	Lymphoid	SP1	Blood	Transformed	B lymphocyte	GM12878	SP1	ChIP GM12878 SP1	encode_tfbs	172	1	0	0.448415	31	1719	17998	1814	472258	wgEncodeAwgTfbsHaibGm12878Sp1Pcr1xUniPk.narrowPeak	18246
src_HSC_BMvPB_1	Lymphoid	ELF1	Blood	Transformed	B lymphocyte	GM12878	ELF1_(SC-631)	ChIP GM12878 ELF1_(SC-631)	encode_tfbs	172	1	0	0.487018	42	1729	22379	1803	467877	wgEncodeAwgTfbsHaibGm12878Elf1sc631V0416101UniPk.narrowPeak	22999
src_HSC_BMvPB_1	Lymphoid	NRF1	Blood	Transformed	B lymphocyte	GM12878	Nrf1	ChIP GM12878 Nrf1	encode_tfbs	172	1	0	0.0834448	2	1920	6294	1843	483962	wgEncodeAwgTfbsSydhGm12878Nrf1IggmusUniPk.narrowPeak	5682
src_HSC_BMvPB_1	Lymphoid	SIN3A	Blood	Transformed	B lymphocyte	GM12878	SIN3A_(NB600-1263)	ChIP GM12878 SIN3A_(NB600-1263)	encode_tfbs	172	1	0	0.184655	7	1832	9908	1838	480348	wgEncodeAwgTfbsSydhGm12878Sin3anb6001263IggmusUniPk.narrowPeak	10391
src_HSC_BMvPB_1	Lymphoid	POL2(PHOSPHOS2)	Blood	Transformed	B lymphocyte	GM12878	Pol2(phosphoS2)	ChIP GM12878 Pol2(phosphoS2)	encode_tfbs	172	1	0	0.128613	4	1890	8145	1841	482111	wgEncodeAwgTfbsSydhGm12878Pol2s2IggmusUniPk.narrowPeak	9368
src_HSC_BMvPB_1	Lymphoid	PML	Blood	Transformed	B lymphocyte	GM12878	PML_(SC-71910)	ChIP GM12878 PML_(SC-71910)	encode_tfbs	172	1	0	0.294632	17	1793	15001	1828	475255	wgEncodeAwgTfbsHaibGm12878Pmlsc71910V0422111UniPk.narrowPeak	16676
src_HSC_BMvPB_1	Lymphoid	TAF1	Blood	Transformed	B lymphocyte	GM12878	TAF1	ChIP GM12878 TAF1	encode_tfbs	172	1	0	0.224295	11	1811	12767	1834	477489	wgEncodeAwgTfbsHaibGm12878Taf1Pcr1xUniPk.narrowPeak	14276
src_HSC_BMvPB_1	Lymphoid	EGR1	Blood	Transformed	B lymphocyte	GM12878	Egr-1	ChIP GM12878 Egr-1	encode_tfbs	172	1	0	0.268016	16	1820	15496	1829	474760	wgEncodeAwgTfbsHaibGm12878Egr1Pcr2xUniPk.narrowPeak	16325
src_HSC_BMvPB_1	Lymphoid	POL24H8	Blood	Transformed	B lymphocyte	GM12878	Pol2-4H8	ChIP GM12878 Pol2-4H8	encode_tfbs	172	1	0	0.205522	11	1838	13900	1834	476356	wgEncodeAwgTfbsHaibGm12878Pol24h8Pcr1xUniPk.narrowPeak	19229
src_HSC_BMvPB_1	Lymphoid	POL2	Blood	Transformed	B lymphocyte	GM12878	Pol2	ChIP GM12878 Pol2	encode_tfbs	172	1	0	0.0813407	3	1921	9624	1842	480632	wgEncodeAwgTfbsSydhGm12878Pol2UniPk.narrowPeak	11083
src_HSC_BMvPB_1	Lymphoid	POL2	Blood	Transformed	B lymphocyte	GM12878	Pol2	ChIP GM12878 Pol2	encode_tfbs	172	1	0	0.111098	5	1907	11706	1840	478550	wgEncodeAwgTfbsUtaGm12878Pol2UniPk.narrowPeak	14231
src_HSC_BMvPB_1	Lymphoid	POL2	Blood	Transformed	B lymphocyte	GM12878	Pol2	ChIP GM12878 Pol2	encode_tfbs	172	1	0	0.163497	10	1902	15811	1835	474445	wgEncodeAwgTfbsSydhGm12878Pol2IggmusUniPk.narrowPeak	21942
src_HSC_BMvPB_1	Lymphoid	POL2	Blood	Transformed	B lymphocyte	GM12878	Pol2	ChIP GM12878 Pol2	encode_tfbs	172	1	0	0.160625	12	1911	19197	1833	471059	wgEncodeAwgTfbsHaibGm12878Pol2Pcr2xUniPk.narrowPeak	27545
src_HSC_BMvPB_1	Lymphoid	BRCA1	Blood	Transformed	B lymphocyte	GM12878	BRCA1_(A300-000A)	ChIP GM12878 BRCA1_(A300-000A)	encode_tfbs	172	1	0	0	0	1947	598	1845	489658	wgEncodeAwgTfbsSydhGm12878Brca1a300IggmusUniPk.narrowPeak	551
src_HSC_BMvPB_1	Lymphoid	POL3	Blood	Transformed	B lymphocyte	GM12878	Pol3	ChIP GM12878 Pol3	encode_tfbs	172	1	0	0	0	1947	181	1845	490075	wgEncodeAwgTfbsSydhGm12878Pol3UniPk.narrowPeak	211
src_HSC_BMvPB_1	Lymphoid	CTCF	Blood	Transformed	B lymphocyte	GM12891	CTCF	ChIP GM12891 CTCF	encode_tfbs	172	2.03981e-13	12.6904	2.10418	440	282	63513	1405	426743	wgEncodeAwgTfbsUtaGm12891CtcfUniPk.narrowPeak	42610
src_HSC_BMvPB_1	Lymphoid	PU.1	Blood	Transformed	B lymphocyte	GM12891	PU.1	ChIP GM12891 PU.1	encode_tfbs	172	1	0	0.873305	120	1141	36171	1725	454085	wgEncodeAwgTfbsHaibGm12891Pu1Pcr1xUniPk.narrowPeak	48820
src_HSC_BMvPB_1	Lymphoid	PAX5C20	Blood	Transformed	B lymphocyte	GM12891	PAX5-C20	ChIP GM12891 PAX5-C20	encode_tfbs	172	1	0	0.486527	7	1443	3808	1838	486448	wgEncodeAwgTfbsHaibGm12891Pax5c20V0416101UniPk.narrowPeak	3155
src_HSC_BMvPB_1	Lymphoid	NFKB	Blood	Transformed	B lymphocyte	GM12891	NFKB	ChIP GM12891 NFKB	encode_tfbs	172	1	0	0.71047	68	1465	25056	1777	465200	wgEncodeAwgTfbsSydhGm12891NfkbTnfaIggrabUniPk.narrowPeak	28678
src_HSC_BMvPB_1	Lymphoid	POU2F2	Blood	Transformed	B lymphocyte	GM12891	POU2F2	ChIP GM12891 POU2F2	encode_tfbs	172	1	0	0.566824	32	1541	14805	1813	475451	wgEncodeAwgTfbsHaibGm12891Pou2f2Pcr1xUniPk.narrowPeak	14625
src_HSC_BMvPB_1	Lymphoid	YY1	Blood	Transformed	B lymphocyte	GM12891	YY1_(SC-281)	ChIP GM12891 YY1_(SC-281)	encode_tfbs	172	1	0	0.555227	34	1577	16035	1811	474221	wgEncodeAwgTfbsHaibGm12891Yy1sc281V0416101UniPk.narrowPeak	13585
src_HSC_BMvPB_1	Lymphoid	POL24H8	Blood	Transformed	B lymphocyte	GM12891	Pol2-4H8	ChIP GM12891 Pol2-4H8	encode_tfbs	172	1	0	0.25593	12	1778	12227	1833	478029	wgEncodeAwgTfbsHaibGm12891Pol24h8Pcr1xUniPk.narrowPeak	16229
src_HSC_BMvPB_1	Lymphoid	POL2	Blood	Transformed	B lymphocyte	GM12891	Pol2	ChIP GM12891 Pol2	encode_tfbs	172	1	0	0.248119	12	1789	12602	1833	477654	wgEncodeAwgTfbsHaibGm12891Pol2Pcr1xUniPk.narrowPeak	16575
src_HSC_BMvPB_1	Lymphoid	TAF1	Blood	Transformed	B lymphocyte	GM12891	TAF1	ChIP GM12891 TAF1	encode_tfbs	172	1	0	0.194533	8	1816	10736	1837	479520	wgEncodeAwgTfbsHaibGm12891Taf1Pcr1xUniPk.narrowPeak	11878
src_HSC_BMvPB_1	Lymphoid	POL2	Blood	Transformed	B lymphocyte	GM12891	Pol2	ChIP GM12891 Pol2	encode_tfbs	172	1	0	0.256788	15	1823	15165	1830	475091	wgEncodeAwgTfbsSydhGm12891Pol2IggmusUniPk.narrowPeak	20383
src_HSC_BMvPB_1	Lymphoid	CTCF	Blood	Transformed	B lymphocyte	GM12892	CTCF	ChIP GM12892 CTCF	encode_tfbs	172	3.55814e-18	17.4488	2.25563	508	259	70677	1337	419579	wgEncodeAwgTfbsUtaGm12892CtcfUniPk.narrowPeak	48286
src_HSC_BMvPB_1	Lymphoid	NFKB	Blood	Transformed	B lymphocyte	GM12892	NFKB	ChIP GM12892 NFKB	encode_tfbs	172	1	0	0.487917	16	1507	8635	1829	481621	wgEncodeAwgTfbsSydhGm12892NfkbTnfaIggrabUniPk.narrowPeak	8151
src_HSC_BMvPB_1	Lymphoid	YY1	Blood	Transformed	B lymphocyte	GM12892	YY1	ChIP GM12892 YY1	encode_tfbs	172	1	0	0.554168	36	1594	16995	1809	473261	wgEncodeAwgTfbsHaibGm12892Yy1V0416101UniPk.narrowPeak	15945
src_HSC_BMvPB_1	Lymphoid	PAX5C20	Blood	Transformed	B lymphocyte	GM12892	PAX5-C20	ChIP GM12892 PAX5-C20	encode_tfbs	172	1	0	0.424002	19	1652	11743	1826	478513	wgEncodeAwgTfbsHaibGm12892Pax5c20V0416101UniPk.narrowPeak	10299
src_HSC_BMvPB_1	Lymphoid	TAF1	Blood	Transformed	B lymphocyte	GM12892	TAF1	ChIP GM12892 TAF1	encode_tfbs	172	1	0	0.17369	6	1844	9040	1839	481216	wgEncodeAwgTfbsHaibGm12892Taf1V0416102UniPk.narrowPeak	9439
src_HSC_BMvPB_1	Lymphoid	POL24H8	Blood	Transformed	B lymphocyte	GM12892	Pol2-4H8	ChIP GM12892 Pol2-4H8	encode_tfbs	172	1	0	0.199925	10	1830	13007	1835	477249	wgEncodeAwgTfbsHaibGm12892Pol24h8V0416102UniPk.narrowPeak	17401
src_HSC_BMvPB_1	Lymphoid	POL2	Blood	Transformed	B lymphocyte	GM12892	Pol2	ChIP GM12892 Pol2	encode_tfbs	172	1	0	0.190206	12	1884	16311	1833	473945	wgEncodeAwgTfbsSydhGm12892Pol2IggmusUniPk.narrowPeak	22533
src_HSC_BMvPB_1	Lymphoid	POL2	Blood	Transformed	B lymphocyte	GM12892	Pol2	ChIP GM12892 Pol2	encode_tfbs	172	1	0	0.15552	9	1895	14983	1836	475273	wgEncodeAwgTfbsHaibGm12892Pol2V0416102UniPk.narrowPeak	20068
src_HSC_BMvPB_1	Lymphoid	NFKB	Blood	Transformed	B lymphocyte	GM15510	NFKB	ChIP GM15510 NFKB	encode_tfbs	172	1	0	0.460414	23	1642	13083	1822	477173	wgEncodeAwgTfbsSydhGm15510NfkbTnfaIggrabUniPk.narrowPeak	12799
src_HSC_BMvPB_1	Lymphoid	POL2	Blood	Transformed	B lymphocyte	GM15510	Pol2	ChIP GM15510 Pol2	encode_tfbs	172	1	0	0.0357879	2	1940	14429	1843	475827	wgEncodeAwgTfbsSydhGm15510Pol2IggmusUniPk.narrowPeak	18652
src_HSC_BMvPB_1	Lymphoid	NFKB	Blood	Transformed	B lymphocyte	GM18505	NFKB	ChIP GM18505 NFKB	encode_tfbs	172	1	0	0.574108	20	1427	9183	1825	481073	wgEncodeAwgTfbsSydhGm18505NfkbTnfaIggrabUniPk.narrowPeak	8802
src_HSC_BMvPB_1	Lymphoid	POL2	Blood	Transformed	B lymphocyte	GM18505	Pol2	ChIP GM18505 Pol2	encode_tfbs	172	1	0	0.0966389	6	1915	16013	1839	474243	wgEncodeAwgTfbsSydhGm18505Pol2IggmusUniPk.narrowPeak	21772
src_HSC_BMvPB_1	Lymphoid	NFKB	Blood	Transformed	B lymphocyte	GM18526	NFKB	ChIP GM18526 NFKB	encode_tfbs	172	1	0	0.145278	2	1876	3635	1843	486621	wgEncodeAwgTfbsSydhGm18526NfkbTnfaIggrabUniPk.narrowPeak	3070
src_HSC_BMvPB_1	Lymphoid	POL2	Blood	Transformed	B lymphocyte	GM18526	Pol2	ChIP GM18526 Pol2	encode_tfbs	172	1	0	0.0956463	5	1917	13545	1840	476711	wgEncodeAwgTfbsSydhGm18526Pol2IggmusUniPk.narrowPeak	16844
src_HSC_BMvPB_1	Lymphoid	NFKB	Blood	Transformed	B lymphocyte	GM18951	NFKB	ChIP GM18951 NFKB	encode_tfbs	172	1	0	0.792264	42	1158	14003	1803	476253	wgEncodeAwgTfbsSydhGm18951NfkbTnfaIggrabUniPk.narrowPeak	13533
src_HSC_BMvPB_1	Lymphoid	POL2	Blood	Transformed	B lymphocyte	GM18951	Pol2	ChIP GM18951 Pol2	encode_tfbs	172	1	0	0.178379	11	1890	15946	1834	474310	wgEncodeAwgTfbsSydhGm18951Pol2IggmusUniPk.narrowPeak	21207
src_HSC_BMvPB_1	Lymphoid	NFKB	Blood	Transformed	B lymphocyte	GM19099	NFKB	ChIP GM19099 NFKB	encode_tfbs	172	1	0	0.679102	21	1244	8173	1824	482083	wgEncodeAwgTfbsSydhGm19099NfkbTnfaIggrabUniPk.narrowPeak	7776
src_HSC_BMvPB_1	Lymphoid	POL2	Blood	Transformed	B lymphocyte	GM19099	Pol2	ChIP GM19099 Pol2	encode_tfbs	172	1	0	0.189881	12	1885	16338	1833	473918	wgEncodeAwgTfbsSydhGm19099Pol2IggmusUniPk.narrowPeak	22206
src_HSC_BMvPB_1	Lymphoid	NFKB	Blood	Transformed	B lymphocyte	GM19193	NFKB	ChIP GM19193 NFKB	encode_tfbs	172	1	0	0.590857	13	1284	5818	1832	484438	wgEncodeAwgTfbsSydhGm19193NfkbTnfaIggrabUniPk.narrowPeak	5279
src_HSC_BMvPB_1	Lymphoid	POL2	Blood	Transformed	B lymphocyte	GM19193	Pol2	ChIP GM19193 Pol2	encode_tfbs	172	1	0	0.178565	11	1887	15930	1834	474326	wgEncodeAwgTfbsSydhGm19193Pol2IggmusUniPk.narrowPeak	21393
src_HSC_BMvPB_1	Lymphoid	CTCF	Blood	Transformed	B lymphocyte	GM19238	CTCF	ChIP GM19238 CTCF	encode_tfbs	172	1.80642e-20	19.7432	2.32791	537	243	73499	1308	416757	wgEncodeAwgTfbsUtaGm19238CtcfUniPk.narrowPeak	49920
src_HSC_BMvPB_1	Lymphoid	CTCF	Blood	Transformed	B lymphocyte	GM19239	CTCF	ChIP GM19239 CTCF	encode_tfbs	172	5.73612e-22	21.2414	2.47753	493	208	62898	1352	427358	wgEncodeAwgTfbsUtaGm19239CtcfUniPk.narrowPeak	41070
src_HSC_BMvPB_1	Lymphoid	CTCF	Blood	Transformed	B lymphocyte	GM19240	CTCF	ChIP GM19240 CTCF	encode_tfbs	172	2.01084e-23	22.6966	2.47551	535	209	69426	1310	420830	wgEncodeAwgTfbsUtaGm19240CtcfUniPk.narrowPeak	46018
src_HSC_BMvPB_1	Ectodermal	CTCF	Brain	Malignant	Astrocyte	Gliobla	CTCF	ChIP Gliobla CTCF	encode_tfbs	145	1.18089e-26	25.9278	2.42212	686	227	96276	1159	393980	wgEncodeAwgTfbsUtaGlioblaCtcfUniPk.narrowPeak	62750
src_HSC_BMvPB_1	Ectodermal	POL2	Brain	Malignant	Astrocyte	Gliobla	Pol2	ChIP Gliobla Pol2	encode_tfbs	145	1	0	0.127937	7	1902	14174	1838	476082	wgEncodeAwgTfbsUtaGlioblaPol2UniPk.narrowPeak	17405
src_HSC_BMvPB_1	ESC	RAD21	ESC	ESC	ESC	H1-hESC	Rad21	ChIP H1-hESC Rad21	encode_tfbs	80	5.5883e-32	31.2527	2.64681	694	150	90957	1151	399299	wgEncodeAwgTfbsSydhH1hescRad21IggrabUniPk.narrowPeak	55660
src_HSC_BMvPB_1	ESC	CTCF	ESC	ESC	ESC	H1-hESC	CTCF_(SC-5916)	ChIP H1-hESC CTCF_(SC-5916)	encode_tfbs	80	1.59755e-28	27.7965	2.51139	676	197	91758	1169	398498	wgEncodeAwgTfbsHaibH1hescCtcfsc5916V0416102UniPk.narrowPeak	54098
src_HSC_BMvPB_1	ESC	CTCF	ESC	ESC	ESC	H1-hESC	CTCF	ChIP H1-hESC CTCF	encode_tfbs	80	3.23821e-28	27.4897	2.43392	742	224	106160	1103	384096	wgEncodeAwgTfbsBroadH1hescCtcfUniPk.narrowPeak	66533
src_HSC_BMvPB_1	ESC	RAD21	ESC	ESC	ESC	H1-hESC	Rad21	ChIP H1-hESC Rad21	encode_tfbs	80	6.69001e-28	27.1746	2.40858	758	229	110071	1087	380185	wgEncodeAwgTfbsHaibH1hescRad21V0416102UniPk.narrowPeak	75655
src_HSC_BMvPB_1	ESC	ZNF143	ESC	ESC	ESC	H1-hESC	Znf143_(16618-1-AP)	ChIP H1-hESC Znf143_(16618-1-AP)	encode_tfbs	80	6.04871e-10	9.21834	2.08084	331	285	46612	1514	443644	wgEncodeAwgTfbsSydhH1hescZnf143IggrabUniPk.narrowPeak	30678
src_HSC_BMvPB_1	ESC	CTCF	ESC	ESC	ESC	H1-hESC	CTCF	ChIP H1-hESC CTCF	encode_tfbs	80	2.2772e-09	8.6426	1.8677	447	332	71660	1398	418596	wgEncodeAwgTfbsUtaH1hescCtcfUniPk.narrowPeak	43238
src_HSC_BMvPB_1	ESC	YY1	ESC	ESC	ESC	H1-hESC	YY1_(SC-281)	ChIP H1-hESC YY1_(SC-281)	encode_tfbs	80	1	0	1.40816	120	488	23079	1725	467177	wgEncodeAwgTfbsHaibH1hescYy1sc281V0416102UniPk.narrowPeak	18324
src_HSC_BMvPB_1	ESC	MAFK	ESC	ESC	ESC	H1-hESC	MafK_(ab50322)	ChIP H1-hESC MafK_(ab50322)	encode_tfbs	80	1	0	1.45743	47	459	8638	1798	481618	wgEncodeAwgTfbsSydhH1hescMafkIggrabUniPk.narrowPeak	11421
src_HSC_BMvPB_1	ESC	TEAD4	ESC	ESC	ESC	H1-hESC	TEAD4_(SC-101184)	ChIP H1-hESC TEAD4_(SC-101184)	encode_tfbs	80	1	0	1.26814	106	573	22484	1739	467772	wgEncodeAwgTfbsHaibH1hescTead4sc101184V0422111UniPk.narrowPeak	19847
src_HSC_BMvPB_1	ESC	CEBPB	ESC	ESC	ESC	H1-hESC	CEBPB	ChIP H1-hESC CEBPB	encode_tfbs	80	1	0	1.28558	65	561	13541	1780	476715	wgEncodeAwgTfbsSydhH1hescCebpbIggrabUniPk.narrowPeak	15554
src_HSC_BMvPB_1	ESC	NRSF	ESC	ESC	ESC	H1-hESC	NRSF	ChIP H1-hESC NRSF	encode_tfbs	80	1	0	1.32062	46	538	9312	1799	480944	wgEncodeAwgTfbsHaibH1hescNrsfV0416102UniPk.narrowPeak	13281
src_HSC_BMvPB_1	ESC	JUND	ESC	ESC	ESC	H1-hESC	JunD	ChIP H1-hESC JunD	encode_tfbs	80	1	0	1.26744	58	575	12241	1787	478015	wgEncodeAwgTfbsSydhH1hescJundIggrabUniPk.narrowPeak	9550
src_HSC_BMvPB_1	ESC	NANOG	ESC	ESC	ESC	H1-hESC	NANOG_(SC-33759)	ChIP H1-hESC NANOG_(SC-33759)	encode_tfbs	80	1	0	1.29506	28	551	5765	1817	484491	wgEncodeAwgTfbsHaibH1hescNanogsc33759V0416102UniPk.narrowPeak	5472
src_HSC_BMvPB_1	ESC	BCL11A	ESC	ESC	ESC	H1-hESC	BCL11A	ChIP H1-hESC BCL11A	encode_tfbs	80	1	0	1.3561	13	758	2552	1832	487704	wgEncodeAwgTfbsHaibH1hescBcl11aPcr1xUniPk.narrowPeak	2518
src_HSC_BMvPB_1	ESC	TCF12	ESC	ESC	ESC	H1-hESC	TCF12	ChIP H1-hESC TCF12	encode_tfbs	80	1	0	1.14216	41	649	9565	1804	480691	wgEncodeAwgTfbsHaibH1hescTcf12Pcr1xUniPk.narrowPeak	7830
src_HSC_BMvPB_1	ESC	MAX	ESC	ESC	ESC	H1-hESC	Max	ChIP H1-hESC Max	encode_tfbs	80	1	0	1.07458	54	699	13380	1791	476876	wgEncodeAwgTfbsSydhH1hescMaxUcdUniPk.narrowPeak	11127
src_HSC_BMvPB_1	ESC	CJUN	ESC	ESC	ESC	H1-hESC	c-Jun	ChIP H1-hESC c-Jun	encode_tfbs	80	1	0	1.09861	11	825	2662	1834	487594	wgEncodeAwgTfbsSydhH1hescCjunIggrabUniPk.narrowPeak	2148
src_HSC_BMvPB_1	ESC	RFX5	ESC	ESC	ESC	H1-hESC	RFX5_(200-401-194)	ChIP H1-hESC RFX5_(200-401-194)	encode_tfbs	80	1	0	1.03466	7	972	1798	1838	488458	wgEncodeAwgTfbsSydhH1hescRfx5200401194IggrabUniPk.narrowPeak	1695
src_HSC_BMvPB_1	ESC	SIN3A	ESC	ESC	ESC	H1-hESC	SIN3A_(NB600-1263)	ChIP H1-hESC SIN3A_(NB600-1263)	encode_tfbs	80	1	0	0.981356	84	773	22725	1761	467531	wgEncodeAwgTfbsSydhH1hescSin3anb6001263IggrabUniPk.narrowPeak	21303
src_HSC_BMvPB_1	ESC	BRCA1	ESC	ESC	ESC	H1-hESC	BRCA1_(A300-000A)	ChIP H1-hESC BRCA1_(A300-000A)	encode_tfbs	80	1	0	0.947999	9	891	2522	1836	487734	wgEncodeAwgTfbsSydhH1hescBrca1IggrabUniPk.narrowPeak	2024
src_HSC_BMvPB_1	ESC	ATF2	ESC	ESC	ESC	H1-hESC	ATF2_(SC-81188)	ChIP H1-hESC ATF2_(SC-81188)	encode_tfbs	80	1	0	0.955306	27	794	7505	1818	482751	wgEncodeAwgTfbsHaibH1hescAtf2sc81188V0422111UniPk.narrowPeak	5996
src_HSC_BMvPB_1	ESC	CMYC	ESC	ESC	ESC	H1-hESC	c-Myc	ChIP H1-hESC c-Myc	encode_tfbs	80	1	0	0.933339	3	1244	854	1842	489402	wgEncodeAwgTfbsUtaH1hescCmycUniPk.narrowPeak	1215
src_HSC_BMvPB_1	ESC	ATF3	ESC	ESC	ESC	H1-hESC	ATF3	ChIP H1-hESC ATF3	encode_tfbs	80	1	0	0.927643	22	831	6296	1823	483960	wgEncodeAwgTfbsHaibH1hescAtf3V0416102UniPk.narrowPeak	4808
src_HSC_BMvPB_1	ESC	USF1	ESC	ESC	ESC	H1-hESC	USF-1	ChIP H1-hESC USF-1	encode_tfbs	80	1	0	0.928888	78	919	22241	1767	468015	wgEncodeAwgTfbsHaibH1hescUsf1Pcr1xUniPk.narrowPeak	26036
src_HSC_BMvPB_1	ESC	SRF	ESC	ESC	ESC	H1-hESC	SRF	ChIP H1-hESC SRF	encode_tfbs	80	1	0	0.85522	16	927	4964	1829	485292	wgEncodeAwgTfbsHaibH1hescSrfPcr1xUniPk.narrowPeak	5103
src_HSC_BMvPB_1	ESC	HDAC2	ESC	ESC	ESC	H1-hESC	HDAC2_(SC-6296)	ChIP H1-hESC HDAC2_(SC-6296)	encode_tfbs	80	1	0	0.861863	23	947	7077	1822	483179	wgEncodeAwgTfbsHaibH1hescHdac2sc6296V0416102UniPk.narrowPeak	5642
src_HSC_BMvPB_1	ESC	POU5F1	ESC	ESC	ESC	H1-hESC	POU5F1_(SC-9081)	ChIP H1-hESC POU5F1_(SC-9081)	encode_tfbs	80	1	0	0.764363	11	1023	3817	1834	486439	wgEncodeAwgTfbsHaibH1hescPou5f1sc9081V0416102UniPk.narrowPeak	3996
src_HSC_BMvPB_1	ESC	CMYC	ESC	ESC	ESC	H1-hESC	c-Myc	ChIP H1-hESC c-Myc	encode_tfbs	80	1	0	0.790365	18	1040	6036	1827	484220	wgEncodeAwgTfbsSydhH1hescCmycIggrabUniPk.narrowPeak	4551
src_HSC_BMvPB_1	ESC	FOSL1	ESC	ESC	ESC	H1-hESC	FOSL1_(SC-183)	ChIP H1-hESC FOSL1_(SC-183)	encode_tfbs	80	1	0	0.594684	3	1258	1339	1842	488917	wgEncodeAwgTfbsHaibH1hescFosl1sc183V0416102UniPk.narrowPeak	1112
src_HSC_BMvPB_1	ESC	SIN3AK20	ESC	ESC	ESC	H1-hESC	Sin3Ak-20	ChIP H1-hESC Sin3Ak-20	encode_tfbs	80	1	0	0.812718	30	1067	9772	1815	480484	wgEncodeAwgTfbsHaibH1hescSin3ak20Pcr1xUniPk.narrowPeak	8974
src_HSC_BMvPB_1	ESC	P300	ESC	ESC	ESC	H1-hESC	p300	ChIP H1-hESC p300	encode_tfbs	80	1	0	0.818417	33	1073	10672	1812	479584	wgEncodeAwgTfbsHaibH1hescP300V0416102UniPk.narrowPeak	8932
src_HSC_BMvPB_1	ESC	RXRA	ESC	ESC	ESC	H1-hESC	RXRA	ChIP H1-hESC RXRA	encode_tfbs	80	1	0	0.602022	4	1246	1763	1841	488493	wgEncodeAwgTfbsHaibH1hescRxraV0416102UniPk.narrowPeak	1306
src_HSC_BMvPB_1	ESC	SIX5	ESC	ESC	ESC	H1-hESC	SIX5	ChIP H1-hESC SIX5	encode_tfbs	80	1	0	0.635259	8	1195	3338	1837	486918	wgEncodeAwgTfbsHaibH1hescSix5Pcr1xUniPk.narrowPeak	3424
src_HSC_BMvPB_1	ESC	EZH2	ESC	ESC	ESC	H1-hESC	EZH2_(39875)	ChIP H1-hESC EZH2_(39875)	encode_tfbs	80	1	0	0.620773	9	1216	3841	1836	486415	wgEncodeAwgTfbsBroadH1hescEzh239875UniPk.narrowPeak	6367
src_HSC_BMvPB_1	ESC	SP1	ESC	ESC	ESC	H1-hESC	SP1	ChIP H1-hESC SP1	encode_tfbs	80	1	0	0.794002	48	1180	15956	1797	474300	wgEncodeAwgTfbsHaibH1hescSp1Pcr1xUniPk.narrowPeak	15104
src_HSC_BMvPB_1	ESC	CHD1	ESC	ESC	ESC	H1-hESC	CHD1_(A301-218A)	ChIP H1-hESC CHD1_(A301-218A)	encode_tfbs	80	1	0	0.504822	4	1415	2101	1841	488155	wgEncodeAwgTfbsSydhH1hescChd1a301218aIggrabUniPk.narrowPeak	2190
src_HSC_BMvPB_1	ESC	GTF2F1	ESC	ESC	ESC	H1-hESC	GTF2F1_(AB28179)	ChIP H1-hESC GTF2F1_(AB28179)	encode_tfbs	80	1	0	0.571963	9	1295	4166	1836	486090	wgEncodeAwgTfbsSydhH1hescGtf2f1IggrabUniPk.narrowPeak	3547
src_HSC_BMvPB_1	ESC	USF2	ESC	ESC	ESC	H1-hESC	USF2	ChIP H1-hESC USF2	encode_tfbs	80	1	0	0.652955	19	1265	7690	1826	482566	wgEncodeAwgTfbsSydhH1hescUsf2IggrabUniPk.narrowPeak	6950
src_HSC_BMvPB_1	ESC	SP2	ESC	ESC	ESC	H1-hESC	SP2_(SC-643)	ChIP H1-hESC SP2_(SC-643)	encode_tfbs	80	1	0	0.46343	5	1473	2858	1840	487398	wgEncodeAwgTfbsHaibH1hescSp2V0422111UniPk.narrowPeak	2469
src_HSC_BMvPB_1	ESC	SUZ12	ESC	ESC	ESC	H1-hESC	SUZ12	ChIP H1-hESC SUZ12	encode_tfbs	80	1	0	0.387731	4	1587	2732	1841	487524	wgEncodeAwgTfbsSydhH1hescSuz12UcdUniPk.narrowPeak	4784
src_HSC_BMvPB_1	ESC	BACH1	ESC	ESC	ESC	H1-hESC	Bach1_(sc-14700)	ChIP H1-hESC Bach1_(sc-14700)	encode_tfbs	80	1	0	0.672019	34	1357	13324	1811	476932	wgEncodeAwgTfbsSydhH1hescBach1sc14700IggrabUniPk.narrowPeak	11450
src_HSC_BMvPB_1	ESC	CHD2	ESC	ESC	ESC	H1-hESC	CHD2_(AB68301)	ChIP H1-hESC CHD2_(AB68301)	encode_tfbs	80	1	0	0.588897	18	1361	8067	1827	482189	wgEncodeAwgTfbsSydhH1hescChd2IggrabUniPk.narrowPeak	6848
src_HSC_BMvPB_1	ESC	CTBP2	ESC	ESC	ESC	H1-hESC	CtBP2	ChIP H1-hESC CtBP2	encode_tfbs	80	1	0	0.586016	18	1369	8106	1827	482150	wgEncodeAwgTfbsSydhH1hescCtbp2UcdUniPk.narrowPeak	7088
src_HSC_BMvPB_1	ESC	GABP	ESC	ESC	ESC	H1-hESC	GABP	ChIP H1-hESC GABP	encode_tfbs	80	1	0	0.573213	18	1400	8284	1827	481972	wgEncodeAwgTfbsHaibH1hescGabpPcr1xUniPk.narrowPeak	5652
src_HSC_BMvPB_1	ESC	JUND	ESC	ESC	ESC	H1-hESC	JunD	ChIP H1-hESC JunD	encode_tfbs	80	1	0	0.599069	22	1403	9681	1823	480575	wgEncodeAwgTfbsHaibH1hescJundV0416102UniPk.narrowPeak	8444
src_HSC_BMvPB_1	ESC	MXI1	ESC	ESC	ESC	H1-hESC	Mxi1_(AF4185)	ChIP H1-hESC Mxi1_(AF4185)	encode_tfbs	80	1	0	0.53731	16	1438	7854	1829	482402	wgEncodeAwgTfbsSydhH1hescMxi1IggrabUniPk.narrowPeak	6350
src_HSC_BMvPB_1	ESC	SP4	ESC	ESC	ESC	H1-hESC	SP4_(V-20)	ChIP H1-hESC SP4_(V-20)	encode_tfbs	80	1	0	0.490935	13	1468	6985	1832	483271	wgEncodeAwgTfbsHaibH1hescSp4v20V0422111UniPk.narrowPeak	5750
src_HSC_BMvPB_1	ESC	TBP	ESC	ESC	ESC	H1-hESC	TBP	ChIP H1-hESC TBP	encode_tfbs	80	1	0	0.60194	40	1534	17408	1805	472848	wgEncodeAwgTfbsSydhH1hescTbpIggrabUniPk.narrowPeak	17186
src_HSC_BMvPB_1	ESC	EGR1	ESC	ESC	ESC	H1-hESC	Egr-1	ChIP H1-hESC Egr-1	encode_tfbs	80	1	0	0.463735	18	1572	10199	1827	480057	wgEncodeAwgTfbsHaibH1hescEgr1V0416102UniPk.narrowPeak	8739
src_HSC_BMvPB_1	ESC	TAF7	ESC	ESC	ESC	H1-hESC	TAF7_(SC-101167)	ChIP H1-hESC TAF7_(SC-101167)	encode_tfbs	80	1	0	0.412778	17	1645	10802	1828	479454	wgEncodeAwgTfbsHaibH1hescTaf7sc101167V0416102UniPk.narrowPeak	10467
src_HSC_BMvPB_1	ESC	CHD1	ESC	ESC	ESC	H1-hESC	CHD1_(A301-218A)	ChIP H1-hESC CHD1_(A301-218A)	encode_tfbs	80	1	0	0.172514	4	1846	6098	1841	484158	wgEncodeAwgTfbsBroadH1hescChd1a301218aUniPk.narrowPeak	7245
src_HSC_BMvPB_1	ESC	NRF1	ESC	ESC	ESC	H1-hESC	Nrf1	ChIP H1-hESC Nrf1	encode_tfbs	80	1	0	0.0525359	1	1935	5009	1844	485247	wgEncodeAwgTfbsSydhH1hescNrf1IggrabUniPk.narrowPeak	4511
src_HSC_BMvPB_1	ESC	TAF1	ESC	ESC	ESC	H1-hESC	TAF1	ChIP H1-hESC TAF1	encode_tfbs	80	1	0	0.379919	26	1770	17776	1819	472480	wgEncodeAwgTfbsHaibH1hescTaf1V0416102UniPk.narrowPeak	20531
src_HSC_BMvPB_1	ESC	POL24H8	ESC	ESC	ESC	H1-hESC	Pol2-4H8	ChIP H1-hESC Pol2-4H8	encode_tfbs	80	1	0	0.288946	17	1801	15287	1828	474969	wgEncodeAwgTfbsHaibH1hescPol24h8V0416102UniPk.narrowPeak	21335
src_HSC_BMvPB_1	ESC	POL2	ESC	ESC	ESC	H1-hESC	Pol2	ChIP H1-hESC Pol2	encode_tfbs	80	1	0	0.187752	8	1826	11115	1837	479141	wgEncodeAwgTfbsUtaH1hescPol2UniPk.narrowPeak	12912
src_HSC_BMvPB_1	ESC	POL2	ESC	ESC	ESC	H1-hESC	Pol2	ChIP H1-hESC Pol2	encode_tfbs	80	1	0	0.250128	15	1831	15556	1830	474700	wgEncodeAwgTfbsHaibH1hescPol2V0416102UniPk.narrowPeak	20311
src_HSC_BMvPB_1	ESC	RBBP5	ESC	ESC	ESC	H1-hESC	RBBP5_(A300-109A)	ChIP H1-hESC RBBP5_(A300-109A)	encode_tfbs	80	1	0	0.23008	14	1847	15768	1831	474488	wgEncodeAwgTfbsBroadH1hescRbbp5a300109aUniPk.narrowPeak	16143
src_HSC_BMvPB_1	ESC	JARID1A	ESC	ESC	ESC	H1-hESC	JARID1A_(ab26049)	ChIP H1-hESC JARID1A_(ab26049)	encode_tfbs	80	1	0	0	0	1947	1717	1845	488539	wgEncodeAwgTfbsBroadH1hescJarid1aab26049UniPk.narrowPeak	1625
src_HSC_BMvPB_1	Ectodermal	CTCF	Spinal cord	Healthy	astrocyte	HA-sp	CTCF	ChIP HA-sp CTCF	encode_tfbs	145	1.09342e-28	27.9612	2.60674	609	166	77935	1236	412321	wgEncodeAwgTfbsUwHaspCtcfUniPk.narrowPeak	46534
src_HSC_BMvPB_1	Ectodermal	CTCF	Cerebellum	Healthy	astrocyte	HAc	CTCF	ChIP HAc CTCF	encode_tfbs	145	1.45059e-29	28.8385	2.65652	606	144	76227	1239	414029	wgEncodeAwgTfbsUwHacCtcfUniPk.narrowPeak	45576
src_HSC_BMvPB_1	Mesodermal	CTCF	Blood vessel	Healthy	Endothelial cell	HBMEC	CTCF	ChIP HBMEC CTCF	encode_tfbs	60	2.14662e-26	25.6682	2.43192	666	225	92411	1179	397845	wgEncodeAwgTfbsUwHbmecCtcfUniPk.narrowPeak	58357
src_HSC_BMvPB_1	Mesodermal	CTCF	Heart	Healthy	Fibroblast	HCFaa	CTCF	ChIP HCFaa CTCF	encode_tfbs	60	1.61119e-29	28.7929	2.69766	580	135	71215	1265	419041	wgEncodeAwgTfbsUwHcfaaCtcfUniPk.narrowPeak	41560
src_HSC_BMvPB_1	Mesodermal	CTCF	Heart	Healthy	Myocyte	HCM	CTCF	ChIP HCM CTCF	encode_tfbs	60	7.12333e-30	29.1473	2.6232	638	158	82220	1207	408036	wgEncodeAwgTfbsUwHcmCtcfUniPk.narrowPeak	50682
src_HSC_BMvPB_1	Ectodermal	CTCF	Choroid plexus	Healthy	Epithelial cell	HCPEpiC	CTCF	ChIP HCPEpiC CTCF	encode_tfbs	145	2.32706e-25	24.6332	2.38956	665	233	93558	1180	396698	wgEncodeAwgTfbsUwHcpeCtcfUniPk.narrowPeak	61042
src_HSC_BMvPB_1	Endodermal	CTCF	Colon	Malignant	Epithelial cell	HCT-116	CTCF	ChIP HCT-116 CTCF	encode_tfbs	136	5.0814e-29	28.294	2.57194	645	175	84743	1200	405513	wgEncodeAwgTfbsUwHct116CtcfUniPk.narrowPeak	50274
src_HSC_BMvPB_1	Endodermal	YY1	Colon	Malignant	Epithelial cell	HCT-116	YY1_(SC-281)	ChIP HCT-116 YY1_(SC-281)	encode_tfbs	136	1	0	0.755701	44	1247	15353	1801	474903	wgEncodeAwgTfbsHaibHct116Yy1sc281V0416101UniPk.narrowPeak	12745
src_HSC_BMvPB_1	Endodermal	ZBTB33	Colon	Malignant	Epithelial cell	HCT-116	ZBTB33	ChIP HCT-116 ZBTB33	encode_tfbs	136	1	0	0.539239	10	1358	4905	1835	485351	wgEncodeAwgTfbsHaibHct116Zbtb33V0416101UniPk.narrowPeak	4324
src_HSC_BMvPB_1	Endodermal	TCF7L2	Colon	Malignant	Epithelial cell	HCT-116	TCF7L2	ChIP HCT-116 TCF7L2	encode_tfbs	136	1	0	0.723317	54	1360	19618	1791	470638	wgEncodeAwgTfbsSydhHct116Tcf7l2UcdUniPk.narrowPeak	19458
src_HSC_BMvPB_1	Endodermal	POL24H8	Colon	Malignant	Epithelial cell	HCT-116	Pol2-4H8	ChIP HCT-116 Pol2-4H8	encode_tfbs	136	1	0	0.497809	45	1726	23443	1800	466813	wgEncodeAwgTfbsHaibHct116Pol24h8V0416101UniPk.narrowPeak	29163
src_HSC_BMvPB_1	Endodermal	POL2	Colon	Malignant	Epithelial cell	HCT-116	Pol2	ChIP HCT-116 Pol2	encode_tfbs	136	1	0	0.204281	9	1805	11490	1836	478766	wgEncodeAwgTfbsSydhHct116Pol2UcdUniPk.narrowPeak	12856
src_HSC_BMvPB_1	Endodermal	CTCF	Esophagus	Healthy	Epithelial cell	HEEpiC	CTCF	ChIP HEEpiC CTCF	encode_tfbs	136	5.31566e-29	28.2744	2.63018	604	154	76553	1241	413703	wgEncodeAwgTfbsUwHeeCtcfUniPk.narrowPeak	46213
src_HSC_BMvPB_1	Mesodermal	CTCF	Kidney	Transformed	EKC	HEK293	CTCF	ChIP HEK293 CTCF	encode_tfbs	60	5.11412e-29	28.2912	2.60235	623	168	80311	1222	409945	wgEncodeAwgTfbsUwHek293CtcfUniPk.narrowPeak	47317
src_HSC_BMvPB_1	Mesodermal	TCF7L2	Kidney	Transformed	EKC	HEK293	TCF7L2	ChIP HEK293 TCF7L2	encode_tfbs	60	1	0	1.05028	27	725	6836	1818	483420	wgEncodeAwgTfbsSydhHek293Tcf7l2UcdUniPk.narrowPeak	8960
src_HSC_BMvPB_1	Mesodermal	KAP1	Kidney	Transformed	EKC	HEK293	KAP1	ChIP HEK293 KAP1	encode_tfbs	60	1	0	0.949996	54	830	15081	1791	475175	wgEncodeAwgTfbsSydhHek293Kap1UcdUniPk.narrowPeak	19771
src_HSC_BMvPB_1	Mesodermal	ELK4	Kidney	Transformed	EKC	HEK293	ELK4	ChIP HEK293 ELK4	encode_tfbs	60	1	0	0.212493	1	1796	1248	1844	489008	wgEncodeAwgTfbsSydhHek293Elk4UcdUniPk.narrowPeak	1375
src_HSC_BMvPB_1	Mesodermal	POL2	Kidney	Transformed	EKC	HEK293	Pol2	ChIP HEK293 Pol2	encode_tfbs	60	1	0	0.0244596	1	1945	10634	1844	479622	wgEncodeAwgTfbsSydhHek293Pol2UniPk.narrowPeak	11487
src_HSC_BMvPB_1	Mesodermal	ZNF263	Kidney	Transformed	EKC	HEK293-T-REx	ZNF263	ChIP HEK293-T-REx ZNF263	encode_tfbs	60	1	0	0.861448	86	1123	26330	1759	463926	wgEncodeAwgTfbsSydhHek293tZnf263UcdUniPk.narrowPeak	31429
src_HSC_BMvPB_1	Mesodermal	CTCF	Skin	Healthy	Fibroblast	HFF	CTCF	ChIP HFF CTCF	encode_tfbs	60	3.43459e-29	28.4641	2.78407	528	119	61711	1317	428545	wgEncodeAwgTfbsUwHffCtcfUniPk.narrowPeak	34878
src_HSC_BMvPB_1	Mesodermal	CTCF	Skin	Transformed	Fibroblast	HFF-Myc	CTCF	ChIP HFF-Myc CTCF	encode_tfbs	60	1.20077e-26	25.9205	2.54387	588	184	76148	1257	414108	wgEncodeAwgTfbsUwHffmycCtcfUniPk.narrowPeak	43806
src_HSC_BMvPB_1	Myeloid	CTCF	Blood	Malignant	HL-60	HL-60	CTCF	ChIP HL-60 CTCF	encode_tfbs	267	2.32063e-19	18.6344	2.86866	310	141	32244	1535	458012	wgEncodeAwgTfbsUwHl60CtcfUniPk.narrowPeak	16681
src_HSC_BMvPB_1	Ectodermal	CTCF	Mamma	Healthy	Epithelial cell	HMEC	CTCF	ChIP HMEC CTCF	encode_tfbs	145	1.87533e-28	27.7269	2.67117	564	140	69368	1281	420888	wgEncodeAwgTfbsBroadHmecCtcfUniPk.narrowPeak	40036
src_HSC_BMvPB_1	Ectodermal	CTCF	Mamma	Healthy	Epithelial cell	HMEC	CTCF	ChIP HMEC CTCF	encode_tfbs	145	1.44666e-25	24.8396	2.43397	633	223	86613	1212	403643	wgEncodeAwgTfbsUwHmecCtcfUniPk.narrowPeak	55875
src_HSC_BMvPB_1	Ectodermal	EZH2	Mamma	Healthy	Epithelial cell	HMEC	EZH2_(39875)	ChIP HMEC EZH2_(39875)	encode_tfbs	145	1	0	0.790883	10	974	3355	1835	486901	wgEncodeAwgTfbsBroadHmecEzh239875UniPk.narrowPeak	4622
src_HSC_BMvPB_1	Mesodermal	CTCF	Mamma	Healthy	Fibroblast	HMF	CTCF	ChIP HMF CTCF	encode_tfbs	60	6.8467e-29	28.1645	2.55178	656	181	87155	1189	403101	wgEncodeAwgTfbsUwHmfCtcfUniPk.narrowPeak	54156
src_HSC_BMvPB_1	Mesodermal	CTCF	Blood vessel	Healthy	Fibroblast	HPAF	CTCF	ChIP HPAF CTCF	encode_tfbs	60	6.44918e-29	28.1905	2.53941	667	187	89381	1178	400875	wgEncodeAwgTfbsUwHpafCtcfUniPk.narrowPeak	56671
src_HSC_BMvPB_1	Endodermal	CTCF	Lung	Healthy	Fibroblast	HPF	CTCF	ChIP HPF CTCF	encode_tfbs	136	2.03428e-29	28.6916	2.64838	606	147	76425	1239	413831	wgEncodeAwgTfbsUwHpfCtcfUniPk.narrowPeak	46140
src_HSC_BMvPB_1	Mesodermal	CTCF	Kidney	Healthy	Epithelial cell	HRE	CTCF	ChIP HRE CTCF	encode_tfbs	60	2.55257e-30	29.593	2.71942	592	128	72563	1253	417693	wgEncodeAwgTfbsUwHreCtcfUniPk.narrowPeak	42283
src_HSC_BMvPB_1	Ectodermal	CTCF	Retina	Healthy	Epithelial cell	HRPEpiC	CTCF	ChIP HRPEpiC CTCF	encode_tfbs	145	6.0431e-29	28.2187	2.5593	652	179	86268	1193	403988	wgEncodeAwgTfbsUwHrpeCtcfUniPk.narrowPeak	53120
src_HSC_BMvPB_1	Mesodermal	CTCF	Muscle	Progenitor	Myocyte	HSMM	CTCF	ChIP HSMM CTCF	encode_tfbs	60	1.68321e-25	24.7739	2.44842	619	217	83814	1226	406442	wgEncodeAwgTfbsBroadHsmmCtcfUniPk.narrowPeak	50909
src_HSC_BMvPB_1	Mesodermal	EZH2	Muscle	Progenitor	Myocyte	HSMM	EZH2_(39875)	ChIP HSMM EZH2_(39875)	encode_tfbs	60	1	0	0.732952	4	1140	1449	1841	488807	wgEncodeAwgTfbsBroadHsmmEzh239875UniPk.narrowPeak	1539
src_HSC_BMvPB_1	Mesodermal	CTCF	Muscle	Progenitor	Myocyte	HSMMtube	CTCF	ChIP HSMMtube CTCF	encode_tfbs	60	1.18702e-30	29.9255	2.67047	632	141	80035	1213	410221	wgEncodeAwgTfbsBroadHsmmtCtcfUniPk.narrowPeak	47936
src_HSC_BMvPB_1	Mesodermal	EZH2	Muscle	Progenitor	Myocyte	HSMMtube	EZH2_(39875)	ChIP HSMMtube EZH2_(39875)	encode_tfbs	60	1	0	0.112883	1	1903	2344	1844	487912	wgEncodeAwgTfbsBroadHsmmtEzh239875UniPk.narrowPeak	2696
src_HSC_BMvPB_1	Mesodermal	CTCF	Blood vessel	Healthy	Endothelial cell	HUVEC	CTCF	ChIP HUVEC CTCF	encode_tfbs	60	2.45237e-29	28.6104	2.74985	548	126	65295	1297	424961	wgEncodeAwgTfbsBroadHuvecCtcfUniPk.narrowPeak	37397
src_HSC_BMvPB_1	Mesodermal	CTCF	Blood vessel	Healthy	Endothelial cell	HUVEC	CTCF	ChIP HUVEC CTCF	encode_tfbs	60	2.27976e-28	27.6421	2.63181	584	153	73360	1261	416896	wgEncodeAwgTfbsUtaHuvecCtcfUniPk.narrowPeak	44018
src_HSC_BMvPB_1	Mesodermal	CTCF	Blood vessel	Healthy	Endothelial cell	HUVEC	CTCF	ChIP HUVEC CTCF	encode_tfbs	60	4.7983e-28	27.3189	2.69887	539	134	65026	1306	425230	wgEncodeAwgTfbsUwHuvecCtcfUniPk.narrowPeak	37905
src_HSC_BMvPB_1	Mesodermal	GATA2	Blood vessel	Healthy	Endothelial cell	HUVEC	GATA-2	ChIP HUVEC GATA-2	encode_tfbs	60	1	0	1.2126	112	614	24807	1733	465449	wgEncodeAwgTfbsSydhHuvecGata2UcdUniPk.narrowPeak	27452
src_HSC_BMvPB_1	Mesodermal	EZH2	Blood vessel	Healthy	Endothelial cell	HUVEC	EZH2_(39875)	ChIP HUVEC EZH2_(39875)	encode_tfbs	60	1	0	0.728405	12	1076	4367	1833	485889	wgEncodeAwgTfbsBroadHuvecEzh239875UniPk.narrowPeak	6232
src_HSC_BMvPB_1	Mesodermal	CJUN	Blood vessel	Healthy	Endothelial cell	HUVEC	c-Jun	ChIP HUVEC c-Jun	encode_tfbs	60	1	0	0.765666	84	1365	28751	1761	461505	wgEncodeAwgTfbsSydhHuvecCjunUniPk.narrowPeak	29522
src_HSC_BMvPB_1	Mesodermal	CFOS	Blood vessel	Healthy	Endothelial cell	HUVEC	c-Fos	ChIP HUVEC c-Fos	encode_tfbs	60	1	0	0.762801	125	1481	42644	1720	447612	wgEncodeAwgTfbsSydhHuvecCfosUcdUniPk.narrowPeak	46722
src_HSC_BMvPB_1	Mesodermal	MAX	Blood vessel	Healthy	Endothelial cell	HUVEC	Max	ChIP HUVEC Max	encode_tfbs	60	1	0	0.547282	21	1488	10101	1824	480155	wgEncodeAwgTfbsSydhHuvecMaxUniPk.narrowPeak	9122
src_HSC_BMvPB_1	Mesodermal	POL2(B)	Blood vessel	Healthy	Endothelial cell	HUVEC	Pol2(b)	ChIP HUVEC Pol2(b)	encode_tfbs	60	1	0	0.211858	4	1798	4977	1841	485279	wgEncodeAwgTfbsBroadHuvecPol2bUniPk.narrowPeak	5295
src_HSC_BMvPB_1	Mesodermal	CMYC	Blood vessel	Healthy	Endothelial cell	HUVEC	c-Myc	ChIP HUVEC c-Myc	encode_tfbs	60	1	0	0.227065	5	1780	5798	1840	484458	wgEncodeAwgTfbsUtaHuvecCmycUniPk.narrowPeak	5144
src_HSC_BMvPB_1	Mesodermal	POL24H8	Blood vessel	Healthy	Endothelial cell	HUVEC	Pol2-4H8	ChIP HUVEC Pol2-4H8	encode_tfbs	60	1	0	0.481195	53	1774	28388	1792	461868	wgEncodeAwgTfbsHaibHuvecPol24h8V0416101UniPk.narrowPeak	32519
src_HSC_BMvPB_1	Mesodermal	POL2	Blood vessel	Healthy	Endothelial cell	HUVEC	Pol2	ChIP HUVEC Pol2	encode_tfbs	60	1	0	0.298093	18	1800	15685	1827	474571	wgEncodeAwgTfbsHaibHuvecPol2Pcr1xUniPk.narrowPeak	19248
src_HSC_BMvPB_1	Mesodermal	POL2	Blood vessel	Healthy	Endothelial cell	HUVEC	Pol2	ChIP HUVEC Pol2	encode_tfbs	60	1	0	0.158319	6	1861	9900	1839	480356	wgEncodeAwgTfbsSydhHuvecPol2UniPk.narrowPeak	12300
src_HSC_BMvPB_1	Mesodermal	POL2	Blood vessel	Healthy	Endothelial cell	HUVEC	Pol2	ChIP HUVEC Pol2	encode_tfbs	60	1	0	0.079214	4	1923	13089	1841	477167	wgEncodeAwgTfbsUtaHuvecPol2UniPk.narrowPeak	17183
src_HSC_BMvPB_1	Mesodermal	CTCF	Placenta	Healthy	Fibroblast	HVMF	CTCF	ChIP HVMF CTCF	encode_tfbs	60	7.27629e-27	26.1381	2.53919	598	188	77882	1247	412374	wgEncodeAwgTfbsUwHvmfCtcfUniPk.narrowPeak	46446
src_HSC_BMvPB_1	Ectodermal	CTCF	Cervix	Malignant	Epithelial cell	HeLa-S3	CTCF	ChIP HeLa-S3 CTCF	encode_tfbs	145	2.6965e-30	29.5692	2.61752	657	162	85516	1188	404740	wgEncodeAwgTfbsBroadHelas3CtcfUniPk.narrowPeak	52762
src_HSC_BMvPB_1	Ectodermal	RAD21	Cervix	Malignant	Epithelial cell	HeLa-S3	Rad21	ChIP HeLa-S3 Rad21	encode_tfbs	145	1.61119e-29	28.7929	2.74162	557	127	66795	1288	423461	wgEncodeAwgTfbsSydhHelas3Rad21IggrabUniPk.narrowPeak	43416
src_HSC_BMvPB_1	Ectodermal	SMC3	Cervix	Malignant	Epithelial cell	HeLa-S3	SMC3_(ab9263)	ChIP HeLa-S3 SMC3_(ab9263)	encode_tfbs	145	4.46425e-29	28.3503	2.78945	523	118	60894	1322	429362	wgEncodeAwgTfbsSydhHelas3Smc3ab9263IggrabUniPk.narrowPeak	39561
src_HSC_BMvPB_1	Ectodermal	CTCF	Cervix	Malignant	Epithelial cell	HeLa-S3	CTCF	ChIP HeLa-S3 CTCF	encode_tfbs	145	1.03663e-28	27.9844	2.69941	556	133	67547	1289	422709	wgEncodeAwgTfbsUwHelas3CtcfUniPk.narrowPeak	38386
src_HSC_BMvPB_1	Ectodermal	CTCF	Cervix	Malignant	Epithelial cell	HeLa-S3	CTCF	ChIP HeLa-S3 CTCF	encode_tfbs	145	7.08177e-27	26.1499	2.45815	661	215	90736	1184	399520	wgEncodeAwgTfbsUtaHelas3CtcfUniPk.narrowPeak	58789
src_HSC_BMvPB_1	Ectodermal	RFX5	Cervix	Malignant	Epithelial cell	HeLa-S3	RFX5_(200-401-194)	ChIP HeLa-S3 RFX5_(200-401-194)	encode_tfbs	145	1	0	1.47633	129	451	23754	1716	466502	wgEncodeAwgTfbsSydhHelas3Rfx5200401194IggrabUniPk.narrowPeak	19281
src_HSC_BMvPB_1	Ectodermal	SPT20	Cervix	Malignant	Epithelial cell	HeLa-S3	SPT20	ChIP HeLa-S3 SPT20	encode_tfbs	145	1	0	1.74648	10	860	1525	1835	488731	wgEncodeAwgTfbsSydhHelas3Spt20UniPk.narrowPeak	4088
src_HSC_BMvPB_1	Ectodermal	CEBPB	Cervix	Malignant	Epithelial cell	HeLa-S3	CEBPB	ChIP HeLa-S3 CEBPB	encode_tfbs	145	1	0	1.09161	200	683	49130	1645	441126	wgEncodeAwgTfbsSydhHelas3CebpbIggrabUniPk.narrowPeak	60996
src_HSC_BMvPB_1	Ectodermal	NRSF	Cervix	Malignant	Epithelial cell	HeLa-S3	NRSF	ChIP HeLa-S3 NRSF	encode_tfbs	145	1	0	1.14187	35	650	8164	1810	482092	wgEncodeAwgTfbsHaibHelas3NrsfPcr1xUniPk.narrowPeak	10246
src_HSC_BMvPB_1	Ectodermal	MAFK	Cervix	Malignant	Epithelial cell	HeLa-S3	MafK_(ab50322)	ChIP HeLa-S3 MafK_(ab50322)	encode_tfbs	145	1	0	1.06389	46	710	11506	1799	478750	wgEncodeAwgTfbsSydhHelas3MafkIggrabUniPk.narrowPeak	14183
src_HSC_BMvPB_1	Ectodermal	ZNF143	Cervix	Malignant	Epithelial cell	HeLa-S3	Znf143_(16618-1-AP)	ChIP HeLa-S3 Znf143_(16618-1-AP)	encode_tfbs	145	1	0	1.06178	38	713	9521	1807	480735	wgEncodeAwgTfbsSydhHelas3Znf143IggrabUniPk.narrowPeak	7048
src_HSC_BMvPB_1	Ectodermal	BRF2	Cervix	Malignant	Epithelial cell	HeLa-S3	BRF2	ChIP HeLa-S3 BRF2	encode_tfbs	145	1	0	1.77189	1	1523	150	1844	490106	wgEncodeAwgTfbsSydhHelas3Brf2UniPk.narrowPeak	302
src_HSC_BMvPB_1	Ectodermal	BDP1	Cervix	Malignant	Epithelial cell	HeLa-S3	BDP1	ChIP HeLa-S3 BDP1	encode_tfbs	145	1	0	1.14798	2	1336	463	1843	489793	wgEncodeAwgTfbsSydhHelas3Bdp1UniPk.narrowPeak	505
src_HSC_BMvPB_1	Ectodermal	TFIIIC110	Cervix	Malignant	Epithelial cell	HeLa-S3	TFIIIC-110	ChIP HeLa-S3 TFIIIC-110	encode_tfbs	145	1	0	0.994055	10	860	2673	1835	487583	wgEncodeAwgTfbsSydhHelas3Tf3c110UniPk.narrowPeak	2613
src_HSC_BMvPB_1	Ectodermal	ZZZ3	Cervix	Malignant	Epithelial cell	HeLa-S3	ZZZ3	ChIP HeLa-S3 ZZZ3	encode_tfbs	145	1	0	1.21345	1	1523	219	1844	490037	wgEncodeAwgTfbsSydhHelas3Zzz3UniPk.narrowPeak	251
src_HSC_BMvPB_1	Ectodermal	RPC155	Cervix	Malignant	Epithelial cell	HeLa-S3	RPC155	ChIP HeLa-S3 RPC155	encode_tfbs	145	1	0	0.918701	8	928	2313	1837	487943	wgEncodeAwgTfbsSydhHelas3Rpc155UniPk.narrowPeak	2664
src_HSC_BMvPB_1	Ectodermal	GTF2F1	Cervix	Malignant	Epithelial cell	HeLa-S3	GTF2F1_(AB28179)	ChIP HeLa-S3 GTF2F1_(AB28179)	encode_tfbs	145	1	0	0.93238	46	865	13086	1799	477170	wgEncodeAwgTfbsSydhHelas3Gtf2f1ab28179IggrabUniPk.narrowPeak	11728
src_HSC_BMvPB_1	Ectodermal	STAT3	Cervix	Malignant	Epithelial cell	HeLa-S3	STAT3	ChIP HeLa-S3 STAT3	encode_tfbs	145	1	0	0.896126	49	960	14485	1796	475771	wgEncodeAwgTfbsSydhHelas3Stat3IggrabUniPk.narrowPeak	13832
src_HSC_BMvPB_1	Ectodermal	USF2	Cervix	Malignant	Epithelial cell	HeLa-S3	USF2	ChIP HeLa-S3 USF2	encode_tfbs	145	1	0	0.887992	44	968	13127	1801	477129	wgEncodeAwgTfbsSydhHelas3Usf2IggmusUniPk.narrowPeak	12304
src_HSC_BMvPB_1	Ectodermal	ZKSCAN1	Cervix	Malignant	Epithelial cell	HeLa-S3	ZKSCAN1_(HPA006672)	ChIP HeLa-S3 ZKSCAN1_(HPA006672)	encode_tfbs	145	1	0	0.779533	14	1029	4762	1831	485494	wgEncodeAwgTfbsSydhHelas3Zkscan1hpa006672IggrabUniPk.narrowPeak	4130
src_HSC_BMvPB_1	Ectodermal	IRF3	Cervix	Malignant	Epithelial cell	HeLa-S3	IRF3	ChIP HeLa-S3 IRF3	encode_tfbs	145	1	0	0.599293	4	1248	1771	1841	488485	wgEncodeAwgTfbsSydhHelas3Irf3IggrabUniPk.narrowPeak	1587
src_HSC_BMvPB_1	Ectodermal	EZH2	Cervix	Malignant	Epithelial cell	HeLa-S3	EZH2_(39875)	ChIP HeLa-S3 EZH2_(39875)	encode_tfbs	145	1	0	0.414876	1	1556	640	1844	489616	wgEncodeAwgTfbsBroadHelas3Ezh239875UniPk.narrowPeak	1816
src_HSC_BMvPB_1	Ectodermal	STAT1	Cervix	Malignant	Epithelial cell	HeLa-S3	STAT1	ChIP HeLa-S3 STAT1	encode_tfbs	145	1	0	0.82146	50	1140	16079	1795	474177	wgEncodeAwgTfbsSydhHelas3Stat1Ifng30UniPk.narrowPeak	16156
src_HSC_BMvPB_1	Ectodermal	PRDM1	Cervix	Malignant	Epithelial cell	HeLa-S3	PRDM1_(9115)	ChIP HeLa-S3 PRDM1_(9115)	encode_tfbs	145	1	0	0.657678	12	1171	4832	1833	485424	wgEncodeAwgTfbsSydhHelas3Prdm19115IggrabUniPk.narrowPeak	4576
src_HSC_BMvPB_1	Ectodermal	NFYA	Cervix	Malignant	Epithelial cell	HeLa-S3	NF-YA	ChIP HeLa-S3 NF-YA	encode_tfbs	145	1	0	0.653578	17	1245	6878	1828	483378	wgEncodeAwgTfbsSydhHelas3NfyaIggrabUniPk.narrowPeak	5978
src_HSC_BMvPB_1	Ectodermal	P300	Cervix	Malignant	Epithelial cell	HeLa-S3	p300_(SC-584)	ChIP HeLa-S3 p300_(SC-584)	encode_tfbs	145	1	0	0.796945	73	1255	24097	1772	466159	wgEncodeAwgTfbsSydhHelas3P300sc584sc584IggrabUniPk.narrowPeak	25852
src_HSC_BMvPB_1	Ectodermal	JUND	Cervix	Malignant	Epithelial cell	HeLa-S3	JunD	ChIP HeLa-S3 JunD	encode_tfbs	145	1	0	0.817644	100	1264	32110	1745	458146	wgEncodeAwgTfbsSydhHelas3JundIggrabUniPk.narrowPeak	31633
src_HSC_BMvPB_1	Ectodermal	COREST	Cervix	Malignant	Epithelial cell	HeLa-S3	COREST_(sc-30189)	ChIP HeLa-S3 COREST_(sc-30189)	encode_tfbs	145	1	0	0.750393	51	1285	17895	1794	472361	wgEncodeAwgTfbsSydhHelas3Corestsc30189IggrabUniPk.narrowPeak	16319
src_HSC_BMvPB_1	Ectodermal	CMYC	Cervix	Malignant	Epithelial cell	HeLa-S3	c-Myc	ChIP HeLa-S3 c-Myc	encode_tfbs	145	1	0	0.479119	6	1453	3316	1839	486940	wgEncodeAwgTfbsUtaHelas3CmycUniPk.narrowPeak	2835
src_HSC_BMvPB_1	Ectodermal	BRCA1	Cervix	Malignant	Epithelial cell	HeLa-S3	BRCA1_(A300-000A)	ChIP HeLa-S3 BRCA1_(A300-000A)	encode_tfbs	145	1	0	0.661164	23	1287	9185	1822	481071	wgEncodeAwgTfbsSydhHelas3Brca1a300IggrabUniPk.narrowPeak	8112
src_HSC_BMvPB_1	Ectodermal	NFYB	Cervix	Malignant	Epithelial cell	HeLa-S3	NF-YB	ChIP HeLa-S3 NF-YB	encode_tfbs	145	1	0	0.610564	16	1292	6925	1829	483331	wgEncodeAwgTfbsSydhHelas3NfybIggrabUniPk.narrowPeak	7156
src_HSC_BMvPB_1	Ectodermal	BAF170	Cervix	Malignant	Epithelial cell	HeLa-S3	BAF170	ChIP HeLa-S3 BAF170	encode_tfbs	145	1	0	0.44048	5	1503	3006	1840	487250	wgEncodeAwgTfbsSydhHelas3Baf170IggmusUniPk.narrowPeak	2631
src_HSC_BMvPB_1	Ectodermal	TCF7L2	Cervix	Malignant	Epithelial cell	HeLa-S3	TCF7L2	ChIP HeLa-S3 TCF7L2	encode_tfbs	145	1	0	0.398081	5	1574	3324	1840	486932	wgEncodeAwgTfbsSydhHelas3Tcf7l2UcdUniPk.narrowPeak	3198
src_HSC_BMvPB_1	Ectodermal	CFOS	Cervix	Malignant	Epithelial cell	HeLa-S3	c-Fos	ChIP HeLa-S3 c-Fos	encode_tfbs	145	1	0	0.622531	24	1376	10164	1821	480092	wgEncodeAwgTfbsSydhHelas3CfosUniPk.narrowPeak	9325
src_HSC_BMvPB_1	Ectodermal	CMYC	Cervix	Malignant	Epithelial cell	HeLa-S3	c-Myc	ChIP HeLa-S3 c-Myc	encode_tfbs	145	1	0	0.630414	28	1405	11698	1817	478558	wgEncodeAwgTfbsSydhHelas3CmycUniPk.narrowPeak	10225
src_HSC_BMvPB_1	Ectodermal	TR4	Cervix	Malignant	Epithelial cell	HeLa-S3	TR4	ChIP HeLa-S3 TR4	encode_tfbs	145	1	0	0.237171	2	1771	2233	1843	488023	wgEncodeAwgTfbsSydhHelas3Tr4UniPk.narrowPeak	2113
src_HSC_BMvPB_1	Ectodermal	GABP	Cervix	Malignant	Epithelial cell	HeLa-S3	GABP	ChIP HeLa-S3 GABP	encode_tfbs	145	1	0	0.484461	13	1476	7077	1832	483179	wgEncodeAwgTfbsHaibHelas3GabpPcr1xUniPk.narrowPeak	6755
src_HSC_BMvPB_1	Ectodermal	POL2(B)	Cervix	Malignant	Epithelial cell	HeLa-S3	Pol2(b)	ChIP HeLa-S3 Pol2(b)	encode_tfbs	145	1	0	0.190085	2	1823	2783	1843	487473	wgEncodeAwgTfbsBroadHelas3Pol2bUniPk.narrowPeak	3147
src_HSC_BMvPB_1	Ectodermal	TBP	Cervix	Malignant	Epithelial cell	HeLa-S3	TBP	ChIP HeLa-S3 TBP	encode_tfbs	145	1	0	0.580487	36	1548	16250	1809	474006	wgEncodeAwgTfbsSydhHelas3TbpIggrabUniPk.narrowPeak	18484
src_HSC_BMvPB_1	Ectodermal	CJUN	Cervix	Malignant	Epithelial cell	HeLa-S3	c-Jun	ChIP HeLa-S3 c-Jun	encode_tfbs	145	1	0	0.608639	52	1584	22298	1793	467958	wgEncodeAwgTfbsSydhHelas3CjunIggrabUniPk.narrowPeak	21902
src_HSC_BMvPB_1	Ectodermal	E2F6	Cervix	Malignant	Epithelial cell	HeLa-S3	E2F6	ChIP HeLa-S3 E2F6	encode_tfbs	145	1	0	0.268289	5	1733	4916	1840	485340	wgEncodeAwgTfbsSydhHelas3E2f6UniPk.narrowPeak	4774
src_HSC_BMvPB_1	Ectodermal	TCF7L2	Cervix	Malignant	Epithelial cell	HeLa-S3	TCF7L2_C9B9_(2565)	ChIP HeLa-S3 TCF7L2_C9B9_(2565)	encode_tfbs	145	1	0	0.560773	39	1603	18179	1806	472077	wgEncodeAwgTfbsSydhHelas3Tcf7l2c9b92565UcdUniPk.narrowPeak	19240
src_HSC_BMvPB_1	Ectodermal	CHD2	Cervix	Malignant	Epithelial cell	HeLa-S3	CHD2_(AB68301)	ChIP HeLa-S3 CHD2_(AB68301)	encode_tfbs	145	1	0	0.566111	43	1618	19829	1802	470427	wgEncodeAwgTfbsSydhHelas3Chd2IggrabUniPk.narrowPeak	20496
src_HSC_BMvPB_1	Ectodermal	BAF155	Cervix	Malignant	Epithelial cell	HeLa-S3	BAF155	ChIP HeLa-S3 BAF155	encode_tfbs	145	1	0	0.384302	13	1622	8888	1832	481368	wgEncodeAwgTfbsSydhHelas3Baf155IggmusUniPk.narrowPeak	8648
src_HSC_BMvPB_1	Ectodermal	ELK1	Cervix	Malignant	Epithelial cell	HeLa-S3	ELK1_(1277-1)	ChIP HeLa-S3 ELK1_(1277-1)	encode_tfbs	145	1	0	0.242954	5	1765	5423	1840	484833	wgEncodeAwgTfbsSydhHelas3Elk112771IggrabUniPk.narrowPeak	4806
src_HSC_BMvPB_1	Ectodermal	MAX	Cervix	Malignant	Epithelial cell	HeLa-S3	Max	ChIP HeLa-S3 Max	encode_tfbs	145	1	0	0.60521	65	1648	27897	1780	462359	wgEncodeAwgTfbsSydhHelas3MaxIggrabUniPk.narrowPeak	29644
src_HSC_BMvPB_1	Ectodermal	MXI1	Cervix	Malignant	Epithelial cell	HeLa-S3	Mxi1_(AF4185)	ChIP HeLa-S3 Mxi1_(AF4185)	encode_tfbs	145	1	0	0.421245	19	1656	11818	1826	478438	wgEncodeAwgTfbsSydhHelas3Mxi1af4185IggrabUniPk.narrowPeak	12007
src_HSC_BMvPB_1	Ectodermal	AP2GAMMA	Cervix	Malignant	Epithelial cell	HeLa-S3	AP-2gamma	ChIP HeLa-S3 AP-2gamma	encode_tfbs	145	1	0	0.560519	49	1657	22755	1796	467501	wgEncodeAwgTfbsSydhHelas3Ap2gammaUniPk.narrowPeak	25449
src_HSC_BMvPB_1	Ectodermal	AP2ALPHA	Cervix	Malignant	Epithelial cell	HeLa-S3	AP-2alpha	ChIP HeLa-S3 AP-2alpha	encode_tfbs	145	1	0	0.511579	35	1658	17856	1810	472400	wgEncodeAwgTfbsSydhHelas3Ap2alphaUniPk.narrowPeak	18965
src_HSC_BMvPB_1	Ectodermal	INI1	Cervix	Malignant	Epithelial cell	HeLa-S3	Ini1	ChIP HeLa-S3 Ini1	encode_tfbs	145	1	0	0.293475	9	1705	8055	1836	482201	wgEncodeAwgTfbsSydhHelas3Ini1IggmusUniPk.narrowPeak	7779
src_HSC_BMvPB_1	Ectodermal	MAZ	Cervix	Malignant	Epithelial cell	HeLa-S3	MAZ_(ab85725)	ChIP HeLa-S3 MAZ_(ab85725)	encode_tfbs	145	1	0	0.401697	22	1713	14299	1823	475957	wgEncodeAwgTfbsSydhHelas3Mazab85725IggrabUniPk.narrowPeak	13405
src_HSC_BMvPB_1	Ectodermal	ELK4	Cervix	Malignant	Epithelial cell	HeLa-S3	ELK4	ChIP HeLa-S3 ELK4	encode_tfbs	145	1	0	0.167586	4	1851	6275	1841	483981	wgEncodeAwgTfbsSydhHelas3Elk4UcdUniPk.narrowPeak	5915
src_HSC_BMvPB_1	Ectodermal	POL2(PHOSPHOS2)	Cervix	Malignant	Epithelial cell	HeLa-S3	Pol2(phosphoS2)	ChIP HeLa-S3 Pol2(phosphoS2)	encode_tfbs	145	1	0	0.29494	12	1733	10645	1833	479611	wgEncodeAwgTfbsSydhHelas3Pol2s2IggrabUniPk.narrowPeak	12795
src_HSC_BMvPB_1	Ectodermal	TAF1	Cervix	Malignant	Epithelial cell	HeLa-S3	TAF1	ChIP HeLa-S3 TAF1	encode_tfbs	145	1	0	0.334226	17	1751	13272	1828	476984	wgEncodeAwgTfbsHaibHelas3Taf1Pcr1xUniPk.narrowPeak	16094
src_HSC_BMvPB_1	Ectodermal	E2F1	Cervix	Malignant	Epithelial cell	HeLa-S3	E2F1	ChIP HeLa-S3 E2F1	encode_tfbs	145	1	0	0.0538609	1	1934	4887	1844	485369	wgEncodeAwgTfbsSydhHelas3E2f1UniPk.narrowPeak	5114
src_HSC_BMvPB_1	Ectodermal	POL2	Cervix	Malignant	Epithelial cell	HeLa-S3	Pol2	ChIP HeLa-S3 Pol2	encode_tfbs	145	1	0	0.245851	17	1863	17869	1828	472387	wgEncodeAwgTfbsHaibHelas3Pol2Pcr1xUniPk.narrowPeak	25322
src_HSC_BMvPB_1	Ectodermal	HAE2F1	Cervix	Malignant	Epithelial cell	HeLa-S3	HA-E2F1	ChIP HeLa-S3 HA-E2F1	encode_tfbs	145	1	0	0.0283943	1	1942	9188	1844	481068	wgEncodeAwgTfbsSydhHelas3Hae2f1UniPk.narrowPeak	10277
src_HSC_BMvPB_1	Ectodermal	POL2	Cervix	Malignant	Epithelial cell	HeLa-S3	Pol2	ChIP HeLa-S3 Pol2	encode_tfbs	145	1	0	0.103478	5	1910	12546	1840	477710	wgEncodeAwgTfbsUtaHelas3Pol2UniPk.narrowPeak	15732
src_HSC_BMvPB_1	Ectodermal	POL2	Cervix	Malignant	Epithelial cell	HeLa-S3	Pol2	ChIP HeLa-S3 Pol2	encode_tfbs	145	1	0	0.154098	9	1901	15117	1836	475139	wgEncodeAwgTfbsSydhHelas3Pol2UniPk.narrowPeak	21259
src_HSC_BMvPB_1	Ectodermal	BRF1	Cervix	Malignant	Epithelial cell	HeLa-S3	BRF1	ChIP HeLa-S3 BRF1	encode_tfbs	145	1	0	0	0	1947	147	1845	490109	wgEncodeAwgTfbsSydhHelas3Brf1UniPk.narrowPeak	190
src_HSC_BMvPB_1	Ectodermal	BRG1	Cervix	Malignant	Epithelial cell	HeLa-S3	Brg1	ChIP HeLa-S3 Brg1	encode_tfbs	145	1	0	0	0	1947	1486	1845	488770	wgEncodeAwgTfbsSydhHelas3Brg1IggmusUniPk.narrowPeak	1356
src_HSC_BMvPB_1	Ectodermal	E2F4	Cervix	Malignant	Epithelial cell	HeLa-S3	E2F4	ChIP HeLa-S3 E2F4	encode_tfbs	145	1	0	0	0	1947	2902	1845	487354	wgEncodeAwgTfbsSydhHelas3E2f4UniPk.narrowPeak	2830
src_HSC_BMvPB_1	Ectodermal	NRF1	Cervix	Malignant	Epithelial cell	HeLa-S3	Nrf1	ChIP HeLa-S3 Nrf1	encode_tfbs	145	1	0	0	0	1947	3201	1845	487055	wgEncodeAwgTfbsSydhHelas3Nrf1IggmusUniPk.narrowPeak	2914
src_HSC_BMvPB_1	Ectodermal	ZNF274	Cervix	Malignant	Epithelial cell	HeLa-S3	ZNF274	ChIP HeLa-S3 ZNF274	encode_tfbs	145	1	0	0	0	1947	7	1845	490249	wgEncodeAwgTfbsSydhHelas3Znf274UcdUniPk.narrowPeak	101
src_HSC_BMvPB_1	Early hematopoietic	CTCF	Blood	Progenitor	Hematopoietic cell	Hematopoietic Stem and Progenitor Cells	CTCF	Mobilised CD34+ cells isolated from the healthly peripheral blood.	codex	15	6.79101e-19	18.1681	2.76664	324	139	35047	1521	455209	GSM651541_CTCF.bed	18616
src_HSC_BMvPB_1	Early hematopoietic	GATA2	Blood	Progenitor	Hematopoietic cell	Hematopoietic Stem and Progenitor Cells	GATA2	Mobilised CD34+ cells isolated from the healthly peripheral blood.	codex	15	1	0	1.88568	52	338	7426	1793	482830	GSM1097883_GATA2.bed	7044
src_HSC_BMvPB_1	Early hematopoietic	TCF7L2	Blood	Progenitor	Hematopoietic cell	Hematopoietic Stem and Progenitor Cells	TCF7L2	Mobilised CD34+ cells isolated from the healthly peripheral blood were expanded	codex	15	1	0	1.70508	40	425	6290	1805	483966	GSM722402_TCFL72.bed	6211
src_HSC_BMvPB_1	Early hematopoietic	TCF7L2	Blood	Progenitor	Hematopoietic cell	Hematopoietic Stem and Progenitor Cells	TCF7L2	Mobilised CD34+ cells isolated from the healthly peripheral blood were expanded	codex	15	1	0	1.56507	54	411	9266	1791	480990	GSM722400_TCF7L2.bed	9713
src_HSC_BMvPB_1	Early hematopoietic	LYL1	Blood	Progenitor	Hematopoietic cell	Hematopoietic Stem and Progenitor Cells	LYL1	Mobilised CD34+ cells isolated from the healthly peripheral blood.	codex	15	1	0	1.90673	16	685	2239	1829	488017	GSM1097882_LYL1.bed	1971
src_HSC_BMvPB_1	Early hematopoietic	FLI1	Blood	Progenitor	Hematopoietic cell	Hematopoietic Stem and Progenitor Cells	FLI1	Mobilised CD34+ cells isolated from the healthly peripheral blood.	codex	15	1	0	1.34237	59	524	11775	1786	478481	GSM1097880_FLI1.bed	10742
src_HSC_BMvPB_1	Early hematopoietic	RUNX1	Blood	Progenitor	Hematopoietic cell	Hematopoietic Stem and Progenitor Cells	RUNX1	Mobilised CD34+ cells isolated from the healthly peripheral blood.	codex	15	1	0	1.26266	73	577	15490	1772	474766	GSM1097884_RUNX1.bed	14276
src_HSC_BMvPB_1	Early hematopoietic	LMO2	Blood	Progenitor	Hematopoietic cell	Hematopoietic Stem and Progenitor Cells	LMO2	Mobilised CD34+ cells isolated from the healthly peripheral blood.	codex	15	1	0	1.42069	11	825	2061	1834	488195	GSM1097885_LMO2.bed	1788
src_HSC_BMvPB_1	Early hematopoietic	ERG	Blood	Progenitor	Hematopoietic cell	Hematopoietic Stem and Progenitor Cells	ERG	Mobilised CD34+ cells isolated from the healthly peripheral blood.	codex	15	1	0	1.24343	16	685	3425	1829	486831	GSM1097879_ERG.bed	2782
src_HSC_BMvPB_1	Early hematopoietic	TCF7L2	Blood	Progenitor	Hematopoietic cell	Hematopoietic Stem and Progenitor Cells	TCF7L2	Mobilised CD34+ cells isolated from the healthly peripheral blood were expanded	codex	15	1	0	1.22547	18	646	3910	1827	486346	GSM722401_TCFL72.bed	3738
src_HSC_BMvPB_1	Early hematopoietic	SMARCA4	Blood	Progenitor	Hematopoietic cell	Hematopoietic Stem and Progenitor Cells	SMARCA4	Mobilised CD34+ cells isolated from the healthly peripheral blood.	codex	15	1	0	1.13551	36	654	8444	1809	481812	GSM651552_BRG1.bed	6458
src_HSC_BMvPB_1	Early hematopoietic	TAL1	Blood	Progenitor	Hematopoietic cell	Hematopoietic Stem and Progenitor Cells	TAL1	Mobilised CD34+ cells isolated from the healthly peripheral blood.	codex	15	1	0	1.34712	3	1244	592	1842	489664	GSM1097881_SCL.bed	528
src_HSC_BMvPB_1	Endodermal	RAD21	Liver	Malignant	Liver cell	HepG2	Rad21	ChIP HepG2 Rad21	encode_tfbs	136	1.4919e-32	31.8263	2.89246	563	104	64623	1282	425633	wgEncodeAwgTfbsSydhHepg2Rad21IggrabUniPk.narrowPeak	37227
src_HSC_BMvPB_1	Endodermal	SMC3	Liver	Malignant	Liver cell	HepG2	SMC3_(ab9263)	ChIP HepG2 SMC3_(ab9263)	encode_tfbs	136	2.2878e-30	29.6406	2.95995	488	125	53110	1357	437146	wgEncodeAwgTfbsSydhHepg2Smc3ab9263IggrabUniPk.narrowPeak	30793
src_HSC_BMvPB_1	Endodermal	CTCF	Liver	Malignant	Liver cell	HepG2	CTCF	ChIP HepG2 CTCF	encode_tfbs	136	4.4566e-30	29.351	2.71717	586	129	71703	1259	418553	wgEncodeAwgTfbsUtaHepg2CtcfUniPk.narrowPeak	40790
src_HSC_BMvPB_1	Endodermal	RAD21	Liver	Malignant	Liver cell	HepG2	Rad21	ChIP HepG2 Rad21	encode_tfbs	136	2.45017e-29	28.6108	2.58073	650	173	85339	1195	404917	wgEncodeAwgTfbsHaibHepg2Rad21V0416101UniPk.narrowPeak	54305
src_HSC_BMvPB_1	Endodermal	CTCF	Liver	Malignant	Liver cell	HepG2	CTCF	ChIP HepG2 CTCF	encode_tfbs	136	5.04792e-28	27.2969	2.56421	617	177	80325	1228	409931	wgEncodeAwgTfbsBroadHepg2CtcfUniPk.narrowPeak	46435
src_HSC_BMvPB_1	Endodermal	CTCF	Liver	Malignant	Liver cell	HepG2	CTCF_(SC-5916)	ChIP HepG2 CTCF_(SC-5916)	encode_tfbs	136	9.54533e-28	27.0202	2.49386	662	202	89847	1183	400409	wgEncodeAwgTfbsHaibHepg2Ctcfsc5916V0416101UniPk.narrowPeak	55761
src_HSC_BMvPB_1	Endodermal	CTCF	Liver	Malignant	Liver cell	HepG2	CTCF	ChIP HepG2 CTCF	encode_tfbs	136	1.35676e-24	23.8675	2.42401	607	226	82481	1238	407775	wgEncodeAwgTfbsUwHepg2CtcfUniPk.narrowPeak	48694
src_HSC_BMvPB_1	Endodermal	ARID3A	Liver	Malignant	Liver cell	HepG2	ARID3A_(NB100-279)	ChIP HepG2 ARID3A_(NB100-279)	encode_tfbs	136	1	0	1.27046	94	572	19876	1751	470380	wgEncodeAwgTfbsSydhHepg2Arid3anb100279IggrabUniPk.narrowPeak	17622
src_HSC_BMvPB_1	Endodermal	SP2	Liver	Malignant	Liver cell	HepG2	SP2_(SC-643)	ChIP HepG2 SP2_(SC-643)	encode_tfbs	136	1	0	1.50077	15	714	2663	1830	487593	wgEncodeAwgTfbsHaibHepg2Sp2V0422111UniPk.narrowPeak	2626
src_HSC_BMvPB_1	Endodermal	NRSF	Liver	Malignant	Liver cell	HepG2	NRSF	ChIP HepG2 NRSF	encode_tfbs	136	1	0	1.16215	25	636	5727	1820	484529	wgEncodeAwgTfbsHaibHepg2NrsfPcr2xUniPk.narrowPeak	6022
src_HSC_BMvPB_1	Endodermal	MAFF	Liver	Malignant	Liver cell	HepG2	MafF_(M8194)	ChIP HepG2 MafF_(M8194)	encode_tfbs	136	1	0	1.06596	72	707	17991	1773	472265	wgEncodeAwgTfbsSydhHepg2Maffm8194IggrabUniPk.narrowPeak	37635
src_HSC_BMvPB_1	Endodermal	IRF3	Liver	Malignant	Liver cell	HepG2	IRF3	ChIP HepG2 IRF3	encode_tfbs	136	1	0	1.39203	4	1140	764	1841	489492	wgEncodeAwgTfbsSydhHepg2Irf3IggrabUniPk.narrowPeak	684
src_HSC_BMvPB_1	Endodermal	MAFK	Liver	Malignant	Liver cell	HepG2	MafK_(SC-477)	ChIP HepG2 MafK_(SC-477)	encode_tfbs	136	1	0	1.06104	73	714	18324	1772	471932	wgEncodeAwgTfbsSydhHepg2Mafksc477IggrabUniPk.narrowPeak	37623
src_HSC_BMvPB_1	Endodermal	MAFK	Liver	Malignant	Liver cell	HepG2	MafK_(ab50322)	ChIP HepG2 MafK_(ab50322)	encode_tfbs	136	1	0	0.948375	86	864	24035	1759	466221	wgEncodeAwgTfbsSydhHepg2Mafkab50322IggrabUniPk.narrowPeak	61936
src_HSC_BMvPB_1	Endodermal	BRCA1	Liver	Malignant	Liver cell	HepG2	BRCA1_(A300-000A)	ChIP HepG2 BRCA1_(A300-000A)	encode_tfbs	136	1	0	0.743205	5	1076	1786	1840	488470	wgEncodeAwgTfbsSydhHepg2Brca1a300IggrabUniPk.narrowPeak	1496
src_HSC_BMvPB_1	Endodermal	TCF7L2	Liver	Malignant	Liver cell	HepG2	TCF7L2	ChIP HepG2 TCF7L2	encode_tfbs	136	1	0	0.717093	7	1083	2590	1838	487666	wgEncodeAwgTfbsSydhHepg2Tcf7l2UcdUniPk.narrowPeak	2742
src_HSC_BMvPB_1	Endodermal	HSF1	Liver	Malignant	Liver cell	HepG2	HSF1	ChIP HepG2 HSF1	encode_tfbs	136	1	0	0.642619	4	1187	1652	1841	488604	wgEncodeAwgTfbsSydhHepg2Hsf1ForsklnUniPk.narrowPeak	1432
src_HSC_BMvPB_1	Endodermal	SRF	Liver	Malignant	Liver cell	HepG2	SRF	ChIP HepG2 SRF	encode_tfbs	136	1	0	0.768197	16	1060	5520	1829	484736	wgEncodeAwgTfbsHaibHepg2SrfV0416101UniPk.narrowPeak	5314
src_HSC_BMvPB_1	Endodermal	EZH2	Liver	Malignant	Liver cell	HepG2	EZH2_(39875)	ChIP HepG2 EZH2_(39875)	encode_tfbs	136	1	0	0.627834	7	1202	2956	1838	487300	wgEncodeAwgTfbsBroadHepg2Ezh239875UniPk.narrowPeak	3283
src_HSC_BMvPB_1	Endodermal	TCF12	Liver	Malignant	Liver cell	HepG2	TCF12	ChIP HepG2 TCF12	encode_tfbs	136	1	0	0.58494	5	1273	2267	1840	487989	wgEncodeAwgTfbsHaibHepg2Tcf12Pcr1xUniPk.narrowPeak	2060
src_HSC_BMvPB_1	Endodermal	NRSF	Liver	Malignant	Liver cell	HepG2	NRSF	ChIP HepG2 NRSF	encode_tfbs	136	1	0	0.781902	36	1157	12168	1809	478088	wgEncodeAwgTfbsHaibHepg2NrsfV0416101UniPk.narrowPeak	12824
src_HSC_BMvPB_1	Endodermal	ZBTB33	Liver	Malignant	Liver cell	HepG2	ZBTB33	ChIP HepG2 ZBTB33	encode_tfbs	136	1	0	0.530626	6	1375	2996	1839	487260	wgEncodeAwgTfbsHaibHepg2Zbtb33Pcr1xUniPk.narrowPeak	2876
src_HSC_BMvPB_1	Endodermal	CEBPB	Liver	Malignant	Liver cell	HepG2	CEBPB_(SC-150)	ChIP HepG2 CEBPB_(SC-150)	encode_tfbs	136	1	0	0.765427	46	1231	15848	1799	474408	wgEncodeAwgTfbsHaibHepg2Cebpbsc150V0416101UniPk.narrowPeak	18122
src_HSC_BMvPB_1	Endodermal	USF1	Liver	Malignant	Liver cell	HepG2	USF-1	ChIP HepG2 USF-1	encode_tfbs	136	1	0	0.770231	56	1263	19146	1789	471110	wgEncodeAwgTfbsHaibHepg2Usf1Pcr1xUniPk.narrowPeak	21886
src_HSC_BMvPB_1	Endodermal	PGC1A	Liver	Malignant	Liver cell	HepG2	PGC1A	ChIP HepG2 PGC1A	encode_tfbs	136	1	0	0.333733	2	1662	1589	1843	488667	wgEncodeAwgTfbsSydhHepg2Pgc1aForsklnUniPk.narrowPeak	1308
src_HSC_BMvPB_1	Endodermal	COREST	Liver	Malignant	Liver cell	HepG2	COREST_(sc-30189)	ChIP HepG2 COREST_(sc-30189)	encode_tfbs	136	1	0	0.592655	15	1306	6688	1830	483568	wgEncodeAwgTfbsSydhHepg2Corestsc30189IggrabUniPk.narrowPeak	5336
src_HSC_BMvPB_1	Endodermal	CEBPB	Liver	Malignant	Liver cell	HepG2	CEBPB	ChIP HepG2 CEBPB	encode_tfbs	136	1	0	0.729674	48	1313	17313	1797	472943	wgEncodeAwgTfbsSydhHepg2CebpbForsklnUniPk.narrowPeak	18437
src_HSC_BMvPB_1	Endodermal	TEAD4	Liver	Malignant	Liver cell	HepG2	TEAD4_(SC-101184)	ChIP HepG2 TEAD4_(SC-101184)	encode_tfbs	136	1	0	0.710986	41	1316	15186	1804	475070	wgEncodeAwgTfbsHaibHepg2Tead4sc101184V0422111UniPk.narrowPeak	15157
src_HSC_BMvPB_1	Endodermal	BHLHE40	Liver	Malignant	Liver cell	HepG2	BHLHE40	ChIP HepG2 BHLHE40	encode_tfbs	136	1	0	0.415048	5	1555	3189	1840	487067	wgEncodeAwgTfbsHaibHepg2Bhlhe40V0416101UniPk.narrowPeak	2859
src_HSC_BMvPB_1	Endodermal	TR4	Liver	Malignant	Liver cell	HepG2	TR4	ChIP HepG2 TR4	encode_tfbs	136	1	0	0.402716	5	1567	3286	1840	486970	wgEncodeAwgTfbsSydhHepg2Tr4UcdUniPk.narrowPeak	2951
src_HSC_BMvPB_1	Endodermal	ELF1	Liver	Malignant	Liver cell	HepG2	ELF1_(SC-631)	ChIP HepG2 ELF1_(SC-631)	encode_tfbs	136	1	0	0.715791	51	1367	18727	1794	471529	wgEncodeAwgTfbsHaibHepg2Elf1sc631V0416101UniPk.narrowPeak	17996
src_HSC_BMvPB_1	Endodermal	ERRA	Liver	Malignant	Liver cell	HepG2	ERRA	ChIP HepG2 ERRA	encode_tfbs	136	1	0	0.181185	1	1836	1463	1844	488793	wgEncodeAwgTfbsSydhHepg2ErraForsklnUniPk.narrowPeak	1176
src_HSC_BMvPB_1	Endodermal	FOXA2	Liver	Malignant	Liver cell	HepG2	FOXA2_(SC-6554)	ChIP HepG2 FOXA2_(SC-6554)	encode_tfbs	136	1	0	0.765981	95	1402	32445	1750	457811	wgEncodeAwgTfbsHaibHepg2Foxa2sc6554V0416101UniPk.narrowPeak	40987
src_HSC_BMvPB_1	Endodermal	ATF3	Liver	Malignant	Liver cell	HepG2	ATF3	ChIP HepG2 ATF3	encode_tfbs	136	1	0	0.398139	6	1573	3985	1839	486271	wgEncodeAwgTfbsHaibHepg2Atf3V0416101UniPk.narrowPeak	3291
src_HSC_BMvPB_1	Endodermal	CJUN	Liver	Malignant	Liver cell	HepG2	c-Jun	ChIP HepG2 c-Jun	encode_tfbs	136	1	0	0.581021	23	1454	10425	1822	479831	wgEncodeAwgTfbsSydhHepg2CjunIggrabUniPk.narrowPeak	12670
src_HSC_BMvPB_1	Endodermal	USF2	Liver	Malignant	Liver cell	HepG2	USF2	ChIP HepG2 USF2	encode_tfbs	136	1	0	0.471554	11	1460	6157	1834	484099	wgEncodeAwgTfbsSydhHepg2Usf2IggrabUniPk.narrowPeak	6290
src_HSC_BMvPB_1	Endodermal	FOXA1	Liver	Malignant	Liver cell	HepG2	FOXA1_(SC-101058)	ChIP HepG2 FOXA1_(SC-101058)	encode_tfbs	136	1	0	0.728807	95	1496	33985	1750	456271	wgEncodeAwgTfbsHaibHepg2Foxa1sc101058V0416101UniPk.narrowPeak	43111
src_HSC_BMvPB_1	Endodermal	NRF1	Liver	Malignant	Liver cell	HepG2	Nrf1	ChIP HepG2 Nrf1	encode_tfbs	136	1	0	0.126182	1	1893	2098	1844	488158	wgEncodeAwgTfbsSydhHepg2Nrf1IggrabUniPk.narrowPeak	1902
src_HSC_BMvPB_1	Endodermal	FOXA1	Liver	Malignant	Liver cell	HepG2	FOXA1_(SC-6553)	ChIP HepG2 FOXA1_(SC-6553)	encode_tfbs	136	1	0	0.719649	105	1528	37928	1740	452328	wgEncodeAwgTfbsHaibHepg2Foxa1sc6553V0416101UniPk.narrowPeak	51262
src_HSC_BMvPB_1	Endodermal	MBD4	Liver	Malignant	Liver cell	HepG2	MBD4_(SC-271530)	ChIP HepG2 MBD4_(SC-271530)	encode_tfbs	136	1	0	0.380131	9	1598	6242	1836	484014	wgEncodeAwgTfbsHaibHepg2Mbd4sc271530V0422111UniPk.narrowPeak	5912
src_HSC_BMvPB_1	Endodermal	CEBPB	Liver	Malignant	Liver cell	HepG2	CEBPB	ChIP HepG2 CEBPB	encode_tfbs	136	1	0	0.69857	92	1544	34257	1753	455999	wgEncodeAwgTfbsSydhHepg2CebpbIggrabUniPk.narrowPeak	56620
src_HSC_BMvPB_1	Endodermal	CMYC	Liver	Malignant	Liver cell	HepG2	c-Myc	ChIP HepG2 c-Myc	encode_tfbs	136	1	0	0.316529	6	1682	5002	1839	485254	wgEncodeAwgTfbsUtaHepg2CmycUniPk.narrowPeak	4413
src_HSC_BMvPB_1	Endodermal	RFX5	Liver	Malignant	Liver cell	HepG2	RFX5_(200-401-194)	ChIP HepG2 RFX5_(200-401-194)	encode_tfbs	136	1	0	0.363319	9	1623	6527	1836	483729	wgEncodeAwgTfbsSydhHepg2Rfx5200401194IggrabUniPk.narrowPeak	6017
src_HSC_BMvPB_1	Endodermal	CEBPD	Liver	Malignant	Liver cell	HepG2	CEBPD_(SC-636)	ChIP HepG2 CEBPD_(SC-636)	encode_tfbs	136	1	0	0.486273	21	1573	11339	1824	478917	wgEncodeAwgTfbsHaibHepg2Cebpdsc636V0416101UniPk.narrowPeak	11431
src_HSC_BMvPB_1	Endodermal	POL2(PHOSPHOS2)	Liver	Malignant	Liver cell	HepG2	Pol2(phosphoS2)	ChIP HepG2 Pol2(phosphoS2)	encode_tfbs	136	1	0	0.162565	2	1857	3251	1843	487005	wgEncodeAwgTfbsSydhHepg2Pol2s2IggrabUniPk.narrowPeak	4090
src_HSC_BMvPB_1	Endodermal	JUND	Liver	Malignant	Liver cell	HepG2	JunD	ChIP HepG2 JunD	encode_tfbs	136	1	0	0.62238	58	1587	24299	1787	465957	wgEncodeAwgTfbsSydhHepg2JundIggrabUniPk.narrowPeak	32274
src_HSC_BMvPB_1	Endodermal	ZBTB7A	Liver	Malignant	Liver cell	HepG2	ZBTB7A_(SC-34508)	ChIP HepG2 ZBTB7A_(SC-34508)	encode_tfbs	136	1	0	0.427055	16	1607	9841	1829	480415	wgEncodeAwgTfbsHaibHepg2Zbtb7aV0416101UniPk.narrowPeak	9189
src_HSC_BMvPB_1	Endodermal	P300	Liver	Malignant	Liver cell	HepG2	p300_(SC-584)	ChIP HepG2 p300_(SC-584)	encode_tfbs	136	1	0	0.355571	10	1633	7401	1835	482855	wgEncodeAwgTfbsSydhHepg2P300sc582IggrabUniPk.narrowPeak	6613
src_HSC_BMvPB_1	Endodermal	NFIC	Liver	Malignant	Liver cell	HepG2	NFIC_(SC-81335)	ChIP HepG2 NFIC_(SC-81335)	encode_tfbs	136	1	0	0.498484	29	1634	15218	1816	475038	wgEncodeAwgTfbsHaibHepg2Nficsc81335V0422111UniPk.narrowPeak	16089
src_HSC_BMvPB_1	Endodermal	CHD2	Liver	Malignant	Liver cell	HepG2	CHD2_(AB68301)	ChIP HepG2 CHD2_(AB68301)	encode_tfbs	136	1	0	0.236384	5	1772	5572	1840	484684	wgEncodeAwgTfbsSydhHepg2Chd2ab68301IggrabUniPk.narrowPeak	5169
src_HSC_BMvPB_1	Endodermal	MXI1	Liver	Malignant	Liver cell	HepG2	Mxi1_(AF4185)	ChIP HepG2 Mxi1_(AF4185)	encode_tfbs	136	1	0	0.546132	43	1650	20524	1802	469732	wgEncodeAwgTfbsSydhHepg2Mxi1UniPk.narrowPeak	20371
src_HSC_BMvPB_1	Endodermal	RXRA	Liver	Malignant	Liver cell	HepG2	RXRA	ChIP HepG2 RXRA	encode_tfbs	136	1	0	0.474139	29	1667	15974	1816	474282	wgEncodeAwgTfbsHaibHepg2RxraPcr1xUniPk.narrowPeak	17058
src_HSC_BMvPB_1	Endodermal	HNF4A	Liver	Malignant	Liver cell	HepG2	HNF4A	ChIP HepG2 HNF4A	encode_tfbs	136	1	0	0.388404	17	1676	11464	1828	478792	wgEncodeAwgTfbsSydhHepg2Hnf4aForsklnUniPk.narrowPeak	11130
src_HSC_BMvPB_1	Endodermal	HNF4A	Liver	Malignant	Liver cell	HepG2	HNF4A_(SC-8987)	ChIP HepG2 HNF4A_(SC-8987)	encode_tfbs	136	1	0	0.485598	33	1679	17722	1812	472534	wgEncodeAwgTfbsHaibHepg2Hnf4asc8987V0416101UniPk.narrowPeak	20805
src_HSC_BMvPB_1	Endodermal	BHLHE40	Liver	Malignant	Liver cell	HepG2	BHLHE40_(NB100-1800)	ChIP HepG2 BHLHE40_(NB100-1800)	encode_tfbs	136	1	0	0.44776	27	1689	15739	1818	474517	wgEncodeAwgTfbsSydhHepg2Bhlhe40cIggrabUniPk.narrowPeak	14627
src_HSC_BMvPB_1	Endodermal	HNF4G	Liver	Malignant	Liver cell	HepG2	HNF4G_(SC-6558)	ChIP HepG2 HNF4G_(SC-6558)	encode_tfbs	136	1	0	0.477734	33	1690	18003	1812	472253	wgEncodeAwgTfbsHaibHepg2Hnf4gsc6558V0416101UniPk.narrowPeak	20383
src_HSC_BMvPB_1	Endodermal	FOSL2	Liver	Malignant	Liver cell	HepG2	FOSL2	ChIP HepG2 FOSL2	encode_tfbs	136	1	0	0.530838	49	1698	23965	1796	466291	wgEncodeAwgTfbsHaibHepg2Fosl2V0416101UniPk.narrowPeak	25207
src_HSC_BMvPB_1	Endodermal	P300	Liver	Malignant	Liver cell	HepG2	p300	ChIP HepG2 p300	encode_tfbs	136	1	0	0.508471	46	1717	23473	1799	466783	wgEncodeAwgTfbsHaibHepg2P300V0416101UniPk.narrowPeak	27911
src_HSC_BMvPB_1	Endodermal	MYBL2	Liver	Malignant	Liver cell	HepG2	MYBL2_(SC-81192)	ChIP HepG2 MYBL2_(SC-81192)	encode_tfbs	136	1	0	0.443265	30	1720	17624	1815	472632	wgEncodeAwgTfbsHaibHepg2Mybl2sc81192V0422111UniPk.narrowPeak	17894
src_HSC_BMvPB_1	Endodermal	YY1	Liver	Malignant	Liver cell	HepG2	YY1_(SC-281)	ChIP HepG2 YY1_(SC-281)	encode_tfbs	136	1	0	0.444501	33	1735	19296	1812	470960	wgEncodeAwgTfbsHaibHepg2Yy1sc281V0416101UniPk.narrowPeak	17869
src_HSC_BMvPB_1	Endodermal	GABP	Liver	Malignant	Liver cell	HepG2	GABP	ChIP HepG2 GABP	encode_tfbs	136	1	0	0.279709	11	1739	10291	1834	479965	wgEncodeAwgTfbsHaibHepg2GabpPcr2xUniPk.narrowPeak	10097
src_HSC_BMvPB_1	Endodermal	JUND	Liver	Malignant	Liver cell	HepG2	JunD	ChIP HepG2 JunD	encode_tfbs	136	1	0	0.428638	34	1762	20572	1811	469684	wgEncodeAwgTfbsHaibHepg2JundPcr1xUniPk.narrowPeak	21611
src_HSC_BMvPB_1	Endodermal	TBP	Liver	Malignant	Liver cell	HepG2	TBP	ChIP HepG2 TBP	encode_tfbs	136	1	0	0.305233	15	1763	12821	1830	477435	wgEncodeAwgTfbsSydhHepg2TbpIggrabUniPk.narrowPeak	13801
src_HSC_BMvPB_1	Endodermal	MAZ	Liver	Malignant	Liver cell	HepG2	MAZ_(ab85725)	ChIP HepG2 MAZ_(ab85725)	encode_tfbs	136	1	0	0.304986	16	1772	13670	1829	476586	wgEncodeAwgTfbsSydhHepg2Mazab85725IggrabUniPk.narrowPeak	12087
src_HSC_BMvPB_1	Endodermal	HDAC2	Liver	Malignant	Liver cell	HepG2	HDAC2_(SC-6296)	ChIP HepG2 HDAC2_(SC-6296)	encode_tfbs	136	1	0	0.379892	27	1775	18445	1818	471811	wgEncodeAwgTfbsHaibHepg2Hdac2sc6296V0416101UniPk.narrowPeak	18835
src_HSC_BMvPB_1	Endodermal	SP1	Liver	Malignant	Liver cell	HepG2	SP1	ChIP HepG2 SP1	encode_tfbs	136	1	0	0.371747	32	1814	22222	1813	468034	wgEncodeAwgTfbsHaibHepg2Sp1Pcr1xUniPk.narrowPeak	25473
src_HSC_BMvPB_1	Endodermal	MAX	Liver	Malignant	Liver cell	HepG2	Max	ChIP HepG2 Max	encode_tfbs	136	1	0	0.210572	10	1815	12366	1835	477890	wgEncodeAwgTfbsSydhHepg2MaxIggrabUniPk.narrowPeak	11854
src_HSC_BMvPB_1	Endodermal	POL24H8	Liver	Malignant	Liver cell	HepG2	Pol2-4H8	ChIP HepG2 Pol2-4H8	encode_tfbs	136	1	0	0.262391	15	1816	14851	1830	475405	wgEncodeAwgTfbsHaibHepg2Pol24h8V0416102UniPk.narrowPeak	19583
src_HSC_BMvPB_1	Endodermal	POL2	Liver	Malignant	Liver cell	HepG2	Pol2	ChIP HepG2 Pol2	encode_tfbs	136	1	0	0.230116	13	1833	14665	1832	475591	wgEncodeAwgTfbsSydhHepg2Pol2IggrabUniPk.narrowPeak	19569
src_HSC_BMvPB_1	Endodermal	POL2	Liver	Malignant	Liver cell	HepG2	Pol2	ChIP HepG2 Pol2	encode_tfbs	136	1	0	0.136313	6	1887	11461	1839	478795	wgEncodeAwgTfbsUtaHepg2Pol2UniPk.narrowPeak	15105
src_HSC_BMvPB_1	Endodermal	SIN3AK20	Liver	Malignant	Liver cell	HepG2	Sin3Ak-20	ChIP HepG2 Sin3Ak-20	encode_tfbs	136	1	0	0.18113	10	1866	14317	1835	475939	wgEncodeAwgTfbsHaibHepg2Sin3ak20Pcr1xUniPk.narrowPeak	16455
src_HSC_BMvPB_1	Endodermal	POL2	Liver	Malignant	Liver cell	HepG2	Pol2	ChIP HepG2 Pol2	encode_tfbs	136	1	0	0.252426	18	1867	18416	1827	471840	wgEncodeAwgTfbsHaibHepg2Pol2Pcr2xUniPk.narrowPeak	25921
src_HSC_BMvPB_1	Endodermal	POL2	Liver	Malignant	Liver cell	HepG2	Pol2	ChIP HepG2 Pol2	encode_tfbs	136	1	0	0.158067	10	1911	16336	1835	473920	wgEncodeAwgTfbsSydhHepg2Pol2ForsklnUniPk.narrowPeak	22922
src_HSC_BMvPB_1	Endodermal	TAF1	Liver	Malignant	Liver cell	HepG2	TAF1	ChIP HepG2 TAF1	encode_tfbs	136	1	0	0.073799	4	1926	14022	1841	476234	wgEncodeAwgTfbsHaibHepg2Taf1Pcr2xUniPk.narrowPeak	16653
src_HSC_BMvPB_1	Endodermal	GRP20	Liver	Malignant	Liver cell	HepG2	GRp20	ChIP HepG2 GRp20	encode_tfbs	136	1	0	0	0	1947	642	1845	489614	wgEncodeAwgTfbsSydhHepg2Grp20ForsklnUniPk.narrowPeak	597
src_HSC_BMvPB_1	Endodermal	ZNF274	Liver	Malignant	Liver cell	HepG2	ZNF274	ChIP HepG2 ZNF274	encode_tfbs	136	1	0	0	0	1947	12	1845	490244	wgEncodeAwgTfbsSydhHepg2Znf274UcdUniPk.narrowPeak	245
src_HSC_BMvPB_1	Endodermal	RAD21	Lung	Fetal	Fibroblast	IMR90	Rad21	ChIP IMR90 Rad21	encode_tfbs	136	2.27716e-29	28.6426	2.79975	526	115	61124	1319	429132	wgEncodeAwgTfbsSydhImr90Rad21IggrabUniPk.narrowPeak	37410
src_HSC_BMvPB_1	Endodermal	CTCF	Lung	Fetal	Fibroblast	IMR90	CTCF_(SC-15914)	ChIP IMR90 CTCF_(SC-15914)	encode_tfbs	136	1.20077e-26	25.9205	2.55485	581	180	74754	1264	415502	wgEncodeAwgTfbsSydhImr90CtcfbIggrabUniPk.narrowPeak	45905
src_HSC_BMvPB_1	Endodermal	MAFK	Lung	Fetal	Fibroblast	IMR90	MafK_(ab50322)	ChIP IMR90 MafK_(ab50322)	encode_tfbs	136	1	0	0.925264	83	931	23750	1762	466506	wgEncodeAwgTfbsSydhImr90MafkIggrabUniPk.narrowPeak	40785
src_HSC_BMvPB_1	Endodermal	CEBPB	Lung	Fetal	Fibroblast	IMR90	CEBPB	ChIP IMR90 CEBPB	encode_tfbs	136	1	0	0.75494	151	1529	51774	1694	438482	wgEncodeAwgTfbsSydhImr90CebpbIggrabUniPk.narrowPeak	70441
src_HSC_BMvPB_1	Endodermal	POL2	Lung	Fetal	Fibroblast	IMR90	Pol2	ChIP IMR90 Pol2	encode_tfbs	136	1	0	0.501579	29	1629	15127	1816	475129	wgEncodeAwgTfbsSydhImr90Pol2IggrabUniPk.narrowPeak	17641
src_HSC_BMvPB_1	Myeloid	CTCF	Blood	Malignant	CML	K562	CTCF_(SC-15914)	ChIP K562 CTCF_(SC-15914)	encode_tfbs	267	1.43663e-25	24.8427	2.43417	633	222	86607	1212	403649	wgEncodeAwgTfbsSydhK562CtcfbIggrabUniPk.narrowPeak	54367
src_HSC_BMvPB_1	Myeloid	CTCF	Blood	Malignant	CML	K562	CTCF	ChIP K562 CTCF	encode_tfbs	267	2.70528e-24	23.5678	2.46785	566	211	74543	1279	415713	wgEncodeAwgTfbsUwK562CtcfUniPk.narrowPeak	43229
src_HSC_BMvPB_1	Myeloid	CTCF	Blood	Malignant	CML	K562	CTCF	ChIP K562 CTCF	encode_tfbs	267	3.51314e-24	23.4543	2.40191	610	231	83620	1235	406636	wgEncodeAwgTfbsBroadK562CtcfUniPk.narrowPeak	51961
src_HSC_BMvPB_1	Myeloid	RAD21	Blood	Malignant	CML	K562	Rad21	ChIP K562 Rad21	encode_tfbs	267	4.6097e-24	23.3363	2.59003	492	170	60359	1353	429897	wgEncodeAwgTfbsHaibK562Rad21V0416102UniPk.narrowPeak	34716
src_HSC_BMvPB_1	Myeloid	CTCF	Blood	Malignant	CML	K562	CTCF_(SC-5916)	ChIP K562 CTCF_(SC-5916)	encode_tfbs	267	1.05678e-23	22.976	2.43561	569	221	75868	1276	414388	wgEncodeAwgTfbsHaibK562CtcfcPcr1xUniPk.narrowPeak	45584
src_HSC_BMvPB_1	Myeloid	CTCF	Blood	Malignant	CML	K562	CTCF	ChIP K562 CTCF	encode_tfbs	267	1.08741e-23	22.9636	2.3524	634	238	89246	1211	401010	wgEncodeAwgTfbsUtaK562CtcfUniPk.narrowPeak	56042
src_HSC_BMvPB_1	Myeloid	SMC3	Blood	Malignant	CML	K562	SMC3_(ab9263)	ChIP K562 SMC3_(ab9263)	encode_tfbs	267	2.53436e-22	21.5961	2.75878	391	133	43543	1454	446713	wgEncodeAwgTfbsSydhK562Smc3ab9263IggrabUniPk.narrowPeak	23594
src_HSC_BMvPB_1	Myeloid	RAD21	Blood	Malignant	CML	K562	Rad21	ChIP K562 Rad21	encode_tfbs	267	8.10747e-22	21.0911	2.97121	330	138	33486	1515	456770	wgEncodeAwgTfbsSydhK562Rad21UniPk.narrowPeak	17625
src_HSC_BMvPB_1	Myeloid	ZNF143	Blood	Malignant	CML	K562	Znf143_(16618-1-AP)	ChIP K562 Znf143_(16618-1-AP)	encode_tfbs	267	7.78852e-08	7.10855	1.99923	295	305	42615	1550	447641	wgEncodeAwgTfbsSydhK562Znf143IggrabUniPk.narrowPeak	29064
src_HSC_BMvPB_1	Myeloid	ARID3A	Blood	Malignant	CML	K562	ARID3A_(sc-8821)	ChIP K562 ARID3A_(sc-8821)	encode_tfbs	267	1	0	1.36004	58	516	11427	1787	478829	wgEncodeAwgTfbsSydhK562Arid3asc8821IggrabUniPk.narrowPeak	9023
src_HSC_BMvPB_1	Myeloid	SETDB1	Blood	Malignant	CML	K562	SETDB1	ChIP K562 SETDB1	encode_tfbs	267	1	0	2.43567	8	928	875	1837	489381	wgEncodeAwgTfbsSydhK562Setdb1MnasedUcdUniPk.narrowPeak	2967
src_HSC_BMvPB_1	Myeloid	CTCFL	Blood	Malignant	CML	K562	CTCFL_(SC-98982)	ChIP K562 CTCFL_(SC-98982)	encode_tfbs	267	1	0	1.26006	89	580	18957	1756	471299	wgEncodeAwgTfbsHaibK562Ctcflsc98982V0416101UniPk.narrowPeak	11531
src_HSC_BMvPB_1	Myeloid	GATA2	Blood	Malignant	CML	K562	eGFP-GATA2	ChIP K562 eGFP-GATA2	encode_tfbs	267	1	0	1.29389	54	552	11164	1791	479092	wgEncodeAwgTfbsUchicagoK562Egata2UniPk.narrowPeak	11478
src_HSC_BMvPB_1	Myeloid	MAZ	Blood	Malignant	CML	K562	MAZ_(ab85725)	ChIP K562 MAZ_(ab85725)	encode_tfbs	267	1	0	1.12914	159	660	37790	1686	452466	wgEncodeAwgTfbsSydhK562Mazab85725IggrabUniPk.narrowPeak	33307
src_HSC_BMvPB_1	Myeloid	ZNF274	Blood	Malignant	CML	K562	ZNF274_(M01)	ChIP K562 ZNF274_(M01)	encode_tfbs	267	1	0	1.66623	8	928	1278	1837	488978	wgEncodeAwgTfbsSydhK562Znf274m01UcdUniPk.narrowPeak	1996
src_HSC_BMvPB_1	Myeloid	SIRT6	Blood	Malignant	CML	K562	SIRT6	ChIP K562 SIRT6	encode_tfbs	267	1	0	1.40633	14	739	2651	1831	487605	wgEncodeAwgTfbsSydhK562Sirt6UniPk.narrowPeak	2303
src_HSC_BMvPB_1	Myeloid	INI1	Blood	Malignant	CML	K562	Ini1	ChIP K562 Ini1	encode_tfbs	267	1	0	1.39252	12	791	2294	1833	487962	wgEncodeAwgTfbsSydhK562Ini1IggmusUniPk.narrowPeak	1942
src_HSC_BMvPB_1	Myeloid	COREST	Blood	Malignant	CML	K562	COREST_(sc-30189)	ChIP K562 COREST_(sc-30189)	encode_tfbs	267	1	0	1.08478	146	688	35985	1699	454271	wgEncodeAwgTfbsSydhK562Corestsc30189IggrabUniPk.narrowPeak	35733
src_HSC_BMvPB_1	Myeloid	IRF1	Blood	Malignant	CML	K562	IRF1	ChIP K562 IRF1	encode_tfbs	267	1	0	1.3793	8	928	1543	1837	488713	wgEncodeAwgTfbsSydhK562Irf1Ifna30UniPk.narrowPeak	1299
src_HSC_BMvPB_1	Myeloid	CMYC	Blood	Malignant	CML	K562	c-Myc	ChIP K562 c-Myc	encode_tfbs	267	1	0	1.07295	128	700	31851	1717	458405	wgEncodeAwgTfbsSydhK562CmycIfng30UniPk.narrowPeak	31083
src_HSC_BMvPB_1	Myeloid	P300	Blood	Malignant	CML	K562	p300	ChIP K562 p300	encode_tfbs	267	1	0	1.31651	10	860	2021	1835	488235	wgEncodeAwgTfbsBroadK562P300UniPk.narrowPeak	2672
src_HSC_BMvPB_1	Myeloid	BRF2	Blood	Malignant	CML	K562	BRF2	ChIP K562 BRF2	encode_tfbs	267	1	0	1.41616	4	1140	751	1841	489505	wgEncodeAwgTfbsSydhK562Brf2UniPk.narrowPeak	1086
src_HSC_BMvPB_1	Myeloid	NFE2	Blood	Malignant	CML	K562	NF-E2	ChIP K562 NF-E2	encode_tfbs	267	1	0	1.17299	13	758	2948	1832	487308	wgEncodeAwgTfbsSydhK562Nfe2UniPk.narrowPeak	2637
src_HSC_BMvPB_1	Myeloid	BRG1	Blood	Malignant	CML	K562	Brg1	ChIP K562 Brg1	encode_tfbs	267	1	0	1.12997	12	791	2824	1833	487432	wgEncodeAwgTfbsSydhK562Brg1IggmusUniPk.narrowPeak	2463
src_HSC_BMvPB_1	Myeloid	MAFK	Blood	Malignant	CML	K562	MafK_(ab50322)	ChIP K562 MafK_(ab50322)	encode_tfbs	267	1	0	1.03858	56	730	14344	1789	475912	wgEncodeAwgTfbsSydhK562Mafkab50322IggrabUniPk.narrowPeak	19314
src_HSC_BMvPB_1	Myeloid	PU.1	Blood	Malignant	CML	K562	PU.1	ChIP K562 PU.1	encode_tfbs	267	1	0	1.02805	92	741	23812	1753	466444	wgEncodeAwgTfbsHaibK562Pu1Pcr1xUniPk.narrowPeak	28670
src_HSC_BMvPB_1	Myeloid	MAFF	Blood	Malignant	CML	K562	MafF_(M8194)	ChIP K562 MafF_(M8194)	encode_tfbs	267	1	0	1.03135	65	740	16765	1780	473491	wgEncodeAwgTfbsSydhK562MaffIggrabUniPk.narrowPeak	25072
src_HSC_BMvPB_1	Myeloid	JUND	Blood	Malignant	CML	K562	JunD	ChIP K562 JunD	encode_tfbs	267	1	0	1.01734	155	748	40543	1690	449713	wgEncodeAwgTfbsSydhK562JundIggrabUniPk.narrowPeak	40041
src_HSC_BMvPB_1	Myeloid	BACH1	Blood	Malignant	CML	K562	Bach1_(sc-14700)	ChIP K562 Bach1_(sc-14700)	encode_tfbs	267	1	0	1.06475	16	708	3995	1829	486261	wgEncodeAwgTfbsSydhK562Bach1sc14700IggrabUniPk.narrowPeak	3806
src_HSC_BMvPB_1	Myeloid	KAP1	Blood	Malignant	CML	K562	KAP1	ChIP K562 KAP1	encode_tfbs	267	1	0	1.10598	6	1016	1442	1839	488814	wgEncodeAwgTfbsSydhK562Kap1UcdUniPk.narrowPeak	5488
src_HSC_BMvPB_1	Myeloid	HDAC8	Blood	Malignant	CML	K562	eGFP-HDAC8	ChIP K562 eGFP-HDAC8	encode_tfbs	267	1	0	1.08272	8	928	1964	1837	488292	wgEncodeAwgTfbsUchicagoK562Ehdac8UniPk.narrowPeak	1718
src_HSC_BMvPB_1	Myeloid	NRSF	Blood	Malignant	CML	K562	NRSF	ChIP K562 NRSF	encode_tfbs	267	1	0	1.01169	54	751	14188	1791	476068	wgEncodeAwgTfbsHaibK562NrsfV0416102UniPk.narrowPeak	15847
src_HSC_BMvPB_1	Myeloid	TRIM28	Blood	Malignant	CML	K562	TRIM28_(SC-81411)	ChIP K562 TRIM28_(SC-81411)	encode_tfbs	267	1	0	1.00722	43	752	11346	1802	478910	wgEncodeAwgTfbsHaibK562Trim28sc81411V0422111UniPk.narrowPeak	12133
src_HSC_BMvPB_1	Myeloid	BRF1	Blood	Malignant	CML	K562	BRF1	ChIP K562 BRF1	encode_tfbs	267	1	0	1.33546	1	1523	199	1844	490057	wgEncodeAwgTfbsSydhK562Brf1UniPk.narrowPeak	219
src_HSC_BMvPB_1	Myeloid	GATA2	Blood	Malignant	CML	K562	GATA-2	ChIP K562 GATA-2	encode_tfbs	267	1	0	0.995661	41	759	10941	1804	479315	wgEncodeAwgTfbsSydhK562Gata2UcdUniPk.narrowPeak	10645
src_HSC_BMvPB_1	Myeloid	POL3	Blood	Malignant	CML	K562	Pol3	ChIP K562 Pol3	encode_tfbs	267	1	0	1.30272	1	1523	204	1844	490052	wgEncodeAwgTfbsSydhK562Pol3UniPk.narrowPeak	205
src_HSC_BMvPB_1	Myeloid	TEAD4	Blood	Malignant	CML	K562	TEAD4_(SC-101184)	ChIP K562 TEAD4_(SC-101184)	encode_tfbs	267	1	0	0.993961	108	762	28862	1737	461394	wgEncodeAwgTfbsHaibK562Tead4sc101184V0422111UniPk.narrowPeak	31023
src_HSC_BMvPB_1	Myeloid	GATA1	Blood	Malignant	CML	K562	GATA-1	ChIP K562 GATA-1	encode_tfbs	267	1	0	0.974362	17	779	4635	1828	485621	wgEncodeAwgTfbsSydhK562Gata1UcdUniPk.narrowPeak	4073
src_HSC_BMvPB_1	Myeloid	USF2	Blood	Malignant	CML	K562	USF2	ChIP K562 USF2	encode_tfbs	267	1	0	0.969885	12	791	3287	1833	486969	wgEncodeAwgTfbsSydhK562Usf2IggrabUniPk.narrowPeak	3083
src_HSC_BMvPB_1	Myeloid	STAT2	Blood	Malignant	CML	K562	STAT2	ChIP K562 STAT2	encode_tfbs	267	1	0	0.947508	8	928	2243	1837	488013	wgEncodeAwgTfbsSydhK562Stat2Ifna6hUniPk.narrowPeak	1923
src_HSC_BMvPB_1	Myeloid	CEBPB	Blood	Malignant	CML	K562	CEBPB	ChIP K562 CEBPB	encode_tfbs	267	1	0	0.976032	105	775	28546	1740	461710	wgEncodeAwgTfbsSydhK562CebpbIggrabUniPk.narrowPeak	38706
src_HSC_BMvPB_1	Myeloid	JUND	Blood	Malignant	CML	K562	eGFP-JunD	ChIP K562 eGFP-JunD	encode_tfbs	267	1	0	0.974539	98	778	26684	1747	463572	wgEncodeAwgTfbsUchicagoK562EjundUniPk.narrowPeak	26670
src_HSC_BMvPB_1	Myeloid	CEBPB	Blood	Malignant	CML	K562	CEBPB_(SC-150)	ChIP K562 CEBPB_(SC-150)	encode_tfbs	267	1	0	0.919086	72	932	20745	1773	469511	wgEncodeAwgTfbsHaibK562Cebpbsc150V0422111UniPk.narrowPeak	22236
src_HSC_BMvPB_1	Myeloid	EZH2	Blood	Malignant	CML	K562	EZH2_(39875)	ChIP K562 EZH2_(39875)	encode_tfbs	267	1	0	0.754896	4	1140	1407	1841	488849	wgEncodeAwgTfbsBroadK562Ezh239875UniPk.narrowPeak	1680
src_HSC_BMvPB_1	Myeloid	STAT1	Blood	Malignant	CML	K562	STAT1	ChIP K562 STAT1	encode_tfbs	267	1	0	0.732908	5	1076	1811	1840	488445	wgEncodeAwgTfbsSydhK562Stat1Ifna6hUniPk.narrowPeak	1476
src_HSC_BMvPB_1	Myeloid	BDP1	Blood	Malignant	CML	K562	BDP1	ChIP K562 BDP1	encode_tfbs	267	1	0	0.537647	1	1523	494	1844	489762	wgEncodeAwgTfbsSydhK562Bdp1UniPk.narrowPeak	567
src_HSC_BMvPB_1	Myeloid	STAT5A	Blood	Malignant	CML	K562	STAT5A_(SC-74442)	ChIP K562 STAT5A_(SC-74442)	encode_tfbs	267	1	0	0.829454	32	1049	10215	1813	480041	wgEncodeAwgTfbsHaibK562Stat5asc74442V0422111UniPk.narrowPeak	9809
src_HSC_BMvPB_1	Myeloid	NFYA	Blood	Malignant	CML	K562	NF-YA	ChIP K562 NF-YA	encode_tfbs	267	1	0	0.747219	12	1054	4258	1833	485998	wgEncodeAwgTfbsSydhK562NfyaUniPk.narrowPeak	4284
src_HSC_BMvPB_1	Myeloid	ATF3	Blood	Malignant	CML	K562	ATF3	ChIP K562 ATF3	encode_tfbs	267	1	0	0.599171	3	1250	1329	1842	488927	wgEncodeAwgTfbsSydhK562Atf3UniPk.narrowPeak	1233
src_HSC_BMvPB_1	Myeloid	CBX3	Blood	Malignant	CML	K562	CBX3_(SC-101004)	ChIP K562 CBX3_(SC-101004)	encode_tfbs	267	1	0	0.866814	61	1057	18605	1784	471651	wgEncodeAwgTfbsHaibK562Cbx3sc101004V0422111UniPk.narrowPeak	20717
src_HSC_BMvPB_1	Myeloid	NFYB	Blood	Malignant	CML	K562	NF-YB	ChIP K562 NF-YB	encode_tfbs	267	1	0	0.793938	23	1065	7673	1822	482583	wgEncodeAwgTfbsSydhK562NfybUniPk.narrowPeak	10092
src_HSC_BMvPB_1	Myeloid	HDAC2	Blood	Malignant	CML	K562	HDAC2_(SC-6296)	ChIP K562 HDAC2_(SC-6296)	encode_tfbs	267	1	0	0.774795	22	1100	7519	1823	482737	wgEncodeAwgTfbsHaibK562Hdac2sc6296V0416102UniPk.narrowPeak	6669
src_HSC_BMvPB_1	Myeloid	TR4	Blood	Malignant	CML	K562	TR4	ChIP K562 TR4	encode_tfbs	267	1	0	0.42147	1	1543	630	1844	489626	wgEncodeAwgTfbsSydhK562Tr4UcdUniPk.narrowPeak	587
src_HSC_BMvPB_1	Myeloid	STAT1	Blood	Malignant	CML	K562	STAT1	ChIP K562 STAT1	encode_tfbs	267	1	0	0.579584	4	1283	1831	1841	488425	wgEncodeAwgTfbsSydhK562Stat1Ifna30UniPk.narrowPeak	1503
src_HSC_BMvPB_1	Myeloid	RPC155	Blood	Malignant	CML	K562	RPC155	ChIP K562 RPC155	encode_tfbs	267	1	0	0.469733	2	1466	1130	1843	489126	wgEncodeAwgTfbsSydhK562Rpc155UniPk.narrowPeak	1305
src_HSC_BMvPB_1	Myeloid	TAL1	Blood	Malignant	CML	K562	TAL1_(SC-12984)	ChIP K562 TAL1_(SC-12984)	encode_tfbs	267	1	0	0.844594	69	1137	21560	1776	468696	wgEncodeAwgTfbsSydhK562Tal1sc12984IggmusUniPk.narrowPeak	26258
src_HSC_BMvPB_1	Myeloid	STAT2	Blood	Malignant	CML	K562	STAT2	ChIP K562 STAT2	encode_tfbs	267	1	0	0.656413	9	1164	3634	1836	486622	wgEncodeAwgTfbsSydhK562Stat2Ifna30UniPk.narrowPeak	3039
src_HSC_BMvPB_1	Myeloid	RFX5	Blood	Malignant	CML	K562	RFX5_(200-401-194)	ChIP K562 RFX5_(200-401-194)	encode_tfbs	267	1	0	0.569787	5	1300	2327	1840	487929	wgEncodeAwgTfbsSydhK562Rfx5IggrabUniPk.narrowPeak	2201
src_HSC_BMvPB_1	Myeloid	FOS	Blood	Malignant	CML	K562	eGFP-FOS	ChIP K562 eGFP-FOS	encode_tfbs	267	1	0	0.768302	33	1167	11352	1812	478904	wgEncodeAwgTfbsUchicagoK562EfosUniPk.narrowPeak	10255
src_HSC_BMvPB_1	Myeloid	BCL3	Blood	Malignant	CML	K562	BCL3	ChIP K562 BCL3	encode_tfbs	267	1	0	0.468892	3	1467	1697	1842	488559	wgEncodeAwgTfbsHaibK562Bcl3Pcr1xUniPk.narrowPeak	1602
src_HSC_BMvPB_1	Myeloid	SP2	Blood	Malignant	CML	K562	SP2_(SC-643)	ChIP K562 SP2_(SC-643)	encode_tfbs	267	1	0	0.595879	8	1255	3557	1837	486699	wgEncodeAwgTfbsHaibK562Sp2sc643V0416102UniPk.narrowPeak	3123
src_HSC_BMvPB_1	Myeloid	CJUN	Blood	Malignant	CML	K562	c-Jun	ChIP K562 c-Jun	encode_tfbs	267	1	0	0.704538	20	1193	7509	1825	482747	wgEncodeAwgTfbsSydhK562CjunIfng6hUniPk.narrowPeak	6595
src_HSC_BMvPB_1	Myeloid	CMYC	Blood	Malignant	CML	K562	c-Myc	ChIP K562 c-Myc	encode_tfbs	267	1	0	0.807461	60	1195	19593	1785	470663	wgEncodeAwgTfbsSydhK562CmycIfng6hUniPk.narrowPeak	19287
src_HSC_BMvPB_1	Myeloid	CJUN	Blood	Malignant	CML	K562	c-Jun	ChIP K562 c-Jun	encode_tfbs	267	1	0	0.660549	15	1204	6009	1830	484247	wgEncodeAwgTfbsSydhK562CjunIfna6hUniPk.narrowPeak	5218
src_HSC_BMvPB_1	Myeloid	POL2(PHOSPHOS2)	Blood	Malignant	CML	K562	Pol2(phosphoS2)	ChIP K562 Pol2(phosphoS2)	encode_tfbs	267	1	0	0.383883	2	1592	1382	1843	488874	wgEncodeAwgTfbsSydhK562Pol2s2UniPk.narrowPeak	2220
src_HSC_BMvPB_1	Myeloid	P300	Blood	Malignant	CML	K562	p300	ChIP K562 p300	encode_tfbs	267	1	0	0.816376	76	1211	24510	1769	465746	wgEncodeAwgTfbsSydhK562P300IggrabUniPk.narrowPeak	25873
src_HSC_BMvPB_1	Myeloid	MAX	Blood	Malignant	CML	K562	Max	ChIP K562 Max	encode_tfbs	267	1	0	0.850213	127	1217	39216	1718	451040	wgEncodeAwgTfbsHaibK562MaxV0416102UniPk.narrowPeak	46154
src_HSC_BMvPB_1	Myeloid	CJUN	Blood	Malignant	CML	K562	c-Jun	ChIP K562 c-Jun	encode_tfbs	267	1	0	0.715959	26	1219	9596	1819	480660	wgEncodeAwgTfbsSydhK562CjunIfng30UniPk.narrowPeak	8585
src_HSC_BMvPB_1	Myeloid	ZBTB33	Blood	Malignant	CML	K562	ZBTB33	ChIP K562 ZBTB33	encode_tfbs	267	1	0	0.548109	7	1342	3383	1838	486873	wgEncodeAwgTfbsHaibK562Zbtb33Pcr1xUniPk.narrowPeak	3281
src_HSC_BMvPB_1	Myeloid	JUNB	Blood	Malignant	CML	K562	eGFP-JunB	ChIP K562 eGFP-JunB	encode_tfbs	267	1	0	0.743902	38	1241	13478	1807	476778	wgEncodeAwgTfbsUchicagoK562EjunbUniPk.narrowPeak	12287
src_HSC_BMvPB_1	Myeloid	STAT1	Blood	Malignant	CML	K562	STAT1	ChIP K562 STAT1	encode_tfbs	267	1	0	0.48156	5	1450	2751	1840	487505	wgEncodeAwgTfbsSydhK562Stat1Ifng6hUniPk.narrowPeak	2332
src_HSC_BMvPB_1	Myeloid	TAF7	Blood	Malignant	CML	K562	TAF7_(SC-101167)	ChIP K562 TAF7_(SC-101167)	encode_tfbs	267	1	0	0.52708	7	1377	3517	1838	486739	wgEncodeAwgTfbsHaibK562Taf7sc101167V0416101UniPk.narrowPeak	3420
src_HSC_BMvPB_1	Myeloid	TFIIIC110	Blood	Malignant	CML	K562	TFIIIC-110	ChIP K562 TFIIIC-110	encode_tfbs	267	1	0	0.395623	3	1578	2010	1842	488246	wgEncodeAwgTfbsSydhK562Tf3c110UniPk.narrowPeak	1855
src_HSC_BMvPB_1	Myeloid	STAT1	Blood	Malignant	CML	K562	STAT1	ChIP K562 STAT1	encode_tfbs	267	1	0	0.432432	4	1519	2451	1841	487805	wgEncodeAwgTfbsSydhK562Stat1Ifng30UniPk.narrowPeak	2203
src_HSC_BMvPB_1	Myeloid	GATA2	Blood	Malignant	CML	K562	GATA2_(SC-267)	ChIP K562 GATA2_(SC-267)	encode_tfbs	267	1	0	0.756446	51	1276	17757	1794	472499	wgEncodeAwgTfbsHaibK562Gata2sc267Pcr1xUniPk.narrowPeak	19320
src_HSC_BMvPB_1	Myeloid	TBLR1	Blood	Malignant	CML	K562	TBLR1_(ab24550)	ChIP K562 TBLR1_(ab24550)	encode_tfbs	267	1	0	0.596774	13	1279	5761	1832	484495	wgEncodeAwgTfbsSydhK562Tblr1ab24550IggrabUniPk.narrowPeak	5082
src_HSC_BMvPB_1	Myeloid	SRF	Blood	Malignant	CML	K562	SRF	ChIP K562 SRF	encode_tfbs	267	1	0	0.570226	11	1298	5103	1834	485153	wgEncodeAwgTfbsHaibK562SrfV0416101UniPk.narrowPeak	4713
src_HSC_BMvPB_1	Myeloid	CJUN	Blood	Malignant	CML	K562	c-Jun	ChIP K562 c-Jun	encode_tfbs	267	1	0	0.674608	26	1288	10172	1819	480084	wgEncodeAwgTfbsSydhK562CjunIfna30UniPk.narrowPeak	8824
src_HSC_BMvPB_1	Myeloid	CFOS	Blood	Malignant	CML	K562	c-Fos	ChIP K562 c-Fos	encode_tfbs	267	1	0	0.642174	20	1289	8226	1825	482030	wgEncodeAwgTfbsSydhK562CfosUniPk.narrowPeak	7642
src_HSC_BMvPB_1	Myeloid	MAX	Blood	Malignant	CML	K562	Max	ChIP K562 Max	encode_tfbs	267	1	0	0.798716	92	1291	30227	1753	460029	wgEncodeAwgTfbsSydhK562MaxIggrabUniPk.narrowPeak	31425
src_HSC_BMvPB_1	Myeloid	NR2F2	Blood	Malignant	CML	K562	NR2F2_(SC-271940)	ChIP K562 NR2F2_(SC-271940)	encode_tfbs	267	1	0	0.734053	47	1297	16858	1798	473398	wgEncodeAwgTfbsHaibK562Nr2f2sc271940V0422111UniPk.narrowPeak	16672
src_HSC_BMvPB_1	Myeloid	SETDB1	Blood	Malignant	CML	K562	SETDB1	ChIP K562 SETDB1	encode_tfbs	267	1	0	0.439891	5	1505	3010	1840	487246	wgEncodeAwgTfbsSydhK562Setdb1UcdUniPk.narrowPeak	3879
src_HSC_BMvPB_1	Myeloid	USF1	Blood	Malignant	CML	K562	USF-1	ChIP K562 USF-1	encode_tfbs	267	1	0	0.726332	46	1309	16672	1799	473584	wgEncodeAwgTfbsHaibK562Usf1V0416101UniPk.narrowPeak	18516
src_HSC_BMvPB_1	Myeloid	CJUN	Blood	Malignant	CML	K562	c-Jun	ChIP K562 c-Jun	encode_tfbs	267	1	0	0.652949	27	1338	10903	1818	479353	wgEncodeAwgTfbsSydhK562CjunUniPk.narrowPeak	9848
src_HSC_BMvPB_1	Myeloid	CMYC	Blood	Malignant	CML	K562	c-Myc	ChIP K562 c-Myc	encode_tfbs	267	1	0	0.61131	20	1343	8634	1825	481622	wgEncodeAwgTfbsSydhK562CmycIfna30UniPk.narrowPeak	7746
src_HSC_BMvPB_1	Myeloid	HDAC2	Blood	Malignant	CML	K562	HDAC2_(A300-705A)	ChIP K562 HDAC2_(A300-705A)	encode_tfbs	267	1	0	0.523816	11	1380	5550	1834	484706	wgEncodeAwgTfbsBroadK562Hdac2a300705aUniPk.narrowPeak	5245
src_HSC_BMvPB_1	Myeloid	CMYC	Blood	Malignant	CML	K562	c-Myc	ChIP K562 c-Myc	encode_tfbs	267	1	0	0.535513	12	1366	5921	1833	484335	wgEncodeAwgTfbsSydhK562CmycUniPk.narrowPeak	5023
src_HSC_BMvPB_1	Myeloid	FOSL1	Blood	Malignant	CML	K562	FOSL1_(SC-183)	ChIP K562 FOSL1_(SC-183)	encode_tfbs	267	1	0	0.65456	30	1366	12075	1815	478181	wgEncodeAwgTfbsHaibK562Fosl1sc183V0416101UniPk.narrowPeak	11174
src_HSC_BMvPB_1	Myeloid	TBLR1	Blood	Malignant	CML	K562	TBLR1_(NB600-270)	ChIP K562 TBLR1_(NB600-270)	encode_tfbs	267	1	0	0.611961	22	1372	9481	1823	480775	wgEncodeAwgTfbsSydhK562Tblr1nb600270IggrabUniPk.narrowPeak	8503
src_HSC_BMvPB_1	Myeloid	POL2	Blood	Malignant	CML	K562	Pol2	ChIP K562 Pol2	encode_tfbs	267	1	0	0.623282	24	1373	10152	1821	480104	wgEncodeAwgTfbsSydhK562Pol2IggmusUniPk.narrowPeak	9972
src_HSC_BMvPB_1	Myeloid	COREST	Blood	Malignant	CML	K562	COREST_(ab24166)	ChIP K562 COREST_(ab24166)	encode_tfbs	267	1	0	0.541754	15	1410	7307	1830	482949	wgEncodeAwgTfbsSydhK562Corestab24166IggrabUniPk.narrowPeak	6371
src_HSC_BMvPB_1	Myeloid	GTF2B	Blood	Malignant	CML	K562	GTF2B	ChIP K562 GTF2B	encode_tfbs	267	1	0	0.346166	4	1645	3058	1841	487198	wgEncodeAwgTfbsSydhK562Gtf2bUniPk.narrowPeak	2927
src_HSC_BMvPB_1	Myeloid	MEF2A	Blood	Malignant	CML	K562	MEF2A	ChIP K562 MEF2A	encode_tfbs	267	1	0	0.50739	12	1415	6245	1833	484011	wgEncodeAwgTfbsHaibK562Mef2aV0416101UniPk.narrowPeak	5630
src_HSC_BMvPB_1	Myeloid	ATF1	Blood	Malignant	CML	K562	ATF1_(06-325)	ChIP K562 ATF1_(06-325)	encode_tfbs	267	1	0	0.657957	38	1429	15184	1807	475072	wgEncodeAwgTfbsSydhK562Atf106325UniPk.narrowPeak	14860
src_HSC_BMvPB_1	Myeloid	CMYC	Blood	Malignant	CML	K562	c-Myc	ChIP K562 c-Myc	encode_tfbs	267	1	0	0.610129	27	1437	11650	1818	478606	wgEncodeAwgTfbsUtaK562CmycUniPk.narrowPeak	11737
src_HSC_BMvPB_1	Myeloid	IRF1	Blood	Malignant	CML	K562	IRF1	ChIP K562 IRF1	encode_tfbs	267	1	0	0.577905	23	1460	10480	1822	479776	wgEncodeAwgTfbsSydhK562Irf1Ifng30UniPk.narrowPeak	10319
src_HSC_BMvPB_1	Myeloid	CHD2	Blood	Malignant	CML	K562	CHD2_(AB68301)	ChIP K562 CHD2_(AB68301)	encode_tfbs	267	1	0	0.515863	15	1462	7668	1830	482588	wgEncodeAwgTfbsSydhK562Chd2ab68301IggrabUniPk.narrowPeak	7794
src_HSC_BMvPB_1	Myeloid	ATF3	Blood	Malignant	CML	K562	ATF3	ChIP K562 ATF3	encode_tfbs	267	1	0	0.659715	44	1466	17507	1801	472749	wgEncodeAwgTfbsHaibK562Atf3V0416101UniPk.narrowPeak	16006
src_HSC_BMvPB_1	Myeloid	IRF1	Blood	Malignant	CML	K562	IRF1	ChIP K562 IRF1	encode_tfbs	267	1	0	0.512237	17	1491	8742	1828	481514	wgEncodeAwgTfbsSydhK562Irf1Ifna6hUniPk.narrowPeak	8351
src_HSC_BMvPB_1	Myeloid	BCLAF1	Blood	Malignant	CML	K562	BCLAF1_(SC-101388)	ChIP K562 BCLAF1_(SC-101388)	encode_tfbs	267	1	0	0.376094	7	1602	4915	1838	485341	wgEncodeAwgTfbsHaibK562Bclaf101388Pcr1xUniPk.narrowPeak	4440
src_HSC_BMvPB_1	Myeloid	CMYC	Blood	Malignant	CML	K562	c-Myc	ChIP K562 c-Myc	encode_tfbs	267	1	0	0.550836	24	1505	11456	1821	478800	wgEncodeAwgTfbsSydhK562CmycIfna6hUniPk.narrowPeak	10581
src_HSC_BMvPB_1	Myeloid	ELF1	Blood	Malignant	CML	K562	ELF1_(SC-631)	ChIP K562 ELF1_(SC-631)	encode_tfbs	267	1	0	0.675052	68	1521	26300	1777	463956	wgEncodeAwgTfbsHaibK562Elf1sc631V0416102UniPk.narrowPeak	27767
src_HSC_BMvPB_1	Myeloid	GTF2F1	Blood	Malignant	CML	K562	GTF2F1_(AB28179)	ChIP K562 GTF2F1_(AB28179)	encode_tfbs	267	1	0	0.271946	4	1729	3886	1841	486370	wgEncodeAwgTfbsSydhK562Gtf2f1ab28179IggrabUniPk.narrowPeak	3619
src_HSC_BMvPB_1	Myeloid	ELK1	Blood	Malignant	CML	K562	ELK1_(1277-1)	ChIP K562 ELK1_(1277-1)	encode_tfbs	267	1	0	0.233357	3	1773	3398	1842	486858	wgEncodeAwgTfbsSydhK562Elk112771IggrabUniPk.narrowPeak	2960
src_HSC_BMvPB_1	Myeloid	THAP1	Blood	Malignant	CML	K562	THAP1_(SC-98174)	ChIP K562 THAP1_(SC-98174)	encode_tfbs	267	1	0	0.269638	4	1730	3919	1841	486337	wgEncodeAwgTfbsHaibK562Thap1sc98174V0416101UniPk.narrowPeak	3502
src_HSC_BMvPB_1	Myeloid	ZNF263	Blood	Malignant	CML	K562	ZNF263	ChIP K562 ZNF263	encode_tfbs	267	1	0	0.171204	2	1848	3088	1843	487168	wgEncodeAwgTfbsSydhK562Znf263UcdUniPk.narrowPeak	3078
src_HSC_BMvPB_1	Myeloid	PML	Blood	Malignant	CML	K562	PML_(SC-71910)	ChIP K562 PML_(SC-71910)	encode_tfbs	267	1	0	0.547664	31	1565	14835	1814	475421	wgEncodeAwgTfbsHaibK562Pmlsc71910V0422111UniPk.narrowPeak	15892
src_HSC_BMvPB_1	Myeloid	GABP	Blood	Malignant	CML	K562	GABP	ChIP K562 GABP	encode_tfbs	267	1	0	0.546486	31	1566	14866	1814	475390	wgEncodeAwgTfbsHaibK562GabpV0416101UniPk.narrowPeak	14380
src_HSC_BMvPB_1	Myeloid	SIX5	Blood	Malignant	CML	K562	SIX5	ChIP K562 SIX5	encode_tfbs	267	1	0	0.247705	4	1760	4263	1841	485993	wgEncodeAwgTfbsHaibK562Six5Pcr1xUniPk.narrowPeak	4192
src_HSC_BMvPB_1	Myeloid	POL2(B)	Blood	Malignant	CML	K562	Pol2(b)	ChIP K562 Pol2(b)	encode_tfbs	267	1	0	0.465272	18	1570	10166	1827	480090	wgEncodeAwgTfbsBroadK562Pol2bUniPk.narrowPeak	11420
src_HSC_BMvPB_1	Myeloid	MXI1	Blood	Malignant	CML	K562	Mxi1_(AF4185)	ChIP K562 Mxi1_(AF4185)	encode_tfbs	267	1	0	0.366062	10	1618	7192	1835	483064	wgEncodeAwgTfbsSydhK562Mxi1af4185IggrabUniPk.narrowPeak	6709
src_HSC_BMvPB_1	Myeloid	YY1	Blood	Malignant	CML	K562	YY1	ChIP K562 YY1	encode_tfbs	267	1	0	0.602658	51	1593	22084	1794	468172	wgEncodeAwgTfbsHaibK562Yy1V0416102UniPk.narrowPeak	24050
src_HSC_BMvPB_1	Myeloid	SP1	Blood	Malignant	CML	K562	SP1	ChIP K562 SP1	encode_tfbs	267	1	0	0.368176	11	1611	7858	1834	482398	wgEncodeAwgTfbsHaibK562Sp1Pcr1xUniPk.narrowPeak	7203
src_HSC_BMvPB_1	Myeloid	CMYC	Blood	Malignant	CML	K562	c-Myc	ChIP K562 c-Myc	encode_tfbs	267	1	0	0.603927	57	1620	24581	1788	465675	wgEncodeAwgTfbsSydhK562CmycIggrabUniPk.narrowPeak	24147
src_HSC_BMvPB_1	Myeloid	BHLHE40	Blood	Malignant	CML	K562	BHLHE40_(NB100-1800)	ChIP K562 BHLHE40_(NB100-1800)	encode_tfbs	267	1	0	0.565007	50	1653	23034	1795	467222	wgEncodeAwgTfbsSydhK562Bhlhe40nb100IggrabUniPk.narrowPeak	22490
src_HSC_BMvPB_1	Myeloid	ZBTB7A	Blood	Malignant	CML	K562	ZBTB7A_(SC-34508)	ChIP K562 ZBTB7A_(SC-34508)	encode_tfbs	267	1	0	0.537618	42	1659	20360	1803	469896	wgEncodeAwgTfbsHaibK562Zbtb7asc34508V0416101UniPk.narrowPeak	21698
src_HSC_BMvPB_1	Myeloid	ETS1	Blood	Malignant	CML	K562	ETS1	ChIP K562 ETS1	encode_tfbs	267	1	0	0.360469	15	1684	10900	1830	479356	wgEncodeAwgTfbsHaibK562Ets1V0416101UniPk.narrowPeak	10718
src_HSC_BMvPB_1	Myeloid	UBF	Blood	Malignant	CML	K562	UBF_(sc-13125)	ChIP K562 UBF_(sc-13125)	encode_tfbs	267	1	0	0.169667	4	1850	6199	1841	484057	wgEncodeAwgTfbsSydhK562Ubfsc13125IggmusUniPk.narrowPeak	6000
src_HSC_BMvPB_1	Myeloid	SIN3AK20	Blood	Malignant	CML	K562	Sin3Ak-20	ChIP K562 Sin3Ak-20	encode_tfbs	267	1	0	0.32884	14	1721	11140	1831	479116	wgEncodeAwgTfbsHaibK562Sin3ak20V0416101UniPk.narrowPeak	12696
src_HSC_BMvPB_1	Myeloid	IRF1	Blood	Malignant	CML	K562	IRF1	ChIP K562 IRF1	encode_tfbs	267	1	0	0.358606	18	1731	13109	1827	477147	wgEncodeAwgTfbsSydhK562Irf1Ifng6hUniPk.narrowPeak	12572
src_HSC_BMvPB_1	Myeloid	YY1	Blood	Malignant	CML	K562	YY1	ChIP K562 YY1	encode_tfbs	267	1	0	0.100739	2	1912	5225	1843	485031	wgEncodeAwgTfbsSydhK562Yy1UcdUniPk.narrowPeak	4947
src_HSC_BMvPB_1	Myeloid	NRF1	Blood	Malignant	CML	K562	Nrf1	ChIP K562 Nrf1	encode_tfbs	267	1	0	0.0579804	1	1930	4543	1844	485713	wgEncodeAwgTfbsSydhK562Nrf1IggrabUniPk.narrowPeak	4211
src_HSC_BMvPB_1	Myeloid	POL2(PHOSPHOS2)	Blood	Malignant	CML	K562	Pol2(phosphoS2)	ChIP K562 Pol2(phosphoS2)	encode_tfbs	267	1	0	0.057205	1	1931	4604	1844	485652	wgEncodeAwgTfbsSydhK562Pol2s2IggrabUniPk.narrowPeak	5395
src_HSC_BMvPB_1	Myeloid	POL24H8	Blood	Malignant	CML	K562	Pol2-4H8	ChIP K562 Pol2-4H8	encode_tfbs	267	1	0	0.431212	32	1749	19278	1813	470978	wgEncodeAwgTfbsHaibK562Pol24h8V0416101UniPk.narrowPeak	23349
src_HSC_BMvPB_1	Myeloid	YY1	Blood	Malignant	CML	K562	YY1_(SC-281)	ChIP K562 YY1_(SC-281)	encode_tfbs	267	1	0	0.330921	18	1764	14174	1827	476082	wgEncodeAwgTfbsHaibK562Yy1V0416101UniPk.narrowPeak	12674
src_HSC_BMvPB_1	Myeloid	CCNT2	Blood	Malignant	CML	K562	CCNT2	ChIP K562 CCNT2	encode_tfbs	267	1	0	0.39489	28	1766	18413	1817	471843	wgEncodeAwgTfbsSydhK562Ccnt2UniPk.narrowPeak	20054
src_HSC_BMvPB_1	Myeloid	CHD1	Blood	Malignant	CML	K562	CHD1_(A301-218A)	ChIP K562 CHD1_(A301-218A)	encode_tfbs	267	1	0	0.141391	4	1880	7420	1841	482836	wgEncodeAwgTfbsBroadK562Chd1a301218aUniPk.narrowPeak	9350
src_HSC_BMvPB_1	Myeloid	HDAC1	Blood	Malignant	CML	K562	HDAC1_(SC-6298)	ChIP K562 HDAC1_(SC-6298)	encode_tfbs	267	1	0	0.242473	10	1771	10775	1835	479481	wgEncodeAwgTfbsBroadK562Hdac1sc6298UniPk.narrowPeak	11832
src_HSC_BMvPB_1	Myeloid	E2F6	Blood	Malignant	CML	K562	E2F6	ChIP K562 E2F6	encode_tfbs	267	1	0	0.316095	19	1781	15624	1826	474632	wgEncodeAwgTfbsSydhK562E2f6UcdUniPk.narrowPeak	16306
src_HSC_BMvPB_1	Myeloid	E2F6	Blood	Malignant	CML	K562	E2F6	ChIP K562 E2F6	encode_tfbs	267	1	0	0.397261	33	1782	21490	1812	468766	wgEncodeAwgTfbsHaibK562E2f6V0416102UniPk.narrowPeak	24560
src_HSC_BMvPB_1	Myeloid	EGR1	Blood	Malignant	CML	K562	Egr-1	ChIP K562 Egr-1	encode_tfbs	267	1	0	0.466476	54	1791	29764	1791	460492	wgEncodeAwgTfbsHaibK562Egr1V0416101UniPk.narrowPeak	36982
src_HSC_BMvPB_1	Myeloid	POL2	Blood	Malignant	CML	K562	Pol2	ChIP K562 Pol2	encode_tfbs	267	1	0	0.295282	17	1792	14969	1828	475287	wgEncodeAwgTfbsUtaK562Pol2UniPk.narrowPeak	19247
src_HSC_BMvPB_1	Myeloid	UBTF	Blood	Malignant	CML	K562	UBTF_(SAB1404509)	ChIP K562 UBTF_(SAB1404509)	encode_tfbs	267	1	0	0.255628	13	1796	13241	1832	477015	wgEncodeAwgTfbsSydhK562Ubtfsab1404509IggmusUniPk.narrowPeak	13688
src_HSC_BMvPB_1	Myeloid	TAF1	Blood	Malignant	CML	K562	TAF1	ChIP K562 TAF1	encode_tfbs	267	1	0	0.239886	12	1804	13023	1833	477233	wgEncodeAwgTfbsHaibK562Taf1V0416101UniPk.narrowPeak	15240
src_HSC_BMvPB_1	Myeloid	E2F4	Blood	Malignant	CML	K562	E2F4	ChIP K562 E2F4	encode_tfbs	267	1	0	0.116916	4	1900	8945	1841	481311	wgEncodeAwgTfbsSydhK562E2f4UcdUniPk.narrowPeak	8180
src_HSC_BMvPB_1	Myeloid	TBP	Blood	Malignant	CML	K562	TBP	ChIP K562 TBP	encode_tfbs	267	1	0	0.246429	15	1835	15782	1830	474474	wgEncodeAwgTfbsSydhK562TbpIggmusUniPk.narrowPeak	17550
src_HSC_BMvPB_1	Myeloid	SAP30	Blood	Malignant	CML	K562	SAP30_(39731)	ChIP K562 SAP30_(39731)	encode_tfbs	267	1	0	0.0611993	2	1929	8542	1843	481714	wgEncodeAwgTfbsBroadK562Sap3039731UniPk.narrowPeak	9751
src_HSC_BMvPB_1	Myeloid	POL2	Blood	Malignant	CML	K562	Pol2	ChIP K562 Pol2	encode_tfbs	267	1	0	0.137331	6	1885	11378	1839	478878	wgEncodeAwgTfbsSydhK562Pol2Ifna6hUniPk.narrowPeak	13578
src_HSC_BMvPB_1	Myeloid	RBBP5	Blood	Malignant	CML	K562	RBBP5_(A300-109A)	ChIP K562 RBBP5_(A300-109A)	encode_tfbs	267	1	0	0.151118	7	1873	12053	1838	478203	wgEncodeAwgTfbsBroadK562Rbbp5a300109aUniPk.narrowPeak	14256
src_HSC_BMvPB_1	Myeloid	POL2	Blood	Malignant	CML	K562	Pol2	ChIP K562 Pol2	encode_tfbs	267	1	0	0.267289	19	1852	18370	1826	471886	wgEncodeAwgTfbsHaibK562Pol2V0416101UniPk.narrowPeak	24980
src_HSC_BMvPB_1	Myeloid	POL2	Blood	Malignant	CML	K562	Pol2	ChIP K562 Pol2	encode_tfbs	267	1	0	0.175073	9	1854	13355	1836	476901	wgEncodeAwgTfbsSydhK562Pol2Ifng30UniPk.narrowPeak	16551
src_HSC_BMvPB_1	Myeloid	PHF8	Blood	Malignant	CML	K562	PHF8_(A301-772A)	ChIP K562 PHF8_(A301-772A)	encode_tfbs	267	1	0	0.212824	13	1860	15818	1832	474438	wgEncodeAwgTfbsBroadK562Phf8a301772aUniPk.narrowPeak	22296
src_HSC_BMvPB_1	Myeloid	HMGN3	Blood	Malignant	CML	K562	HMGN3	ChIP K562 HMGN3	encode_tfbs	267	1	0	0.181196	10	1865	14312	1835	475944	wgEncodeAwgTfbsSydhK562Hmgn3UniPk.narrowPeak	14584
src_HSC_BMvPB_1	Myeloid	POL2	Blood	Malignant	CML	K562	Pol2	ChIP K562 Pol2	encode_tfbs	267	1	0	0.112306	5	1904	11583	1840	478673	wgEncodeAwgTfbsSydhK562Pol2Ifna30UniPk.narrowPeak	13840
src_HSC_BMvPB_1	Myeloid	PLU1	Blood	Malignant	CML	K562	PLU1	ChIP K562 PLU1	encode_tfbs	267	1	0	0.124641	6	1896	12507	1839	477749	wgEncodeAwgTfbsBroadK562Plu1UniPk.narrowPeak	15515
src_HSC_BMvPB_1	Myeloid	POL2	Blood	Malignant	CML	K562	Pol2	ChIP K562 Pol2	encode_tfbs	267	1	0	0.140817	8	1902	14709	1837	475547	wgEncodeAwgTfbsSydhK562Pol2UniPk.narrowPeak	18069
src_HSC_BMvPB_1	Myeloid	POL2	Blood	Malignant	CML	K562	Pol2	ChIP K562 Pol2	encode_tfbs	267	1	0	0.0977679	5	1913	13259	1840	476997	wgEncodeAwgTfbsSydhK562Pol2Ifng6hUniPk.narrowPeak	16513
src_HSC_BMvPB_1	Myeloid	HDAC6	Blood	Malignant	CML	K562	HDAC6_(A301-341A)	ChIP K562 HDAC6_(A301-341A)	encode_tfbs	267	1	0	0	0	1947	1032	1845	489224	wgEncodeAwgTfbsBroadK562Hdac6a301341aUniPk.narrowPeak	1114
src_HSC_BMvPB_1	Myeloid	NELFE	Blood	Malignant	CML	K562	NELFe	ChIP K562 NELFe	encode_tfbs	267	1	0	0	0	1947	507	1845	489749	wgEncodeAwgTfbsSydhK562NelfeUniPk.narrowPeak	457
src_HSC_BMvPB_1	Myeloid	ZNF274	Blood	Malignant	CML	K562	ZNF274	ChIP K562 ZNF274	encode_tfbs	267	1	0	0	0	1947	25	1845	490231	wgEncodeAwgTfbsSydhK562Znf274UcdUniPk.narrowPeak	305
src_HSC_BMvPB_1	Myeloid	MYH11	Blood	Malignant	AML	Leukaemia cell	MYH11	U937 (histiocytic lymphoma) cell line conditionally expressing CBFbeta-MYH11 tra	codex	267	1	0	1.44022	163	468	30908	1682	459348	GSM1122323_MYH11.bed	29420
src_HSC_BMvPB_1	Myeloid	EP300	Blood	Malignant	AML	Leukaemia cell	EP300	Acute myelomonocytic leukaemia cell line carrying inv(16) translocation (CBFbeta	codex	267	1	0	1.33753	162	526	32913	1683	457343	GSM1122317_EP300.bed	33872
src_HSC_BMvPB_1	Lymphoid	TAL1	Blood	Malignant	T lymphocyte	Leukaemia cell	TAL1	T-cell acute lymphoblastic leukaemia (T-ALL) cell line.	codex	172	1	0	2.19576	9	891	1092	1836	489164	GSM614003_TAL1.bed	1077
src_HSC_BMvPB_1	Myeloid	TCF3	Blood	Malignant	AML	Leukaemia cell	TCF3	Juvenile acute myeloid leukaemia cell line carrying t(8;21) translocation RUNX1-	codex	267	1	0	1.14382	163	648	38292	1682	451964	GSM1082309_E2A_TCF3.bed	43236
src_HSC_BMvPB_1	Myeloid	LMO2	Blood	Malignant	AML	Leukaemia cell	LMO2	Juvenile acute myeloid leukaemia cell line carrying t(8;21) translocation RUNX1-	codex	267	1	0	1.28087	38	563	7919	1807	482337	GSM1082311_LMO2.bed	7915
src_HSC_BMvPB_1	Myeloid	EP300	Blood	Malignant	AML	Leukaemia cell	EP300	Acute myeloid leukaemia (AML) M2-subtype cell line from the bone marrow of a 22-	codex	267	1	0	1.22512	28	604	6090	1817	484166	GSM835863_EP300.bed	5115
src_HSC_BMvPB_1	Myeloid	RUNX1	Blood	Malignant	AML	Leukaemia cell	RUNX1	Infantile acute megakaryoblastic leukaemia (AML M7) cell line with Trisomy 21.	codex	267	1	0	1.1803	31	630	6997	1814	483259	GSM610330_RUNX1.bed	6854
src_HSC_BMvPB_1	Myeloid	TCF12	Blood	Malignant	AML	Leukaemia cell	TCF12	Juvenile acute myeloid leukaemia cell line carrying t(8;21) translocation RUNX1-	codex	267	1	0	1.0233	78	745	20274	1767	469982	GSM1082308_HEB_TCF12.bed	18852
src_HSC_BMvPB_1	Myeloid	HDAC1	Blood	Malignant	AML	Leukaemia cell	HDAC1	Acute myelomonocytic leukaemia cell line carrying inv(16) translocation (CBFbeta	codex	267	1	0	0.959573	79	815	21837	1766	468419	GSM1122318_HDAC1.bed	20766
src_HSC_BMvPB_1	Myeloid	AFF1	Blood	Malignant	AML	Leukaemia cell	AFF1	Adult acute B cell precursor lymphoblastic leukaemia cell line carrying t(4;11)	codex	267	1	0	0.90164	12	851	3534	1833	486722	GSM941544_AF4.bed	5218
src_HSC_BMvPB_1	Myeloid	CBFB	Blood	Malignant	AML	Leukaemia cell	CBFB	U937 (histiocytic lymphoma) cell line conditionally expressing CBFbeta-MYH11 tra	codex	267	1	0	0.876642	38	975	11485	1807	478771	GSM1122321_CBFB.bed	9617
src_HSC_BMvPB_1	Myeloid	RUNX1	Blood	Malignant	AML	Leukaemia cell	RUNX1	Adult chronic myeloid leukaemia (at blast crisis) cell line carrying t(9;22) tra	codex	267	1	0	0.824495	19	1000	6110	1826	484146	GSM610332_RUNX1.bed	5427
src_HSC_BMvPB_1	Myeloid	GATA1	Blood	Malignant	AML	Leukaemia cell	GATA1	Adult chronic myeloid leukaemia (at blast crisis) cell line carrying t(9;22) tra	codex	267	1	0	0.759369	21	1116	7322	1824	482934	GSM610335_GATA1.bed	7134
src_HSC_BMvPB_1	Myeloid	RUNX1	Blood	Malignant	AML	Leukaemia cell	RUNX1	Adult chronic myeloid leukaemia (at blast crisis) cell line carrying t(9;22) tra	codex	267	1	0	0.793185	51	1197	16963	1794	473293	GSM610334_RUNX1.bed	15977
src_HSC_BMvPB_1	Myeloid	EP300	Blood	Malignant	AML	Leukaemia cell	EP300	Acute promyelocytic leukaemia (APL) M3-subtype cell line from the bone marrow of	codex	267	1	0	0.608424	23	1393	9965	1822	480291	GSM749524_EP300.bed	8949
src_HSC_BMvPB_1	Myeloid	KMT2A	Blood	Malignant	AML	Leukaemia cell	KMT2A	Adult acute B cell precursor lymphoblastic leukaemia cell line carrying t(4;11)	codex	267	1	0	0.181241	2	1834	2918	1843	487338	GSM941543_MLLN.bed	3492
src_HSC_BMvPB_1	Myeloid	TCF12	Blood	Malignant	AML	Leukaemia cell	TCF12	Acute myelomonocytic leukaemia cell line carrying inv(16) translocation (CBFbeta	codex	267	1	0	0.580406	42	1583	18917	1803	471339	GSM1122309_HEB.bed	17255
src_HSC_BMvPB_1	Myeloid	RUNX1T1	Blood	Malignant	AML	Leukaemia cell	RUNX1T1	Juvenile acute myeloid leukaemia cell line carrying t(8;21) translocation RUNX1-	codex	267	1	0	0.539712	36	1621	17434	1809	472822	GSM1082306_AML1_ETO_or_RUNX1T1.bed	16929
src_HSC_BMvPB_1	Myeloid	SPI1	Blood	Malignant	AML	Leukaemia cell	SPI1	Acute myelomonocytic leukaemia cell line carrying inv(16) translocation (CBFbeta	codex	267	1	0	0.283151	7	1715	6507	1838	483749	GSM1122315_SPI1.bed	5551
src_HSC_BMvPB_1	Myeloid	RUNX1	Blood	Malignant	AML	Leukaemia cell	RUNX1	Acute myelomonocytic leukaemia cell line carrying inv(16) translocation (CBFbeta	codex	267	1	0	0.514427	38	1666	19254	1807	471002	GSM1122306_RUNX1.bed	17294
src_HSC_BMvPB_1	Myeloid	MYH11	Blood	Malignant	AML	Leukaemia cell	MYH11	Acute myelomonocytic leukaemia cell line carrying inv(16) translocation (CBFbeta	codex	267	1	0	0.152222	3	1871	5190	1842	485066	GSM1122305_MYH11.bed	6444
src_HSC_BMvPB_1	Myeloid	FOS	Blood	Malignant	AML	Leukaemia cell	FOS	Adult chronic myeloid leukaemia (at blast crisis) cell line carrying t(9;22) tra	codex	267	1	0	0.364933	16	1696	11477	1829	478779	GSM610336_FOS.bed	11105
src_HSC_BMvPB_1	Myeloid	ERG	Blood	Malignant	AML	Leukaemia cell	ERG	Acute myelomonocytic leukaemia cell line carrying inv(16) translocation (CBFbeta	codex	267	1	0	0.549453	56	1699	26424	1789	463832	GSM1122314_ERG.bed	25062
src_HSC_BMvPB_1	Myeloid	FOSB	Blood	Malignant	AML	Leukaemia cell	FOSB	Adult chronic myeloid leukaemia (at blast crisis) cell line carrying t(9;22) tra	codex	267	1	0	0.522925	47	1701	23340	1798	466916	GSM610337_FOSB.bed	23879
src_HSC_BMvPB_1	Myeloid	GATA2	Blood	Malignant	AML	Leukaemia cell	GATA2	Acute myelomonocytic leukaemia cell line carrying inv(16) translocation (CBFbeta	codex	267	1	0	0.216587	6	1793	7276	1839	482980	GSM1122310_GATA2.bed	6159
src_HSC_BMvPB_1	Myeloid	TAL1	Blood	Malignant	AML	Leukaemia cell	TAL1	Acute myelomonocytic leukaemia cell line carrying inv(16) translocation (CBFbeta	codex	267	1	0	0.300595	12	1727	10449	1833	479807	GSM1122311_TAL1.bed	9467
src_HSC_BMvPB_1	Myeloid	CBFB	Blood	Malignant	AML	Leukaemia cell	CBFB	CD34+ acute myeloid leukaemia (AML) blast cells carrying inv(16) translocation (	codex	267	1	0	0.127089	4	1892	8241	1841	482015	GSM1122320_CBFB.bed	6603
src_HSC_BMvPB_1	Myeloid	MYH11	Blood	Malignant	AML	Leukaemia cell	MYH11	CD34+ acute myeloid leukaemia (AML) blast cells carrying inv(16) translocation (	codex	267	1	0	0.113252	4	1902	9229	1841	481027	GSM1122319_MYH11.bed	7932
src_HSC_BMvPB_1	Myeloid	MED21	Blood	Malignant	AML	Leukaemia cell	MED21	Acute myelomonocytic leukaemia cell line carrying inv(16) translocation (CBFbeta	codex	267	1	0	0.138164	6	1883	11311	1839	478945	GSM1122307_MED21.bed	10203
src_HSC_BMvPB_1	Myeloid	MYH11	Blood	Malignant	AML	Leukaemia cell	MYH11	Acute myelomonocytic leukaemia cell line carrying inv(16) translocation (CBFbeta	codex	267	1	0	0.103183	4	1911	10111	1841	480145	GSM1122304_MYH11.bed	9063
src_HSC_BMvPB_1	Myeloid	CBFB	Blood	Malignant	AML	Leukaemia cell	CBFB	U937 (histiocytic lymphoma) cell line conditionally expressing CBFbeta-MYH11 tra	codex	267	1	0	0.253599	18	1862	18334	1827	471922	GSM1122322_CBFB.bed	15840
src_HSC_BMvPB_1	Myeloid	CBFB	Blood	Malignant	AML	Leukaemia cell	CBFB	Acute myelomonocytic leukaemia cell line carrying inv(16) translocation (CBFbeta	codex	267	1	0	0.173026	10	1881	14967	1835	475289	GSM1122303_CBFB.bed	12526
src_HSC_BMvPB_1	Myeloid	TBP	Blood	Malignant	AML	Leukaemia cell	TBP	Acute myelomonocytic leukaemia cell line carrying inv(16) translocation (CBFbeta	codex	267	1	0	0.0279295	1	1943	9338	1844	480918	GSM1122308_TBP.bed	8199
src_HSC_BMvPB_1	Myeloid	CBFB	Blood	Malignant	AML	Leukaemia cell	CBFB	Acute myelomonocytic leukaemia cell line carrying inv(16) translocation (CBFbeta	codex	267	1	0	0.182043	12	1902	17017	1833	473239	GSM1122302_CBFB.bed	18351
src_HSC_BMvPB_1	Myeloid	ELF1	Blood	Malignant	AML	Leukaemia cell	ELF1	Acute myelomonocytic leukaemia cell line carrying inv(16) translocation (CBFbeta	codex	267	1	0	0.0230571	1	1946	11266	1844	478990	GSM1122313_ELF1.bed	9595
src_HSC_BMvPB_1	Myeloid	FLI1	Blood	Malignant	AML	Leukaemia cell	FLI1	Acute myelomonocytic leukaemia cell line carrying inv(16) translocation (CBFbeta	codex	267	1	0	0	0	1947	4838	1845	485418	GSM1122312_FLI1.bed	4026
src_HSC_BMvPB_1	Lymphoid	CDK7	Blood	Malignant	T lymphocyte	Leukemia cell	CDK7	Untreated Jurkat T-ALL cell line.	codex	172	1	0	0.402509	22	1711	14271	1823	475985	GSM1296385_CDK7.bed	14623
src_HSC_BMvPB_1	Lymphoid	POLR2A	Blood	Malignant	T lymphocyte	Leukemia cell	POLR2A	Jurkat T-ALL cell line treated with flavopiridol for 6 hours.	codex	172	1	0	0.121577	5	1898	10719	1840	479537	GSM1224787_POLR2A.bed	11069
src_HSC_BMvPB_1	Lymphoid	POLR2A	Blood	Malignant	T lymphocyte	Leukemia cell	POLR2A	Jurkat T-ALL cell line treated with THZ-2-149 for 6 hours (competitive Cdk7 inhi	codex	172	1	0	0.153334	9	1902	15190	1836	475066	GSM1224786_POLR2A.bed	17436
src_HSC_BMvPB_1	Lymphoid	POLR2A	Blood	Malignant	T lymphocyte	Leukemia cell	POLR2A	Jurkat T-ALL cell line treated with DMSO/vehicle for 6 hours (equivalent DMSO co	codex	172	1	0	0.0856047	4	1919	12136	1841	478120	GSM1224784_POLR2A.bed	12272
src_HSC_BMvPB_1	Lymphoid	POLR2A	Blood	Malignant	T lymphocyte	Leukemia cell	POLR2A	Jurkat T-ALL cell line treated with THZ-2-102 for 6 hours (Cdk7 covalent inhibit	codex	172	1	0	0	0	1947	5201	1845	485055	GSM1224785_POLR2A.bed	4952
src_HSC_BMvPB_1	Lymphoid	MED1	Blood	Malignant	T lymphocyte	Lymphoma cell	MED1	T cell Lymphoblastic Lymphoma cell line carrying t(7;9) translocation (TCRB-NOTC	codex	172	1	0	1.07827	122	696	30209	1723	460047	GSM1252942_MED1.bed	27262
src_HSC_BMvPB_1	Lymphoid	ETS1	Blood	Malignant	T lymphocyte	Lymphoma cell	ETS1	T cell Lymphoblastic Lymphoma cell line carrying t(7;9) translocation (TCRB-NOTC	codex	172	1	0	1.03852	169	731	43389	1676	446867	GSM1252929_ETS1.bed	41331
src_HSC_BMvPB_1	Lymphoid	MAFK	Blood	Malignant	T lymphocyte	Lymphoma cell	MAFK	Adult B cell Non-Hodgkin Lymphoma (large diffuse cell lymphoma) carrying t(8;14)	codex	172	1	0	0.870716	22	930	6702	1823	483554	GSM1159670_MAFK.bed	6720
src_HSC_BMvPB_1	Lymphoid	RUNX1	Blood	Malignant	T lymphocyte	Lymphoma cell	RUNX1	T cell Lymphoblastic Lymphoma cell line carrying t(7;9) translocation (TCRB-NOTC	codex	172	1	0	0.846683	90	1165	27998	1755	462258	GSM1252931_RUNX1.bed	26522
src_HSC_BMvPB_1	Lymphoid	BACH2	Blood	Malignant	T lymphocyte	Lymphoma cell	BACH2	Adult B cell Non-Hodgkin Lymphoma (large diffuse cell lymphoma) carrying t(8;14)	codex	172	1	0	0.738631	29	1199	10375	1816	479881	GSM1084800_BACH2.bed	10249
src_HSC_BMvPB_1	Lymphoid	GABPA	Blood	Malignant	T lymphocyte	Lymphoma cell	GABPA	T cell Lymphoblastic Lymphoma cell line carrying t(7;9) translocation (TCRB-NOTC	codex	172	1	0	0.56777	19	1424	8823	1826	481433	GSM1252930_GABPA.bed	13956
src_HSC_BMvPB_1	Lymphoid	BRD4	Blood	Malignant	T lymphocyte	Lymphoma cell	BRD4	T cell Lymphoblastic Lymphoma cell line carrying t(7;9) translocation (TCRB-NOTC	codex	172	1	0	0.72225	70	1439	25383	1775	464873	GSM1252941_BRD4.bed	23514
src_HSC_BMvPB_1	Lymphoid	P300	Blood	Malignant	T lymphocyte	Lymphoma cell	P300	T cell Lymphoblastic Lymphoma cell line carrying t(7;9) translocation (TCRB-NOTC	codex	172	1	0	0.687604	52	1448	19841	1793	470415	GSM1252943_P300.bed	19231
src_HSC_BMvPB_1	Lymphoid	NOTCH1	Blood	Malignant	T lymphocyte	Lymphoma cell	NOTCH1	T cell Lymphoblastic Lymphoma cell line carrying t(7;9) translocation (TCRB-NOTC	codex	172	1	0	0.194559	3	1814	4070	1842	486186	GSM1252933_NOTCH1.bed	3633
src_HSC_BMvPB_1	Lymphoid	RBPJ	Blood	Malignant	T lymphocyte	Lymphoma cell	RBPJ	T cell Lymphoblastic Lymphoma cell line carrying t(7;9) translocation (TCRB-NOTC	codex	172	1	0	0.166863	3	1852	4739	1842	485517	GSM1252934_RBPJ.bed	4114
src_HSC_BMvPB_1	Lymphoid	RBPJ	Blood	Malignant	T lymphocyte	Lymphoma cell	RBPJ	T cell Lymphoblastic Lymphoma cell line carrying t(7;9) translocation (TCRB-NOTC	codex	172	1	0	0.372952	15	1672	10543	1830	479713	GSM1252937_RBPJ.bed	9746
src_HSC_BMvPB_1	Lymphoid	NOTCH1	Blood	Malignant	T lymphocyte	Lymphoma cell	NOTCH1	T cell Lymphoblastic Lymphoma cell line carrying t(7;9) translocation (TCRB-NOTC	codex	172	1	0	0.391269	17	1673	11382	1828	478874	GSM1252936_NOTCH1.bed	10842
src_HSC_BMvPB_1	Lymphoid	BCL6	Blood	Malignant	T lymphocyte	Lymphoma cell	BCL6	Adult B cell Non-Hodgkin Lymphoma (large diffuse cell lymphoma) carrying t(8;14)	codex	172	1	0	0.126109	4	1894	8304	1841	481952	GSM1084801_BCL6.bed	8037
src_HSC_BMvPB_1	Ectodermal	CTCF	Mamma	Malignant	Epithelial cell	MCF-7	CTCF	ChIP MCF-7 CTCF	encode_tfbs	145	1.98137e-29	28.703	2.5446	683	183	91990	1162	398266	wgEncodeAwgTfbsUwMcf7CtcfUniPk.narrowPeak	58977
src_HSC_BMvPB_1	Ectodermal	CTCF	Mamma	Malignant	Epithelial cell	MCF-7	CTCF	ChIP MCF-7 CTCF	encode_tfbs	145	2.54684e-29	28.594	2.51539	705	195	96746	1140	393510	wgEncodeAwgTfbsUtaMcf7CtcfEstroUniPk.narrowPeak	66570
src_HSC_BMvPB_1	Ectodermal	CTCF	Mamma	Malignant	Epithelial cell	MCF-7	CTCF	ChIP MCF-7 CTCF	encode_tfbs	145	1.45954e-26	25.8358	2.36169	751	236	110410	1094	379846	wgEncodeAwgTfbsUtaMcf7CtcfVehUniPk.narrowPeak	82148
src_HSC_BMvPB_1	Ectodermal	CTCF	Mamma	Malignant	Epithelial cell	MCF-7	CTCF	ChIP MCF-7 CTCF	encode_tfbs	145	1.34088e-14	13.8726	2.04422	537	293	81995	1308	408261	wgEncodeAwgTfbsUtaMcf7CtcfUniPk.narrowPeak	57920
src_HSC_BMvPB_1	Ectodermal	CTCF	Mamma	Malignant	Epithelial cell	MCF-7	CTCF	ChIP MCF-7 CTCF	encode_tfbs	145	2.33024e-13	12.6326	2.01826	504	299	76965	1341	413291	wgEncodeAwgTfbsUtaMcf7CtcfSerumstvdUniPk.narrowPeak	54327
src_HSC_BMvPB_1	Ectodermal	CTCF	Mamma	Malignant	Epithelial cell	MCF-7	CTCF	ChIP MCF-7 CTCF	encode_tfbs	145	3.02951e-11	10.5186	1.9147	500	315	79706	1345	410550	wgEncodeAwgTfbsUtaMcf7CtcfSerumstimUniPk.narrowPeak	58586
src_HSC_BMvPB_1	Ectodermal	GATA3	Mamma	Malignant	Epithelial cell	MCF-7	GATA3_(SC-269)	ChIP MCF-7 GATA3_(SC-269)	encode_tfbs	145	1	0	0.898254	31	910	9153	1814	481103	wgEncodeAwgTfbsSydhMcf7Gata3sc269UcdUniPk.narrowPeak	12075
src_HSC_BMvPB_1	Ectodermal	ZNF217	Mamma	Malignant	Epithelial cell	MCF-7	ZNF217	ChIP MCF-7 ZNF217	encode_tfbs	145	1	0	0.865494	26	958	7965	1819	482291	wgEncodeAwgTfbsSydhMcf7Znf217UcdUniPk.narrowPeak	9927
src_HSC_BMvPB_1	Ectodermal	GATA3	Mamma	Malignant	Epithelial cell	MCF-7	GATA3_(SC-268)	ChIP MCF-7 GATA3_(SC-268)	encode_tfbs	145	1	0	0.690486	10	1116	3839	1835	486417	wgEncodeAwgTfbsSydhMcf7Gata3UcdUniPk.narrowPeak	6081
src_HSC_BMvPB_1	Ectodermal	CMYC	Mamma	Malignant	Epithelial cell	MCF-7	c-Myc	ChIP MCF-7 c-Myc	encode_tfbs	145	1	0	0.786851	82	1295	27362	1763	462894	wgEncodeAwgTfbsUtaMcf7CmycVehUniPk.narrowPeak	27687
src_HSC_BMvPB_1	Ectodermal	CMYC	Mamma	Malignant	Epithelial cell	MCF-7	c-Myc	ChIP MCF-7 c-Myc	encode_tfbs	145	1	0	0.530668	19	1490	9428	1826	480828	wgEncodeAwgTfbsUtaMcf7CmycEstroUniPk.narrowPeak	10070
src_HSC_BMvPB_1	Ectodermal	TCF7L2	Mamma	Malignant	Epithelial cell	MCF-7	TCF7L2	ChIP MCF-7 TCF7L2	encode_tfbs	145	1	0	0.446377	15	1556	8840	1830	481416	wgEncodeAwgTfbsSydhMcf7Tcf7l2UcdUniPk.narrowPeak	10292
src_HSC_BMvPB_1	Ectodermal	CMYC	Mamma	Malignant	Epithelial cell	MCF-7	c-Myc	ChIP MCF-7 c-Myc	encode_tfbs	145	1	0	0.288158	6	1711	5489	1839	484767	wgEncodeAwgTfbsUtaMcf7CmycSerumstvdUniPk.narrowPeak	6925
src_HSC_BMvPB_1	Ectodermal	CMYC	Mamma	Malignant	Epithelial cell	MCF-7	c-Myc	ChIP MCF-7 c-Myc	encode_tfbs	145	1	0	0.292306	22	1841	19438	1823	470818	wgEncodeAwgTfbsUtaMcf7CmycSerumstimUniPk.narrowPeak	20949
src_HSC_BMvPB_1	Ectodermal	POL2	Mamma	Malignant	Epithelial cell	MCF-7	Pol2	ChIP MCF-7 Pol2	encode_tfbs	145	1	0	0.143609	7	1878	12667	1838	477589	wgEncodeAwgTfbsUtaMcf7Pol2UniPk.narrowPeak	16129
src_HSC_BMvPB_1	Ectodermal	POL2	Mamma	Malignant	Epithelial cell	MCF-7	Pol2	ChIP MCF-7 Pol2	encode_tfbs	145	1	0	0.140032	8	1902	14789	1837	475467	wgEncodeAwgTfbsUtaMcf7Pol2SerumstvdUniPk.narrowPeak	19403
src_HSC_BMvPB_1	Ectodermal	POL2	Mamma	Malignant	Epithelial cell	MCF-7	Pol2	ChIP MCF-7 Pol2	encode_tfbs	145	1	0	0.135365	8	1911	15283	1837	474973	wgEncodeAwgTfbsUtaMcf7Pol2SerumstimUniPk.narrowPeak	20439
src_HSC_BMvPB_1	Ectodermal	HAE2F1	Mamma	Malignant	Epithelial cell	MCF-7	HA-E2F1	ChIP MCF-7 HA-E2F1	encode_tfbs	145	1	0	0.0959513	6	1916	16124	1839	474132	wgEncodeAwgTfbsSydhMcf7Hae2f1UcdUniPk.narrowPeak	21940
src_HSC_BMvPB_1	Ectodermal	STAT3	Mamma	Transformed	Epithelial cell	MCF10A-Er-Src	STAT3	ChIP MCF10A-Er-Src STAT3	encode_tfbs	145	1	0	0.834315	40	1066	12685	1805	477571	wgEncodeAwgTfbsSydhMcf10aesStat3Etoh01UniPk.narrowPeak	12331
src_HSC_BMvPB_1	Ectodermal	CMYC	Mamma	Transformed	Epithelial cell	MCF10A-Er-Src	c-Myc	ChIP MCF10A-Er-Src c-Myc	encode_tfbs	145	1	0	0.805667	80	1252	26112	1765	464144	wgEncodeAwgTfbsSydhMcf10aesCmycTam14hHvdUniPk.narrowPeak	25702
src_HSC_BMvPB_1	Ectodermal	STAT3	Mamma	Transformed	Epithelial cell	MCF10A-Er-Src	STAT3	ChIP MCF10A-Er-Src STAT3	encode_tfbs	145	1	0	0.782045	102	1368	34131	1743	456125	wgEncodeAwgTfbsSydhMcf10aesStat3Tam112hHvdUniPk.narrowPeak	39903
src_HSC_BMvPB_1	Ectodermal	CMYC	Mamma	Transformed	Epithelial cell	MCF10A-Er-Src	c-Myc	ChIP MCF10A-Er-Src c-Myc	encode_tfbs	145	1	0	0.778659	102	1379	34269	1743	455987	wgEncodeAwgTfbsSydhMcf10aesCmycEtoh01HvdUniPk.narrowPeak	35151
src_HSC_BMvPB_1	Ectodermal	STAT3	Mamma	Transformed	Epithelial cell	MCF10A-Er-Src	STAT3	ChIP MCF10A-Er-Src STAT3	encode_tfbs	145	1	0	0.771503	104	1408	35231	1741	455025	wgEncodeAwgTfbsSydhMcf10aesStat3Etoh01cUniPk.narrowPeak	41350
src_HSC_BMvPB_1	Ectodermal	STAT3	Mamma	Transformed	Epithelial cell	MCF10A-Er-Src	STAT3	ChIP MCF10A-Er-Src STAT3	encode_tfbs	145	1	0	0.779743	115	1412	38511	1730	451745	wgEncodeAwgTfbsSydhMcf10aesStat3Etoh01bUniPk.narrowPeak	45105
src_HSC_BMvPB_1	Ectodermal	STAT3	Mamma	Transformed	Epithelial cell	MCF10A-Er-Src	STAT3	ChIP MCF10A-Er-Src STAT3	encode_tfbs	145	1	0	0.761162	110	1457	37695	1735	452561	wgEncodeAwgTfbsSydhMcf10aesStat3TamUniPk.narrowPeak	44488
src_HSC_BMvPB_1	Ectodermal	E2F4	Mamma	Transformed	Epithelial cell	MCF10A-Er-Src	E2F4	ChIP MCF10A-Er-Src E2F4	encode_tfbs	145	1	0	0.534908	33	1608	16142	1812	474114	wgEncodeAwgTfbsSydhMcf10aesE2f4TamHvdUniPk.narrowPeak	15513
src_HSC_BMvPB_1	Ectodermal	CFOS	Mamma	Transformed	Epithelial cell	MCF10A-Er-Src	c-Fos	ChIP MCF10A-Er-Src c-Fos	encode_tfbs	145	1	0	0.717692	160	1631	57285	1685	432971	wgEncodeAwgTfbsSydhMcf10aesCfosEtoh01HvdUniPk.narrowPeak	67914
src_HSC_BMvPB_1	Ectodermal	CFOS	Mamma	Transformed	Epithelial cell	MCF10A-Er-Src	c-Fos	ChIP MCF10A-Er-Src c-Fos	encode_tfbs	145	1	0	0.647223	147	1740	57840	1698	432416	wgEncodeAwgTfbsSydhMcf10aesCfosTamHvdUniPk.narrowPeak	70458
src_HSC_BMvPB_1	Ectodermal	CFOS	Mamma	Transformed	Epithelial cell	MCF10A-Er-Src	c-Fos	ChIP MCF10A-Er-Src c-Fos	encode_tfbs	145	1	0	0.674699	189	1741	70932	1656	419324	wgEncodeAwgTfbsSydhMcf10aesCfosTam112hHvdUniPk.narrowPeak	92352
src_HSC_BMvPB_1	Ectodermal	CFOS	Mamma	Transformed	Epithelial cell	MCF10A-Er-Src	c-Fos	ChIP MCF10A-Er-Src c-Fos	encode_tfbs	145	1	0	0.655663	176	1759	67925	1669	422331	wgEncodeAwgTfbsSydhMcf10aesCfosTam14hHvdUniPk.narrowPeak	86317
src_HSC_BMvPB_1	Ectodermal	POL2	Mamma	Transformed	Epithelial cell	MCF10A-Er-Src	Pol2	ChIP MCF10A-Er-Src Pol2	encode_tfbs	145	1	0	0.261184	17	1836	16856	1828	473400	wgEncodeAwgTfbsSydhMcf10aesPol2Etoh01UniPk.narrowPeak	22296
src_HSC_BMvPB_1	Ectodermal	POL2	Mamma	Transformed	Epithelial cell	MCF10A-Er-Src	Pol2	ChIP MCF10A-Er-Src Pol2	encode_tfbs	145	1	0	0.207005	12	1856	15028	1833	475228	wgEncodeAwgTfbsSydhMcf10aesPol2TamUniPk.narrowPeak	19463
src_HSC_BMvPB_1	Myeloid	CEBPB	Blood	Healthy	Macrophage	Macrophage	CEBPB	Macrophages were derived from peripheral blood monocytes by incubation with huma	codex	267	1	0	0.880698	101	1093	30249	1744	460007	GSM785502_CEBPbeta.bed	35156
src_HSC_BMvPB_1	Myeloid	SPI1	Blood	Healthy	Macrophage	Macrophage	SPI1	Macrophages were derived from peripheral blood monocytes by incubation with huma	codex	267	1	0	0.84455	75	1144	23422	1770	466834	GSM785501_PU1.bed	26486
src_HSC_BMvPB_1	Myeloid	EGR2	Blood	Healthy	Macrophage	Macrophage	EGR2	Macrophages were derived from peripheral blood monocytes by incubation with huma	codex	267	1	0	0	0	1947	1228	1845	489028	GSM785503_4_EGR2.bed	1020
src_HSC_BMvPB_1	Myeloid	GATA2	Blood	Healthy	Megacaryocyte	Megakaryocyte	GATA2	CD34+ Umbilical Cord Blood (UCB) were differentiated into megakaryocytes for 10	codex	267	1	0	2.6301	5	1076	506	1840	489750	GSM607950_GATA2.bed	408
src_HSC_BMvPB_1	Myeloid	GATA1	Blood	Healthy	Megacaryocyte	Megakaryocyte	GATA1	CD34+ Umbilical Cord Blood (UCB) were differentiated into megakaryocytes for 10	codex	267	1	0	1.37903	11	825	2123	1834	488133	GSM607949_GATA1.bed	1867
src_HSC_BMvPB_1	Myeloid	TAL1	Blood	Healthy	Megacaryocyte	Megakaryocyte	TAL1	CD34+ Umbilical Cord Blood (UCB) were differentiated into megakaryocytes for 10	codex	267	1	0	1.26047	8	928	1688	1837	488568	GSM607953_TAL1.bed	1497
src_HSC_BMvPB_1	Myeloid	FLI1	Blood	Healthy	Megacaryocyte	Megakaryocyte	FLI1	CD34+ Umbilical Cord Blood (UCB) were differentiated into megakaryocytes for 10	codex	267	1	0	0.43709	7	1509	4235	1838	486021	GSM607952_FLI1.bed	3672
src_HSC_BMvPB_1	Myeloid	RUNX1	Blood	Healthy	Megacaryocyte	Megakaryocyte	RUNX1	CD34+ Umbilical Cord Blood (UCB) were differentiated into megakaryocytes for 10	codex	267	1	0	0.558612	19	1444	8965	1826	481291	GSM607951_RUNX1.bed	7865
src_HSC_BMvPB_1	Myeloid	SPI1	Blood	Healthy	Monocyte	Monocyte	SPI1	Peripheral blood monocytes separated by leukapheresis of healthy donors.	codex	267	1	0	0.781816	87	1325	29185	1758	461071	GSM785495_PU1.bed	33813
src_HSC_BMvPB_1	Lymphoid	CDK7	Blood	Malignant	Plasma cell	Multiple myeloma cell	CDK7	MM1-S cell line cell line treated with DMSO for 6 hours for Cdk7 inhibitor.	codex	172	1	0	0.461829	8	1477	4580	1837	485676	GSM1313922_CDK7.bed	3834
src_HSC_BMvPB_1	Lymphoid	CDK9	Blood	Malignant	Plasma cell	Multiple myeloma cell	CDK9	MM1-S cell line cell line treated with DMSO for 6 hours.	codex	172	1	0	0.422863	14	1579	8707	1831	481549	GSM1313924_CDK9.bed	7697
src_HSC_BMvPB_1	Lymphoid	POLR2A	Blood	Malignant	Plasma cell	Multiple myeloma cell	POLR2A	MM1-S cell line cell line treated with DMSO for 6 hours.	codex	172	1	0	0.196406	11	1857	14526	1834	475730	GSM1313923_POLR2A.bed	13704
src_HSC_BMvPB_1	Myeloid	GATA2	Blood	Malignant	CML	Myeloid Leukemia	GATA2	Human K562 erythroleukemia cells (ATCC # CCL-243) were cultured in RPMI medium 1	codex	267	1	0	1.04315	37	727	9433	1808	480823	GSM467648_GATA2.bed	8819
src_HSC_BMvPB_1	Myeloid	GATA1	Blood	Malignant	CML	Myeloid Leukemia	GATA1	Human K562 erythroleukemia cells (ATCC # CCL-243) were cultured in RPMI medium 1	codex	267	1	0	0.976916	17	774	4623	1828	485633	GSM467647_GATA1.bed	4063
src_HSC_BMvPB_1	Myeloid	CTCF	Blood	Malignant	AML	NB4	CTCF	ChIP NB4 CTCF	encode_tfbs	267	2.76683e-31	30.558	2.80478	573	113	67843	1272	422413	wgEncodeAwgTfbsUwNb4CtcfUniPk.narrowPeak	38247
src_HSC_BMvPB_1	Myeloid	MAX	Blood	Malignant	AML	NB4	Max	ChIP NB4 Max	encode_tfbs	267	1	0	1.18836	147	625	33290	1698	456966	wgEncodeAwgTfbsSydhNb4MaxUniPk.narrowPeak	34653
src_HSC_BMvPB_1	Myeloid	CMYC	Blood	Malignant	AML	NB4	c-Myc	ChIP NB4 c-Myc	encode_tfbs	267	1	0	1.00516	98	755	25914	1747	464342	wgEncodeAwgTfbsSydhNb4CmycUniPk.narrowPeak	26248
src_HSC_BMvPB_1	Myeloid	POL2	Blood	Malignant	AML	NB4	Pol2	ChIP NB4 Pol2	encode_tfbs	267	1	0	0.116011	6	1902	13412	1839	476844	wgEncodeAwgTfbsSydhNb4Pol2UniPk.narrowPeak	16695
src_HSC_BMvPB_1	Ectodermal	CTCF	Brain	Healthy	Astrocyte	NH-A	CTCF	ChIP NH-A CTCF	encode_tfbs	145	8.19679e-32	31.0864	2.83408	572	111	67091	1273	423165	wgEncodeAwgTfbsBroadNhaCtcfUniPk.narrowPeak	38465
src_HSC_BMvPB_1	Ectodermal	EZH2	Brain	Healthy	Astrocyte	NH-A	EZH2_(39875)	ChIP NH-A EZH2_(39875)	encode_tfbs	145	1	0	0.230258	4	1776	4583	1841	485673	wgEncodeAwgTfbsBroadNhaEzh239875UniPk.narrowPeak	6488
src_HSC_BMvPB_1	Mesodermal	CTCF	Skin	Healthy	Fibroblast	NHDF-Ad	CTCF	ChIP NHDF-Ad CTCF	encode_tfbs	60	3.18333e-27	26.4971	2.53246	614	190	80667	1231	409589	wgEncodeAwgTfbsBroadNhdfadCtcfUniPk.narrowPeak	48982
src_HSC_BMvPB_1	Mesodermal	EZH2	Skin	Healthy	Fibroblast	NHDF-Ad	EZH2_(39875)	ChIP NHDF-Ad EZH2_(39875)	encode_tfbs	60	1	0	0.541689	8	1353	3910	1837	486346	wgEncodeAwgTfbsBroadNhdfadEzh239875UniPk.narrowPeak	5736
src_HSC_BMvPB_1	Mesodermal	CTCF	Skin	Healthy	Fibroblast	NHDF-neo	CTCF	ChIP NHDF-neo CTCF	encode_tfbs	60	2.05681e-26	25.6868	2.54854	578	182	74433	1267	415823	wgEncodeAwgTfbsUwNhdfneoCtcfUniPk.narrowPeak	45908
src_HSC_BMvPB_1	Ectodermal	CTCF	Skin	Healthy	Keratinocyte	NHEK	CTCF	ChIP NHEK CTCF	encode_tfbs	145	4.25317e-28	27.3713	2.62714	579	156	72690	1266	417566	wgEncodeAwgTfbsUwNhekCtcfUniPk.narrowPeak	42443
src_HSC_BMvPB_1	Ectodermal	CTCF	Skin	Healthy	Keratinocyte	NHEK	CTCF	ChIP NHEK CTCF	encode_tfbs	145	3.83645e-26	25.4161	2.5058	598	198	78750	1247	411506	wgEncodeAwgTfbsBroadNhekCtcfUniPk.narrowPeak	47096
src_HSC_BMvPB_1	Ectodermal	CTCF	Skin	Healthy	Keratinocyte	NHEK	CTCF	ChIP NHEK CTCF	encode_tfbs	145	6.64009e-22	21.1778	2.32897	587	242	81829	1258	408427	wgEncodeAwgTfbsUtaNhekCtcfUniPk.narrowPeak	53781
src_HSC_BMvPB_1	Ectodermal	EZH2	Skin	Healthy	Keratinocyte	NHEK	EZH2_(39875)	ChIP NHEK EZH2_(39875)	encode_tfbs	145	1	0	0.417275	8	1554	5064	1837	485192	wgEncodeAwgTfbsBroadNhekEzh239875UniPk.narrowPeak	7975
src_HSC_BMvPB_1	Ectodermal	POL2(B)	Skin	Healthy	Keratinocyte	NHEK	Pol2(b)	ChIP NHEK Pol2(b)	encode_tfbs	145	1	0	0.225684	4	1782	4675	1841	485581	wgEncodeAwgTfbsBroadNhekPol2bUniPk.narrowPeak	5782
src_HSC_BMvPB_1	Endodermal	CTCF	Lung	Healthy	Fibroblast	NHLF	CTCF	ChIP NHLF CTCF	encode_tfbs	136	1.8859e-29	28.7245	2.8001	528	114	61402	1317	428854	wgEncodeAwgTfbsUwNhlfCtcfUniPk.narrowPeak	35439
src_HSC_BMvPB_1	Endodermal	CTCF	Lung	Healthy	Fibroblast	NHLF	CTCF	ChIP NHLF CTCF	encode_tfbs	136	2.40686e-27	26.6185	2.64207	550	152	67890	1295	422366	wgEncodeAwgTfbsBroadNhlfCtcfUniPk.narrowPeak	39523
src_HSC_BMvPB_1	Endodermal	EZH2	Lung	Healthy	Fibroblast	NHLF	EZH2_(39875)	ChIP NHLF EZH2_(39875)	encode_tfbs	136	1	0	0.390702	7	1584	4733	1838	485523	wgEncodeAwgTfbsBroadNhlfEzh239875UniPk.narrowPeak	7025
src_HSC_BMvPB_1	Embryonic carcinoma	YY1	Testis	Malignant	Pluripotent cell	NT2-D1	YY1	ChIP NT2-D1 YY1	encode_tfbs	3	1	0	0.40704	8	1562	5190	1837	485066	wgEncodeAwgTfbsSydhNt2d1Yy1UcdUniPk.narrowPeak	4859
src_HSC_BMvPB_1	Embryonic carcinoma	SUZ12	Testis	Malignant	Pluripotent cell	NT2-D1	SUZ12	ChIP NT2-D1 SUZ12	encode_tfbs	3	1	0	0.109411	1	1909	2418	1844	487838	wgEncodeAwgTfbsSydhNt2d1Suz12UcdUniPk.narrowPeak	3307
src_HSC_BMvPB_1	Embryonic carcinoma	ZNF274	Testis	Malignant	Pluripotent cell	NT2-D1	ZNF274	ChIP NT2-D1 ZNF274	encode_tfbs	3	1	0	0	0	1947	111	1845	490145	wgEncodeAwgTfbsSydhNt2d1Znf274UcdUniPk.narrowPeak	745
src_HSC_BMvPB_1	Mesodermal	CTCF	Bone	Healthy	Osteoblast	Osteobl	CTCF	ChIP Osteobl CTCF	encode_tfbs	60	4.76549e-27	26.3219	2.48693	643	206	86791	1202	403465	wgEncodeAwgTfbsBroadOsteoblCtcfUniPk.narrowPeak	56238
src_HSC_BMvPB_1	Endodermal	NRSF	Pancreas	Malignant	Pancreatic carcinoma	PANC-1	NRSF	ChIP PANC-1 NRSF	encode_tfbs	136	1	0	1.3788	29	510	5613	1816	484643	wgEncodeAwgTfbsHaibPanc1NrsfPcr2xUniPk.narrowPeak	5503
src_HSC_BMvPB_1	Endodermal	TCF7L2	Pancreas	Malignant	Pancreatic carcinoma	PANC-1	TCF7L2	ChIP PANC-1 TCF7L2	encode_tfbs	136	1	0	0.646483	28	1362	11414	1817	478842	wgEncodeAwgTfbsSydhPanc1Tcf7l2UcdUniPk.narrowPeak	13362
src_HSC_BMvPB_1	Endodermal	POL24H8	Pancreas	Malignant	Pancreatic carcinoma	PANC-1	Pol2-4H8	ChIP PANC-1 Pol2-4H8	encode_tfbs	136	1	0	0.304022	11	1705	9484	1834	480772	wgEncodeAwgTfbsHaibPanc1Pol24h8V0416101UniPk.narrowPeak	10320
src_HSC_BMvPB_1	Endodermal	SIN3AK20	Pancreas	Malignant	Pancreatic carcinoma	PANC-1	Sin3Ak-20	ChIP PANC-1 Sin3Ak-20	encode_tfbs	136	1	0	0.0394621	1	1939	6646	1844	483610	wgEncodeAwgTfbsHaibPanc1Sin3ak20V0416101UniPk.narrowPeak	7179
src_HSC_BMvPB_1	Myeloid	GATA1	Blood	Progenitor	Erythrocyte	PBDE	GATA-1	ChIP PBDE GATA-1	encode_tfbs	267	1	0	1.04261	71	729	18124	1774	472132	wgEncodeAwgTfbsSydhPbdeGata1UcdUniPk.narrowPeak	25001
src_HSC_BMvPB_1	Myeloid	POL2	Blood	Progenitor	Erythrocyte	PBDE	Pol2	ChIP PBDE Pol2	encode_tfbs	267	1	0	0.130984	6	1889	11916	1839	478340	wgEncodeAwgTfbsSydhPbdePol2UcdUniPk.narrowPeak	18326
src_HSC_BMvPB_1	Myeloid	GATA1	Blood	Progenitor	Erythrocyte	PBDEFetal	GATA-1	ChIP PBDEFetal GATA-1	encode_tfbs	267	1	0	1.58813	14	739	2349	1831	487907	wgEncodeAwgTfbsSydhPbdefetalGata1UcdUniPk.narrowPeak	2156
src_HSC_BMvPB_1	Ectodermal	NRSF	Brain	Malignant	Neuron	PFSK-1	NRSF	ChIP PFSK-1 NRSF	encode_tfbs	145	1	0	1.25471	42	583	8936	1803	481320	wgEncodeAwgTfbsHaibPfsk1NrsfPcr2xUniPk.narrowPeak	11388
src_HSC_BMvPB_1	Ectodermal	SIN3AK20	Brain	Malignant	Neuron	PFSK-1	Sin3Ak-20	ChIP PFSK-1 Sin3Ak-20	encode_tfbs	145	1	0	0.622568	13	1235	5525	1832	484731	wgEncodeAwgTfbsHaibPfsk1Sin3ak20V0416101UniPk.narrowPeak	5948
src_HSC_BMvPB_1	Ectodermal	FOXP2	Brain	Malignant	Neuron	PFSK-1	FOXP2	ChIP PFSK-1 FOXP2	encode_tfbs	145	1	0	0.55516	43	1636	20204	1802	470052	wgEncodeAwgTfbsHaibPfsk1Foxp2Pcr2xUniPk.narrowPeak	18175
src_HSC_BMvPB_1	Ectodermal	TAF1	Brain	Malignant	Neuron	PFSK-1	TAF1	ChIP PFSK-1 TAF1	encode_tfbs	145	1	0	0.151808	3	1872	5204	1842	485052	wgEncodeAwgTfbsHaibPfsk1Taf1V0416101UniPk.narrowPeak	5844
src_HSC_BMvPB_1	Ectodermal	CTCF	Skin	Progeria	Fibroblast	ProgFib	CTCF	ChIP ProgFib CTCF	encode_tfbs	145	9.10193e-29	28.0409	2.65642	581	145	72315	1264	417941	wgEncodeAwgTfbsUtaProgfibCtcfUniPk.narrowPeak	43903
src_HSC_BMvPB_1	Ectodermal	POL2	Skin	Progeria	Fibroblast	ProgFib	Pol2	ChIP ProgFib Pol2	encode_tfbs	145	1	0	0.0796767	4	1922	13015	1841	477241	wgEncodeAwgTfbsUtaProgfibPol2UniPk.narrowPeak	16330
src_HSC_BMvPB_1	Mesodermal	CTCF	Kidney	Healthy	Epithelial cell	RPTEC	CTCF	ChIP RPTEC CTCF	encode_tfbs	60	8.75328e-27	26.0578	2.44422	670	219	92737	1175	397519	wgEncodeAwgTfbsUwRptecCtcfUniPk.narrowPeak	58763
src_HSC_BMvPB_1	Lymphoid	POL2	Blood	Malignant	B lymphocyte	Raji	Pol2	ChIP Raji Pol2	encode_tfbs	172	1	0	0.285445	16	1794	14578	1829	475678	wgEncodeAwgTfbsSydhRajiPol2UcdUniPk.narrowPeak	19717
src_HSC_BMvPB_1	Endodermal	CTCF	Lung	Healthy	Epithelial cell	SAEC	CTCF	ChIP SAEC CTCF	encode_tfbs	136	9.10863e-30	29.0405	2.70185	585	132	71887	1260	418369	wgEncodeAwgTfbsUwSaecCtcfUniPk.narrowPeak	42430
src_HSC_BMvPB_1	Ectodermal	GATA3	Brain	Malignant	Neuron	SH-SY5Y	GATA3_(SC-269)	ChIP SH-SY5Y GATA3_(SC-269)	encode_tfbs	145	1	0	1.09911	33	674	7991	1812	482265	wgEncodeAwgTfbsSydhShsy5yGata3sc269sc269UcdUniPk.narrowPeak	15879
src_HSC_BMvPB_1	Ectodermal	GATA2	Brain	Malignant	Neuron	SH-SY5Y	GATA-2	ChIP SH-SY5Y GATA-2	encode_tfbs	145	1	0	0.975019	82	776	22322	1763	467934	wgEncodeAwgTfbsSydhShsy5yGata2UcdUniPk.narrowPeak	35617
src_HSC_BMvPB_1	Ectodermal	FOXP2	Brain	Malignant	Neuron	SK-N-MC	FOXP2	ChIP SK-N-MC FOXP2	encode_tfbs	145	1	0	1.00576	57	754	15062	1788	475194	wgEncodeAwgTfbsHaibSknmcFoxp2Pcr2xUniPk.narrowPeak	14694
src_HSC_BMvPB_1	Ectodermal	POL24H8	Brain	Malignant	Neuron	SK-N-MC	Pol2-4H8	ChIP SK-N-MC Pol2-4H8	encode_tfbs	145	1	0	0.897361	79	1013	23279	1766	466977	wgEncodeAwgTfbsHaibSknmcPol24h8V0416101UniPk.narrowPeak	24118
src_HSC_BMvPB_1	Ectodermal	NRSF	Brain	Malignant	Neuron	SK-N-SH	NRSF	ChIP SK-N-SH NRSF	encode_tfbs	145	1	0	0.963998	36	787	9916	1809	480340	wgEncodeAwgTfbsHaibSknshNrsfV0416101UniPk.narrowPeak	11025
src_HSC_BMvPB_1	Ectodermal	NRSF	Brain	Malignant	Neuron	SK-N-SH	NRSF	ChIP SK-N-SH NRSF	encode_tfbs	145	1	0	0.946387	65	852	18214	1780	472042	wgEncodeAwgTfbsHaibSknshNrsfPcr2xUniPk.narrowPeak	18840
src_HSC_BMvPB_1	Ectodermal	SIN3AK20	Brain	Malignant	Neuron	SK-N-SH	Sin3Ak-20	ChIP SK-N-SH Sin3Ak-20	encode_tfbs	145	1	0	0.498214	29	1635	15226	1816	475030	wgEncodeAwgTfbsHaibSknshSin3ak20V0416101UniPk.narrowPeak	15558
src_HSC_BMvPB_1	Ectodermal	POL24H8	Brain	Malignant	Neuron	SK-N-SH	Pol2-4H8	ChIP SK-N-SH Pol2-4H8	encode_tfbs	145	1	0	0.423066	39	1780	23809	1806	466447	wgEncodeAwgTfbsHaibSknshPol24h8V0416101UniPk.narrowPeak	28163
src_HSC_BMvPB_1	Ectodermal	TAF1	Brain	Malignant	Neuron	SK-N-SH	TAF1	ChIP SK-N-SH TAF1	encode_tfbs	145	1	0	0.184787	9	1834	12671	1836	477585	wgEncodeAwgTfbsHaibSknshTaf1V0416101UniPk.narrowPeak	13992
src_HSC_BMvPB_1	Ectodermal	CTCF	Brain	Malignant	Neuron	SK-N-SH_RA	CTCF	ChIP SK-N-SH_RA CTCF	encode_tfbs	145	3.80993e-33	32.4191	2.86343	591	109	69287	1254	420969	wgEncodeAwgTfbsHaibSknshraCtcfV0416102UniPk.narrowPeak	40576
src_HSC_BMvPB_1	Ectodermal	RAD21	Brain	Malignant	Neuron	SK-N-SH_RA	Rad21	ChIP SK-N-SH_RA Rad21	encode_tfbs	145	1.61119e-29	28.7929	2.56777	667	176	88574	1178	401682	wgEncodeAwgTfbsHaibSknshraRad21V0416102UniPk.narrowPeak	62260
src_HSC_BMvPB_1	Ectodermal	CTCF	Brain	Malignant	Neuron	SK-N-SH_RA	CTCF	ChIP SK-N-SH_RA CTCF	encode_tfbs	145	3.12973e-29	28.5045	2.64834	600	148	75477	1245	414779	wgEncodeAwgTfbsUwSknshraCtcfUniPk.narrowPeak	46215
src_HSC_BMvPB_1	Ectodermal	P300	Brain	Malignant	Neuron	SK-N-SH_RA	p300	ChIP SK-N-SH_RA p300	encode_tfbs	145	1	0	0.908701	114	1024	33130	1731	457126	wgEncodeAwgTfbsHaibSknshraP300V0416102UniPk.narrowPeak	46484
src_HSC_BMvPB_1	Ectodermal	YY1	Brain	Malignant	Neuron	SK-N-SH_RA	YY1_(SC-281)	ChIP SK-N-SH_RA YY1_(SC-281)	encode_tfbs	145	1	0	0.795565	51	1188	16914	1794	473342	wgEncodeAwgTfbsHaibSknshraYy1sc281V0416102UniPk.narrowPeak	15678
src_HSC_BMvPB_1	Ectodermal	USF1	Brain	Malignant	Neuron	SK-N-SH_RA	USF1_(SC-8983)	ChIP SK-N-SH_RA USF1_(SC-8983)	encode_tfbs	145	1	0	0.684795	48	1432	18405	1797	471851	wgEncodeAwgTfbsHaibSknshraUsf1sc8983V0416102UniPk.narrowPeak	19620
src_HSC_BMvPB_1	Ectodermal	CTCF	Mamma	Malignant	Epithelial cell	T-47D	CTCF_(SC-5916)	ChIP T-47D CTCF_(SC-5916)	encode_tfbs	145	1.07328e-31	30.9693	3.04556	486	126	51516	1359	438740	wgEncodeAwgTfbsHaibT47dCtcfsc5916V0416102Dm002p1hUniPk.narrowPeak	29275
src_HSC_BMvPB_1	Ectodermal	GATA3	Mamma	Malignant	Epithelial cell	T-47D	GATA3_(SC-268)	ChIP T-47D GATA3_(SC-268)	encode_tfbs	145	1	0	1.21603	121	611	26752	1724	463504	wgEncodeAwgTfbsHaibT47dGata3sc268V0416102Dm002p1hUniPk.narrowPeak	37194
src_HSC_BMvPB_1	Ectodermal	FOXA1	Mamma	Malignant	Epithelial cell	T-47D	FOXA1_(SC-6553)	ChIP T-47D FOXA1_(SC-6553)	encode_tfbs	145	1	0	1.14147	135	651	31714	1710	458542	wgEncodeAwgTfbsHaibT47dFoxa1sc6553V0416102Dm002p1hUniPk.narrowPeak	41552
src_HSC_BMvPB_1	Ectodermal	ERALPHA	Mamma	Malignant	Epithelial cell	T-47D	ERalpha_a	ChIP T-47D ERalpha_a	encode_tfbs	145	1	0	0.510662	5	1403	2595	1840	487661	wgEncodeAwgTfbsHaibT47dEraaV0416102Bpa1hUniPk.narrowPeak	3901
src_HSC_BMvPB_1	Ectodermal	ERALPHA	Mamma	Malignant	Epithelial cell	T-47D	ERalpha_a	ChIP T-47D ERalpha_a	encode_tfbs	145	1	0	0.585465	15	1319	6769	1830	483487	wgEncodeAwgTfbsHaibT47dEralphaaV0416102Est10nm1hUniPk.narrowPeak	10505
src_HSC_BMvPB_1	Ectodermal	ERALPHA	Mamma	Malignant	Epithelial cell	T-47D	ERalpha_a	ChIP T-47D ERalpha_a	encode_tfbs	145	1	0	0.584239	15	1323	6783	1830	483473	wgEncodeAwgTfbsHaibT47dEralphaaPcr2xGen1hUniPk.narrowPeak	10547
src_HSC_BMvPB_1	Ectodermal	P300	Mamma	Malignant	Epithelial cell	T-47D	p300	ChIP T-47D p300	encode_tfbs	145	1	0	0.477821	20	1576	10992	1825	479264	wgEncodeAwgTfbsHaibT47dP300V0416102Dm002p1hUniPk.narrowPeak	13972
src_HSC_BMvPB_1	Lymphoid	TAL1	Blood	Healthy	T lymphocyte	T-Cell	TAL1	codex T-Cell TAL1	codex	172	1	0	1.12637	65	661	15395	1780	474861	GSM1519646_TAL1.bed	18224
src_HSC_BMvPB_1	Lymphoid	MYB	Blood	Healthy	T lymphocyte	T-Cell	MYB	codex T-Cell MYB	codex	172	1	0	1.02129	59	746	15361	1786	474895	GSM1442005_MYB.bed	17968
src_HSC_BMvPB_1	Lymphoid	MYB	Blood	Healthy	T lymphocyte	T-Cell	MYB	codex T-Cell MYB	codex	172	1	0	0.793402	77	1275	25511	1768	464745	GSM1442006_MYB.bed	30642
src_HSC_BMvPB_1	Lymphoid	MYB	Blood	Healthy	T lymphocyte	T-Cell	MYB	codex T-Cell MYB	codex	172	1	0	0.747017	52	1293	18322	1793	471934	GSM1519639_MYB.bed	20138
src_HSC_BMvPB_1	Lymphoid	MYB	Blood	Healthy	T lymphocyte	T-Cell	MYB	codex T-Cell MYB	codex	172	1	0	0.692294	52	1434	19712	1793	470544	GSM1519643_MYB.bed	21384
src_HSC_BMvPB_1	Lymphoid	MYB	Blood	Healthy	T lymphocyte	T-Cell	MYB	codex T-Cell MYB	codex	172	1	0	0.706003	62	1450	23013	1783	467243	GSM1519635_MYB.bed	26021
src_HSC_BMvPB_1	Lymphoid	MYB	Blood	Healthy	T lymphocyte	T-Cell	MYB	codex T-Cell MYB	codex	172	1	0	0.595179	49	1598	21488	1796	468768	GSM1519641_MYB.bed	24022
src_HSC_BMvPB_1	Lymphoid	NOTCH1	Blood	Malignant	T lymphocyte	T-cell acute lymphoblastic leukemia cells	NOTCH1	ChIP-seq_ICN1_HPB-ALL. ChIP assays were performed essentially as previously desc	codex	172	1	0	0.824311	118	1281	37526	1727	452730	GSM959056_ZNF143.bed	43355
src_HSC_BMvPB_1	Lymphoid	ZNF143	Blood	Malignant	T lymphocyte	T-cell acute lymphoblastic leukemia cells	ZNF143	ChIP-seq_ZNF143_HPB-ALL. ChIP assays were performed essentially as previously de	codex	172	1	0	0.261644	2	1743	2025	1843	488231	GSM959049_ZNF143.bed	1899
src_HSC_BMvPB_1	Mesodermal	SETDB1	Bone	Malignant	Osteoblast	U2OS	SETDB1	ChIP U2OS SETDB1	encode_tfbs	60	1	0	0.848958	23	973	7183	1822	483073	wgEncodeAwgTfbsSydhU2osSetdb1UcdUniPk.narrowPeak	23529
src_HSC_BMvPB_1	Mesodermal	KAP1	Bone	Malignant	Osteoblast	U2OS	KAP1	ChIP U2OS KAP1	encode_tfbs	60	1	0	0.643502	32	1413	13088	1813	477168	wgEncodeAwgTfbsSydhU2osKap1UcdUniPk.narrowPeak	14644
src_HSC_BMvPB_1	Ectodermal	NRSF	Brain	Malignant	Astrocyte	U87	NRSF	ChIP U87 NRSF	encode_tfbs	145	1	0	0.856995	43	1033	13281	1802	476975	wgEncodeAwgTfbsHaibU87NrsfPcr2xUniPk.narrowPeak	11741
src_HSC_BMvPB_1	Ectodermal	POL24H8	Brain	Malignant	Astrocyte	U87	Pol2-4H8	ChIP U87 Pol2-4H8	encode_tfbs	145	1	0	0.220205	16	1895	18732	1829	471524	wgEncodeAwgTfbsHaibU87Pol24h8V0416101UniPk.narrowPeak	22870
src_HSC_BMvPB_1	Early hematopoietic	MEIS1	Blood	Progenitor	Hematopoietic cell	Umbilical Cord Blood Stem and Progenitor Cells	MEIS1	CD133+ Umbilical Cord Blood (UCB) cells were expanded in vitro for 10-11 days; f	codex	15	1	0	4.37933	7	972	426	1838	489830	GSM638314_15_16_MEIS1.bed	419
src_HSC_BMvPB_1	Early hematopoietic	SPI1	Blood	Progenitor	Hematopoietic cell	Umbilical Cord Blood Stem and Progenitor Cells	SPI1	CD133+ Umbilical Cord Blood (UCB) cells were expanded in vitro for 10-11 days; f	codex	15	1	0	1.33011	53	531	10664	1792	479592	GSM638310_11_PU1.bed	11443
src_HSC_BMvPB_1	Early hematopoietic	IKAROS	Blood	Progenitor	Hematopoietic cell	Umbilical Cord Blood Stem and Progenitor Cells	IKAROS	CD133+ Umbilical Cord Blood (UCB) cells were expanded in vitro for 10-11 days; f	codex	15	1	0	0.61116	3	1244	1303	1842	488953	GSM638312_13_IKAROS.bed	1114
src_HSC_BMvPB_1	Ectodermal	CTCF	Eye	Malignant	Retina cell	WERI-Rb-1	CTCF	ChIP WERI-Rb-1 CTCF	encode_tfbs	145	1.38653e-25	24.8581	2.45853	614	214	82682	1231	407574	wgEncodeAwgTfbsUwWerirb1CtcfUniPk.narrowPeak	50294
src_HSC_BMvPB_1	Endodermal	CTCF	Lung	Embryonic	Fibroblast	WI-38	CTCF	ChIP WI-38 CTCF	encode_tfbs	136	3.8594e-25	24.4135	2.68439	476	138	56219	1369	434037	wgEncodeAwgTfbsUwWi38CtcfUniPk.narrowPeak	31506
src_HSC_BMvPB_-1	Endodermal	CTCF	Lung	Malignant	Epithelial cell	A549	CTCF_(SC-5916)	ChIP A549 CTCF_(SC-5916)	encode_tfbs	136	1	0	1.0349	1026	287	69767	5903	415405	wgEncodeAwgTfbsHaibA549Ctcfsc5916Pcr1xDex100nmUniPk.narrowPeak	40823
src_HSC_BMvPB_-1	Endodermal	CTCF	Lung	Malignant	Epithelial cell	A549	CTCF	ChIP A549 CTCF	encode_tfbs	136	1	0	1.03078	1236	293	84411	5693	400761	wgEncodeAwgTfbsUtaA549CtcfUniPk.narrowPeak	55328
src_HSC_BMvPB_-1	Endodermal	CTCF	Lung	Malignant	Epithelial cell	A549	CTCF	ChIP A549 CTCF	encode_tfbs	136	1	0	0.99426	1116	343	78521	5813	406651	wgEncodeAwgTfbsUwA549CtcfUniPk.narrowPeak	45712
src_HSC_BMvPB_-1	Endodermal	CTCF	Lung	Malignant	Epithelial cell	A549	CTCF_(SC-5916)	ChIP A549 CTCF_(SC-5916)	encode_tfbs	136	1	0	0.974296	927	561	66387	6002	418785	wgEncodeAwgTfbsHaibA549Ctcfsc5916Pcr1xEtoh02UniPk.narrowPeak	38116
src_HSC_BMvPB_-1	Endodermal	GR	Lung	Malignant	Epithelial cell	A549	GR	ChIP A549 GR	encode_tfbs	136	1	0	0.464903	7	1328	1053	6922	484119	wgEncodeAwgTfbsHaibA549GrPcr1xDex500pmUniPk.narrowPeak	1009
src_HSC_BMvPB_-1	Endodermal	FOXA1	Lung	Malignant	Epithelial cell	A549	FOXA1_(SC-101058)	ChIP A549 FOXA1_(SC-101058)	encode_tfbs	136	1	0	0.729189	68	1358	6506	6861	478666	wgEncodeAwgTfbsHaibA549Foxa1V0416102Dex100nmUniPk.narrowPeak	7693
src_HSC_BMvPB_-1	Endodermal	RAD21	Lung	Malignant	Epithelial cell	A549	Rad21	ChIP A549 Rad21	encode_tfbs	136	1	0	0.857148	555	1465	44740	6374	440432	wgEncodeAwgTfbsSydhA549Rad21IggrabUniPk.narrowPeak	24459
src_HSC_BMvPB_-1	Endodermal	POL2(PHOSPHOS2)	Lung	Malignant	Epithelial cell	A549	Pol2(phosphoS2)	ChIP A549 Pol2(phosphoS2)	encode_tfbs	136	1	0	0.333705	11	1699	2301	6918	482871	wgEncodeAwgTfbsSydhA549Pol2s2IggrabUniPk.narrowPeak	3453
src_HSC_BMvPB_-1	Endodermal	GR	Lung	Malignant	Epithelial cell	A549	GR	ChIP A549 GR	encode_tfbs	136	1	0	0.598078	77	1603	8948	6852	476224	wgEncodeAwgTfbsHaibA549GrPcr1xDex5nmUniPk.narrowPeak	10279
src_HSC_BMvPB_-1	Endodermal	CEBPB	Lung	Malignant	Epithelial cell	A549	CEBPB	ChIP A549 CEBPB	encode_tfbs	136	1	0	0.72287	288	1674	27459	6641	457713	wgEncodeAwgTfbsSydhA549CebpbIggrabUniPk.narrowPeak	38836
src_HSC_BMvPB_-1	Endodermal	BCL3	Lung	Malignant	Epithelial cell	A549	BCL3	ChIP A549 BCL3	encode_tfbs	136	1	0	0.379062	42	1828	7682	6887	477490	wgEncodeAwgTfbsHaibA549Bcl3V0422111Etoh02UniPk.narrowPeak	7738
src_HSC_BMvPB_-1	Endodermal	ATF3	Lung	Malignant	Epithelial cell	A549	ATF3	ChIP A549 ATF3	encode_tfbs	136	1	0	0.338844	35	1854	7162	6894	478010	wgEncodeAwgTfbsHaibA549Atf3V0422111Etoh02UniPk.narrowPeak	6574
src_HSC_BMvPB_-1	Endodermal	GR	Lung	Malignant	Epithelial cell	A549	GR	ChIP A549 GR	encode_tfbs	136	1	0	0.54847	149	1868	18691	6780	466481	wgEncodeAwgTfbsHaibA549GrPcr1xDex50nmUniPk.narrowPeak	23319
src_HSC_BMvPB_-1	Endodermal	SIX5	Lung	Malignant	Epithelial cell	A549	SIX5	ChIP A549 SIX5	encode_tfbs	136	1	0	0.215371	16	2017	5159	6913	480013	wgEncodeAwgTfbsHaibA549Six5V0422111Etoh02UniPk.narrowPeak	4907
src_HSC_BMvPB_-1	Endodermal	FOSL2	Lung	Malignant	Epithelial cell	A549	FOSL2	ChIP A549 FOSL2	encode_tfbs	136	1	0	0.54907	225	1890	27947	6704	457225	wgEncodeAwgTfbsHaibA549Fosl2V0422111Etoh02UniPk.narrowPeak	28755
src_HSC_BMvPB_-1	Endodermal	TCF12	Lung	Malignant	Epithelial cell	A549	TCF12	ChIP A549 TCF12	encode_tfbs	136	1	0	0.438037	122	1890	19071	6807	466101	wgEncodeAwgTfbsHaibA549Tcf12V0422111Etoh02UniPk.narrowPeak	20892
src_HSC_BMvPB_-1	Endodermal	P300	Lung	Malignant	Epithelial cell	A549	p300	ChIP A549 p300	encode_tfbs	136	1	0	0.437687	103	1890	16169	6826	469003	wgEncodeAwgTfbsHaibA549P300V0422111Etoh02UniPk.narrowPeak	18212
src_HSC_BMvPB_-1	Endodermal	NRSF	Lung	Malignant	Epithelial cell	A549	NRSF	ChIP A549 NRSF	encode_tfbs	136	1	0	0.336081	54	1890	11080	6875	474092	wgEncodeAwgTfbsHaibA549NrsfV0422111Etoh02UniPk.narrowPeak	11969
src_HSC_BMvPB_-1	Endodermal	USF1	Lung	Malignant	Epithelial cell	A549	USF-1	ChIP A549 USF-1	encode_tfbs	136	1	0	0.327327	59	1890	12404	6870	472768	wgEncodeAwgTfbsHaibA549Usf1Pcr1xEtoh02UniPk.narrowPeak	11932
src_HSC_BMvPB_-1	Endodermal	GR	Lung	Malignant	Epithelial cell	A549	GR	ChIP A549 GR	encode_tfbs	136	1	0	0.305292	67	1890	15036	6862	470136	wgEncodeAwgTfbsHaibA549GrPcr2xDex100nmUniPk.narrowPeak	16716
src_HSC_BMvPB_-1	Endodermal	USF1	Lung	Malignant	Epithelial cell	A549	USF-1	ChIP A549 USF-1	encode_tfbs	136	1	0	0.323261	60	1890	12765	6869	472407	wgEncodeAwgTfbsHaibA549Usf1Pcr1xDex100nmUniPk.narrowPeak	11976
src_HSC_BMvPB_-1	Endodermal	YY1	Lung	Malignant	Epithelial cell	A549	YY1_(SC-281)	ChIP A549 YY1_(SC-281)	encode_tfbs	136	1	0	0.270363	43	1895	10953	6886	474219	wgEncodeAwgTfbsHaibA549Yy1cV0422111Etoh02UniPk.narrowPeak	10254
src_HSC_BMvPB_-1	Endodermal	GABP	Lung	Malignant	Epithelial cell	A549	GABP	ChIP A549 GABP	encode_tfbs	136	1	0	0.246461	43	1959	11989	6886	473183	wgEncodeAwgTfbsHaibA549GabpV0422111Etoh02UniPk.narrowPeak	12343
src_HSC_BMvPB_-1	Endodermal	USF1	Lung	Malignant	Epithelial cell	A549	USF-1	ChIP A549 USF-1	encode_tfbs	136	1	0	0.259994	32	1929	8506	6897	476666	wgEncodeAwgTfbsHaibA549Usf1V0422111Etoh02UniPk.narrowPeak	8003
src_HSC_BMvPB_-1	Endodermal	ZBTB33	Lung	Malignant	Epithelial cell	A549	ZBTB33	ChIP A549 ZBTB33	encode_tfbs	136	1	0	0.276695	29	1890	7259	6900	477913	wgEncodeAwgTfbsHaibA549Zbtb33V0422111Etoh02UniPk.narrowPeak	7150
src_HSC_BMvPB_-1	Endodermal	ELF1	Lung	Malignant	Epithelial cell	A549	ELF1_(SC-631)	ChIP A549 ELF1_(SC-631)	encode_tfbs	136	1	0	0.22998	32	1987	9594	6897	475578	wgEncodeAwgTfbsHaibA549Elf1V0422111Etoh02UniPk.narrowPeak	8609
src_HSC_BMvPB_-1	Endodermal	MAX	Lung	Malignant	Epithelial cell	A549	Max	ChIP A549 Max	encode_tfbs	136	1	0	0.189453	30	2079	10885	6899	474287	wgEncodeAwgTfbsSydhA549MaxIggrabUniPk.narrowPeak	9879
src_HSC_BMvPB_-1	Endodermal	CREB1	Lung	Malignant	Epithelial cell	A549	CREB1_(SC-240)	ChIP A549 CREB1_(SC-240)	encode_tfbs	136	1	0	0.127518	32	2196	17030	6897	468142	wgEncodeAwgTfbsHaibA549Creb1sc240V0416102Dex100nmUniPk.narrowPeak	15908
src_HSC_BMvPB_-1	Endodermal	ETS1	Lung	Malignant	Epithelial cell	A549	ETS1	ChIP A549 ETS1	encode_tfbs	136	1	0	0.172712	14	2116	5622	6915	479550	wgEncodeAwgTfbsHaibA549Ets1V0422111Etoh02UniPk.narrowPeak	5521
src_HSC_BMvPB_-1	Endodermal	SIN3AK20	Lung	Malignant	Epithelial cell	A549	Sin3Ak-20	ChIP A549 Sin3Ak-20	encode_tfbs	136	1	0	0.152363	14	2157	6363	6915	478809	wgEncodeAwgTfbsHaibA549Sin3ak20V0422111Etoh02UniPk.narrowPeak	6022
src_HSC_BMvPB_-1	Endodermal	POL2	Lung	Malignant	Epithelial cell	A549	Pol2	ChIP A549 Pol2	encode_tfbs	136	1	0	0.0623231	18	2325	19466	6911	465706	wgEncodeAwgTfbsHaibA549Pol2Pcr2xEtoh02UniPk.narrowPeak	27665
src_HSC_BMvPB_-1	Endodermal	POL2	Lung	Malignant	Epithelial cell	A549	Pol2	ChIP A549 Pol2	encode_tfbs	136	1	0	0.0513946	15	2351	19654	6914	465518	wgEncodeAwgTfbsHaibA549Pol2Pcr2xDex100nmUniPk.narrowPeak	27586
src_HSC_BMvPB_-1	Endodermal	BHLHE40	Lung	Malignant	Epithelial cell	A549	BHLHE40	ChIP A549 BHLHE40	encode_tfbs	136	1	0	0.11181	6	2232	3732	6923	481440	wgEncodeAwgTfbsSydhA549Bhlhe40IggrabUniPk.narrowPeak	3123
src_HSC_BMvPB_-1	Endodermal	TAF1	Lung	Malignant	Epithelial cell	A549	TAF1	ChIP A549 TAF1	encode_tfbs	136	1	0	0.0552063	7	2341	8728	6922	476444	wgEncodeAwgTfbsHaibA549Taf1V0422111Etoh02UniPk.narrowPeak	9982
src_HSC_BMvPB_-1	Endodermal	POL2	Lung	Malignant	Epithelial cell	A549	Pol2	ChIP A549 Pol2	encode_tfbs	136	1	0	0.0243349	5	2402	13983	6924	471189	wgEncodeAwgTfbsUtaA549Pol2UniPk.narrowPeak	17003
src_HSC_BMvPB_-1	Mesodermal	CTCF	Skin	Fetal	Fibroblast	AG04449	CTCF	ChIP AG04449 CTCF	encode_tfbs	60	1	0	0.911907	1042	1361	78866	5887	406306	wgEncodeAwgTfbsUwAg04449CtcfUniPk.narrowPeak	50248
src_HSC_BMvPB_-1	Mesodermal	CTCF	Lung	Fetal	Fibroblast	AG04450	CTCF	ChIP AG04450 CTCF	encode_tfbs	60	1	0	0.935681	1027	1187	76078	5902	409094	wgEncodeAwgTfbsUwAg04450CtcfUniPk.narrowPeak	46488
src_HSC_BMvPB_-1	Mesodermal	CTCF	Skin	Healthy	Fibroblast	AG09309	CTCF	ChIP AG09309 CTCF	encode_tfbs	60	1	0	0.936155	989	1162	73259	5940	411913	wgEncodeAwgTfbsUwAg09309CtcfUniPk.narrowPeak	43915
src_HSC_BMvPB_-1	Mesodermal	CTCF	Gingiva	Healthy	Fibroblast	AG09319	CTCF	ChIP AG09319 CTCF	encode_tfbs	60	1	0	0.944027	1071	1076	78716	5858	406456	wgEncodeAwgTfbsUwAg09319CtcfUniPk.narrowPeak	49659
src_HSC_BMvPB_-1	Mesodermal	CTCF	Skin	Healthy	Fibroblast	AG10803	CTCF	ChIP AG10803 CTCF	encode_tfbs	60	1	0	0.915457	1015	1333	76596	5914	408576	wgEncodeAwgTfbsUwAg10803CtcfUniPk.narrowPeak	47643
src_HSC_BMvPB_-1	Myeloid	EP300	Blood	Malignant	AML	Acute Myeloid Leukemia	EP300	Kasumi-1 (AML FAB M2) with t(8;21) translocation and mismatch siRNA derived from	codex	267	1	0	0.228613	2	1992	612	6927	484560	GSM1466006_EP300.bed	578
src_HSC_BMvPB_-1	Myeloid	CEBPA	Blood	Malignant	AML	Acute Myeloid Leukemia	CEBPA	Kasumi-1 (AML FAB M2) with t(8;21) translocation and mismatch siRNA derived from	codex	267	1	0	0.200409	2	2058	698	6927	484474	GSM1501162_CEBPA.bed	609
src_HSC_BMvPB_-1	Myeloid	RUNX1T1	Blood	Malignant	AML	Acute Myeloid Leukemia	RUNX1T1	Blast cells from human patient B with t(8;21) AML.	codex	267	1	0	0.24887	3	1955	843	6926	484329	GSM850826_RUNX1T1.bed	1122
src_HSC_BMvPB_-1	Myeloid	EP300	Blood	Malignant	AML	Acute Myeloid Leukemia	EP300	Kasumi-1 (AML FAB M2) with t(8;21) translocation and RUNX1/ETO siRNA derived fro	codex	267	1	0	0.163173	2	2138	857	6927	484315	GSM1466007_EP300.bed	835
src_HSC_BMvPB_-1	Myeloid	SPI1	Blood	Malignant	AML	Acute Myeloid Leukemia	SPI1	Kasumi-1 (AML FAB M2) with t(8;21) translocation and mismatch siRNA derived from	codex	267	1	0	0.651552	215	1765	22728	6714	462444	GSM1501166_SPI1.bed	25533
src_HSC_BMvPB_-1	Myeloid	CEBPA	Blood	Malignant	AML	Acute Myeloid Leukemia	CEBPA	Kasumi-1 (AML FAB M2) with t(8;21) translocation and RUNX1/ETO siRNA derived fro	codex	267	1	0	0.398511	45	1810	7830	6884	477342	GSM1501163_CEBPA.bed	7272
src_HSC_BMvPB_-1	Myeloid	SPI1	Blood	Malignant	AML	Acute Myeloid Leukemia	SPI1	Kasumi-1 (AML FAB M2) with t(8;21) translocation and RUNX1/ETO siRNA derived fro	codex	267	1	0	0.579109	168	1842	19961	6761	465211	GSM1501167_SPI1.bed	21283
src_HSC_BMvPB_-1	Myeloid	RUNX1T1	Blood	Malignant	AML	Acute Myeloid Leukemia	RUNX1T1	Kasumi-1 (AML FAB M2) with t(8;21) translocation and mismatch siRNA derived from	codex	267	1	0	0.143355	8	2169	3881	6921	481291	GSM722706_RUNX1T1.bed	3278
src_HSC_BMvPB_-1	Myeloid	RUNX1	Blood	Malignant	AML	Acute Myeloid Leukemia	RUNX1	Peripheral blood (bone marrow mononuclear CD34+) cells from non-t(8;21) AML pati	codex	267	1	0	0.452443	290	1890	42717	6639	442455	GSM722708_RUNX1.bed	44548
src_HSC_BMvPB_-1	Myeloid	RUNX1	Blood	Malignant	AML	Acute Myeloid Leukemia	RUNX1	Kasumi-1 (AML FAB M2) with t(8;21) translocation and RUNX1/ETO siRNA derived fro	codex	267	1	0	0.457833	119	1890	17837	6810	467335	GSM850824_RUNX1.bed	17777
src_HSC_BMvPB_-1	Myeloid	RUNX1	Blood	Malignant	AML	Acute Myeloid Leukemia	RUNX1	Kasumi-1 (AML FAB M2) with t(8;21) translocation and mismatch siRNA derived from	codex	267	1	0	0.386353	76	1890	13538	6853	471634	GSM850823_RUNX1.bed	12813
src_HSC_BMvPB_-1	Myeloid	LMO2	Blood	Malignant	AML	Acute Myeloid Leukemia	LMO2	Kasumi-1 (AML FAB M2) with t(8;21) translocation and mismatch siRNA derived from	codex	267	1	0	0.303925	51	1890	11555	6878	473617	GSM1501164_LMO2.bed	11100
src_HSC_BMvPB_-1	Myeloid	LMO2	Blood	Malignant	AML	Acute Myeloid Leukemia	LMO2	Kasumi-1 (AML FAB M2) with t(8;21) translocation and RUNX1/ETO siRNA derived fro	codex	267	1	0	0.241443	50	1969	14179	6879	470993	GSM1501165_LMO2.bed	13772
src_HSC_BMvPB_-1	Myeloid	RUNX1	Blood	Malignant	AML	Acute Myeloid Leukemia	RUNX1	Kasumi-1 (AML FAB M2) with t(8;21) translocation derived from the DSMZ.	codex	267	1	0	0.255812	42	1940	11297	6887	473875	GSM722704_RUNX1.bed	10188
src_HSC_BMvPB_-1	Myeloid	RUNX1T1	Blood	Malignant	AML	Acute Myeloid Leukemia	RUNX1T1	Kasumi-1 (AML FAB M2) without t(8;21) translocation derived from the DSMZ.	codex	267	1	0	0.167116	14	2127	5808	6915	479364	GSM722705_RUNX1T1.bed	5117
src_HSC_BMvPB_-1	Myeloid	POLR2A	Blood	Malignant	AML	Acute Myeloid Leukemia	POLR2A	Kasumi-1 (AML FAB M2) with t(8;21) translocation and mismatch siRNA derived from	codex	267	1	0	0.0583395	9	2336	10581	6920	474591	GSM722709_POLR2A.bed	10119
src_HSC_BMvPB_-1	Myeloid	POLR2A	Blood	Malignant	AML	Acute Myeloid Leukemia	POLR2A	Kasumi-1 (AML FAB M2) with t(8;21) translocation and RUNX1/ETO siRNA derived fro	codex	267	1	0	0.0522278	8	2348	10506	6921	474666	GSM722710_POLR2A.bed	10012
src_HSC_BMvPB_-1	Mesodermal	CTCF	Blood vessel	Healthy	fibroblast	AoAF	CTCF	ChIP AoAF CTCF	encode_tfbs	60	1	0	0.911677	971	1348	73576	5958	411596	wgEncodeAwgTfbsUwAoafCtcfUniPk.narrowPeak	45942
src_HSC_BMvPB_-1	Lymphoid	NCOR2	Blood	Healthy	B lymphocyte	B-Cells	NCOR2	Cell line: Germinal center B cells. Chip antibody: SMRT	codex	172	1	0	0.296479	26	1851	6086	6903	479086	GSM898062_NCOR2.bed	5914
src_HSC_BMvPB_-1	Lymphoid	BCL6	Blood	Healthy	B lymphocyte	B-Cells	BCL6	Cell line: Germinal center B cells. Chip antibody: BCL6	codex	172	1	0	0.28955	92	1890	21546	6837	463626	GSM898060_BCL6.bed	23890
src_HSC_BMvPB_-1	Lymphoid	BCOR	Blood	Healthy	B lymphocyte	B-Cells	BCOR	Cell line: Germinal center B cells. Chip antibody: BCOR	codex	172	1	0	0.206068	90	2039	29124	6839	456048	GSM898061_BCOR.bed	31741
src_HSC_BMvPB_-1	Lymphoid	RUNX3	Blood	Healthy	B lymphocyte	B-cells	RUNX3	GM12878 cell from ENCODE project.	codex	172	1	0	0.655428	915	1890	91406	6014	393766	GSM1010893_RUNX3.bed	103958
src_HSC_BMvPB_-1	Ectodermal	CTCF	Brain	Malignant	Neuron	BE2_C	CTCF	ChIP BE2_C CTCF	encode_tfbs	145	1	0	0.989506	1232	394	87016	5697	398156	wgEncodeAwgTfbsUwBe2cCtcfUniPk.narrowPeak	54630
src_HSC_BMvPB_-1	Mesodermal	CTCF	Skin	Healthy	Fibroblast	BJ	CTCF	ChIP BJ CTCF	encode_tfbs	60	1	0	0.908898	966	1364	73392	5963	411780	wgEncodeAwgTfbsUwBjCtcfUniPk.narrowPeak	44657
src_HSC_BMvPB_-1	Endodermal	CTCF	Colon	Malignant	Epithelial cell	Caco-2	CTCF	ChIP Caco-2 CTCF	encode_tfbs	136	1	0	0.984164	1083	451	76859	5846	408313	wgEncodeAwgTfbsUwCaco2CtcfUniPk.narrowPeak	46839
src_HSC_BMvPB_-1	Ectodermal	ZNF143	Cervix	Malignant	Epithelial cell	Cervical cancer cells	ZNF143	ChIP-seq_ZNF143_HeLa. ChIP assays were performed essentially as previously descr	codex	145	1	0	0.241284	15	1971	4324	6914	480848	GSM959045_ZNF143.bed	4398
src_HSC_BMvPB_-1	Myeloid	ZNF143	Blood	Malignant	CML	Chronic myelogenous leukemia cells	ZNF143	ChIP-seq_ZNF143_K562. ChIP assays were performed essentially as previously descr	codex	267	1	0	0.254173	13	1946	3562	6916	481610	GSM959047_ZNF143.bed	3411
src_HSC_BMvPB_-1	Lymphoid	CTCF	Blood	Malignant	T lymphocyte	Dnd41	CTCF	ChIP Dnd41 CTCF	encode_tfbs	172	1	0	0.98357	1126	462	79943	5803	405229	wgEncodeAwgTfbsBroadDnd41CtcfUniPk.narrowPeak	50042
src_HSC_BMvPB_-1	Lymphoid	EZH2	Blood	Malignant	T lymphocyte	Dnd41	EZH2_(39875)	ChIP Dnd41 EZH2_(39875)	encode_tfbs	172	1	0	0	0	2424	1523	6929	483649	wgEncodeAwgTfbsBroadDnd41Ezh239875UniPk.narrowPeak	1730
src_HSC_BMvPB_-1	Mesodermal	CTCF	Endometrium	Malignant	Epithelial cell	ECC-1	CTCF_(SC-5916)	ChIP ECC-1 CTCF_(SC-5916)	encode_tfbs	60	1	0	0.916092	569	1194	43166	6360	442006	wgEncodeAwgTfbsHaibEcc1CtcfcV0416102Dm002p1hUniPk.narrowPeak	23184
src_HSC_BMvPB_-1	Mesodermal	GR	Endometrium	Malignant	Epithelial cell	ECC-1	GR	ChIP ECC-1 GR	encode_tfbs	60	1	0	0.767755	86	1326	7814	6843	477358	wgEncodeAwgTfbsHaibEcc1GrV0416102Dex100nmUniPk.narrowPeak	9254
src_HSC_BMvPB_-1	Mesodermal	FOXA1	Endometrium	Malignant	Epithelial cell	ECC-1	FOXA1_(SC-6553)	ChIP ECC-1 FOXA1_(SC-6553)	encode_tfbs	60	1	0	0.648608	53	1448	5698	6876	479474	wgEncodeAwgTfbsHaibEcc1Foxa1sc6553V0416102Dm002p1hUniPk.narrowPeak	5891
src_HSC_BMvPB_-1	Mesodermal	ERALPHA	Endometrium	Malignant	Epithelial cell	ECC-1	ERalpha_a	ChIP ECC-1 ERalpha_a	encode_tfbs	60	1	0	0.531325	27	1486	3546	6902	481626	wgEncodeAwgTfbsHaibEcc1EraaV0416102Bpa1hUniPk.narrowPeak	4257
src_HSC_BMvPB_-1	Mesodermal	ERALPHA	Endometrium	Malignant	Epithelial cell	ECC-1	ERalpha_a	ChIP ECC-1 ERalpha_a	encode_tfbs	60	1	0	0.475624	61	1760	8894	6868	476278	wgEncodeAwgTfbsHaibEcc1EralphaaV0416102Gen1hUniPk.narrowPeak	11447
src_HSC_BMvPB_-1	Mesodermal	ERALPHA	Endometrium	Malignant	Epithelial cell	ECC-1	ERalpha_a	ChIP ECC-1 ERalpha_a	encode_tfbs	60	1	0	0.515155	87	1787	11687	6842	473485	wgEncodeAwgTfbsHaibEcc1EralphaaV0416102Est10nm1hUniPk.narrowPeak	16087
src_HSC_BMvPB_-1	Mesodermal	POL2	Endometrium	Malignant	Epithelial cell	ECC-1	Pol2	ChIP ECC-1 Pol2	encode_tfbs	60	1	0	0.0766244	18	2302	15952	6911	469220	wgEncodeAwgTfbsHaibEcc1Pol2V0416102Dm002p1hUniPk.narrowPeak	20128
src_HSC_BMvPB_-1	ESC	NANOG	ESC	ESC	ESC	Embryonic Stem Cell	NANOG	codex Embryonic Stem Cell NANOG	codex	80	1	0	0.942386	198	604	14686	6731	470486	GSM1124071_NANOG.bed	18532
src_HSC_BMvPB_-1	ESC	SMAD3	ESC	ESC	ESC	Embryonic Stem Cell	SMAD3	codex Embryonic Stem Cell SMAD3	codex	80	1	0	0.761467	11	1089	1011	6918	484161	GSM897117_SMAD3.bed	944
src_HSC_BMvPB_-1	ESC	POU5F1	ESC	ESC	ESC	Embryonic Stem Cell	POU5F1	codex Embryonic Stem Cell POU5F1	codex	80	1	0	0.865576	113	1001	9118	6816	476054	GSM1124067_POU5F1.bed	10374
src_HSC_BMvPB_-1	ESC	SOX2	ESC	ESC	ESC	Embryonic Stem Cell	SOX2	codex Embryonic Stem Cell SOX2	codex	80	1	0	0.69255	23	1160	2322	6906	482850	GSM1124068_SOX2.bed	2308
src_HSC_BMvPB_-1	ESC	NANOG	ESC	ESC	ESC	Embryonic Stem Cell	NANOG	codex Embryonic Stem Cell NANOG	codex	80	1	0	0.851901	142	1176	11630	6787	473542	GSM1124070_NANOG.bed	13460
src_HSC_BMvPB_-1	ESC	SOX2	ESC	ESC	ESC	Embryonic Stem Cell	SOX2	codex Embryonic Stem Cell SOX2	codex	80	1	0	0.762472	54	1223	4947	6875	480225	GSM1124069_SOX2.bed	5204
src_HSC_BMvPB_-1	ESC	SMC3	ESC	ESC	ESC	Embryonic Stem Cell	SMC3	codex Embryonic Stem Cell SMC3	codex	80	1	0	0.761829	93	1356	8512	6836	476660	GSM897119_SMC3.bed	4239
src_HSC_BMvPB_-1	ESC	SMC1A	ESC	ESC	ESC	Embryonic Stem Cell	SMC1A	codex Embryonic Stem Cell SMC1A	codex	80	1	0	0.759123	98	1377	8999	6831	476173	GSM897120_SMC1.bed	4559
src_HSC_BMvPB_-1	ESC	EP300	ESC	ESC	ESC	Embryonic Stem Cell	EP300	K562 erythrocytic leukaemia cells (ATCC CCL-243) were grown according to standar	codex	80	1	0	0.380923	9	1562	1651	6920	483521	GSM831036_EP300.bed	2269
src_HSC_BMvPB_-1	ESC	TP53	ESC	ESC	ESC	Embryonic Stem Cell	TP53	codex Embryonic Stem Cell TP53	codex	80	1	0	0.502384	25	1513	3472	6904	481700	GSM981236_TP53.bed	4067
src_HSC_BMvPB_-1	ESC	TP53	ESC	ESC	ESC	Embryonic Stem Cell	TP53	codex Embryonic Stem Cell TP53	codex	80	1	0	0.338714	18	1688	3702	6911	481470	GSM981237_TP53.bed	3420
src_HSC_BMvPB_-1	ESC	SUZ12	ESC	ESC	ESC	Embryonic Stem Cell	SUZ12	K562 erythrocytic leukaemia cells (ATCC CCL-243) were grown according to standar	codex	80	1	0	0.029355	1	2394	2374	6928	482798	GSM831042_SUZ12.bed	2677
src_HSC_BMvPB_-1	ESC	SAP30	ESC	ESC	ESC	Embryonic Stem Cell	SAP30	K562 erythrocytic leukaemia cells (ATCC CCL-243) were grown according to standar	codex	80	1	0	0.126047	28	2201	15134	6901	470038	GSM831040_SAP30.bed	16506
src_HSC_BMvPB_-1	ESC	POLR2A	ESC	ESC	ESC	Embryonic Stem Cell	POLR2A	codex Embryonic Stem Cell POLR2A	codex	80	1	0	0.108503	19	2242	11993	6910	473179	GSM897115_POLR2A.bed	12268
src_HSC_BMvPB_-1	ESC	HDAC2	ESC	ESC	ESC	Embryonic Stem Cell	HDAC2	K562 erythrocytic leukaemia cells (ATCC CCL-243) were grown according to standar	codex	80	1	0	0.0844164	12	2293	9771	6917	475401	GSM831029_HDAC2.bed	8826
src_HSC_BMvPB_-1	ESC	KDM4A	ESC	ESC	ESC	Embryonic Stem Cell	KDM4A	K562 erythrocytic leukaemia cells (ATCC CCL-243) were grown according to standar	codex	80	1	0	0.0471122	15	2364	21362	6914	463810	GSM831035_KDM4A.bed	20621
src_HSC_BMvPB_-1	ESC	POLR2A	ESC	ESC	ESC	Embryonic Stem Cell	POLR2A	codex Embryonic Stem Cell POLR2A	codex	80	1	0	0.0501001	12	2355	16240	6917	468932	GSM937545_POLR2A.bed	15785
src_HSC_BMvPB_-1	ESC	RBBP5	ESC	ESC	ESC	Embryonic Stem Cell	RBBP5	K562 erythrocytic leukaemia cells (ATCC CCL-243) were grown according to standar	codex	80	1	0	0.0521161	10	2349	13093	6919	472079	GSM831038_RBBPS.bed	12518
src_HSC_BMvPB_-1	ESC	POLR2A	ESC	ESC	ESC	Embryonic Stem Cell	POLR2A	codex Embryonic Stem Cell POLR2A	codex	80	1	0	0.0474347	10	2361	14347	6919	470825	GSM937544_POLR2A.bed	14498
src_HSC_BMvPB_-1	ESC	CHD1	ESC	ESC	ESC	Embryonic Stem Cell	CHD1	K562 erythrocytic leukaemia cells (ATCC CCL-243) were grown according to standar	codex	80	1	0	0.0650094	4	2318	4273	6925	480899	GSM831025_CHD1.bed	4813
src_HSC_BMvPB_-1	ESC	PHF8	ESC	ESC	ESC	Embryonic Stem Cell	PHF8	K562 erythrocytic leukaemia cells (ATCC CCL-243) were grown according to standar	codex	80	1	0	0.0245974	5	2401	13838	6924	471334	GSM831037_PHF8.bed	13618
src_HSC_BMvPB_-1	ESC	EZH2	ESC	ESC	ESC	Embryonic Stem Cell	EZH2	K562 erythrocytic leukaemia cells (ATCC CCL-243) were grown according to standar	codex	80	1	0	0	0	2424	2674	6929	482498	GSM831028_EZH2.bed	3204
src_HSC_BMvPB_-1	Mesodermal	ZNF143	Kidney	Embryonic	EKC	Embryonic kidney cells	ZNF143	ChIP-seq_ZNF143_FLP143HA_T0. cell line specificity: HEK293-T-Rex inducible cell	codex	60	1	0	0.627401	24	1310	2673	6905	482499	GSM959050_ZNF143.bed	4344
src_HSC_BMvPB_-1	Mesodermal	ZNF143	Kidney	Embryonic	EKC	Embryonic kidney cells	ZNF143	ChIP-seq_ZNF143_293T-rex. ChIP assays were performed essentially as previously d	codex	60	1	0	0.294825	10	1814	2367	6919	482805	GSM959048_ZNF143.bed	2272
src_HSC_BMvPB_-1	Mesodermal	ZNF143	Kidney	Embryonic	EKC	Embryonic kidney cells	ZNF143	ChIP-seq_ZNF76_FLP76_T4. cell line specificity: HEK293-T-Rex inducible cell line	codex	60	1	0	0.381995	26	1700	4737	6903	480435	GSM959052_ZNF143.bed	7017
src_HSC_BMvPB_-1	Mesodermal	ZNF143	Kidney	Embryonic	EKC	Embryonic kidney cells	ZNF143	ChIP-seq_ZNF143_FLP143HA_T4. cell line specificity: HEK293-T-Rex inducible cell	codex	60	1	0	0.324015	24	1778	5149	6905	480023	GSM959051_ZNF143.bed	6450
src_HSC_BMvPB_-1	Endodermal	FOXA2	Endoderm	In vitro	Endoderm	Endoderm	FOXA2	Day 5 of in vitro differentiation with FGF2; BMP4 and B27	codex	136	1	0	0.800642	274	1490	23729	6655	461443	GSM1124063_FOXA2.bed	34443
src_HSC_BMvPB_-1	Endodermal	FOXA2	Endoderm	In vitro	Endoderm	Endoderm	FOXA2	Day 5 of in vitro differentiation with FGF2; BMP4 and B27	codex	136	1	0	0.324888	128	1890	26567	6801	458605	GSM1124064_FOXA2.bed	31716
src_HSC_BMvPB_-1	Mesodermal	NR2F2	Endometrium	Healthy	Stromal cell	Endometrial Stromal Cell	NR2F2	codex Endometrial Stromal Cell NR2F2	codex	60	1	0	0.635128	165	1727	17945	6764	467227	GSM1257396_NR2F2.bed	19927
src_HSC_BMvPB_-1	Myeloid	NFE2	Blood	Progenitor	Erythrocyte	Erythroblast	NFE2	Proerythroblasts were derived from CD34+ adult bone marrow cells isolated from h	codex	267	1	0	0.622296	2	1744	225	6927	484947	GSM908059_NFE2.bed	403
src_HSC_BMvPB_-1	Myeloid	TAL1	Blood	Progenitor	Erythrocyte	Erythroblast	TAL1	Proerythroblasts derived from CD34+ foetal liver cells (2-trimester stage).	codex	267	1	0	0.534172	5	1346	655	6924	484517	GSM908054_TAL1.bed	584
src_HSC_BMvPB_-1	Myeloid	SMAD1	Blood	Progenitor	Erythrocyte	Erythroblast	SMAD1	Proerythroblasts were derived from mobilised CD34+ cells isolated from the healt	codex	267	1	0	0.528175	10	1267	1324	6919	483848	GSM722398_SMAD1.bed	1293
src_HSC_BMvPB_-1	Myeloid	GFI1B	Blood	Progenitor	Erythrocyte	Erythroblast	GFI1B	Proerythroblasts derived from CD34+ bone marrow cells isolated from heathly dono	codex	267	1	0	0.597713	24	1369	2805	6905	482367	GSM1278242_GFI1B.bed	2998
src_HSC_BMvPB_-1	Myeloid	TAL1	Blood	Progenitor	Erythrocyte	Erythroblast	TAL1	Proerythroblasts were derived from CD34+ adult bone marrow cells isolated from h	codex	267	1	0	0.392787	7	1523	1246	6922	483926	GSM908055_TAL1.bed	1137
src_HSC_BMvPB_-1	Myeloid	SMAD1	Blood	Progenitor	Erythrocyte	Erythroblast	SMAD1	Proerythroblasts were derived from mobilised CD34+ cells isolated from the healt	codex	267	1	0	0.327961	5	1722	1066	6924	484106	GSM722397_SMAD1.bed	1035
src_HSC_BMvPB_-1	Myeloid	TAL1	Blood	Progenitor	Erythrocyte	Erythroblast	TAL1	Proerythroblasts were derived from mobilised CD34+ cells isolated from the healt	codex	267	1	0	0.545534	37	1540	4728	6892	480444	GSM614004_TAL1.bed	4798
src_HSC_BMvPB_-1	Myeloid	IRF2	Blood	Progenitor	Erythrocyte	Erythroblast	IRF2	Proerythroblasts were derived from CD34+ adult bone marrow cells isolated from h	codex	267	1	0	0.290044	8	1829	1926	6921	483246	GSM970261_IRF2.bed	1788
src_HSC_BMvPB_-1	Myeloid	GATA1	Blood	Progenitor	Erythrocyte	Erythroblast	GATA1	Proerythroblasts derived from CD34+ foetal liver cells (2-trimester stage).	codex	267	1	0	0.627246	87	1586	9640	6842	475532	GSM970257_GATA1.bed	10090
src_HSC_BMvPB_-1	Myeloid	TAL1	Blood	Progenitor	Erythrocyte	Erythroblast	TAL1	Proerythroblasts derived from CD34+ bone marrow cells isolated from heathly dono	codex	267	1	0	0.638777	141	1675	15280	6788	469892	GSM1278241_TAL1.bed	17998
src_HSC_BMvPB_-1	Myeloid	GATA1	Blood	Progenitor	Erythrocyte	Erythroblast	GATA1	Proerythroblasts were derived from CD34+ adult bone marrow cells isolated from h	codex	267	1	0	0.659669	461	1890	47309	6468	437863	GSM970258_GATA1.bed	71651
src_HSC_BMvPB_-1	Myeloid	GATA1	Blood	Progenitor	Erythrocyte	Erythroblast	GATA1	Proerythroblasts derived from CD34+ bone marrow cells isolated from heathly dono	codex	267	1	0	0.645863	364	1890	38359	6565	446813	GSM1278240_GATA1.bed	53712
src_HSC_BMvPB_-1	Myeloid	POLR2A	Blood	Progenitor	Erythrocyte	Erythroblast	POLR2A	Proerythroblasts derived from CD34+ foetal liver cells (2-trimester stage).	codex	267	1	0	0.192946	69	2068	24039	6860	461133	GSM970259_PolII.bed	34991
src_HSC_BMvPB_-1	Myeloid	POLR2A	Blood	Progenitor	Erythrocyte	Erythroblast	POLR2A	Proerythroblasts were derived from CD34+ adult bone marrow cells isolated from h	codex	267	1	0	0.118695	33	2213	18799	6896	466373	GSM970260_PolII.bed	25962
src_HSC_BMvPB_-1	Myeloid	POLR2A	Blood	Progenitor	Erythrocyte	Erythroblast	POLR2A	Proerythroblasts were derived from CD34+ adult bone marrow cells isolated from h	codex	267	1	0	0	0	2424	258	6929	484914	GSM908069_PolII.bed	234
src_HSC_BMvPB_-1	Myeloid	CREBBP	Blood	Malignant	Erythrocyte	Erythrocytic leukaemia cells	CREBBP	K562 erythrocytic leukaemia cells (ATCC CCL-243) were grown according to standar	codex	267	1	0	1.00669	9	1153	626	6920	484546	GSM831001_CREBBP.bed	2264
src_HSC_BMvPB_-1	Myeloid	EP300	Blood	Malignant	Erythrocyte	Erythrocytic leukaemia cells	EP300	K562 erythrocytic leukaemia cells (ATCC CCL-243) were grown according to standar	codex	267	1	0	0.550262	20	1400	2539	6909	482633	GSM831006_EP300.bed	2174
src_HSC_BMvPB_-1	Myeloid	NCOR1	Blood	Malignant	Erythrocyte	Erythrocytic leukaemia cells	NCOR1	K562 erythrocytic leukaemia cells (ATCC CCL-243) were grown according to standar	codex	267	1	0	0.207556	2	2036	674	6927	484498	GSM831004_NCOR1.bed	624
src_HSC_BMvPB_-1	Myeloid	WHSC1	Blood	Malignant	Erythrocyte	Erythrocytic leukaemia cells	WHSC1	K562 erythrocytic leukaemia cells (ATCC CCL-243) were grown according to standar	codex	267	1	0	0.41542	10	1466	1682	6919	483490	GSM831005_WHSC1.bed	2085
src_HSC_BMvPB_-1	Myeloid	REST	Blood	Malignant	Erythrocyte	Erythrocytic leukaemia cells	REST	K562 erythrocytic leukaemia cells (ATCC CCL-243) were grown according to standar	codex	267	1	0	0.51123	30	1549	4092	6899	481080	GSM831015_REST.bed	5609
src_HSC_BMvPB_-1	Myeloid	CBX8	Blood	Malignant	Erythrocyte	Erythrocytic leukaemia cells	CBX8	K562 erythrocytic leukaemia cells (ATCC CCL-243) were grown according to standar	codex	267	1	0	0.406176	17	1563	2920	6912	482252	GSM830987_CBX8.bed	7105
src_HSC_BMvPB_-1	Myeloid	SIRT6	Blood	Malignant	Erythrocyte	Erythrocytic leukaemia cells	SIRT6	K562 erythrocytic leukaemia cells (ATCC CCL-243) were grown according to standar	codex	267	1	0	0.0985718	2	2265	1417	6927	483755	GSM831020_SIRT6.bed	1837
src_HSC_BMvPB_-1	Myeloid	CBX2	Blood	Malignant	Erythrocyte	Erythrocytic leukaemia cells	CBX2	K562 erythrocytic leukaemia cells (ATCC CCL-243) were grown according to standar	codex	267	1	0	0.325302	15	1731	3214	6914	481958	GSM830986_CBX2.bed	8285
src_HSC_BMvPB_-1	Myeloid	RNF2	Blood	Malignant	Erythrocyte	Erythrocytic leukaemia cells	RNF2	K562 erythrocytic leukaemia cells (ATCC CCL-243) were grown according to standar	codex	267	1	0	0.163387	5	2137	2135	6924	483037	GSM831017_RNF2.bed	4096
src_HSC_BMvPB_-1	Myeloid	KDM1A	Blood	Malignant	Erythrocyte	Erythrocytic leukaemia cells	KDM1A	K562 erythrocytic leukaemia cells (ATCC CCL-243) were grown according to standar	codex	267	1	0	0.534457	102	1795	13194	6827	471978	GSM831002_KDM1A.bed	13348
src_HSC_BMvPB_-1	Myeloid	SUZ12	Blood	Malignant	Erythrocyte	Erythrocytic leukaemia cells	SUZ12	K562 erythrocytic leukaemia cells (ATCC CCL-243) were grown according to standar	codex	267	1	0	0.033109	1	2388	2106	6928	483066	GSM831021_SUZ12.bed	2803
src_HSC_BMvPB_-1	Myeloid	POLR2A	Blood	Malignant	Erythrocyte	Erythrocytic leukaemia cells	POLR2A	K562 erythrocytic leukaemia cells (ATCC CCL-243) were grown according to standar	codex	267	1	0	0.227262	69	1996	20563	6860	464609	GSM831016_POLR2A.bed	35656
src_HSC_BMvPB_-1	Myeloid	KDM5B	Blood	Malignant	Erythrocyte	Erythrocytic leukaemia cells	KDM5B	K562 erythrocytic leukaemia cells (ATCC CCL-243) were grown according to standar	codex	267	1	0	0.147038	41	2163	18876	6888	466296	GSM831010_KDM5B.bed	21201
src_HSC_BMvPB_-1	Myeloid	RBBP5	Blood	Malignant	Erythrocyte	Erythrocytic leukaemia cells	RBBP5	K562 erythrocytic leukaemia cells (ATCC CCL-243) were grown according to standar	codex	267	1	0	0.118502	27	2215	15508	6902	469664	GSM831012_RBBPS.bed	15683
src_HSC_BMvPB_-1	Myeloid	PHF8	Blood	Malignant	Erythrocyte	Erythrocytic leukaemia cells	PHF8	K562 erythrocytic leukaemia cells (ATCC CCL-243) were grown according to standar	codex	267	1	0	0.0898316	24	2285	18077	6905	467095	GSM831009_PHF8.bed	17196
src_HSC_BMvPB_-1	Myeloid	HDAC2	Blood	Malignant	Erythrocyte	Erythrocytic leukaemia cells	HDAC2	K562 erythrocytic leukaemia cells (ATCC CCL-243) were grown according to standar	codex	267	1	0	0.114448	10	2227	6051	6919	479121	GSM830995_HDAC2.bed	5604
src_HSC_BMvPB_-1	Myeloid	PHF8	Blood	Malignant	Erythrocyte	Erythrocytic leukaemia cells	PHF8	K562 erythrocytic leukaemia cells (ATCC CCL-243) were grown according to standar	codex	267	1	0	0.0505696	13	2353	17390	6916	467782	GSM831008_PHF8.bed	16487
src_HSC_BMvPB_-1	Myeloid	HDAC1	Blood	Malignant	Erythrocyte	Erythrocytic leukaemia cells	HDAC1	K562 erythrocytic leukaemia cells (ATCC CCL-243) were grown according to standar	codex	267	1	0	0.0301748	5	2393	11340	6924	473832	GSM830993_HDAC1.bed	11722
src_HSC_BMvPB_-1	Myeloid	SAP30	Blood	Malignant	Erythrocyte	Erythrocytic leukaemia cells	SAP30	K562 erythrocytic leukaemia cells (ATCC CCL-243) were grown according to standar	codex	267	1	0	0.0272612	4	2398	10067	6925	475105	GSM831018_SAP30.bed	10429
src_HSC_BMvPB_-1	Myeloid	KDM5B	Blood	Malignant	Erythrocyte	Erythrocytic leukaemia cells	KDM5B	K562 erythrocytic leukaemia cells (ATCC CCL-243) were grown according to standar	codex	267	1	0	0.0241119	2	2403	5741	6927	479431	GSM831011_KDM5B.bed	5593
src_HSC_BMvPB_-1	Myeloid	CHD1	Blood	Malignant	Erythrocyte	Erythrocytic leukaemia cells	CHD1	K562 erythrocytic leukaemia cells (ATCC CCL-243) were grown according to standar	codex	267	1	0	0.0110571	1	2420	6252	6928	478920	GSM830988_CHD1.bed	6995
src_HSC_BMvPB_-1	Myeloid	KDM5C	Blood	Malignant	Erythrocyte	Erythrocytic leukaemia cells	KDM5C	K562 erythrocytic leukaemia cells (ATCC CCL-243) were grown according to standar	codex	267	1	0	0	0	2424	3913	6929	481259	GSM831000_JARID1C.bed	3471
src_HSC_BMvPB_-1	Myeloid	STAT5	Blood	Malignant	Erythrocyte	Erythroid Leukaemia	STAT5	No drug (DMSO)	codex	267	1	0	0.648287	1	2035	108	6928	485064	BG22_STAT5_HEL_DMSO.bed	128
src_HSC_BMvPB_-1	Myeloid	SMARCA4	Blood	Progenitor	Erythrocyte	Erythroid Progenitor	SMARCA4	CD36+ erythroid progenitor cells were derived from mobilised CD34+ cells isolate	codex	267	1	0	0.639012	74	1547	8060	6855	477112	GSM651553_BRG1.bed	7684
src_HSC_BMvPB_-1	Myeloid	GATA1	Blood	Progenitor	Erythrocyte	Erythroid Progenitor	GATA1	CD36+ erythroid progenitor cells were derived from mobilised CD34+ cells isolate	codex	267	1	0	0.661307	142	1633	14879	6787	470293	GSM651547_GATA1.bed	16426
src_HSC_BMvPB_-1	Myeloid	TAL1	Blood	Progenitor	Erythrocyte	Erythroid Progenitor	TAL1	CD36+ erythroid progenitor cells were derived from mobilised CD34+ cells isolate	codex	267	1	0	0.519354	65	1704	8688	6864	476484	GSM651544_TAL1.bed	9129
src_HSC_BMvPB_-1	Myeloid	CTCF	Blood	Progenitor	Erythrocyte	Erythroid Progenitor	CTCF	CD36+ erythroid progenitor cells were derived from mobilised CD34+ cells isolate	codex	267	1	0	0.756886	513	1736	46357	6416	438815	GSM651542_CTCF.bed	25275
src_HSC_BMvPB_-1	Myeloid	GATA1	Blood	Progenitor	Erythrocyte	Erythroid Progenitor	GATA1	CD36+ erythroid progenitor cells were derived from mobilised CD34+ cells isolate	codex	267	1	0	0.506781	77	1769	10525	6852	474647	GSM651546_GATA1.bed	10327
src_HSC_BMvPB_-1	Myeloid	TAL1	Blood	Progenitor	Erythrocyte	Erythroid Progenitor	TAL1	CD36+ erythroid progenitor cells were derived from mobilised CD34+ cells isolate	codex	267	1	0	0.575672	124	1770	14886	6805	470286	GSM651545_TAL1.bed	17832
src_HSC_BMvPB_-1	Myeloid	CTCF	Blood	Progenitor	Erythrocyte	Erythroid Progenitor	CTCF	CD36+ erythroid progenitor cells were derived from mobilised CD34+ cells isolate	codex	267	1	0	0.675426	393	1868	39662	6536	445510	GSM651543_CTCF.bed	21586
src_HSC_BMvPB_-1	Mesodermal	CTCF	Skin	Healthy	Fibroblast	Fibrobl	CTCF	ChIP Fibrobl CTCF	encode_tfbs	60	1	0	0.906491	950	1375	72356	5979	412816	wgEncodeAwgTfbsUtaFibroblCtcfUniPk.narrowPeak	45964
src_HSC_BMvPB_-1	Lymphoid	CTCF	Blood	Transformed	B lymphocyte	GM06990	CTCF	ChIP GM06990 CTCF	encode_tfbs	172	1	0	0.97952	1065	510	75887	5864	409285	wgEncodeAwgTfbsUwGm06990CtcfUniPk.narrowPeak	45480
src_HSC_BMvPB_-1	Lymphoid	ZNF274	Blood	Transformed	B lymphocyte	GM08714	ZNF274	ChIP GM08714 ZNF274	encode_tfbs	172	1	0	0	0	2424	64	6929	485108	wgEncodeAwgTfbsSydhGm08714Znf274UcdUniPk.narrowPeak	667
src_HSC_BMvPB_-1	Lymphoid	NFKB	Blood	Transformed	B lymphocyte	GM10847	NFKB	ChIP GM10847 NFKB	encode_tfbs	172	1	0	0.228352	32	1994	9661	6897	475511	wgEncodeAwgTfbsSydhGm10847NfkbTnfaIggrabUniPk.narrowPeak	9260
src_HSC_BMvPB_-1	Lymphoid	POL2	Blood	Transformed	B lymphocyte	GM10847	Pol2	ChIP GM10847 Pol2	encode_tfbs	172	1	0	0.0150244	2	2414	9148	6927	476024	wgEncodeAwgTfbsSydhGm10847Pol2IggmusUniPk.narrowPeak	9678
src_HSC_BMvPB_-1	Lymphoid	CTCF	Blood	Transformed	B lymphocyte	GM12801	CTCF	ChIP GM12801 CTCF	encode_tfbs	172	1	0	0.727731	61	1337	5850	6868	479322	wgEncodeAwgTfbsUwGm12801CtcfUniPk.narrowPeak	2883
src_HSC_BMvPB_-1	Lymphoid	CTCF	Blood	Transformed	B lymphocyte	GM12864	CTCF	ChIP GM12864 CTCF	encode_tfbs	172	1	0	0.960945	1074	801	77768	5855	407404	wgEncodeAwgTfbsUwGm12864CtcfUniPk.narrowPeak	46777
src_HSC_BMvPB_-1	Lymphoid	CTCF	Blood	Transformed	B lymphocyte	GM12865	CTCF	ChIP GM12865 CTCF	encode_tfbs	172	1	0	0.952241	1012	950	73873	5917	411299	wgEncodeAwgTfbsUwGm12865CtcfUniPk.narrowPeak	44053
src_HSC_BMvPB_-1	Lymphoid	CTCF	Blood	Transformed	B lymphocyte	GM12872	CTCF	ChIP GM12872 CTCF	encode_tfbs	172	1	0	0.962963	1082	773	78206	5847	406966	wgEncodeAwgTfbsUwGm12872CtcfUniPk.narrowPeak	47126
src_HSC_BMvPB_-1	Lymphoid	CTCF	Blood	Transformed	B lymphocyte	GM12873	CTCF	ChIP GM12873 CTCF	encode_tfbs	172	1	0	0.969769	1150	663	82606	5779	402566	wgEncodeAwgTfbsUwGm12873CtcfUniPk.narrowPeak	50984
src_HSC_BMvPB_-1	Lymphoid	CTCF	Blood	Transformed	B lymphocyte	GM12874	CTCF	ChIP GM12874 CTCF	encode_tfbs	172	1	0	0.90865	857	1342	65228	6072	419944	wgEncodeAwgTfbsUwGm12874CtcfUniPk.narrowPeak	37502
src_HSC_BMvPB_-1	Lymphoid	CTCF	Blood	Transformed	B lymphocyte	GM12875	CTCF	ChIP GM12875 CTCF	encode_tfbs	172	1	0	0.924913	896	1238	67126	6033	418046	wgEncodeAwgTfbsUwGm12875CtcfUniPk.narrowPeak	39171
src_HSC_BMvPB_-1	Lymphoid	ZNF274	Blood	Transformed	B lymphocyte	GM12878	ZNF274	ChIP GM12878 ZNF274	encode_tfbs	172	1	0	3.89046	1	2035	18	6928	485154	wgEncodeAwgTfbsSydhGm12878Znf274UniPk.narrowPeak	233
src_HSC_BMvPB_-1	Lymphoid	CTCF	Blood	Transformed	B lymphocyte	GM12878	CTCF	ChIP GM12878 CTCF	encode_tfbs	172	1	0	0.991322	1130	370	79702	5799	405470	wgEncodeAwgTfbsUtaGm12878CtcfUniPk.narrowPeak	48897
src_HSC_BMvPB_-1	Lymphoid	CTCF	Blood	Transformed	B lymphocyte	GM12878	CTCF_(SC-15914)	ChIP GM12878 CTCF_(SC-15914)	encode_tfbs	172	1	0	0.981708	1175	485	83543	5754	401629	wgEncodeAwgTfbsSydhGm12878Ctcfsc15914c20UniPk.narrowPeak	55528
src_HSC_BMvPB_-1	Lymphoid	CTCF	Blood	Transformed	B lymphocyte	GM12878	CTCF	ChIP GM12878 CTCF	encode_tfbs	172	1	0	0.94477	1022	1049	75096	5907	410076	wgEncodeAwgTfbsBroadGm12878CtcfUniPk.narrowPeak	44957
src_HSC_BMvPB_-1	Lymphoid	RAD21	Blood	Transformed	B lymphocyte	GM12878	Rad21	ChIP GM12878 Rad21	encode_tfbs	172	1	0	0.937119	877	1098	64976	6052	420196	wgEncodeAwgTfbsHaibGm12878Rad21V0416101UniPk.narrowPeak	40010
src_HSC_BMvPB_-1	Lymphoid	ZZZ3	Blood	Transformed	B lymphocyte	GM12878	ZZZ3	ChIP GM12878 ZZZ3	encode_tfbs	172	1	0	0.451456	4	1446	620	6925	484552	wgEncodeAwgTfbsSydhGm12878Zzz3UniPk.narrowPeak	712
src_HSC_BMvPB_-1	Lymphoid	RAD21	Blood	Transformed	B lymphocyte	GM12878	Rad21	ChIP GM12878 Rad21	encode_tfbs	172	1	0	0.916392	745	1255	56371	6184	428801	wgEncodeAwgTfbsSydhGm12878Rad21IggrabUniPk.narrowPeak	33075
src_HSC_BMvPB_-1	Lymphoid	CTCF	Blood	Transformed	B lymphocyte	GM12878	CTCF	ChIP GM12878 CTCF	encode_tfbs	172	1	0	0.922485	915	1259	68689	6014	416483	wgEncodeAwgTfbsUwGm12878CtcfUniPk.narrowPeak	40108
src_HSC_BMvPB_-1	Lymphoid	NFE2	Blood	Transformed	B lymphocyte	GM12878	NF-E2_(SC-22827)	ChIP GM12878 NF-E2_(SC-22827)	encode_tfbs	172	1	0	0.40812	5	1485	857	6924	484315	wgEncodeAwgTfbsSydhGm12878Nfe2sc22827UniPk.narrowPeak	772
src_HSC_BMvPB_-1	Lymphoid	TR4	Blood	Transformed	B lymphocyte	GM12878	TR4	ChIP GM12878 TR4	encode_tfbs	172	1	0	0.426032	7	1437	1149	6922	484023	wgEncodeAwgTfbsSydhGm12878Tr4UniPk.narrowPeak	1261
src_HSC_BMvPB_-1	Lymphoid	SMC3	Blood	Transformed	B lymphocyte	GM12878	SMC3_(ab9263)	ChIP GM12878 SMC3_(ab9263)	encode_tfbs	172	1	0	0.882608	668	1415	52323	6261	432849	wgEncodeAwgTfbsSydhGm12878Smc3ab9263IggmusUniPk.narrowPeak	30511
src_HSC_BMvPB_-1	Lymphoid	YY1	Blood	Transformed	B lymphocyte	GM12878	YY1	ChIP GM12878 YY1	encode_tfbs	172	1	0	0.444441	14	1470	2200	6915	482972	wgEncodeAwgTfbsSydhGm12878Yy1UniPk.narrowPeak	2076
src_HSC_BMvPB_-1	Lymphoid	ATF3	Blood	Transformed	B lymphocyte	GM12878	ATF3	ChIP GM12878 ATF3	encode_tfbs	172	1	0	0.365797	11	1618	2100	6918	483072	wgEncodeAwgTfbsHaibGm12878Atf3Pcr1xUniPk.narrowPeak	1677
src_HSC_BMvPB_-1	Lymphoid	JUND	Blood	Transformed	B lymphocyte	GM12878	JunD	ChIP GM12878 JunD	encode_tfbs	172	1	0	0.420519	17	1552	2821	6912	482351	wgEncodeAwgTfbsSydhGm12878JundUniPk.narrowPeak	2471
src_HSC_BMvPB_-1	Lymphoid	NFYA	Blood	Transformed	B lymphocyte	GM12878	NF-YA	ChIP GM12878 NF-YA	encode_tfbs	172	1	0	0.259462	8	1931	2152	6921	483020	wgEncodeAwgTfbsSydhGm12878NfyaIggmusUniPk.narrowPeak	1841
src_HSC_BMvPB_-1	Lymphoid	RXRA	Blood	Transformed	B lymphocyte	GM12878	RXRA	ChIP GM12878 RXRA	encode_tfbs	172	1	0	0.175596	6	2107	2383	6923	482789	wgEncodeAwgTfbsHaibGm12878RxraPcr1xUniPk.narrowPeak	1703
src_HSC_BMvPB_-1	Lymphoid	COREST	Blood	Transformed	B lymphocyte	GM12878	COREST_(sc-30189)	ChIP GM12878 COREST_(sc-30189)	encode_tfbs	172	1	0	0.078766	2	2299	1772	6927	483400	wgEncodeAwgTfbsSydhGm12878Corestsc30189IggmusUniPk.narrowPeak	1397
src_HSC_BMvPB_-1	Lymphoid	EZH2	Blood	Transformed	B lymphocyte	GM12878	EZH2_(39875)	ChIP GM12878 EZH2_(39875)	encode_tfbs	172	1	0	0.133417	5	2188	2612	6924	482560	wgEncodeAwgTfbsBroadGm12878Ezh239875UniPk.narrowPeak	2470
src_HSC_BMvPB_-1	Lymphoid	CFOS	Blood	Transformed	B lymphocyte	GM12878	c-Fos	ChIP GM12878 c-Fos	encode_tfbs	172	1	0	0.112292	4	2230	2483	6925	482689	wgEncodeAwgTfbsSydhGm12878CfosUniPk.narrowPeak	2239
src_HSC_BMvPB_-1	Lymphoid	STAT1	Blood	Transformed	B lymphocyte	GM12878	STAT1	ChIP GM12878 STAT1	encode_tfbs	172	1	0	0.0660707	2	2316	2111	6927	483061	wgEncodeAwgTfbsSydhGm12878Stat1UniPk.narrowPeak	1769
src_HSC_BMvPB_-1	Lymphoid	NRSF	Blood	Transformed	B lymphocyte	GM12878	NRSF	ChIP GM12878 NRSF	encode_tfbs	172	1	0	0.341962	30	1806	6092	6899	479080	wgEncodeAwgTfbsHaibGm12878NrsfPcr1xUniPk.narrowPeak	6902
src_HSC_BMvPB_-1	Lymphoid	P300	Blood	Transformed	B lymphocyte	GM12878	p300_(SC-584)	ChIP GM12878 p300_(SC-584)	encode_tfbs	172	1	0	0.34382	32	1819	6460	6897	478712	wgEncodeAwgTfbsSydhGm12878P300bUniPk.narrowPeak	6188
src_HSC_BMvPB_-1	Lymphoid	ZBTB33	Blood	Transformed	B lymphocyte	GM12878	ZBTB33	ChIP GM12878 ZBTB33	encode_tfbs	172	1	0	0.0592964	2	2332	2351	6927	482821	wgEncodeAwgTfbsHaibGm12878Zbtb33Pcr1xUniPk.narrowPeak	2141
src_HSC_BMvPB_-1	Lymphoid	RFX5	Blood	Transformed	B lymphocyte	GM12878	RFX5_(200-401-194)	ChIP GM12878 RFX5_(200-401-194)	encode_tfbs	172	1	0	0.267326	19	1911	4939	6910	480233	wgEncodeAwgTfbsSydhGm12878Rfx5200401194IggmusUniPk.narrowPeak	4341
src_HSC_BMvPB_-1	Lymphoid	STAT3	Blood	Transformed	B lymphocyte	GM12878	STAT3	ChIP GM12878 STAT3	encode_tfbs	172	1	0	0.358006	37	1831	7168	6892	478004	wgEncodeAwgTfbsSydhGm12878Stat3IggmusUniPk.narrowPeak	6487
src_HSC_BMvPB_-1	Lymphoid	IKZF1	Blood	Transformed	B lymphocyte	GM12878	IKZF1_(IkN)_(UCLA)	ChIP GM12878 IKZF1_(IkN)_(UCLA)	encode_tfbs	172	1	0	0.377965	44	1845	8067	6885	477105	wgEncodeAwgTfbsSydhGm12878Ikzf1iknuclaUniPk.narrowPeak	9045
src_HSC_BMvPB_-1	Lymphoid	P300	Blood	Transformed	B lymphocyte	GM12878	p300	ChIP GM12878 p300	encode_tfbs	172	1	0	0.262681	21	1922	5550	6908	479622	wgEncodeAwgTfbsHaibGm12878P300Pcr1xUniPk.narrowPeak	5165
src_HSC_BMvPB_-1	Lymphoid	ZNF143	Blood	Transformed	B lymphocyte	GM12878	Znf143_(16618-1-AP)	ChIP GM12878 Znf143_(16618-1-AP)	encode_tfbs	172	1	0	0.63231	306	1890	33036	6623	452136	wgEncodeAwgTfbsSydhGm12878Znf143166181apUniPk.narrowPeak	20020
src_HSC_BMvPB_-1	Lymphoid	PU.1	Blood	Transformed	B lymphocyte	GM12878	PU.1	ChIP GM12878 PU.1	encode_tfbs	172	1	0	0.591391	284	1890	32698	6645	452474	wgEncodeAwgTfbsHaibGm12878Pu1Pcr1xUniPk.narrowPeak	42929
src_HSC_BMvPB_-1	Lymphoid	BATF	Blood	Transformed	B lymphocyte	GM12878	BATF	ChIP GM12878 BATF	encode_tfbs	172	1	0	0.5586	208	1890	25468	6721	459704	wgEncodeAwgTfbsHaibGm12878BatfPcr1xUniPk.narrowPeak	32420
src_HSC_BMvPB_-1	Lymphoid	EBF1	Blood	Transformed	B lymphocyte	GM12878	EBF1_(SC-137065)	ChIP GM12878 EBF1_(SC-137065)	encode_tfbs	172	1	0	0.551056	201	1890	24950	6728	460222	wgEncodeAwgTfbsSydhGm12878Ebf1sc137065UniPk.narrowPeak	33404
src_HSC_BMvPB_-1	Lymphoid	RUNX3	Blood	Transformed	B lymphocyte	GM12878	RUNX3_(SC-101553)	ChIP GM12878 RUNX3_(SC-101553)	encode_tfbs	172	1	0	0.499539	401	1890	53128	6528	432044	wgEncodeAwgTfbsHaibGm12878Runx3sc101553V0422111UniPk.narrowPeak	67953
src_HSC_BMvPB_-1	Lymphoid	YY1	Blood	Transformed	B lymphocyte	GM12878	YY1_(SC-281)	ChIP GM12878 YY1_(SC-281)	encode_tfbs	172	1	0	0.475149	261	1890	36926	6668	448246	wgEncodeAwgTfbsHaibGm12878Yy1sc281Pcr1xUniPk.narrowPeak	30983
src_HSC_BMvPB_-1	Lymphoid	EBF1	Blood	Transformed	B lymphocyte	GM12878	EBF1_(SC-137065)	ChIP GM12878 EBF1_(SC-137065)	encode_tfbs	172	1	0	0.474592	202	1890	28871	6727	456301	wgEncodeAwgTfbsHaibGm12878Ebf1sc137065Pcr1xUniPk.narrowPeak	36127
src_HSC_BMvPB_-1	Lymphoid	NFIC	Blood	Transformed	B lymphocyte	GM12878	NFIC_(SC-81335)	ChIP GM12878 NFIC_(SC-81335)	encode_tfbs	172	1	0	0.468216	158	1890	23032	6771	462140	wgEncodeAwgTfbsHaibGm12878Nficsc81335V0422111UniPk.narrowPeak	29057
src_HSC_BMvPB_-1	Lymphoid	BCL11A	Blood	Transformed	B lymphocyte	GM12878	BCL11A	ChIP GM12878 BCL11A	encode_tfbs	172	1	0	0.471992	107	1890	15604	6822	469568	wgEncodeAwgTfbsHaibGm12878Bcl11aPcr1xUniPk.narrowPeak	17872
src_HSC_BMvPB_-1	Lymphoid	FOXM1	Blood	Transformed	B lymphocyte	GM12878	FOXM1_(SC-502)	ChIP GM12878 FOXM1_(SC-502)	encode_tfbs	172	1	0	0.436494	154	1890	24015	6775	461157	wgEncodeAwgTfbsHaibGm12878Foxm1sc502V0422111UniPk.narrowPeak	22920
src_HSC_BMvPB_-1	Lymphoid	IRF4	Blood	Transformed	B lymphocyte	GM12878	IRF4_(SC-6059)	ChIP GM12878 IRF4_(SC-6059)	encode_tfbs	172	1	0	0.439252	118	1890	18410	6811	466762	wgEncodeAwgTfbsHaibGm12878Irf4sc6059Pcr1xUniPk.narrowPeak	17768
src_HSC_BMvPB_-1	Lymphoid	ATF2	Blood	Transformed	B lymphocyte	GM12878	ATF2_(SC-81188)	ChIP GM12878 ATF2_(SC-81188)	encode_tfbs	172	1	0	0.378176	118	1890	21253	6811	463919	wgEncodeAwgTfbsHaibGm12878Atf2sc81188V0422111UniPk.narrowPeak	23463
src_HSC_BMvPB_-1	Lymphoid	PAX5C20	Blood	Transformed	B lymphocyte	GM12878	PAX5-C20	ChIP GM12878 PAX5-C20	encode_tfbs	172	1	0	0.368344	133	1890	24477	6796	460695	wgEncodeAwgTfbsHaibGm12878Pax5c20Pcr1xUniPk.narrowPeak	25336
src_HSC_BMvPB_-1	Lymphoid	MEF2A	Blood	Transformed	B lymphocyte	GM12878	MEF2A	ChIP GM12878 MEF2A	encode_tfbs	172	1	0	0.377984	94	1890	17033	6835	468139	wgEncodeAwgTfbsHaibGm12878Mef2aPcr1xUniPk.narrowPeak	17604
src_HSC_BMvPB_-1	Lymphoid	NFKB	Blood	Transformed	B lymphocyte	GM12878	NFKB	ChIP GM12878 NFKB	encode_tfbs	172	1	0	0.376534	85	1890	15492	6844	469680	wgEncodeAwgTfbsSydhGm12878NfkbTnfaIggrabUniPk.narrowPeak	17034
src_HSC_BMvPB_-1	Lymphoid	P300	Blood	Transformed	B lymphocyte	GM12878	p300	ChIP GM12878 p300	encode_tfbs	172	1	0	0.362626	82	1890	15511	6847	469661	wgEncodeAwgTfbsSydhGm12878P300IggmusUniPk.narrowPeak	17458
src_HSC_BMvPB_-1	Lymphoid	TCF12	Blood	Transformed	B lymphocyte	GM12878	TCF12	ChIP GM12878 TCF12	encode_tfbs	172	1	0	0.330659	95	1890	19574	6834	465598	wgEncodeAwgTfbsHaibGm12878Tcf12Pcr1xUniPk.narrowPeak	20426
src_HSC_BMvPB_-1	Lymphoid	POU2F2	Blood	Transformed	B lymphocyte	GM12878	POU2F2	ChIP GM12878 POU2F2	encode_tfbs	172	1	0	0.314929	104	1890	22392	6825	462780	wgEncodeAwgTfbsHaibGm12878Pou2f2Pcr1xUniPk.narrowPeak	22883
src_HSC_BMvPB_-1	Lymphoid	NFYB	Blood	Transformed	B lymphocyte	GM12878	NF-YB	ChIP GM12878 NF-YB	encode_tfbs	172	1	0	0.371453	61	1890	11330	6868	473842	wgEncodeAwgTfbsSydhGm12878NfybIggmusUniPk.narrowPeak	13295
src_HSC_BMvPB_-1	Lymphoid	WHIP	Blood	Transformed	B lymphocyte	GM12878	WHIP	ChIP GM12878 WHIP	encode_tfbs	172	1	0	0.346374	70	1890	13886	6859	471286	wgEncodeAwgTfbsSydhGm12878WhipIggmusUniPk.narrowPeak	14102
src_HSC_BMvPB_-1	Lymphoid	PAX5N19	Blood	Transformed	B lymphocyte	GM12878	PAX5-N19	ChIP GM12878 PAX5-N19	encode_tfbs	172	1	0	0.308503	84	1890	18561	6845	466611	wgEncodeAwgTfbsHaibGm12878Pax5n19Pcr1xUniPk.narrowPeak	19738
src_HSC_BMvPB_-1	Lymphoid	BCL3	Blood	Transformed	B lymphocyte	GM12878	BCL3	ChIP GM12878 BCL3	encode_tfbs	172	1	0	0.310248	58	1890	12851	6871	472321	wgEncodeAwgTfbsHaibGm12878Bcl3V0416101UniPk.narrowPeak	15444
src_HSC_BMvPB_-1	Lymphoid	MEF2C	Blood	Transformed	B lymphocyte	GM12878	MEF2C_(SC-13268)	ChIP GM12878 MEF2C_(SC-13268)	encode_tfbs	172	1	0	0.325028	46	1890	9775	6883	475397	wgEncodeAwgTfbsHaibGm12878Mef2csc13268V0416101UniPk.narrowPeak	9214
src_HSC_BMvPB_-1	Lymphoid	NFATC1	Blood	Transformed	B lymphocyte	GM12878	NFATC1_(SC-17834)	ChIP GM12878 NFATC1_(SC-17834)	encode_tfbs	172	1	0	0.322345	48	1890	10277	6881	474895	wgEncodeAwgTfbsHaibGm12878Nfatc1sc17834V0422111UniPk.narrowPeak	10806
src_HSC_BMvPB_-1	Lymphoid	USF2	Blood	Transformed	B lymphocyte	GM12878	USF2	ChIP GM12878 USF2	encode_tfbs	172	1	0	0.312469	44	1890	9724	6885	475448	wgEncodeAwgTfbsSydhGm12878Usf2IggmusUniPk.narrowPeak	9020
src_HSC_BMvPB_-1	Lymphoid	TCF3	Blood	Transformed	B lymphocyte	GM12878	TCF3_(SC-349)	ChIP GM12878 TCF3_(SC-349)	encode_tfbs	172	1	0	0.259489	60	1930	15800	6869	469372	wgEncodeAwgTfbsHaibGm12878Tcf3Pcr1xUniPk.narrowPeak	16015
src_HSC_BMvPB_-1	Lymphoid	MTA3	Blood	Transformed	B lymphocyte	GM12878	MTA3_(SC-81325)	ChIP GM12878 MTA3_(SC-81325)	encode_tfbs	172	1	0	0.261374	45	1925	11838	6884	473334	wgEncodeAwgTfbsHaibGm12878Mta3sc81325V0422111UniPk.narrowPeak	12030
src_HSC_BMvPB_-1	Lymphoid	BHLHE40	Blood	Transformed	B lymphocyte	GM12878	BHLHE40_(NB100-1800)	ChIP GM12878 BHLHE40_(NB100-1800)	encode_tfbs	172	1	0	0.241998	51	1968	14424	6878	470748	wgEncodeAwgTfbsSydhGm12878Bhlhe40cIggmusUniPk.narrowPeak	13984
src_HSC_BMvPB_-1	Lymphoid	PBX3	Blood	Transformed	B lymphocyte	GM12878	Pbx3	ChIP GM12878 Pbx3	encode_tfbs	172	1	0	0.268523	40	1907	10269	6889	474903	wgEncodeAwgTfbsHaibGm12878Pbx3Pcr1xUniPk.narrowPeak	9937
src_HSC_BMvPB_-1	Lymphoid	CHD2	Blood	Transformed	B lymphocyte	GM12878	CHD2_(AB68301)	ChIP GM12878 CHD2_(AB68301)	encode_tfbs	172	1	0	0.218179	49	2014	15337	6880	469835	wgEncodeAwgTfbsSydhGm12878Chd2ab68301IggmusUniPk.narrowPeak	15596
src_HSC_BMvPB_-1	Lymphoid	TBLR1	Blood	Transformed	B lymphocyte	GM12878	TBLR1_(ab24550)	ChIP GM12878 TBLR1_(ab24550)	encode_tfbs	172	1	0	0.229391	46	1989	13735	6883	471437	wgEncodeAwgTfbsSydhGm12878Tblr1ab24550IggmusUniPk.narrowPeak	13701
src_HSC_BMvPB_-1	Lymphoid	TBP	Blood	Transformed	B lymphocyte	GM12878	TBP	ChIP GM12878 TBP	encode_tfbs	172	1	0	0.22238	42	2007	12950	6887	472222	wgEncodeAwgTfbsSydhGm12878TbpIggmusUniPk.narrowPeak	14886
src_HSC_BMvPB_-1	Lymphoid	MAZ	Blood	Transformed	B lymphocyte	GM12878	MAZ_(ab85725)	ChIP GM12878 MAZ_(ab85725)	encode_tfbs	172	1	0	0.176766	50	2103	19162	6879	466010	wgEncodeAwgTfbsSydhGm12878Mazab85725IggmusUniPk.narrowPeak	18947
src_HSC_BMvPB_-1	Lymphoid	ELF1	Blood	Transformed	B lymphocyte	GM12878	ELF1_(SC-631)	ChIP GM12878 ELF1_(SC-631)	encode_tfbs	172	1	0	0.162522	54	2141	22367	6875	462805	wgEncodeAwgTfbsHaibGm12878Elf1sc631V0416101UniPk.narrowPeak	22999
src_HSC_BMvPB_-1	Lymphoid	SP1	Blood	Transformed	B lymphocyte	GM12878	SP1	ChIP GM12878 SP1	encode_tfbs	172	1	0	0.173625	46	2115	17983	6883	467189	wgEncodeAwgTfbsHaibGm12878Sp1Pcr1xUniPk.narrowPeak	18246
src_HSC_BMvPB_-1	Lymphoid	PML	Blood	Transformed	B lymphocyte	GM12878	PML_(SC-71910)	ChIP GM12878 PML_(SC-71910)	encode_tfbs	172	1	0	0.182273	40	2089	14978	6889	470194	wgEncodeAwgTfbsHaibGm12878Pmlsc71910V0422111UniPk.narrowPeak	16676
src_HSC_BMvPB_-1	Lymphoid	BCLAF1	Blood	Transformed	B lymphocyte	GM12878	BCLAF1_(SC-101388)	ChIP GM12878 BCLAF1_(SC-101388)	encode_tfbs	172	1	0	0.222113	25	2009	7782	6904	477390	wgEncodeAwgTfbsHaibGm12878Bclaf101388V0416101UniPk.narrowPeak	6113
src_HSC_BMvPB_-1	Lymphoid	MXI1	Blood	Transformed	B lymphocyte	GM12878	Mxi1_(AF4185)	ChIP GM12878 Mxi1_(AF4185)	encode_tfbs	172	1	0	0.158877	38	2146	16274	6891	468898	wgEncodeAwgTfbsSydhGm12878Mxi1IggmusUniPk.narrowPeak	17733
src_HSC_BMvPB_-1	Lymphoid	SRF	Blood	Transformed	B lymphocyte	GM12878	SRF	ChIP GM12878 SRF	encode_tfbs	172	1	0	0.200938	27	2056	9264	6902	475908	wgEncodeAwgTfbsHaibGm12878SrfPcr2xUniPk.narrowPeak	8541
src_HSC_BMvPB_-1	Lymphoid	STAT5A	Blood	Transformed	B lymphocyte	GM12878	STAT5A_(SC-74442)	ChIP GM12878 STAT5A_(SC-74442)	encode_tfbs	172	1	0	0.201487	23	2055	7888	6906	477284	wgEncodeAwgTfbsHaibGm12878Stat5asc74442V0422111UniPk.narrowPeak	7420
src_HSC_BMvPB_-1	Lymphoid	USF1	Blood	Transformed	B lymphocyte	GM12878	USF-1	ChIP GM12878 USF-1	encode_tfbs	172	1	0	0.180419	27	2095	10295	6902	474877	wgEncodeAwgTfbsHaibGm12878Usf1Pcr2xUniPk.narrowPeak	9776
src_HSC_BMvPB_-1	Lymphoid	CEBPB	Blood	Transformed	B lymphocyte	GM12878	CEBPB_(SC-150)	ChIP GM12878 CEBPB_(SC-150)	encode_tfbs	172	1	0	0.181199	17	2091	6498	6912	478674	wgEncodeAwgTfbsHaibGm12878Cebpbsc150V0422111UniPk.narrowPeak	5785
src_HSC_BMvPB_-1	Lymphoid	EGR1	Blood	Transformed	B lymphocyte	GM12878	Egr-1	ChIP GM12878 Egr-1	encode_tfbs	172	1	0	0.118683	27	2214	15485	6902	469687	wgEncodeAwgTfbsHaibGm12878Egr1Pcr2xUniPk.narrowPeak	16325
src_HSC_BMvPB_-1	Lymphoid	POL2	Blood	Transformed	B lymphocyte	GM12878	Pol2	ChIP GM12878 Pol2	encode_tfbs	172	1	0	0.0809081	23	2295	19186	6906	465986	wgEncodeAwgTfbsHaibGm12878Pol2Pcr2xUniPk.narrowPeak	27545
src_HSC_BMvPB_-1	Lymphoid	MAX	Blood	Transformed	B lymphocyte	GM12878	Max	ChIP GM12878 Max	encode_tfbs	172	1	0	0.105267	20	2246	12987	6909	472185	wgEncodeAwgTfbsSydhGm12878MaxIggmusUniPk.narrowPeak	12540
src_HSC_BMvPB_-1	Lymphoid	POL2	Blood	Transformed	B lymphocyte	GM12878	Pol2	ChIP GM12878 Pol2	encode_tfbs	172	1	0	0.0946476	22	2276	15799	6907	469373	wgEncodeAwgTfbsSydhGm12878Pol2IggmusUniPk.narrowPeak	21942
src_HSC_BMvPB_-1	Lymphoid	POL24H8	Blood	Transformed	B lymphocyte	GM12878	Pol2-4H8	ChIP GM12878 Pol2-4H8	encode_tfbs	172	1	0	0.0982284	20	2266	13891	6909	471281	wgEncodeAwgTfbsHaibGm12878Pol24h8Pcr1xUniPk.narrowPeak	19229
src_HSC_BMvPB_-1	Lymphoid	SIX5	Blood	Transformed	B lymphocyte	GM12878	SIX5	ChIP GM12878 SIX5	encode_tfbs	172	1	0	0.153894	11	2154	4962	6918	480210	wgEncodeAwgTfbsHaibGm12878Six5Pcr1xUniPk.narrowPeak	4838
src_HSC_BMvPB_-1	Lymphoid	ZEB1	Blood	Transformed	B lymphocyte	GM12878	ZEB1_(SC-25388)	ChIP GM12878 ZEB1_(SC-25388)	encode_tfbs	172	1	0	0.116198	10	2220	5961	6919	479211	wgEncodeAwgTfbsHaibGm12878Zeb1sc25388V0416102UniPk.narrowPeak	4843
src_HSC_BMvPB_-1	Lymphoid	TAF1	Blood	Transformed	B lymphocyte	GM12878	TAF1	ChIP GM12878 TAF1	encode_tfbs	172	1	0	0.0642052	12	2321	12766	6917	472406	wgEncodeAwgTfbsHaibGm12878Taf1Pcr1xUniPk.narrowPeak	14276
src_HSC_BMvPB_-1	Lymphoid	ELK1	Blood	Transformed	B lymphocyte	GM12878	ELK1_(1277-1)	ChIP GM12878 ELK1_(1277-1)	encode_tfbs	172	1	0	0.0859997	8	2291	6435	6921	478737	wgEncodeAwgTfbsSydhGm12878Elk112771IggmusUniPk.narrowPeak	5584
src_HSC_BMvPB_-1	Lymphoid	SIN3A	Blood	Transformed	B lymphocyte	GM12878	SIN3A_(NB600-1263)	ChIP GM12878 SIN3A_(NB600-1263)	encode_tfbs	172	1	0	0.0624033	9	2323	9906	6920	475266	wgEncodeAwgTfbsSydhGm12878Sin3anb6001263IggmusUniPk.narrowPeak	10391
src_HSC_BMvPB_-1	Lymphoid	POL2	Blood	Transformed	B lymphocyte	GM12878	Pol2	ChIP GM12878 Pol2	encode_tfbs	172	1	0	0.0526264	9	2347	11702	6920	473470	wgEncodeAwgTfbsUtaGm12878Pol2UniPk.narrowPeak	14231
src_HSC_BMvPB_-1	Lymphoid	CHD1	Blood	Transformed	B lymphocyte	GM12878	CHD1_(A301-218A)	ChIP GM12878 CHD1_(A301-218A)	encode_tfbs	172	1	0	0.0759198	7	2303	6378	6922	478794	wgEncodeAwgTfbsSydhGm12878Chd1a301218aIggmusUniPk.narrowPeak	6667
src_HSC_BMvPB_-1	Lymphoid	POL2(PHOSPHOS2)	Blood	Transformed	B lymphocyte	GM12878	Pol2(phosphoS2)	ChIP GM12878 Pol2(phosphoS2)	encode_tfbs	172	1	0	0.0592524	7	2333	8142	6922	477030	wgEncodeAwgTfbsSydhGm12878Pol2s2IggmusUniPk.narrowPeak	9368
src_HSC_BMvPB_-1	Lymphoid	GABP	Blood	Transformed	B lymphocyte	GM12878	GABP	ChIP GM12878 GABP	encode_tfbs	172	1	0	0.0487163	5	2357	7087	6924	478085	wgEncodeAwgTfbsHaibGm12878GabpPcr2xUniPk.narrowPeak	6562
src_HSC_BMvPB_-1	Lymphoid	ETS1	Blood	Transformed	B lymphocyte	GM12878	ETS1	ChIP GM12878 ETS1	encode_tfbs	172	1	0	0.0593184	4	2331	4679	6925	480493	wgEncodeAwgTfbsHaibGm12878Ets1Pcr1xUniPk.narrowPeak	4117
src_HSC_BMvPB_-1	Lymphoid	NRF1	Blood	Transformed	B lymphocyte	GM12878	Nrf1	ChIP GM12878 Nrf1	encode_tfbs	172	1	0	0.0439636	4	2373	6292	6925	478880	wgEncodeAwgTfbsSydhGm12878Nrf1IggmusUniPk.narrowPeak	5682
src_HSC_BMvPB_-1	Lymphoid	POL2	Blood	Transformed	B lymphocyte	GM12878	Pol2	ChIP GM12878 Pol2	encode_tfbs	172	1	0	0.0285457	4	2396	9623	6925	475549	wgEncodeAwgTfbsSydhGm12878Pol2UniPk.narrowPeak	11083
src_HSC_BMvPB_-1	Lymphoid	E2F4	Blood	Transformed	B lymphocyte	GM12878	E2F4	ChIP GM12878 E2F4	encode_tfbs	172	1	0	0.0350058	2	2385	3969	6927	481203	wgEncodeAwgTfbsSydhGm12878E2f4IggmusUniPk.narrowPeak	3440
src_HSC_BMvPB_-1	Lymphoid	CMYC	Blood	Transformed	B lymphocyte	GM12878	c-Myc	ChIP GM12878 c-Myc	encode_tfbs	172	1	0	0.0167429	1	2411	4147	6928	481025	wgEncodeAwgTfbsUtaGm12878CmycUniPk.narrowPeak	3689
src_HSC_BMvPB_-1	Lymphoid	BRCA1	Blood	Transformed	B lymphocyte	GM12878	BRCA1_(A300-000A)	ChIP GM12878 BRCA1_(A300-000A)	encode_tfbs	172	1	0	0	0	2424	598	6929	484574	wgEncodeAwgTfbsSydhGm12878Brca1a300IggmusUniPk.narrowPeak	551
src_HSC_BMvPB_-1	Lymphoid	POL3	Blood	Transformed	B lymphocyte	GM12878	Pol3	ChIP GM12878 Pol3	encode_tfbs	172	1	0	0	0	2424	181	6929	484991	wgEncodeAwgTfbsSydhGm12878Pol3UniPk.narrowPeak	211
src_HSC_BMvPB_-1	Lymphoid	CTCF	Blood	Transformed	B lymphocyte	GM12891	CTCF	ChIP GM12891 CTCF	encode_tfbs	172	1	0	0.833762	769	1598	63184	6160	421988	wgEncodeAwgTfbsUtaGm12891CtcfUniPk.narrowPeak	42610
src_HSC_BMvPB_-1	Lymphoid	PAX5C20	Blood	Transformed	B lymphocyte	GM12891	PAX5-C20	ChIP GM12891 PAX5-C20	encode_tfbs	172	1	0	0.330173	18	1717	3797	6911	481375	wgEncodeAwgTfbsHaibGm12891Pax5c20V0416101UniPk.narrowPeak	3155
src_HSC_BMvPB_-1	Lymphoid	PU.1	Blood	Transformed	B lymphocyte	GM12891	PU.1	ChIP GM12891 PU.1	encode_tfbs	172	1	0	0.594685	315	1890	35976	6614	449196	wgEncodeAwgTfbsHaibGm12891Pu1Pcr1xUniPk.narrowPeak	48820
src_HSC_BMvPB_-1	Lymphoid	NFKB	Blood	Transformed	B lymphocyte	GM12891	NFKB	ChIP GM12891 NFKB	encode_tfbs	172	1	0	0.390985	144	1890	24980	6785	460192	wgEncodeAwgTfbsSydhGm12891NfkbTnfaIggrabUniPk.narrowPeak	28678
src_HSC_BMvPB_-1	Lymphoid	POU2F2	Blood	Transformed	B lymphocyte	GM12891	POU2F2	ChIP GM12891 POU2F2	encode_tfbs	172	1	0	0.231216	50	1984	14787	6879	470385	wgEncodeAwgTfbsHaibGm12891Pou2f2Pcr1xUniPk.narrowPeak	14625
src_HSC_BMvPB_-1	Lymphoid	YY1	Blood	Transformed	B lymphocyte	GM12891	YY1_(SC-281)	ChIP GM12891 YY1_(SC-281)	encode_tfbs	172	1	0	0.230098	54	1986	16015	6875	469157	wgEncodeAwgTfbsHaibGm12891Yy1sc281V0416101UniPk.narrowPeak	13585
src_HSC_BMvPB_-1	Lymphoid	POL2	Blood	Transformed	B lymphocyte	GM12891	Pol2	ChIP GM12891 Pol2	encode_tfbs	172	1	0	0.108642	20	2241	12594	6909	472578	wgEncodeAwgTfbsHaibGm12891Pol2Pcr1xUniPk.narrowPeak	16575
src_HSC_BMvPB_-1	Lymphoid	POL24H8	Blood	Transformed	B lymphocyte	GM12891	Pol2-4H8	ChIP GM12891 Pol2-4H8	encode_tfbs	172	1	0	0.100811	18	2259	12221	6911	472951	wgEncodeAwgTfbsHaibGm12891Pol24h8Pcr1xUniPk.narrowPeak	16229
src_HSC_BMvPB_-1	Lymphoid	POL2	Blood	Transformed	B lymphocyte	GM12891	Pol2	ChIP GM12891 Pol2	encode_tfbs	172	1	0	0.0852573	19	2292	15161	6910	470011	wgEncodeAwgTfbsSydhGm12891Pol2IggmusUniPk.narrowPeak	20383
src_HSC_BMvPB_-1	Lymphoid	TAF1	Blood	Transformed	B lymphocyte	GM12891	TAF1	ChIP GM12891 TAF1	encode_tfbs	172	1	0	0.0574839	9	2337	10735	6920	474437	wgEncodeAwgTfbsHaibGm12891Taf1Pcr1xUniPk.narrowPeak	11878
src_HSC_BMvPB_-1	Lymphoid	CTCF	Blood	Transformed	B lymphocyte	GM12892	CTCF	ChIP GM12892 CTCF	encode_tfbs	172	1	0	0.929405	942	1221	70243	5987	414929	wgEncodeAwgTfbsUtaGm12892CtcfUniPk.narrowPeak	48286
src_HSC_BMvPB_-1	Lymphoid	YY1	Blood	Transformed	B lymphocyte	GM12892	YY1	ChIP GM12892 YY1	encode_tfbs	172	1	0	0.293983	73	1890	16958	6856	468214	wgEncodeAwgTfbsHaibGm12892Yy1V0416101UniPk.narrowPeak	15945
src_HSC_BMvPB_-1	Lymphoid	NFKB	Blood	Transformed	B lymphocyte	GM12892	NFKB	ChIP GM12892 NFKB	encode_tfbs	172	1	0	0.224211	28	2005	8623	6901	476549	wgEncodeAwgTfbsSydhGm12892NfkbTnfaIggrabUniPk.narrowPeak	8151
src_HSC_BMvPB_-1	Lymphoid	PAX5C20	Blood	Transformed	B lymphocyte	GM12892	PAX5-C20	ChIP GM12892 PAX5-C20	encode_tfbs	172	1	0	0.110871	19	2237	11743	6910	473429	wgEncodeAwgTfbsHaibGm12892Pax5c20V0416101UniPk.narrowPeak	10299
src_HSC_BMvPB_-1	Lymphoid	POL24H8	Blood	Transformed	B lymphocyte	GM12892	Pol2-4H8	ChIP GM12892 Pol2-4H8	encode_tfbs	172	1	0	0.0999014	19	2262	12998	6910	472174	wgEncodeAwgTfbsHaibGm12892Pol24h8V0416102UniPk.narrowPeak	17401
src_HSC_BMvPB_-1	Lymphoid	POL2	Blood	Transformed	B lymphocyte	GM12892	Pol2	ChIP GM12892 Pol2	encode_tfbs	172	1	0	0.0863622	19	2290	14973	6910	470199	wgEncodeAwgTfbsHaibGm12892Pol2V0416102UniPk.narrowPeak	20068
src_HSC_BMvPB_-1	Lymphoid	POL2	Blood	Transformed	B lymphocyte	GM12892	Pol2	ChIP GM12892 Pol2	encode_tfbs	172	1	0	0.0623838	15	2324	16308	6914	468864	wgEncodeAwgTfbsSydhGm12892Pol2IggmusUniPk.narrowPeak	22533
src_HSC_BMvPB_-1	Lymphoid	TAF1	Blood	Transformed	B lymphocyte	GM12892	TAF1	ChIP GM12892 TAF1	encode_tfbs	172	1	0	0.0380314	5	2380	9041	6924	476131	wgEncodeAwgTfbsHaibGm12892Taf1V0416102UniPk.narrowPeak	9439
src_HSC_BMvPB_-1	Lymphoid	NFKB	Blood	Transformed	B lymphocyte	GM15510	NFKB	ChIP GM15510 NFKB	encode_tfbs	172	1	0	0.156973	30	2148	13076	6899	472096	wgEncodeAwgTfbsSydhGm15510NfkbTnfaIggrabUniPk.narrowPeak	12799
src_HSC_BMvPB_-1	Lymphoid	POL2	Blood	Transformed	B lymphocyte	GM15510	Pol2	ChIP GM15510 Pol2	encode_tfbs	172	1	0	0.0235654	5	2406	14426	6924	470746	wgEncodeAwgTfbsSydhGm15510Pol2IggmusUniPk.narrowPeak	18652
src_HSC_BMvPB_-1	Lymphoid	NFKB	Blood	Transformed	B lymphocyte	GM18505	NFKB	ChIP GM18505 NFKB	encode_tfbs	172	1	0	0.332139	44	1890	9159	6885	476013	wgEncodeAwgTfbsSydhGm18505NfkbTnfaIggrabUniPk.narrowPeak	8802
src_HSC_BMvPB_-1	Lymphoid	POL2	Blood	Transformed	B lymphocyte	GM18505	Pol2	ChIP GM18505 Pol2	encode_tfbs	172	1	0	0.0721226	17	2307	16002	6912	469170	wgEncodeAwgTfbsSydhGm18505Pol2IggmusUniPk.narrowPeak	21772
src_HSC_BMvPB_-1	Lymphoid	NFKB	Blood	Transformed	B lymphocyte	GM18526	NFKB	ChIP GM18526 NFKB	encode_tfbs	172	1	0	0.269122	14	1905	3623	6915	481549	wgEncodeAwgTfbsSydhGm18526NfkbTnfaIggrabUniPk.narrowPeak	3070
src_HSC_BMvPB_-1	Lymphoid	POL2	Blood	Transformed	B lymphocyte	GM18526	Pol2	ChIP GM18526 Pol2	encode_tfbs	172	1	0	0.0150801	3	2413	13547	6926	471625	wgEncodeAwgTfbsSydhGm18526Pol2IggmusUniPk.narrowPeak	16844
src_HSC_BMvPB_-1	Lymphoid	NFKB	Blood	Transformed	B lymphocyte	GM18951	NFKB	ChIP GM18951 NFKB	encode_tfbs	172	1	0	0.274439	56	1890	13989	6873	471183	wgEncodeAwgTfbsSydhGm18951NfkbTnfaIggrabUniPk.narrowPeak	13533
src_HSC_BMvPB_-1	Lymphoid	POL2	Blood	Transformed	B lymphocyte	GM18951	Pol2	ChIP GM18951 Pol2	encode_tfbs	172	1	0	0.0212421	5	2408	15952	6924	469220	wgEncodeAwgTfbsSydhGm18951Pol2IggmusUniPk.narrowPeak	21207
src_HSC_BMvPB_-1	Lymphoid	NFKB	Blood	Transformed	B lymphocyte	GM19099	NFKB	ChIP GM19099 NFKB	encode_tfbs	172	1	0	0.262602	31	1923	8163	6898	477009	wgEncodeAwgTfbsSydhGm19099NfkbTnfaIggrabUniPk.narrowPeak	7776
src_HSC_BMvPB_-1	Lymphoid	POL2	Blood	Transformed	B lymphocyte	GM19099	Pol2	ChIP GM19099 Pol2	encode_tfbs	172	1	0	0.0456302	11	2366	16339	6918	468833	wgEncodeAwgTfbsSydhGm19099Pol2IggmusUniPk.narrowPeak	22206
src_HSC_BMvPB_-1	Lymphoid	NFKB	Blood	Transformed	B lymphocyte	GM19193	NFKB	ChIP GM19193 NFKB	encode_tfbs	172	1	0	0.226812	19	1998	5812	6910	479360	wgEncodeAwgTfbsSydhGm19193NfkbTnfaIggrabUniPk.narrowPeak	5279
src_HSC_BMvPB_-1	Lymphoid	POL2	Blood	Transformed	B lymphocyte	GM19193	Pol2	ChIP GM19193 Pol2	encode_tfbs	172	1	0	0.0383089	9	2379	15932	6920	469240	wgEncodeAwgTfbsSydhGm19193Pol2IggmusUniPk.narrowPeak	21393
src_HSC_BMvPB_-1	Lymphoid	CTCF	Blood	Transformed	B lymphocyte	GM19238	CTCF	ChIP GM19238 CTCF	encode_tfbs	172	1	0	0.935987	986	1163	73050	5943	412122	wgEncodeAwgTfbsUtaGm19238CtcfUniPk.narrowPeak	49920
src_HSC_BMvPB_-1	Lymphoid	CTCF	Blood	Transformed	B lymphocyte	GM19239	CTCF	ChIP GM19239 CTCF	encode_tfbs	172	1	0	0.892596	809	1407	62582	6120	422590	wgEncodeAwgTfbsUtaGm19239CtcfUniPk.narrowPeak	41070
src_HSC_BMvPB_-1	Lymphoid	CTCF	Blood	Transformed	B lymphocyte	GM19240	CTCF	ChIP GM19240 CTCF	encode_tfbs	172	1	0	0.941602	936	1066	69025	5993	416147	wgEncodeAwgTfbsUtaGm19240CtcfUniPk.narrowPeak	46018
src_HSC_BMvPB_-1	Ectodermal	CTCF	Brain	Malignant	Astrocyte	Gliobla	CTCF	ChIP Gliobla CTCF	encode_tfbs	145	1	0	1.03517	1403	286	95559	5526	389613	wgEncodeAwgTfbsUtaGlioblaCtcfUniPk.narrowPeak	62750
src_HSC_BMvPB_-1	Ectodermal	POL2	Brain	Malignant	Astrocyte	Gliobla	Pol2	ChIP Gliobla Pol2	encode_tfbs	145	1	0	0.0239937	5	2405	14176	6924	470996	wgEncodeAwgTfbsUtaGlioblaPol2UniPk.narrowPeak	17405
src_HSC_BMvPB_-1	ESC	RAD21	ESC	ESC	ESC	H1-hESC	Rad21	ChIP H1-hESC Rad21	encode_tfbs	80	1	0	1.1171	1409	232	90242	5520	394930	wgEncodeAwgTfbsSydhH1hescRad21IggrabUniPk.narrowPeak	55660
src_HSC_BMvPB_-1	ESC	CTCF	ESC	ESC	ESC	H1-hESC	CTCF	ChIP H1-hESC CTCF	encode_tfbs	80	1	0	1.08134	1598	254	105304	5331	379868	wgEncodeAwgTfbsBroadH1hescCtcfUniPk.narrowPeak	66533
src_HSC_BMvPB_-1	ESC	RAD21	ESC	ESC	ESC	H1-hESC	Rad21	ChIP H1-hESC Rad21	encode_tfbs	80	1	0	1.07467	1648	257	109181	5281	375991	wgEncodeAwgTfbsHaibH1hescRad21V0416102UniPk.narrowPeak	75655
src_HSC_BMvPB_-1	ESC	CTCF	ESC	ESC	ESC	H1-hESC	CTCF_(SC-5916)	ChIP H1-hESC CTCF_(SC-5916)	encode_tfbs	80	1	0	1.07745	1381	255	91053	5548	394119	wgEncodeAwgTfbsHaibH1hescCtcfsc5916V0416102UniPk.narrowPeak	54098
src_HSC_BMvPB_-1	ESC	RFX5	ESC	ESC	ESC	H1-hESC	RFX5_(200-401-194)	ChIP H1-hESC RFX5_(200-401-194)	encode_tfbs	80	1	0	0.903423	23	860	1782	6906	483390	wgEncodeAwgTfbsSydhH1hescRfx5200401194IggrabUniPk.narrowPeak	1695
src_HSC_BMvPB_-1	ESC	BCL11A	ESC	ESC	ESC	H1-hESC	BCL11A	ChIP H1-hESC BCL11A	encode_tfbs	80	1	0	0.88405	32	756	2533	6897	482639	wgEncodeAwgTfbsHaibH1hescBcl11aPcr1xUniPk.narrowPeak	2518
src_HSC_BMvPB_-1	ESC	CTCF	ESC	ESC	ESC	H1-hESC	CTCF	ChIP H1-hESC CTCF	encode_tfbs	80	1	0	0.962412	983	760	71124	5946	414048	wgEncodeAwgTfbsUtaH1hescCtcfUniPk.narrowPeak	43238
src_HSC_BMvPB_-1	ESC	CMYC	ESC	ESC	ESC	H1-hESC	c-Myc	ChIP H1-hESC c-Myc	encode_tfbs	80	1	0	0.6594	8	1201	849	6921	484323	wgEncodeAwgTfbsUtaH1hescCmycUniPk.narrowPeak	1215
src_HSC_BMvPB_-1	ESC	CEBPB	ESC	ESC	ESC	H1-hESC	CEBPB	ChIP H1-hESC CEBPB	encode_tfbs	80	1	0	0.829262	160	1286	13446	6769	471726	wgEncodeAwgTfbsSydhH1hescCebpbIggrabUniPk.narrowPeak	15554
src_HSC_BMvPB_-1	ESC	MAFK	ESC	ESC	ESC	H1-hESC	MafK_(ab50322)	ChIP H1-hESC MafK_(ab50322)	encode_tfbs	80	1	0	0.779571	96	1315	8589	6833	476583	wgEncodeAwgTfbsSydhH1hescMafkIggrabUniPk.narrowPeak	11421
src_HSC_BMvPB_-1	ESC	POU5F1	ESC	ESC	ESC	H1-hESC	POU5F1_(SC-9081)	ChIP H1-hESC POU5F1_(SC-9081)	encode_tfbs	80	1	0	0.663001	36	1345	3792	6893	481380	wgEncodeAwgTfbsHaibH1hescPou5f1sc9081V0416102UniPk.narrowPeak	3996
src_HSC_BMvPB_-1	ESC	RXRA	ESC	ESC	ESC	H1-hESC	RXRA	ChIP H1-hESC RXRA	encode_tfbs	80	1	0	0.518062	13	1354	1754	6916	483418	wgEncodeAwgTfbsHaibH1hescRxraV0416102UniPk.narrowPeak	1306
src_HSC_BMvPB_-1	ESC	NANOG	ESC	ESC	ESC	H1-hESC	NANOG_(SC-33759)	ChIP H1-hESC NANOG_(SC-33759)	encode_tfbs	80	1	0	0.643806	53	1453	5740	6876	479432	wgEncodeAwgTfbsHaibH1hescNanogsc33759V0416102UniPk.narrowPeak	5472
src_HSC_BMvPB_-1	ESC	FOSL1	ESC	ESC	ESC	H1-hESC	FOSL1_(SC-183)	ChIP H1-hESC FOSL1_(SC-183)	encode_tfbs	80	1	0	0.313889	6	1762	1336	6923	483836	wgEncodeAwgTfbsHaibH1hescFosl1sc183V0416102UniPk.narrowPeak	1112
src_HSC_BMvPB_-1	ESC	TCF12	ESC	ESC	ESC	H1-hESC	TCF12	ChIP H1-hESC TCF12	encode_tfbs	80	1	0	0.650317	89	1561	9517	6840	475655	wgEncodeAwgTfbsHaibH1hescTcf12Pcr1xUniPk.narrowPeak	7830
src_HSC_BMvPB_-1	ESC	ZNF143	ESC	ESC	ESC	H1-hESC	Znf143_(16618-1-AP)	ChIP H1-hESC Znf143_(16618-1-AP)	encode_tfbs	80	1	0	0.823594	555	1572	46388	6374	438784	wgEncodeAwgTfbsSydhH1hescZnf143IggrabUniPk.narrowPeak	30678
src_HSC_BMvPB_-1	ESC	CJUN	ESC	ESC	ESC	H1-hESC	c-Jun	ChIP H1-hESC c-Jun	encode_tfbs	80	1	0	0.367362	14	1613	2659	6915	482513	wgEncodeAwgTfbsSydhH1hescCjunIggrabUniPk.narrowPeak	2148
src_HSC_BMvPB_-1	ESC	TEAD4	ESC	ESC	ESC	H1-hESC	TEAD4_(SC-101184)	ChIP H1-hESC TEAD4_(SC-101184)	encode_tfbs	80	1	0	0.74299	240	1589	22350	6689	462822	wgEncodeAwgTfbsHaibH1hescTead4sc101184V0422111UniPk.narrowPeak	19847
src_HSC_BMvPB_-1	ESC	SIX5	ESC	ESC	ESC	H1-hESC	SIX5	ChIP H1-hESC SIX5	encode_tfbs	80	1	0	0.377078	18	1607	3328	6911	481844	wgEncodeAwgTfbsHaibH1hescSix5Pcr1xUniPk.narrowPeak	3424
src_HSC_BMvPB_-1	ESC	SP2	ESC	ESC	ESC	H1-hESC	SP2_(SC-643)	ChIP H1-hESC SP2_(SC-643)	encode_tfbs	80	1	0	0.268926	11	1906	2852	6918	482320	wgEncodeAwgTfbsHaibH1hescSp2V0422111UniPk.narrowPeak	2469
src_HSC_BMvPB_-1	ESC	MAX	ESC	ESC	ESC	H1-hESC	Max	ChIP H1-hESC Max	encode_tfbs	80	1	0	0.61391	118	1681	13316	6811	471856	wgEncodeAwgTfbsSydhH1hescMaxUcdUniPk.narrowPeak	11127
src_HSC_BMvPB_-1	ESC	NRSF	ESC	ESC	ESC	H1-hESC	NRSF	ChIP H1-hESC NRSF	encode_tfbs	80	1	0	0.545724	73	1684	9285	6856	475887	wgEncodeAwgTfbsHaibH1hescNrsfV0416102UniPk.narrowPeak	13281
src_HSC_BMvPB_-1	ESC	CMYC	ESC	ESC	ESC	H1-hESC	c-Myc	ChIP H1-hESC c-Myc	encode_tfbs	80	1	0	0.427517	37	1713	6017	6892	479155	wgEncodeAwgTfbsSydhH1hescCmycIggrabUniPk.narrowPeak	4551
src_HSC_BMvPB_-1	ESC	JUND	ESC	ESC	ESC	H1-hESC	JunD	ChIP H1-hESC JunD	encode_tfbs	80	1	0	0.567745	100	1724	12199	6829	472973	wgEncodeAwgTfbsSydhH1hescJundIggrabUniPk.narrowPeak	9550
src_HSC_BMvPB_-1	ESC	USF1	ESC	ESC	ESC	H1-hESC	USF-1	ChIP H1-hESC USF-1	encode_tfbs	80	1	0	0.667599	214	1726	22105	6715	463067	wgEncodeAwgTfbsHaibH1hescUsf1Pcr1xUniPk.narrowPeak	26036
src_HSC_BMvPB_-1	ESC	USF2	ESC	ESC	ESC	H1-hESC	USF2	ChIP H1-hESC USF2	encode_tfbs	80	1	0	0.462359	51	1735	7658	6878	477514	wgEncodeAwgTfbsSydhH1hescUsf2IggrabUniPk.narrowPeak	6950
src_HSC_BMvPB_-1	ESC	BRCA1	ESC	ESC	ESC	H1-hESC	BRCA1_(A300-000A)	ChIP H1-hESC BRCA1_(A300-000A)	encode_tfbs	80	1	0	0.165672	6	2130	2525	6923	482647	wgEncodeAwgTfbsSydhH1hescBrca1IggrabUniPk.narrowPeak	2024
src_HSC_BMvPB_-1	ESC	ATF2	ESC	ESC	ESC	H1-hESC	ATF2_(SC-81188)	ChIP H1-hESC ATF2_(SC-81188)	encode_tfbs	80	1	0	0.45465	49	1740	7483	6880	477689	wgEncodeAwgTfbsHaibH1hescAtf2sc81188V0422111UniPk.narrowPeak	5996
src_HSC_BMvPB_-1	ESC	SRF	ESC	ESC	ESC	H1-hESC	SRF	ChIP H1-hESC SRF	encode_tfbs	80	1	0	0.350928	25	1741	4955	6904	480217	wgEncodeAwgTfbsHaibH1hescSrfPcr1xUniPk.narrowPeak	5103
src_HSC_BMvPB_-1	ESC	CHD1	ESC	ESC	ESC	H1-hESC	CHD1_(A301-218A)	ChIP H1-hESC CHD1_(A301-218A)	encode_tfbs	80	1	0	0.0995475	3	2263	2102	6926	483070	wgEncodeAwgTfbsSydhH1hescChd1a301218aIggrabUniPk.narrowPeak	2190
src_HSC_BMvPB_-1	ESC	HDAC2	ESC	ESC	ESC	H1-hESC	HDAC2_(SC-6296)	ChIP H1-hESC HDAC2_(SC-6296)	encode_tfbs	80	1	0	0.423072	43	1758	7057	6886	478115	wgEncodeAwgTfbsHaibH1hescHdac2sc6296V0416102UniPk.narrowPeak	5642
src_HSC_BMvPB_-1	ESC	YY1	ESC	ESC	ESC	H1-hESC	YY1_(SC-281)	ChIP H1-hESC YY1_(SC-281)	encode_tfbs	80	1	0	0.622123	208	1811	22991	6721	462181	wgEncodeAwgTfbsHaibH1hescYy1sc281V0416102UniPk.narrowPeak	18324
src_HSC_BMvPB_-1	ESC	SUZ12	ESC	ESC	ESC	H1-hESC	SUZ12	ChIP H1-hESC SUZ12	encode_tfbs	80	1	0	0.102005	4	2253	2732	6925	482440	wgEncodeAwgTfbsSydhH1hescSuz12UcdUniPk.narrowPeak	4784
src_HSC_BMvPB_-1	ESC	ATF3	ESC	ESC	ESC	H1-hESC	ATF3	ChIP H1-hESC ATF3	encode_tfbs	80	1	0	0.320026	29	1834	6289	6900	478883	wgEncodeAwgTfbsHaibH1hescAtf3V0416102UniPk.narrowPeak	4808
src_HSC_BMvPB_-1	ESC	P300	ESC	ESC	ESC	H1-hESC	p300	ChIP H1-hESC p300	encode_tfbs	80	1	0	0.42894	66	1865	10639	6863	474533	wgEncodeAwgTfbsHaibH1hescP300V0416102UniPk.narrowPeak	8932
src_HSC_BMvPB_-1	ESC	SP1	ESC	ESC	ESC	H1-hESC	SP1	ChIP H1-hESC SP1	encode_tfbs	80	1	0	0.423253	98	1890	15906	6831	469266	wgEncodeAwgTfbsHaibH1hescSp1Pcr1xUniPk.narrowPeak	15104
src_HSC_BMvPB_-1	ESC	BACH1	ESC	ESC	ESC	H1-hESC	Bach1_(sc-14700)	ChIP H1-hESC Bach1_(sc-14700)	encode_tfbs	80	1	0	0.430977	83	1890	13275	6846	471897	wgEncodeAwgTfbsSydhH1hescBach1sc14700IggrabUniPk.narrowPeak	11450
src_HSC_BMvPB_-1	ESC	SIN3A	ESC	ESC	ESC	H1-hESC	SIN3A_(NB600-1263)	ChIP H1-hESC SIN3A_(NB600-1263)	encode_tfbs	80	1	0	0.292133	98	1890	22711	6831	462461	wgEncodeAwgTfbsSydhH1hescSin3anb6001263IggrabUniPk.narrowPeak	21303
src_HSC_BMvPB_-1	ESC	JUND	ESC	ESC	ESC	H1-hESC	JunD	ChIP H1-hESC JunD	encode_tfbs	80	1	0	0.300164	42	1890	9661	6887	475511	wgEncodeAwgTfbsHaibH1hescJundV0416102UniPk.narrowPeak	8444
src_HSC_BMvPB_-1	ESC	POL24H8	ESC	ESC	ESC	H1-hESC	Pol2-4H8	ChIP H1-hESC Pol2-4H8	encode_tfbs	80	1	0	0.21939	49	2011	15255	6880	469917	wgEncodeAwgTfbsHaibH1hescPol24h8V0416102UniPk.narrowPeak	21335
src_HSC_BMvPB_-1	ESC	CHD2	ESC	ESC	ESC	H1-hESC	CHD2_(AB68301)	ChIP H1-hESC CHD2_(AB68301)	encode_tfbs	80	1	0	0.231604	27	1983	8058	6902	477114	wgEncodeAwgTfbsSydhH1hescChd2IggrabUniPk.narrowPeak	6848
src_HSC_BMvPB_-1	ESC	CTBP2	ESC	ESC	ESC	H1-hESC	CtBP2	ChIP H1-hESC CtBP2	encode_tfbs	80	1	0	0.239073	28	1974	8096	6901	477076	wgEncodeAwgTfbsSydhH1hescCtbp2UcdUniPk.narrowPeak	7088
src_HSC_BMvPB_-1	ESC	TBP	ESC	ESC	ESC	H1-hESC	TBP	ChIP H1-hESC TBP	encode_tfbs	80	1	0	0.163888	42	2135	17406	6887	467766	wgEncodeAwgTfbsSydhH1hescTbpIggrabUniPk.narrowPeak	17186
src_HSC_BMvPB_-1	ESC	POL2	ESC	ESC	ESC	H1-hESC	Pol2	ChIP H1-hESC Pol2	encode_tfbs	80	1	0	0.153453	35	2155	15536	6894	469636	wgEncodeAwgTfbsHaibH1hescPol2V0416102UniPk.narrowPeak	20311
src_HSC_BMvPB_-1	ESC	SIN3AK20	ESC	ESC	ESC	H1-hESC	Sin3Ak-20	ChIP H1-hESC Sin3Ak-20	encode_tfbs	80	1	0	0.197325	28	2065	9774	6901	475398	wgEncodeAwgTfbsHaibH1hescSin3ak20Pcr1xUniPk.narrowPeak	8974
src_HSC_BMvPB_-1	ESC	EGR1	ESC	ESC	ESC	H1-hESC	Egr-1	ChIP H1-hESC Egr-1	encode_tfbs	80	1	0	0.17552	26	2108	10191	6903	474981	wgEncodeAwgTfbsHaibH1hescEgr1V0416102UniPk.narrowPeak	8739
src_HSC_BMvPB_-1	ESC	TAF1	ESC	ESC	ESC	H1-hESC	TAF1	ChIP H1-hESC TAF1	encode_tfbs	80	1	0	0.125854	33	2202	17769	6896	467403	wgEncodeAwgTfbsHaibH1hescTaf1V0416102UniPk.narrowPeak	20531
src_HSC_BMvPB_-1	ESC	TAF7	ESC	ESC	ESC	H1-hESC	TAF7_(SC-101167)	ChIP H1-hESC TAF7_(SC-101167)	encode_tfbs	80	1	0	0.165517	26	2131	10793	6903	474379	wgEncodeAwgTfbsHaibH1hescTaf7sc101167V0416102UniPk.narrowPeak	10467
src_HSC_BMvPB_-1	ESC	RBBP5	ESC	ESC	ESC	H1-hESC	RBBP5_(A300-109A)	ChIP H1-hESC RBBP5_(A300-109A)	encode_tfbs	80	1	0	0.103561	24	2250	15758	6905	469414	wgEncodeAwgTfbsBroadH1hescRbbp5a300109aUniPk.narrowPeak	16143
src_HSC_BMvPB_-1	ESC	SP4	ESC	ESC	ESC	H1-hESC	SP4_(V-20)	ChIP H1-hESC SP4_(V-20)	encode_tfbs	80	1	0	0.168493	17	2123	6981	6912	478191	wgEncodeAwgTfbsHaibH1hescSp4v20V0422111UniPk.narrowPeak	5750
src_HSC_BMvPB_-1	ESC	GABP	ESC	ESC	ESC	H1-hESC	GABP	ChIP H1-hESC GABP	encode_tfbs	80	1	0	0.133222	16	2189	8286	6913	476886	wgEncodeAwgTfbsHaibH1hescGabpPcr1xUniPk.narrowPeak	5652
src_HSC_BMvPB_-1	ESC	MXI1	ESC	ESC	ESC	H1-hESC	Mxi1_(AF4185)	ChIP H1-hESC Mxi1_(AF4185)	encode_tfbs	80	1	0	0.140676	16	2175	7854	6913	477318	wgEncodeAwgTfbsSydhH1hescMxi1IggrabUniPk.narrowPeak	6350
src_HSC_BMvPB_-1	ESC	POL2	ESC	ESC	ESC	H1-hESC	Pol2	ChIP H1-hESC Pol2	encode_tfbs	80	1	0	0.0864067	14	2289	11109	6915	474063	wgEncodeAwgTfbsUtaH1hescPol2UniPk.narrowPeak	12912
src_HSC_BMvPB_-1	ESC	CHD1	ESC	ESC	ESC	H1-hESC	CHD1_(A301-218A)	ChIP H1-hESC CHD1_(A301-218A)	encode_tfbs	80	1	0	0.0908766	8	2283	6094	6921	479078	wgEncodeAwgTfbsBroadH1hescChd1a301218aUniPk.narrowPeak	7245
src_HSC_BMvPB_-1	ESC	GTF2F1	ESC	ESC	ESC	H1-hESC	GTF2F1_(AB28179)	ChIP H1-hESC GTF2F1_(AB28179)	encode_tfbs	80	1	0	0.0999987	6	2261	4169	6923	481003	wgEncodeAwgTfbsSydhH1hescGtf2f1IggrabUniPk.narrowPeak	3547
src_HSC_BMvPB_-1	ESC	EZH2	ESC	ESC	ESC	H1-hESC	EZH2_(39875)	ChIP H1-hESC EZH2_(39875)	encode_tfbs	80	1	0	0.0361157	2	2384	3848	6927	481324	wgEncodeAwgTfbsBroadH1hescEzh239875UniPk.narrowPeak	6367
src_HSC_BMvPB_-1	ESC	NRF1	ESC	ESC	ESC	H1-hESC	Nrf1	ChIP H1-hESC Nrf1	encode_tfbs	80	1	0	0.0276833	2	2397	5008	6927	480164	wgEncodeAwgTfbsSydhH1hescNrf1IggrabUniPk.narrowPeak	4511
src_HSC_BMvPB_-1	ESC	JARID1A	ESC	ESC	ESC	H1-hESC	JARID1A_(ab26049)	ChIP H1-hESC JARID1A_(ab26049)	encode_tfbs	80	1	0	0	0	2424	1717	6929	483455	wgEncodeAwgTfbsBroadH1hescJarid1aab26049UniPk.narrowPeak	1625
src_HSC_BMvPB_-1	Ectodermal	CTCF	Spinal cord	Healthy	astrocyte	HA-sp	CTCF	ChIP HA-sp CTCF	encode_tfbs	145	1	0	0.92676	1038	1256	77506	5891	407666	wgEncodeAwgTfbsUwHaspCtcfUniPk.narrowPeak	46534
src_HSC_BMvPB_-1	Ectodermal	CTCF	Cerebellum	Healthy	astrocyte	HAc	CTCF	ChIP HAc CTCF	encode_tfbs	145	1	0	0.951671	1038	963	75795	5891	409377	wgEncodeAwgTfbsUwHacCtcfUniPk.narrowPeak	45576
src_HSC_BMvPB_-1	Mesodermal	CTCF	Blood vessel	Healthy	Endothelial cell	HBMEC	CTCF	ChIP HBMEC CTCF	encode_tfbs	60	1	0	0.957807	1266	906	91811	5663	393361	wgEncodeAwgTfbsUwHbmecCtcfUniPk.narrowPeak	58357
src_HSC_BMvPB_-1	Mesodermal	CTCF	Heart	Healthy	Fibroblast	HCFaa	CTCF	ChIP HCFaa CTCF	encode_tfbs	60	1	0	0.941895	961	1070	70834	5968	414338	wgEncodeAwgTfbsUwHcfaaCtcfUniPk.narrowPeak	41560
src_HSC_BMvPB_-1	Mesodermal	CTCF	Heart	Healthy	Myocyte	HCM	CTCF	ChIP HCM CTCF	encode_tfbs	60	1	0	0.94853	1117	1028	81741	5812	403431	wgEncodeAwgTfbsUwHcmCtcfUniPk.narrowPeak	50682
src_HSC_BMvPB_-1	Ectodermal	CTCF	Choroid plexus	Healthy	Epithelial cell	HCPEpiC	CTCF	ChIP HCPEpiC CTCF	encode_tfbs	145	1	0	0.958074	1282	905	92941	5647	392231	wgEncodeAwgTfbsUwHcpeCtcfUniPk.narrowPeak	61042
src_HSC_BMvPB_-1	Endodermal	CTCF	Colon	Malignant	Epithelial cell	HCT-116	CTCF	ChIP HCT-116 CTCF	encode_tfbs	136	1	0	1.0429	1244	280	84144	5685	401028	wgEncodeAwgTfbsUwHct116CtcfUniPk.narrowPeak	50274
src_HSC_BMvPB_-1	Endodermal	YY1	Colon	Malignant	Epithelial cell	HCT-116	YY1_(SC-281)	ChIP HCT-116 YY1_(SC-281)	encode_tfbs	136	1	0	0.399382	89	1890	15308	6840	469864	wgEncodeAwgTfbsHaibHct116Yy1sc281V0416101UniPk.narrowPeak	12745
src_HSC_BMvPB_-1	Endodermal	TCF7L2	Colon	Malignant	Epithelial cell	HCT-116	TCF7L2	ChIP HCT-116 TCF7L2	encode_tfbs	136	1	0	0.355463	102	1890	19570	6827	465602	wgEncodeAwgTfbsSydhHct116Tcf7l2UcdUniPk.narrowPeak	19458
src_HSC_BMvPB_-1	Endodermal	POL24H8	Colon	Malignant	Epithelial cell	HCT-116	Pol2-4H8	ChIP HCT-116 Pol2-4H8	encode_tfbs	136	1	0	0.169255	59	2121	23429	6870	461743	wgEncodeAwgTfbsHaibHct116Pol24h8V0416101UniPk.narrowPeak	29163
src_HSC_BMvPB_-1	Endodermal	ZBTB33	Colon	Malignant	Epithelial cell	HCT-116	ZBTB33	ChIP HCT-116 ZBTB33	encode_tfbs	136	1	0	0.113139	8	2228	4907	6921	480265	wgEncodeAwgTfbsHaibHct116Zbtb33V0416101UniPk.narrowPeak	4324
src_HSC_BMvPB_-1	Endodermal	POL2	Colon	Malignant	Epithelial cell	HCT-116	Pol2	ChIP HCT-116 Pol2	encode_tfbs	136	1	0	0.0536213	9	2343	11490	6920	473682	wgEncodeAwgTfbsSydhHct116Pol2UcdUniPk.narrowPeak	12856
src_HSC_BMvPB_-1	Endodermal	CTCF	Esophagus	Healthy	Epithelial cell	HEEpiC	CTCF	ChIP HEEpiC CTCF	encode_tfbs	136	1	0	0.978589	1067	521	76090	5862	409082	wgEncodeAwgTfbsUwHeeCtcfUniPk.narrowPeak	46213
src_HSC_BMvPB_-1	Mesodermal	CTCF	Kidney	Transformed	EKC	HEK293	CTCF	ChIP HEK293 CTCF	encode_tfbs	60	1	0	1.00047	1140	336	79794	5789	405378	wgEncodeAwgTfbsUwHek293CtcfUniPk.narrowPeak	47317
src_HSC_BMvPB_-1	Mesodermal	ELK4	Kidney	Transformed	EKC	HEK293	ELK4	ChIP HEK293 ELK4	encode_tfbs	60	1	0	0.112049	2	2231	1247	6927	483925	wgEncodeAwgTfbsSydhHek293Elk4UcdUniPk.narrowPeak	1375
src_HSC_BMvPB_-1	Mesodermal	TCF7L2	Kidney	Transformed	EKC	HEK293	TCF7L2	ChIP HEK293 TCF7L2	encode_tfbs	60	1	0	0.499986	49	1660	6814	6880	478358	wgEncodeAwgTfbsSydhHek293Tcf7l2UcdUniPk.narrowPeak	8960
src_HSC_BMvPB_-1	Mesodermal	KAP1	Kidney	Transformed	EKC	HEK293	KAP1	ChIP HEK293 KAP1	encode_tfbs	60	1	0	0.589645	128	1752	15007	6801	470165	wgEncodeAwgTfbsSydhHek293Kap1UcdUniPk.narrowPeak	19771
src_HSC_BMvPB_-1	Mesodermal	POL2	Kidney	Transformed	EKC	HEK293	Pol2	ChIP HEK293 Pol2	encode_tfbs	60	1	0	0.00644127	1	2423	10634	6928	474538	wgEncodeAwgTfbsSydhHek293Pol2UniPk.narrowPeak	11487
src_HSC_BMvPB_-1	Mesodermal	ZNF263	Kidney	Transformed	EKC	HEK293-T-REx	ZNF263	ChIP HEK293-T-REx ZNF263	encode_tfbs	60	1	0	0.344323	134	1890	26282	6795	458890	wgEncodeAwgTfbsSydhHek293tZnf263UcdUniPk.narrowPeak	31429
src_HSC_BMvPB_-1	Mesodermal	CTCF	Skin	Healthy	Fibroblast	HFF	CTCF	ChIP HFF CTCF	encode_tfbs	60	1	0	0.924781	819	1227	61420	6110	423752	wgEncodeAwgTfbsUwHffCtcfUniPk.narrowPeak	34878
src_HSC_BMvPB_-1	Mesodermal	CTCF	Skin	Transformed	Fibroblast	HFF-Myc	CTCF	ChIP HFF-Myc CTCF	encode_tfbs	60	1	0	0.96849	1052	670	75684	5877	409488	wgEncodeAwgTfbsUwHffmycCtcfUniPk.narrowPeak	43806
src_HSC_BMvPB_-1	Myeloid	CTCF	Blood	Malignant	HL-60	HL-60	CTCF	ChIP HL-60 CTCF	encode_tfbs	267	1	0	0.768792	359	1615	32195	6570	452977	wgEncodeAwgTfbsUwHl60CtcfUniPk.narrowPeak	16681
src_HSC_BMvPB_-1	Ectodermal	CTCF	Mamma	Healthy	Epithelial cell	HMEC	CTCF	ChIP HMEC CTCF	encode_tfbs	145	1	0	1.004	988	331	68944	5941	416228	wgEncodeAwgTfbsBroadHmecCtcfUniPk.narrowPeak	40036
src_HSC_BMvPB_-1	Ectodermal	CTCF	Mamma	Healthy	Epithelial cell	HMEC	CTCF	ChIP HMEC CTCF	encode_tfbs	145	1	0	0.99152	1220	371	86026	5709	399146	wgEncodeAwgTfbsUwHmecCtcfUniPk.narrowPeak	55875
src_HSC_BMvPB_-1	Ectodermal	EZH2	Mamma	Healthy	Epithelial cell	HMEC	EZH2_(39875)	ChIP HMEC EZH2_(39875)	encode_tfbs	145	1	0	0.0620768	3	2326	3362	6926	481810	wgEncodeAwgTfbsBroadHmecEzh239875UniPk.narrowPeak	4622
src_HSC_BMvPB_-1	Mesodermal	CTCF	Mamma	Healthy	Fibroblast	HMF	CTCF	ChIP HMF CTCF	encode_tfbs	60	1	0	0.981671	1218	488	86593	5711	398579	wgEncodeAwgTfbsUwHmfCtcfUniPk.narrowPeak	54156
src_HSC_BMvPB_-1	Mesodermal	CTCF	Blood vessel	Healthy	Fibroblast	HPAF	CTCF	ChIP HPAF CTCF	encode_tfbs	60	1	0	0.979598	1247	528	88801	5682	396371	wgEncodeAwgTfbsUwHpafCtcfUniPk.narrowPeak	56671
src_HSC_BMvPB_-1	Endodermal	CTCF	Lung	Healthy	Fibroblast	HPF	CTCF	ChIP HPF CTCF	encode_tfbs	136	1	0	0.916198	1008	1328	76023	5921	409149	wgEncodeAwgTfbsUwHpfCtcfUniPk.narrowPeak	46140
src_HSC_BMvPB_-1	Mesodermal	CTCF	Kidney	Healthy	Epithelial cell	HRE	CTCF	ChIP HRE CTCF	encode_tfbs	60	1	0	0.965424	1000	708	72155	5929	413017	wgEncodeAwgTfbsUwHreCtcfUniPk.narrowPeak	42283
src_HSC_BMvPB_-1	Ectodermal	CTCF	Retina	Healthy	Epithelial cell	HRPEpiC	CTCF	ChIP HRPEpiC CTCF	encode_tfbs	145	1	0	1.01021	1234	317	85686	5695	399486	wgEncodeAwgTfbsUwHrpeCtcfUniPk.narrowPeak	53120
src_HSC_BMvPB_-1	Mesodermal	CTCF	Muscle	Progenitor	Myocyte	HSMM	CTCF	ChIP HSMM CTCF	encode_tfbs	60	1	0	0.947094	1137	1048	83296	5792	401876	wgEncodeAwgTfbsBroadHsmmCtcfUniPk.narrowPeak	50909
src_HSC_BMvPB_-1	Mesodermal	EZH2	Muscle	Progenitor	Myocyte	HSMM	EZH2_(39875)	ChIP HSMM EZH2_(39875)	encode_tfbs	60	1	0	0.0962553	2	2269	1451	6927	483721	wgEncodeAwgTfbsBroadHsmmEzh239875UniPk.narrowPeak	1539
src_HSC_BMvPB_-1	Mesodermal	CTCF	Muscle	Progenitor	Myocyte	HSMMtube	CTCF	ChIP HSMMtube CTCF	encode_tfbs	60	1	0	0.939921	1079	1134	79588	5850	405584	wgEncodeAwgTfbsBroadHsmmtCtcfUniPk.narrowPeak	47936
src_HSC_BMvPB_-1	Mesodermal	EZH2	Muscle	Progenitor	Myocyte	HSMMtube	EZH2_(39875)	ChIP HSMMtube EZH2_(39875)	encode_tfbs	60	1	0	0	0	2424	2345	6929	482827	wgEncodeAwgTfbsBroadHsmmtEzh239875UniPk.narrowPeak	2696
src_HSC_BMvPB_-1	Mesodermal	CTCF	Blood vessel	Healthy	Endothelial cell	HUVEC	CTCF	ChIP HUVEC CTCF	encode_tfbs	60	1	0	0.979243	1023	507	72921	5906	412251	wgEncodeAwgTfbsUtaHuvecCtcfUniPk.narrowPeak	44018
src_HSC_BMvPB_-1	Mesodermal	CTCF	Blood vessel	Healthy	Endothelial cell	HUVEC	CTCF	ChIP HUVEC CTCF	encode_tfbs	60	1	0	0.944738	883	1008	64960	6046	420212	wgEncodeAwgTfbsBroadHuvecCtcfUniPk.narrowPeak	37397
src_HSC_BMvPB_-1	Mesodermal	CTCF	Blood vessel	Healthy	Endothelial cell	HUVEC	CTCF	ChIP HUVEC CTCF	encode_tfbs	60	1	0	0.887505	833	1431	64732	6096	420440	wgEncodeAwgTfbsUwHuvecCtcfUniPk.narrowPeak	37905
src_HSC_BMvPB_-1	Mesodermal	GATA2	Blood vessel	Healthy	Endothelial cell	HUVEC	GATA-2	ChIP HUVEC GATA-2	encode_tfbs	60	1	0	0.739843	264	1612	24655	6665	460517	wgEncodeAwgTfbsSydhHuvecGata2UcdUniPk.narrowPeak	27452
src_HSC_BMvPB_-1	Mesodermal	CFOS	Blood vessel	Healthy	Endothelial cell	HUVEC	c-Fos	ChIP HUVEC c-Fos	encode_tfbs	60	1	0	0.690308	429	1857	42340	6500	442832	wgEncodeAwgTfbsSydhHuvecCfosUcdUniPk.narrowPeak	46722
src_HSC_BMvPB_-1	Mesodermal	CJUN	Blood vessel	Healthy	Endothelial cell	HUVEC	c-Jun	ChIP HUVEC c-Jun	encode_tfbs	60	1	0	0.630483	263	1862	28572	6666	456600	wgEncodeAwgTfbsSydhHuvecCjunUniPk.narrowPeak	29522
src_HSC_BMvPB_-1	Mesodermal	POL24H8	Blood vessel	Healthy	Endothelial cell	HUVEC	Pol2-4H8	ChIP HUVEC Pol2-4H8	encode_tfbs	60	1	0	0.337781	142	1890	28299	6787	456873	wgEncodeAwgTfbsHaibHuvecPol24h8V0416101UniPk.narrowPeak	32519
src_HSC_BMvPB_-1	Mesodermal	POL2	Blood vessel	Healthy	Endothelial cell	HUVEC	Pol2	ChIP HUVEC Pol2	encode_tfbs	60	1	0	0.187222	43	2080	15660	6886	469512	wgEncodeAwgTfbsHaibHuvecPol2Pcr1xUniPk.narrowPeak	19248
src_HSC_BMvPB_-1	Mesodermal	MAX	Blood vessel	Healthy	Endothelial cell	HUVEC	Max	ChIP HUVEC Max	encode_tfbs	60	1	0	0.211563	31	2024	10091	6898	475081	wgEncodeAwgTfbsSydhHuvecMaxUniPk.narrowPeak	9122
src_HSC_BMvPB_-1	Mesodermal	CMYC	Blood vessel	Healthy	Endothelial cell	HUVEC	c-Myc	ChIP HUVEC c-Myc	encode_tfbs	60	1	0	0.167671	14	2126	5789	6915	479383	wgEncodeAwgTfbsUtaHuvecCmycUniPk.narrowPeak	5144
src_HSC_BMvPB_-1	Mesodermal	EZH2	Blood vessel	Healthy	Endothelial cell	HUVEC	EZH2_(39875)	ChIP HUVEC EZH2_(39875)	encode_tfbs	60	1	0	0.0952933	6	2272	4373	6923	480799	wgEncodeAwgTfbsBroadHuvecEzh239875UniPk.narrowPeak	6232
src_HSC_BMvPB_-1	Mesodermal	POL2	Blood vessel	Healthy	Endothelial cell	HUVEC	Pol2	ChIP HUVEC Pol2	encode_tfbs	60	1	0	0.0485562	7	2359	9899	6922	475273	wgEncodeAwgTfbsSydhHuvecPol2UniPk.narrowPeak	12300
src_HSC_BMvPB_-1	Mesodermal	POL2	Blood vessel	Healthy	Endothelial cell	HUVEC	Pol2	ChIP HUVEC Pol2	encode_tfbs	60	1	0	0.0364846	7	2383	13086	6922	472086	wgEncodeAwgTfbsUtaHuvecPol2UniPk.narrowPeak	17183
src_HSC_BMvPB_-1	Mesodermal	POL2(B)	Blood vessel	Healthy	Endothelial cell	HUVEC	Pol2(b)	ChIP HUVEC Pol2(b)	encode_tfbs	60	1	0	0.0696898	5	2310	4976	6924	480196	wgEncodeAwgTfbsBroadHuvecPol2bUniPk.narrowPeak	5295
src_HSC_BMvPB_-1	Mesodermal	CTCF	Placenta	Healthy	Fibroblast	HVMF	CTCF	ChIP HVMF CTCF	encode_tfbs	60	1	0	0.963061	1071	769	77409	5858	407763	wgEncodeAwgTfbsUwHvmfCtcfUniPk.narrowPeak	46446
src_HSC_BMvPB_-1	Ectodermal	CTCF	Cervix	Malignant	Epithelial cell	HeLa-S3	CTCF	ChIP HeLa-S3 CTCF	encode_tfbs	145	1	0	1.05492	1267	270	84906	5662	400266	wgEncodeAwgTfbsBroadHelas3CtcfUniPk.narrowPeak	52762
src_HSC_BMvPB_-1	Ectodermal	CTCF	Cervix	Malignant	Epithelial cell	HeLa-S3	CTCF	ChIP HeLa-S3 CTCF	encode_tfbs	145	1	0	1.04107	1329	281	90068	5600	395104	wgEncodeAwgTfbsUtaHelas3CtcfUniPk.narrowPeak	58789
src_HSC_BMvPB_-1	Ectodermal	CTCF	Cervix	Malignant	Epithelial cell	HeLa-S3	CTCF	ChIP HeLa-S3 CTCF	encode_tfbs	145	1	0	0.973195	937	576	67166	5992	418006	wgEncodeAwgTfbsUwHelas3CtcfUniPk.narrowPeak	38386
src_HSC_BMvPB_-1	Ectodermal	BRF1	Cervix	Malignant	Epithelial cell	HeLa-S3	BRF1	ChIP HeLa-S3 BRF1	encode_tfbs	145	1	0	0.479543	1	2035	146	6928	485026	wgEncodeAwgTfbsSydhHelas3Brf1UniPk.narrowPeak	190
src_HSC_BMvPB_-1	Ectodermal	SPT20	Cervix	Malignant	Epithelial cell	HeLa-S3	SPT20	ChIP HeLa-S3 SPT20	encode_tfbs	145	1	0	0.690322	15	1014	1520	6914	483652	wgEncodeAwgTfbsSydhHelas3Spt20UniPk.narrowPeak	4088
src_HSC_BMvPB_-1	Ectodermal	EZH2	Cervix	Malignant	Epithelial cell	HeLa-S3	EZH2_(39875)	ChIP HeLa-S3 EZH2_(39875)	encode_tfbs	145	1	0	0.550151	5	1346	636	6924	484536	wgEncodeAwgTfbsBroadHelas3Ezh239875UniPk.narrowPeak	1816
src_HSC_BMvPB_-1	Ectodermal	ZZZ3	Cervix	Malignant	Epithelial cell	HeLa-S3	ZZZ3	ChIP HeLa-S3 ZZZ3	encode_tfbs	145	1	0	0.319645	1	2035	219	6928	484953	wgEncodeAwgTfbsSydhHelas3Zzz3UniPk.narrowPeak	251
src_HSC_BMvPB_-1	Ectodermal	RAD21	Cervix	Malignant	Epithelial cell	HeLa-S3	Rad21	ChIP HeLa-S3 Rad21	encode_tfbs	145	1	0	0.936956	897	1104	66455	6032	418717	wgEncodeAwgTfbsSydhHelas3Rad21IggrabUniPk.narrowPeak	43416
src_HSC_BMvPB_-1	Ectodermal	BDP1	Cervix	Malignant	Epithelial cell	HeLa-S3	BDP1	ChIP HeLa-S3 BDP1	encode_tfbs	145	1	0	0.150788	1	2160	464	6928	484708	wgEncodeAwgTfbsSydhHelas3Bdp1UniPk.narrowPeak	505
src_HSC_BMvPB_-1	Ectodermal	PRDM1	Cervix	Malignant	Epithelial cell	HeLa-S3	PRDM1_(9115)	ChIP HeLa-S3 PRDM1_(9115)	encode_tfbs	145	1	0	0.595323	41	1481	4803	6888	480369	wgEncodeAwgTfbsSydhHelas3Prdm19115IggrabUniPk.narrowPeak	4576
src_HSC_BMvPB_-1	Ectodermal	SMC3	Cervix	Malignant	Epithelial cell	HeLa-S3	SMC3_(ab9263)	ChIP HeLa-S3 SMC3_(ab9263)	encode_tfbs	145	1	0	0.866107	763	1500	60654	6166	424518	wgEncodeAwgTfbsSydhHelas3Smc3ab9263IggrabUniPk.narrowPeak	39561
src_HSC_BMvPB_-1	Ectodermal	BRG1	Cervix	Malignant	Epithelial cell	HeLa-S3	Brg1	ChIP HeLa-S3 Brg1	encode_tfbs	145	1	0	0.235858	5	1979	1481	6924	483691	wgEncodeAwgTfbsSydhHelas3Brg1IggmusUniPk.narrowPeak	1356
src_HSC_BMvPB_-1	Ectodermal	RPC155	Cervix	Malignant	Epithelial cell	HeLa-S3	RPC155	ChIP HeLa-S3 RPC155	encode_tfbs	145	1	0	0.332398	11	1707	2310	6918	482862	wgEncodeAwgTfbsSydhHelas3Rpc155UniPk.narrowPeak	2664
src_HSC_BMvPB_-1	Ectodermal	BAF170	Cervix	Malignant	Epithelial cell	HeLa-S3	BAF170	ChIP HeLa-S3 BAF170	encode_tfbs	145	1	0	0.349134	15	1657	2996	6914	482176	wgEncodeAwgTfbsSydhHelas3Baf170IggmusUniPk.narrowPeak	2631
src_HSC_BMvPB_-1	Ectodermal	TFIIIC110	Cervix	Malignant	Epithelial cell	HeLa-S3	TFIIIC-110	ChIP HeLa-S3 TFIIIC-110	encode_tfbs	145	1	0	0.313419	12	1763	2671	6917	482501	wgEncodeAwgTfbsSydhHelas3Tf3c110UniPk.narrowPeak	2613
src_HSC_BMvPB_-1	Ectodermal	P300	Cervix	Malignant	Epithelial cell	HeLa-S3	p300_(SC-584)	ChIP HeLa-S3 p300_(SC-584)	encode_tfbs	145	1	0	0.724801	251	1636	23919	6678	461253	wgEncodeAwgTfbsSydhHelas3P300sc584sc584IggrabUniPk.narrowPeak	25852
src_HSC_BMvPB_-1	Ectodermal	TR4	Cervix	Malignant	Epithelial cell	HeLa-S3	TR4	ChIP HeLa-S3 TR4	encode_tfbs	145	1	0	0.219218	7	2012	2228	6922	482944	wgEncodeAwgTfbsSydhHelas3Tr4UniPk.narrowPeak	2113
src_HSC_BMvPB_-1	Ectodermal	STAT3	Cervix	Malignant	Epithelial cell	HeLa-S3	STAT3	ChIP HeLa-S3 STAT3	encode_tfbs	145	1	0	0.639754	133	1661	14401	6796	470771	wgEncodeAwgTfbsSydhHelas3Stat3IggrabUniPk.narrowPeak	13832
src_HSC_BMvPB_-1	Ectodermal	CFOS	Cervix	Malignant	Epithelial cell	HeLa-S3	c-Fos	ChIP HeLa-S3 c-Fos	encode_tfbs	145	1	0	0.562972	82	1683	10106	6847	475066	wgEncodeAwgTfbsSydhHelas3CfosUniPk.narrowPeak	9325
src_HSC_BMvPB_-1	Ectodermal	IRF3	Cervix	Malignant	Epithelial cell	HeLa-S3	IRF3	ChIP HeLa-S3 IRF3	encode_tfbs	145	1	0	0.118167	3	2217	1772	6926	483400	wgEncodeAwgTfbsSydhHelas3Irf3IggrabUniPk.narrowPeak	1587
src_HSC_BMvPB_-1	Ectodermal	NFYB	Cervix	Malignant	Epithelial cell	HeLa-S3	NF-YB	ChIP HeLa-S3 NF-YB	encode_tfbs	145	1	0	0.453371	45	1717	6896	6884	478276	wgEncodeAwgTfbsSydhHelas3NfybIggrabUniPk.narrowPeak	7156
src_HSC_BMvPB_-1	Ectodermal	TCF7L2	Cervix	Malignant	Epithelial cell	HeLa-S3	TCF7L2	ChIP HeLa-S3 TCF7L2	encode_tfbs	145	1	0	0.230933	11	1985	3318	6918	481854	wgEncodeAwgTfbsSydhHelas3Tcf7l2UcdUniPk.narrowPeak	3198
src_HSC_BMvPB_-1	Ectodermal	NRSF	Cervix	Malignant	Epithelial cell	HeLa-S3	NRSF	ChIP HeLa-S3 NRSF	encode_tfbs	145	1	0	0.451376	53	1767	8146	6876	477026	wgEncodeAwgTfbsHaibHelas3NrsfPcr1xUniPk.narrowPeak	10246
src_HSC_BMvPB_-1	Ectodermal	CJUN	Cervix	Malignant	Epithelial cell	HeLa-S3	c-Jun	ChIP HeLa-S3 c-Jun	encode_tfbs	145	1	0	0.643928	207	1772	22143	6722	463029	wgEncodeAwgTfbsSydhHelas3CjunIggrabUniPk.narrowPeak	21902
src_HSC_BMvPB_-1	Ectodermal	POL2(B)	Cervix	Malignant	Epithelial cell	HeLa-S3	Pol2(b)	ChIP HeLa-S3 Pol2(b)	encode_tfbs	145	1	0	0.125311	5	2203	2780	6924	482392	wgEncodeAwgTfbsBroadHelas3Pol2bUniPk.narrowPeak	3147
src_HSC_BMvPB_-1	Ectodermal	CMYC	Cervix	Malignant	Epithelial cell	HeLa-S3	c-Myc	ChIP HeLa-S3 c-Myc	encode_tfbs	145	1	0	0.16808	8	2124	3314	6921	481858	wgEncodeAwgTfbsUtaHelas3CmycUniPk.narrowPeak	2835
src_HSC_BMvPB_-1	Ectodermal	USF2	Cervix	Malignant	Epithelial cell	HeLa-S3	USF2	ChIP HeLa-S3 USF2	encode_tfbs	145	1	0	0.507279	96	1827	13075	6833	472097	wgEncodeAwgTfbsSydhHelas3Usf2IggmusUniPk.narrowPeak	12304
src_HSC_BMvPB_-1	Ectodermal	MAFK	Cervix	Malignant	Epithelial cell	HeLa-S3	MafK_(ab50322)	ChIP HeLa-S3 MafK_(ab50322)	encode_tfbs	145	1	0	0.463897	77	1844	11475	6852	473697	wgEncodeAwgTfbsSydhHelas3MafkIggrabUniPk.narrowPeak	14183
src_HSC_BMvPB_-1	Ectodermal	ZKSCAN1	Cervix	Malignant	Epithelial cell	HeLa-S3	ZKSCAN1_(HPA006672)	ChIP HeLa-S3 ZKSCAN1_(HPA006672)	encode_tfbs	145	1	0	0.233618	16	1981	4760	6913	480412	wgEncodeAwgTfbsSydhHelas3Zkscan1hpa006672IggrabUniPk.narrowPeak	4130
src_HSC_BMvPB_-1	Ectodermal	BAF155	Cervix	Malignant	Epithelial cell	HeLa-S3	BAF155	ChIP HeLa-S3 BAF155	encode_tfbs	145	1	0	0.383235	49	1865	8852	6880	476320	wgEncodeAwgTfbsSydhHelas3Baf155IggmusUniPk.narrowPeak	8648
src_HSC_BMvPB_-1	Ectodermal	NFYA	Cervix	Malignant	Epithelial cell	HeLa-S3	NF-YA	ChIP HeLa-S3 NF-YA	encode_tfbs	145	1	0	0.302963	30	1879	6865	6899	478307	wgEncodeAwgTfbsSydhHelas3NfyaIggrabUniPk.narrowPeak	5978
src_HSC_BMvPB_-1	Ectodermal	CEBPB	Cervix	Malignant	Epithelial cell	HeLa-S3	CEBPB	ChIP HeLa-S3 CEBPB	encode_tfbs	145	1	0	0.682878	492	1890	48838	6437	436334	wgEncodeAwgTfbsSydhHelas3CebpbIggrabUniPk.narrowPeak	60996
src_HSC_BMvPB_-1	Ectodermal	JUND	Cervix	Malignant	Epithelial cell	HeLa-S3	JunD	ChIP HeLa-S3 JunD	encode_tfbs	145	1	0	0.629252	294	1890	31916	6635	453256	wgEncodeAwgTfbsSydhHelas3JundIggrabUniPk.narrowPeak	31633
src_HSC_BMvPB_-1	Ectodermal	RFX5	Cervix	Malignant	Epithelial cell	HeLa-S3	RFX5_(200-401-194)	ChIP HeLa-S3 RFX5_(200-401-194)	encode_tfbs	145	1	0	0.549136	190	1890	23693	6739	461479	wgEncodeAwgTfbsSydhHelas3Rfx5200401194IggrabUniPk.narrowPeak	19281
src_HSC_BMvPB_-1	Ectodermal	STAT1	Cervix	Malignant	Epithelial cell	HeLa-S3	STAT1	ChIP HeLa-S3 STAT1	encode_tfbs	145	1	0	0.498842	116	1890	16013	6813	469159	wgEncodeAwgTfbsSydhHelas3Stat1Ifng30UniPk.narrowPeak	16156
src_HSC_BMvPB_-1	Ectodermal	AP2ALPHA	Cervix	Malignant	Epithelial cell	HeLa-S3	AP-2alpha	ChIP HeLa-S3 AP-2alpha	encode_tfbs	145	1	0	0.396477	103	1890	17788	6826	467384	wgEncodeAwgTfbsSydhHelas3Ap2alphaUniPk.narrowPeak	18965
src_HSC_BMvPB_-1	Ectodermal	AP2GAMMA	Cervix	Malignant	Epithelial cell	HeLa-S3	AP-2gamma	ChIP HeLa-S3 AP-2gamma	encode_tfbs	145	1	0	0.365448	122	1890	22682	6807	462490	wgEncodeAwgTfbsSydhHelas3Ap2gammaUniPk.narrowPeak	25449
src_HSC_BMvPB_-1	Ectodermal	TCF7L2	Cervix	Malignant	Epithelial cell	HeLa-S3	TCF7L2_C9B9_(2565)	ChIP HeLa-S3 TCF7L2_C9B9_(2565)	encode_tfbs	145	1	0	0.377486	100	1890	18118	6829	467054	wgEncodeAwgTfbsSydhHelas3Tcf7l2c9b92565UcdUniPk.narrowPeak	19240
src_HSC_BMvPB_-1	Ectodermal	MAX	Cervix	Malignant	Epithelial cell	HeLa-S3	Max	ChIP HeLa-S3 Max	encode_tfbs	145	1	0	0.29442	122	1890	27840	6807	457332	wgEncodeAwgTfbsSydhHelas3MaxIggrabUniPk.narrowPeak	29644
src_HSC_BMvPB_-1	Ectodermal	COREST	Cervix	Malignant	Epithelial cell	HeLa-S3	COREST_(sc-30189)	ChIP HeLa-S3 COREST_(sc-30189)	encode_tfbs	145	1	0	0.328835	86	1890	17860	6843	467312	wgEncodeAwgTfbsSydhHelas3Corestsc30189IggrabUniPk.narrowPeak	16319
src_HSC_BMvPB_-1	Ectodermal	CMYC	Cervix	Malignant	Epithelial cell	HeLa-S3	c-Myc	ChIP HeLa-S3 c-Myc	encode_tfbs	145	1	0	0.282837	48	1890	11678	6881	473494	wgEncodeAwgTfbsSydhHelas3CmycUniPk.narrowPeak	10225
src_HSC_BMvPB_-1	Ectodermal	CHD2	Cervix	Malignant	Epithelial cell	HeLa-S3	CHD2_(AB68301)	ChIP HeLa-S3 CHD2_(AB68301)	encode_tfbs	145	1	0	0.219024	64	2013	19808	6865	465364	wgEncodeAwgTfbsSydhHelas3Chd2IggrabUniPk.narrowPeak	20496
src_HSC_BMvPB_-1	Ectodermal	GTF2F1	Cervix	Malignant	Epithelial cell	HeLa-S3	GTF2F1_(AB28179)	ChIP HeLa-S3 GTF2F1_(AB28179)	encode_tfbs	145	1	0	0.256995	49	1936	13083	6880	472089	wgEncodeAwgTfbsSydhHelas3Gtf2f1ab28179IggrabUniPk.narrowPeak	11728
src_HSC_BMvPB_-1	Ectodermal	TBP	Cervix	Malignant	Epithelial cell	HeLa-S3	TBP	ChIP HeLa-S3 TBP	encode_tfbs	145	1	0	0.239674	57	1973	16229	6872	468943	wgEncodeAwgTfbsSydhHelas3TbpIggrabUniPk.narrowPeak	18484
src_HSC_BMvPB_-1	Ectodermal	BRCA1	Cervix	Malignant	Epithelial cell	HeLa-S3	BRCA1_(A300-000A)	ChIP HeLa-S3 BRCA1_(A300-000A)	encode_tfbs	145	1	0	0.21793	29	2015	9179	6900	475993	wgEncodeAwgTfbsSydhHelas3Brca1a300IggrabUniPk.narrowPeak	8112
src_HSC_BMvPB_-1	Ectodermal	ZNF143	Cervix	Malignant	Epithelial cell	HeLa-S3	Znf143_(16618-1-AP)	ChIP HeLa-S3 Znf143_(16618-1-AP)	encode_tfbs	145	1	0	0.20246	28	2052	9531	6901	475641	wgEncodeAwgTfbsSydhHelas3Znf143IggrabUniPk.narrowPeak	7048
src_HSC_BMvPB_-1	Ectodermal	MXI1	Cervix	Malignant	Epithelial cell	HeLa-S3	Mxi1_(AF4185)	ChIP HeLa-S3 Mxi1_(AF4185)	encode_tfbs	145	1	0	0.139303	24	2180	11813	6905	473359	wgEncodeAwgTfbsSydhHelas3Mxi1af4185IggrabUniPk.narrowPeak	12007
src_HSC_BMvPB_-1	Ectodermal	POL2	Cervix	Malignant	Epithelial cell	HeLa-S3	Pol2	ChIP HeLa-S3 Pol2	encode_tfbs	145	1	0	0.102389	27	2252	17859	6902	467313	wgEncodeAwgTfbsHaibHelas3Pol2Pcr1xUniPk.narrowPeak	25322
src_HSC_BMvPB_-1	Ectodermal	MAZ	Cervix	Malignant	Epithelial cell	HeLa-S3	MAZ_(ab85725)	ChIP HeLa-S3 MAZ_(ab85725)	encode_tfbs	145	1	0	0.0953295	20	2271	14301	6909	470871	wgEncodeAwgTfbsSydhHelas3Mazab85725IggrabUniPk.narrowPeak	13405
src_HSC_BMvPB_-1	Ectodermal	GABP	Cervix	Malignant	Epithelial cell	HeLa-S3	GABP	ChIP HeLa-S3 GABP	encode_tfbs	145	1	0	0.126998	13	2199	7077	6916	478095	wgEncodeAwgTfbsHaibHelas3GabpPcr1xUniPk.narrowPeak	6755
src_HSC_BMvPB_-1	Ectodermal	INI1	Cervix	Malignant	Epithelial cell	HeLa-S3	Ini1	ChIP HeLa-S3 Ini1	encode_tfbs	145	1	0	0.111406	13	2234	8051	6916	477121	wgEncodeAwgTfbsSydhHelas3Ini1IggmusUniPk.narrowPeak	7779
src_HSC_BMvPB_-1	Ectodermal	POL2	Cervix	Malignant	Epithelial cell	HeLa-S3	Pol2	ChIP HeLa-S3 Pol2	encode_tfbs	145	1	0	0.0720127	16	2308	15110	6913	470062	wgEncodeAwgTfbsSydhHelas3Pol2UniPk.narrowPeak	21259
src_HSC_BMvPB_-1	Ectodermal	TAF1	Cervix	Malignant	Epithelial cell	HeLa-S3	TAF1	ChIP HeLa-S3 TAF1	encode_tfbs	145	1	0	0.0771375	15	2301	13274	6914	471898	wgEncodeAwgTfbsHaibHelas3Taf1Pcr1xUniPk.narrowPeak	16094
src_HSC_BMvPB_-1	Ectodermal	ELK4	Cervix	Malignant	Epithelial cell	HeLa-S3	ELK4	ChIP HeLa-S3 ELK4	encode_tfbs	145	1	0	0.110418	10	2238	6269	6919	478903	wgEncodeAwgTfbsSydhHelas3Elk4UcdUniPk.narrowPeak	5915
src_HSC_BMvPB_-1	Ectodermal	POL2(PHOSPHOS2)	Cervix	Malignant	Epithelial cell	HeLa-S3	Pol2(phosphoS2)	ChIP HeLa-S3 Pol2(phosphoS2)	encode_tfbs	145	1	0	0.0773432	12	2300	10645	6917	474527	wgEncodeAwgTfbsSydhHelas3Pol2s2IggrabUniPk.narrowPeak	12795
src_HSC_BMvPB_-1	Ectodermal	POL2	Cervix	Malignant	Epithelial cell	HeLa-S3	Pol2	ChIP HeLa-S3 Pol2	encode_tfbs	145	1	0	0.0435584	8	2374	12543	6921	472629	wgEncodeAwgTfbsUtaHelas3Pol2UniPk.narrowPeak	15732
src_HSC_BMvPB_-1	Ectodermal	ELK1	Cervix	Malignant	Epithelial cell	HeLa-S3	ELK1_(1277-1)	ChIP HeLa-S3 ELK1_(1277-1)	encode_tfbs	145	1	0	0.0510915	4	2352	5424	6925	479748	wgEncodeAwgTfbsSydhHelas3Elk112771IggrabUniPk.narrowPeak	4806
src_HSC_BMvPB_-1	Ectodermal	E2F6	Cervix	Malignant	Epithelial cell	HeLa-S3	E2F6	ChIP HeLa-S3 E2F6	encode_tfbs	145	1	0	0.0422993	3	2375	4918	6926	480254	wgEncodeAwgTfbsSydhHelas3E2f6UniPk.narrowPeak	4774
src_HSC_BMvPB_-1	Ectodermal	E2F1	Cervix	Malignant	Epithelial cell	HeLa-S3	E2F1	ChIP HeLa-S3 E2F1	encode_tfbs	145	1	0	0.0141858	1	2416	4887	6928	480285	wgEncodeAwgTfbsSydhHelas3E2f1UniPk.narrowPeak	5114
src_HSC_BMvPB_-1	Ectodermal	E2F4	Cervix	Malignant	Epithelial cell	HeLa-S3	E2F4	ChIP HeLa-S3 E2F4	encode_tfbs	145	1	0	0.0239961	1	2404	2901	6928	482271	wgEncodeAwgTfbsSydhHelas3E2f4UniPk.narrowPeak	2830
src_HSC_BMvPB_-1	Ectodermal	NRF1	Cervix	Malignant	Epithelial cell	HeLa-S3	Nrf1	ChIP HeLa-S3 Nrf1	encode_tfbs	145	1	0	0.0217405	1	2407	3200	6928	481972	wgEncodeAwgTfbsSydhHelas3Nrf1IggmusUniPk.narrowPeak	2914
src_HSC_BMvPB_-1	Ectodermal	HAE2F1	Cervix	Malignant	Epithelial cell	HeLa-S3	HA-E2F1	ChIP HeLa-S3 HA-E2F1	encode_tfbs	145	1	0	0.0074777	1	2421	9188	6928	475984	wgEncodeAwgTfbsSydhHelas3Hae2f1UniPk.narrowPeak	10277
src_HSC_BMvPB_-1	Ectodermal	BRF2	Cervix	Malignant	Epithelial cell	HeLa-S3	BRF2	ChIP HeLa-S3 BRF2	encode_tfbs	145	1	0	0	0	2424	151	6929	485021	wgEncodeAwgTfbsSydhHelas3Brf2UniPk.narrowPeak	302
src_HSC_BMvPB_-1	Ectodermal	ZNF274	Cervix	Malignant	Epithelial cell	HeLa-S3	ZNF274	ChIP HeLa-S3 ZNF274	encode_tfbs	145	1	0	0	0	2424	7	6929	485165	wgEncodeAwgTfbsSydhHelas3Znf274UcdUniPk.narrowPeak	101
src_HSC_BMvPB_-1	Early hematopoietic	TCF7L2	Blood	Progenitor	Hematopoietic cell	Hematopoietic Stem and Progenitor Cells	TCF7L2	Mobilised CD34+ cells isolated from the healthly peripheral blood were expanded	codex	15	1	0	0.616995	82	1588	9238	6847	475934	GSM722400_TCF7L2.bed	9713
src_HSC_BMvPB_-1	Early hematopoietic	TCF7L2	Blood	Progenitor	Hematopoietic cell	Hematopoietic Stem and Progenitor Cells	TCF7L2	Mobilised CD34+ cells isolated from the healthly peripheral blood were expanded	codex	15	1	0	0.392438	22	1632	3906	6907	481266	GSM722401_TCFL72.bed	3738
src_HSC_BMvPB_-1	Early hematopoietic	LYL1	Blood	Progenitor	Hematopoietic cell	Hematopoietic Stem and Progenitor Cells	LYL1	Mobilised CD34+ cells isolated from the healthly peripheral blood.	codex	15	1	0	0.18611	6	2081	2249	6923	482923	GSM1097882_LYL1.bed	1971
src_HSC_BMvPB_-1	Early hematopoietic	GATA2	Blood	Progenitor	Hematopoietic cell	Hematopoietic Stem and Progenitor Cells	GATA2	Mobilised CD34+ cells isolated from the healthly peripheral blood.	codex	15	1	0	0.448533	48	1743	7430	6881	477742	GSM1097883_GATA2.bed	7044
src_HSC_BMvPB_-1	Early hematopoietic	TCF7L2	Blood	Progenitor	Hematopoietic cell	Hematopoietic Stem and Progenitor Cells	TCF7L2	Mobilised CD34+ cells isolated from the healthly peripheral blood were expanded	codex	15	1	0	0.408531	37	1744	6293	6892	478879	GSM722402_TCFL72.bed	6211
src_HSC_BMvPB_-1	Early hematopoietic	CTCF	Blood	Progenitor	Hematopoietic cell	Hematopoietic Stem and Progenitor Cells	CTCF	Mobilised CD34+ cells isolated from the healthly peripheral blood.	codex	15	1	0	0.712966	364	1762	35007	6565	450165	GSM651541_CTCF.bed	18616
src_HSC_BMvPB_-1	Early hematopoietic	LMO2	Blood	Progenitor	Hematopoietic cell	Hematopoietic Stem and Progenitor Cells	LMO2	Mobilised CD34+ cells isolated from the healthly peripheral blood.	codex	15	1	0	0.0673851	2	2314	2070	6927	483102	GSM1097885_LMO2.bed	1788
src_HSC_BMvPB_-1	Early hematopoietic	ERG	Blood	Progenitor	Hematopoietic cell	Hematopoietic Stem and Progenitor Cells	ERG	Mobilised CD34+ cells isolated from the healthly peripheral blood.	codex	15	1	0	0.101248	5	2257	3436	6924	481736	GSM1097879_ERG.bed	2782
src_HSC_BMvPB_-1	Early hematopoietic	RUNX1	Blood	Progenitor	Hematopoietic cell	Hematopoietic Stem and Progenitor Cells	RUNX1	Mobilised CD34+ cells isolated from the healthly peripheral blood.	codex	15	1	0	0.224504	51	2003	15512	6878	469660	GSM1097884_RUNX1.bed	14276
src_HSC_BMvPB_-1	Early hematopoietic	SMARCA4	Blood	Progenitor	Hematopoietic cell	Hematopoietic Stem and Progenitor Cells	SMARCA4	Mobilised CD34+ cells isolated from the healthly peripheral blood.	codex	15	1	0	0.245312	30	1962	8450	6899	476722	GSM651552_BRG1.bed	6458
src_HSC_BMvPB_-1	Early hematopoietic	FLI1	Blood	Progenitor	Hematopoietic cell	Hematopoietic Stem and Progenitor Cells	FLI1	Mobilised CD34+ cells isolated from the healthly peripheral blood.	codex	15	1	0	0.174362	30	2112	11804	6899	473368	GSM1097880_FLI1.bed	10742
src_HSC_BMvPB_-1	Early hematopoietic	TAL1	Blood	Progenitor	Hematopoietic cell	Hematopoietic Stem and Progenitor Cells	TAL1	Mobilised CD34+ cells isolated from the healthly peripheral blood.	codex	15	1	0	0	0	2424	595	6929	484577	GSM1097881_SCL.bed	528
src_HSC_BMvPB_-1	Endodermal	CTCF	Liver	Malignant	Liver cell	HepG2	CTCF	ChIP HepG2 CTCF	encode_tfbs	136	1	0	1.05793	1067	265	71222	5862	413950	wgEncodeAwgTfbsUtaHepg2CtcfUniPk.narrowPeak	40790
src_HSC_BMvPB_-1	Endodermal	CTCF	Liver	Malignant	Liver cell	HepG2	CTCF_(SC-5916)	ChIP HepG2 CTCF_(SC-5916)	encode_tfbs	136	1	0	1.04386	1319	279	89190	5610	395982	wgEncodeAwgTfbsHaibHepg2Ctcfsc5916V0416101UniPk.narrowPeak	55761
src_HSC_BMvPB_-1	Endodermal	RAD21	Liver	Malignant	Liver cell	HepG2	Rad21	ChIP HepG2 Rad21	encode_tfbs	136	1	0	1.02267	1233	307	84756	5696	400416	wgEncodeAwgTfbsHaibHepg2Rad21V0416101UniPk.narrowPeak	54305
src_HSC_BMvPB_-1	Endodermal	CTCF	Liver	Malignant	Liver cell	HepG2	CTCF	ChIP HepG2 CTCF	encode_tfbs	136	1	0	1.02278	1161	306	79781	5768	405391	wgEncodeAwgTfbsBroadHepg2CtcfUniPk.narrowPeak	46435
src_HSC_BMvPB_-1	Endodermal	CTCF	Liver	Malignant	Liver cell	HepG2	CTCF	ChIP HepG2 CTCF	encode_tfbs	136	1	0	1.00322	1173	333	81915	5756	403257	wgEncodeAwgTfbsUwHepg2CtcfUniPk.narrowPeak	48694
src_HSC_BMvPB_-1	Endodermal	SMC3	Liver	Malignant	Liver cell	HepG2	SMC3_(ab9263)	ChIP HepG2 SMC3_(ab9263)	encode_tfbs	136	1	0	0.994448	751	342	52847	6178	432325	wgEncodeAwgTfbsSydhHepg2Smc3ab9263IggrabUniPk.narrowPeak	30793
src_HSC_BMvPB_-1	Endodermal	RAD21	Liver	Malignant	Liver cell	HepG2	Rad21	ChIP HepG2 Rad21	encode_tfbs	136	1	0	0.958403	885	792	64301	6044	420871	wgEncodeAwgTfbsSydhHepg2Rad21IggrabUniPk.narrowPeak	37227
src_HSC_BMvPB_-1	Endodermal	IRF3	Liver	Malignant	Liver cell	HepG2	IRF3	ChIP HepG2 IRF3	encode_tfbs	136	1	0	0.27429	3	1883	765	6926	484407	wgEncodeAwgTfbsSydhHepg2Irf3IggrabUniPk.narrowPeak	684
src_HSC_BMvPB_-1	Endodermal	BHLHE40	Liver	Malignant	Liver cell	HepG2	BHLHE40	ChIP HepG2 BHLHE40	encode_tfbs	136	1	0	0.528491	24	1461	3170	6905	482002	wgEncodeAwgTfbsHaibHepg2Bhlhe40V0416101UniPk.narrowPeak	2859
src_HSC_BMvPB_-1	Endodermal	ARID3A	Liver	Malignant	Liver cell	HepG2	ARID3A_(NB100-279)	ChIP HepG2 ARID3A_(NB100-279)	encode_tfbs	136	1	0	0.780097	222	1497	19748	6707	465424	wgEncodeAwgTfbsSydhHepg2Arid3anb100279IggrabUniPk.narrowPeak	17622
src_HSC_BMvPB_-1	Endodermal	TCF12	Liver	Malignant	Liver cell	HepG2	TCF12	ChIP HepG2 TCF12	encode_tfbs	136	1	0	0.401803	13	1515	2259	6916	482913	wgEncodeAwgTfbsHaibHepg2Tcf12Pcr1xUniPk.narrowPeak	2060
src_HSC_BMvPB_-1	Endodermal	TCF7L2	Liver	Malignant	Liver cell	HepG2	TCF7L2	ChIP HepG2 TCF7L2	encode_tfbs	136	1	0	0.432738	16	1516	2581	6913	482591	wgEncodeAwgTfbsSydhHepg2Tcf7l2UcdUniPk.narrowPeak	2742
src_HSC_BMvPB_-1	Endodermal	ERRA	Liver	Malignant	Liver cell	HepG2	ERRA	ChIP HepG2 ERRA	encode_tfbs	136	1	0	0.287551	6	1839	1458	6923	483714	wgEncodeAwgTfbsSydhHepg2ErraForsklnUniPk.narrowPeak	1176
src_HSC_BMvPB_-1	Endodermal	HSF1	Liver	Malignant	Liver cell	HepG2	HSF1	ChIP HepG2 HSF1	encode_tfbs	136	1	0	0.296546	7	1807	1649	6922	483523	wgEncodeAwgTfbsSydhHepg2Hsf1ForsklnUniPk.narrowPeak	1432
src_HSC_BMvPB_-1	Endodermal	PGC1A	Liver	Malignant	Liver cell	HepG2	PGC1A	ChIP HepG2 PGC1A	encode_tfbs	136	1	0	0.176018	4	2105	1587	6925	483585	wgEncodeAwgTfbsSydhHepg2Pgc1aForsklnUniPk.narrowPeak	1308
src_HSC_BMvPB_-1	Endodermal	MAFF	Liver	Malignant	Liver cell	HepG2	MafF_(M8194)	ChIP HepG2 MafF_(M8194)	encode_tfbs	136	1	0	0.66884	173	1665	17890	6756	467282	wgEncodeAwgTfbsSydhHepg2Maffm8194IggrabUniPk.narrowPeak	37635
src_HSC_BMvPB_-1	Endodermal	MAFK	Liver	Malignant	Liver cell	HepG2	MafK_(ab50322)	ChIP HepG2 MafK_(ab50322)	encode_tfbs	136	1	0	0.696076	241	1698	23880	6688	461292	wgEncodeAwgTfbsSydhHepg2Mafkab50322IggrabUniPk.narrowPeak	61936
src_HSC_BMvPB_-1	Endodermal	MBD4	Liver	Malignant	Liver cell	HepG2	MBD4_(SC-271530)	ChIP HepG2 MBD4_(SC-271530)	encode_tfbs	136	1	0	0.447758	40	1701	6211	6889	478961	wgEncodeAwgTfbsHaibHepg2Mbd4sc271530V0422111UniPk.narrowPeak	5912
src_HSC_BMvPB_-1	Endodermal	ATF3	Liver	Malignant	Liver cell	HepG2	ATF3	ChIP HepG2 ATF3	encode_tfbs	136	1	0	0.33309	19	1704	3972	6910	481200	wgEncodeAwgTfbsHaibHepg2Atf3V0416101UniPk.narrowPeak	3291
src_HSC_BMvPB_-1	Endodermal	CJUN	Liver	Malignant	Liver cell	HepG2	c-Jun	ChIP HepG2 c-Jun	encode_tfbs	136	1	0	0.548551	82	1710	10366	6847	474806	wgEncodeAwgTfbsSydhHepg2CjunIggrabUniPk.narrowPeak	12670
src_HSC_BMvPB_-1	Endodermal	SP2	Liver	Malignant	Liver cell	HepG2	SP2_(SC-643)	ChIP HepG2 SP2_(SC-643)	encode_tfbs	136	1	0	0.2089	8	2031	2670	6921	482502	wgEncodeAwgTfbsHaibHepg2Sp2V0422111UniPk.narrowPeak	2626
src_HSC_BMvPB_-1	Endodermal	P300	Liver	Malignant	Liver cell	HepG2	p300_(SC-584)	ChIP HepG2 p300_(SC-584)	encode_tfbs	136	1	0	0.46224	49	1723	7362	6880	477810	wgEncodeAwgTfbsSydhHepg2P300sc582IggrabUniPk.narrowPeak	6613
src_HSC_BMvPB_-1	Endodermal	POL2(PHOSPHOS2)	Liver	Malignant	Liver cell	HepG2	Pol2(phosphoS2)	ChIP HepG2 Pol2(phosphoS2)	encode_tfbs	136	1	0	0.236384	11	1978	3242	6918	481930	wgEncodeAwgTfbsSydhHepg2Pol2s2IggrabUniPk.narrowPeak	4090
src_HSC_BMvPB_-1	Endodermal	MAFK	Liver	Malignant	Liver cell	HepG2	MafK_(SC-477)	ChIP HepG2 MafK_(SC-477)	encode_tfbs	136	1	0	0.61692	163	1761	18234	6766	466938	wgEncodeAwgTfbsSydhHepg2Mafksc477IggrabUniPk.narrowPeak	37623
src_HSC_BMvPB_-1	Endodermal	BRCA1	Liver	Malignant	Liver cell	HepG2	BRCA1_(A300-000A)	ChIP HepG2 BRCA1_(A300-000A)	encode_tfbs	136	1	0	0.0389795	1	2378	1790	6928	483382	wgEncodeAwgTfbsSydhHepg2Brca1a300IggrabUniPk.narrowPeak	1496
src_HSC_BMvPB_-1	Endodermal	HNF4A	Liver	Malignant	Liver cell	HepG2	HNF4A	ChIP HepG2 HNF4A	encode_tfbs	136	1	0	0.516331	85	1777	11396	6844	473776	wgEncodeAwgTfbsSydhHepg2Hnf4aForsklnUniPk.narrowPeak	11130
src_HSC_BMvPB_-1	Endodermal	CEBPB	Liver	Malignant	Liver cell	HepG2	CEBPB_(SC-150)	ChIP HepG2 CEBPB_(SC-150)	encode_tfbs	136	1	0	0.578355	132	1783	15762	6797	469410	wgEncodeAwgTfbsHaibHepg2Cebpbsc150V0416101UniPk.narrowPeak	18122
src_HSC_BMvPB_-1	Endodermal	EZH2	Liver	Malignant	Liver cell	HepG2	EZH2_(39875)	ChIP HepG2 EZH2_(39875)	encode_tfbs	136	1	0	0.164979	7	2133	2956	6922	482216	wgEncodeAwgTfbsBroadHepg2Ezh239875UniPk.narrowPeak	3283
src_HSC_BMvPB_-1	Endodermal	CEBPB	Liver	Malignant	Liver cell	HepG2	CEBPB	ChIP HepG2 CEBPB	encode_tfbs	136	1	0	0.697364	346	1788	34003	6583	451169	wgEncodeAwgTfbsSydhHepg2CebpbIggrabUniPk.narrowPeak	56620
src_HSC_BMvPB_-1	Endodermal	ZBTB33	Liver	Malignant	Liver cell	HepG2	ZBTB33	ChIP HepG2 ZBTB33	encode_tfbs	136	1	0	0.162818	7	2139	2995	6922	482177	wgEncodeAwgTfbsHaibHepg2Zbtb33Pcr1xUniPk.narrowPeak	2876
src_HSC_BMvPB_-1	Endodermal	SRF	Liver	Malignant	Liver cell	HepG2	SRF	ChIP HepG2 SRF	encode_tfbs	136	1	0	0.327871	26	1793	5510	6903	479662	wgEncodeAwgTfbsHaibHepg2SrfV0416101UniPk.narrowPeak	5314
src_HSC_BMvPB_-1	Endodermal	USF2	Liver	Malignant	Liver cell	HepG2	USF2	ChIP HepG2 USF2	encode_tfbs	136	1	0	0.35079	31	1799	6137	6898	479035	wgEncodeAwgTfbsSydhHepg2Usf2IggrabUniPk.narrowPeak	6290
src_HSC_BMvPB_-1	Endodermal	TR4	Liver	Malignant	Liver cell	HepG2	TR4	ChIP HepG2 TR4	encode_tfbs	136	1	0	0.169678	8	2119	3283	6921	481889	wgEncodeAwgTfbsSydhHepg2Tr4UcdUniPk.narrowPeak	2951
src_HSC_BMvPB_-1	Endodermal	TEAD4	Liver	Malignant	Liver cell	HepG2	TEAD4_(SC-101184)	ChIP HepG2 TEAD4_(SC-101184)	encode_tfbs	136	1	0	0.548371	120	1808	15107	6809	470065	wgEncodeAwgTfbsHaibHepg2Tead4sc101184V0422111UniPk.narrowPeak	15157
src_HSC_BMvPB_-1	Endodermal	RFX5	Liver	Malignant	Liver cell	HepG2	RFX5_(200-401-194)	ChIP HepG2 RFX5_(200-401-194)	encode_tfbs	136	1	0	0.341462	32	1825	6504	6897	478668	wgEncodeAwgTfbsSydhHepg2Rfx5200401194IggrabUniPk.narrowPeak	6017
src_HSC_BMvPB_-1	Endodermal	NRSF	Liver	Malignant	Liver cell	HepG2	NRSF	ChIP HepG2 NRSF	encode_tfbs	136	1	0	0.290907	24	1838	5728	6905	479444	wgEncodeAwgTfbsHaibHepg2NrsfPcr2xUniPk.narrowPeak	6022
src_HSC_BMvPB_-1	Endodermal	FOXA1	Liver	Malignant	Liver cell	HepG2	FOXA1_(SC-101058)	ChIP HepG2 FOXA1_(SC-101058)	encode_tfbs	136	1	0	0.651676	322	1868	33758	6607	451414	wgEncodeAwgTfbsHaibHepg2Foxa1sc101058V0416101UniPk.narrowPeak	43111
src_HSC_BMvPB_-1	Endodermal	NFIC	Liver	Malignant	Liver cell	HepG2	NFIC_(SC-81335)	ChIP HepG2 NFIC_(SC-81335)	encode_tfbs	136	1	0	0.505571	111	1868	15136	6818	470036	wgEncodeAwgTfbsHaibHepg2Nficsc81335V0422111UniPk.narrowPeak	16089
src_HSC_BMvPB_-1	Endodermal	FOXA1	Liver	Malignant	Liver cell	HepG2	FOXA1_(SC-6553)	ChIP HepG2 FOXA1_(SC-6553)	encode_tfbs	136	1	0	0.660641	365	1879	37668	6564	447504	wgEncodeAwgTfbsHaibHepg2Foxa1sc6553V0416101UniPk.narrowPeak	51262
src_HSC_BMvPB_-1	Endodermal	FOXA2	Liver	Malignant	Liver cell	HepG2	FOXA2_(SC-6554)	ChIP HepG2 FOXA2_(SC-6554)	encode_tfbs	136	1	0	0.640236	302	1879	32238	6627	452934	wgEncodeAwgTfbsHaibHepg2Foxa2sc6554V0416101UniPk.narrowPeak	40987
src_HSC_BMvPB_-1	Endodermal	JUND	Liver	Malignant	Liver cell	HepG2	JunD	ChIP HepG2 JunD	encode_tfbs	136	1	0	0.561319	198	1890	24159	6731	461013	wgEncodeAwgTfbsSydhHepg2JundIggrabUniPk.narrowPeak	32274
src_HSC_BMvPB_-1	Endodermal	HNF4G	Liver	Malignant	Liver cell	HepG2	HNF4G_(SC-6558)	ChIP HepG2 HNF4G_(SC-6558)	encode_tfbs	136	1	0	0.526574	137	1890	17899	6792	467273	wgEncodeAwgTfbsHaibHepg2Hnf4gsc6558V0416101UniPk.narrowPeak	20383
src_HSC_BMvPB_-1	Endodermal	P300	Liver	Malignant	Liver cell	HepG2	p300	ChIP HepG2 p300	encode_tfbs	136	1	0	0.509564	174	1890	23345	6755	461827	wgEncodeAwgTfbsHaibHepg2P300V0416101UniPk.narrowPeak	27911
src_HSC_BMvPB_-1	Endodermal	HNF4A	Liver	Malignant	Liver cell	HepG2	HNF4A_(SC-8987)	ChIP HepG2 HNF4A_(SC-8987)	encode_tfbs	136	1	0	0.515227	132	1890	17623	6797	467549	wgEncodeAwgTfbsHaibHepg2Hnf4asc8987V0416101UniPk.narrowPeak	20805
src_HSC_BMvPB_-1	Endodermal	CEBPB	Liver	Malignant	Liver cell	HepG2	CEBPB	ChIP HepG2 CEBPB	encode_tfbs	136	1	0	0.498759	125	1890	17236	6804	467936	wgEncodeAwgTfbsSydhHepg2CebpbForsklnUniPk.narrowPeak	18437
src_HSC_BMvPB_-1	Endodermal	RXRA	Liver	Malignant	Liver cell	HepG2	RXRA	ChIP HepG2 RXRA	encode_tfbs	136	1	0	0.480751	111	1890	15892	6818	469280	wgEncodeAwgTfbsHaibHepg2RxraPcr1xUniPk.narrowPeak	17058
src_HSC_BMvPB_-1	Endodermal	FOSL2	Liver	Malignant	Liver cell	HepG2	FOSL2	ChIP HepG2 FOSL2	encode_tfbs	136	1	0	0.433603	152	1890	23862	6777	461310	wgEncodeAwgTfbsHaibHepg2Fosl2V0416101UniPk.narrowPeak	25207
src_HSC_BMvPB_-1	Endodermal	USF1	Liver	Malignant	Liver cell	HepG2	USF-1	ChIP HepG2 USF-1	encode_tfbs	136	1	0	0.456225	127	1890	19075	6802	466097	wgEncodeAwgTfbsHaibHepg2Usf1Pcr1xUniPk.narrowPeak	21886
src_HSC_BMvPB_-1	Endodermal	SP1	Liver	Malignant	Liver cell	HepG2	SP1	ChIP HepG2 SP1	encode_tfbs	136	1	0	0.4065	132	1890	22122	6797	463050	wgEncodeAwgTfbsHaibHepg2Sp1Pcr1xUniPk.narrowPeak	25473
src_HSC_BMvPB_-1	Endodermal	HDAC2	Liver	Malignant	Liver cell	HepG2	HDAC2_(SC-6296)	ChIP HepG2 HDAC2_(SC-6296)	encode_tfbs	136	1	0	0.37966	102	1890	18370	6827	466802	wgEncodeAwgTfbsHaibHepg2Hdac2sc6296V0416101UniPk.narrowPeak	18835
src_HSC_BMvPB_-1	Endodermal	JUND	Liver	Malignant	Liver cell	HepG2	JunD	ChIP HepG2 JunD	encode_tfbs	136	1	0	0.369122	111	1890	20495	6818	464677	wgEncodeAwgTfbsHaibHepg2JundPcr1xUniPk.narrowPeak	21611
src_HSC_BMvPB_-1	Endodermal	MYBL2	Liver	Malignant	Liver cell	HepG2	MYBL2_(SC-81192)	ChIP HepG2 MYBL2_(SC-81192)	encode_tfbs	136	1	0	0.374173	96	1890	17558	6833	467614	wgEncodeAwgTfbsHaibHepg2Mybl2sc81192V0422111UniPk.narrowPeak	17894
src_HSC_BMvPB_-1	Endodermal	BHLHE40	Liver	Malignant	Liver cell	HepG2	BHLHE40_(NB100-1800)	ChIP HepG2 BHLHE40_(NB100-1800)	encode_tfbs	136	1	0	0.367393	84	1890	15682	6845	469490	wgEncodeAwgTfbsSydhHepg2Bhlhe40cIggrabUniPk.narrowPeak	14627
src_HSC_BMvPB_-1	Endodermal	ELF1	Liver	Malignant	Liver cell	HepG2	ELF1_(SC-631)	ChIP HepG2 ELF1_(SC-631)	encode_tfbs	136	1	0	0.321062	88	1890	18690	6841	466482	wgEncodeAwgTfbsHaibHepg2Elf1sc631V0416101UniPk.narrowPeak	17996
src_HSC_BMvPB_-1	Endodermal	CEBPD	Liver	Malignant	Liver cell	HepG2	CEBPD_(SC-636)	ChIP HepG2 CEBPD_(SC-636)	encode_tfbs	136	1	0	0.292214	48	1890	11312	6881	473860	wgEncodeAwgTfbsHaibHepg2Cebpdsc636V0416101UniPk.narrowPeak	11431
src_HSC_BMvPB_-1	Endodermal	YY1	Liver	Malignant	Liver cell	HepG2	YY1_(SC-281)	ChIP HepG2 YY1_(SC-281)	encode_tfbs	136	1	0	0.243317	69	1965	19260	6860	465912	wgEncodeAwgTfbsHaibHepg2Yy1sc281V0416101UniPk.narrowPeak	17869
src_HSC_BMvPB_-1	Endodermal	MXI1	Liver	Malignant	Liver cell	HepG2	Mxi1_(AF4185)	ChIP HepG2 Mxi1_(AF4185)	encode_tfbs	136	1	0	0.228015	69	1995	20498	6860	464674	wgEncodeAwgTfbsSydhHepg2Mxi1UniPk.narrowPeak	20371
src_HSC_BMvPB_-1	Endodermal	NRSF	Liver	Malignant	Liver cell	HepG2	NRSF	ChIP HepG2 NRSF	encode_tfbs	136	1	0	0.265725	47	1915	12157	6882	473015	wgEncodeAwgTfbsHaibHepg2NrsfV0416101UniPk.narrowPeak	12824
src_HSC_BMvPB_-1	Endodermal	COREST	Liver	Malignant	Liver cell	HepG2	COREST_(sc-30189)	ChIP HepG2 COREST_(sc-30189)	encode_tfbs	136	1	0	0.2699	26	1900	6677	6903	478495	wgEncodeAwgTfbsSydhHepg2Corestsc30189IggrabUniPk.narrowPeak	5336
src_HSC_BMvPB_-1	Endodermal	ZBTB7A	Liver	Malignant	Liver cell	HepG2	ZBTB7A_(SC-34508)	ChIP HepG2 ZBTB7A_(SC-34508)	encode_tfbs	136	1	0	0.224462	32	2004	9825	6897	475347	wgEncodeAwgTfbsHaibHepg2Zbtb7aV0416101UniPk.narrowPeak	9189
src_HSC_BMvPB_-1	Endodermal	MAZ	Liver	Malignant	Liver cell	HepG2	MAZ_(ab85725)	ChIP HepG2 MAZ_(ab85725)	encode_tfbs	136	1	0	0.200634	40	2057	13646	6889	471526	wgEncodeAwgTfbsSydhHepg2Mazab85725IggrabUniPk.narrowPeak	12087
src_HSC_BMvPB_-1	Endodermal	MAX	Liver	Malignant	Liver cell	HepG2	Max	ChIP HepG2 Max	encode_tfbs	136	1	0	0.1833	33	2085	12343	6896	472829	wgEncodeAwgTfbsSydhHepg2MaxIggrabUniPk.narrowPeak	11854
src_HSC_BMvPB_-1	Endodermal	TBP	Liver	Malignant	Liver cell	HepG2	TBP	ChIP HepG2 TBP	encode_tfbs	136	1	0	0.122802	23	2208	12813	6906	472359	wgEncodeAwgTfbsSydhHepg2TbpIggrabUniPk.narrowPeak	13801
src_HSC_BMvPB_-1	Endodermal	POL2	Liver	Malignant	Liver cell	HepG2	Pol2	ChIP HepG2 Pol2	encode_tfbs	136	1	0	0.111624	24	2233	14654	6905	470518	wgEncodeAwgTfbsSydhHepg2Pol2IggrabUniPk.narrowPeak	19569
src_HSC_BMvPB_-1	Endodermal	POL24H8	Liver	Malignant	Liver cell	HepG2	Pol2-4H8	ChIP HepG2 Pol2-4H8	encode_tfbs	136	1	0	0.100941	22	2258	14844	6907	470328	wgEncodeAwgTfbsHaibHepg2Pol24h8V0416102UniPk.narrowPeak	19583
src_HSC_BMvPB_-1	Endodermal	POL2	Liver	Malignant	Liver cell	HepG2	Pol2	ChIP HepG2 Pol2	encode_tfbs	136	1	0	0.091836	25	2280	18409	6904	466763	wgEncodeAwgTfbsHaibHepg2Pol2Pcr2xUniPk.narrowPeak	25921
src_HSC_BMvPB_-1	Endodermal	POL2	Liver	Malignant	Liver cell	HepG2	Pol2	ChIP HepG2 Pol2	encode_tfbs	136	1	0	0.119817	20	2210	11447	6909	473725	wgEncodeAwgTfbsUtaHepg2Pol2UniPk.narrowPeak	15105
src_HSC_BMvPB_-1	Endodermal	SIN3AK20	Liver	Malignant	Liver cell	HepG2	Sin3Ak-20	ChIP HepG2 Sin3Ak-20	encode_tfbs	136	1	0	0.100075	21	2260	14306	6908	470866	wgEncodeAwgTfbsHaibHepg2Sin3ak20Pcr1xUniPk.narrowPeak	16455
src_HSC_BMvPB_-1	Endodermal	CMYC	Liver	Malignant	Liver cell	HepG2	c-Myc	ChIP HepG2 c-Myc	encode_tfbs	136	1	0	0.152805	11	2156	4997	6918	480175	wgEncodeAwgTfbsUtaHepg2CmycUniPk.narrowPeak	4413
src_HSC_BMvPB_-1	Endodermal	POL2	Liver	Malignant	Liver cell	HepG2	Pol2	ChIP HepG2 Pol2	encode_tfbs	136	1	0	0.0706292	17	2309	16329	6912	468843	wgEncodeAwgTfbsSydhHepg2Pol2ForsklnUniPk.narrowPeak	22922
src_HSC_BMvPB_-1	Endodermal	GABP	Liver	Malignant	Liver cell	HepG2	GABP	ChIP HepG2 GABP	encode_tfbs	136	1	0	0.0733802	11	2306	10291	6918	474881	wgEncodeAwgTfbsHaibHepg2GabpPcr2xUniPk.narrowPeak	10097
src_HSC_BMvPB_-1	Endodermal	TAF1	Liver	Malignant	Liver cell	HepG2	TAF1	ChIP HepG2 TAF1	encode_tfbs	136	1	0	0.048589	10	2358	14016	6919	471156	wgEncodeAwgTfbsHaibHepg2Taf1Pcr2xUniPk.narrowPeak	16653
src_HSC_BMvPB_-1	Endodermal	CHD2	Liver	Malignant	Liver cell	HepG2	CHD2_(AB68301)	ChIP HepG2 CHD2_(AB68301)	encode_tfbs	136	1	0	0.0870796	7	2287	5570	6922	479602	wgEncodeAwgTfbsSydhHepg2Chd2ab68301IggrabUniPk.narrowPeak	5169
src_HSC_BMvPB_-1	Endodermal	GRP20	Liver	Malignant	Liver cell	HepG2	GRp20	ChIP HepG2 GRp20	encode_tfbs	136	1	0	0	0	2424	642	6929	484530	wgEncodeAwgTfbsSydhHepg2Grp20ForsklnUniPk.narrowPeak	597
src_HSC_BMvPB_-1	Endodermal	NRF1	Liver	Malignant	Liver cell	HepG2	Nrf1	ChIP HepG2 Nrf1	encode_tfbs	136	1	0	0	0	2424	2099	6929	483073	wgEncodeAwgTfbsSydhHepg2Nrf1IggrabUniPk.narrowPeak	1902
src_HSC_BMvPB_-1	Endodermal	ZNF274	Liver	Malignant	Liver cell	HepG2	ZNF274	ChIP HepG2 ZNF274	encode_tfbs	136	1	0	0	0	2424	12	6929	485160	wgEncodeAwgTfbsSydhHepg2Znf274UcdUniPk.narrowPeak	245
src_HSC_BMvPB_-1	Endodermal	CTCF	Lung	Fetal	Fibroblast	IMR90	CTCF_(SC-15914)	ChIP IMR90 CTCF_(SC-15914)	encode_tfbs	136	1	0	0.931048	999	1220	74336	5930	410836	wgEncodeAwgTfbsSydhImr90CtcfbIggrabUniPk.narrowPeak	45905
src_HSC_BMvPB_-1	Endodermal	RAD21	Lung	Fetal	Fibroblast	IMR90	Rad21	ChIP IMR90 Rad21	encode_tfbs	136	1	0	0.889379	784	1419	60866	6145	424306	wgEncodeAwgTfbsSydhImr90Rad21IggrabUniPk.narrowPeak	37410
src_HSC_BMvPB_-1	Endodermal	CEBPB	Lung	Fetal	Fibroblast	IMR90	CEBPB	ChIP IMR90 CEBPB	encode_tfbs	136	1	0	0.634611	485	1890	51440	6444	433732	wgEncodeAwgTfbsSydhImr90CebpbIggrabUniPk.narrowPeak	70441
src_HSC_BMvPB_-1	Endodermal	MAFK	Lung	Fetal	Fibroblast	IMR90	MafK_(ab50322)	ChIP IMR90 MafK_(ab50322)	encode_tfbs	136	1	0	0.580443	200	1890	23633	6729	461539	wgEncodeAwgTfbsSydhImr90MafkIggrabUniPk.narrowPeak	40785
src_HSC_BMvPB_-1	Endodermal	POL2	Lung	Fetal	Fibroblast	IMR90	Pol2	ChIP IMR90 Pol2	encode_tfbs	136	1	0	0.135104	30	2187	15126	6899	470046	wgEncodeAwgTfbsSydhImr90Pol2IggrabUniPk.narrowPeak	17641
src_HSC_BMvPB_-1	Myeloid	CTCF	Blood	Malignant	CML	K562	CTCF	ChIP K562 CTCF	encode_tfbs	267	1	0	1.06097	1327	262	88553	5602	396619	wgEncodeAwgTfbsUtaK562CtcfUniPk.narrowPeak	56042
src_HSC_BMvPB_-1	Myeloid	CTCF	Blood	Malignant	CML	K562	CTCF_(SC-15914)	ChIP K562 CTCF_(SC-15914)	encode_tfbs	267	1	0	1.00565	1234	328	86006	5695	399166	wgEncodeAwgTfbsSydhK562CtcfbIggrabUniPk.narrowPeak	54367
src_HSC_BMvPB_-1	Myeloid	CTCF	Blood	Malignant	CML	K562	CTCF	ChIP K562 CTCF	encode_tfbs	267	1	0	0.99588	1182	341	83048	5747	402124	wgEncodeAwgTfbsBroadK562CtcfUniPk.narrowPeak	51961
src_HSC_BMvPB_-1	Myeloid	CTCF	Blood	Malignant	CML	K562	CTCF	ChIP K562 CTCF	encode_tfbs	267	1	0	0.984681	1044	438	74065	5885	411107	wgEncodeAwgTfbsUwK562CtcfUniPk.narrowPeak	43229
src_HSC_BMvPB_-1	Myeloid	CTCF	Blood	Malignant	CML	K562	CTCF_(SC-5916)	ChIP K562 CTCF_(SC-5916)	encode_tfbs	267	1	0	0.970832	1050	628	75387	5879	409785	wgEncodeAwgTfbsHaibK562CtcfcPcr1xUniPk.narrowPeak	45584
src_HSC_BMvPB_-1	Myeloid	KAP1	Blood	Malignant	CML	K562	KAP1	ChIP K562 KAP1	encode_tfbs	267	1	0	0.682963	14	1020	1434	6915	483738	wgEncodeAwgTfbsSydhK562Kap1UcdUniPk.narrowPeak	5488
src_HSC_BMvPB_-1	Myeloid	RAD21	Blood	Malignant	CML	K562	Rad21	ChIP K562 Rad21	encode_tfbs	267	1	0	0.917871	440	1079	33376	6489	451796	wgEncodeAwgTfbsSydhK562Rad21UniPk.narrowPeak	17625
src_HSC_BMvPB_-1	Myeloid	RAD21	Blood	Malignant	CML	K562	Rad21	ChIP K562 Rad21	encode_tfbs	267	1	0	0.935966	809	1085	60042	6120	425130	wgEncodeAwgTfbsHaibK562Rad21V0416102UniPk.narrowPeak	34716
src_HSC_BMvPB_-1	Myeloid	SETDB1	Blood	Malignant	CML	K562	SETDB1	ChIP K562 SETDB1	encode_tfbs	267	1	0	0.478564	6	1300	877	6923	484295	wgEncodeAwgTfbsSydhK562Setdb1MnasedUcdUniPk.narrowPeak	2967
src_HSC_BMvPB_-1	Myeloid	ZNF274	Blood	Malignant	CML	K562	ZNF274_(M01)	ChIP K562 ZNF274_(M01)	encode_tfbs	267	1	0	0.548098	10	1239	1276	6919	483896	wgEncodeAwgTfbsSydhK562Znf274m01UcdUniPk.narrowPeak	1996
src_HSC_BMvPB_-1	Myeloid	SIRT6	Blood	Malignant	CML	K562	SIRT6	ChIP K562 SIRT6	encode_tfbs	267	1	0	0.608265	23	1341	2642	6906	482530	wgEncodeAwgTfbsSydhK562Sirt6UniPk.narrowPeak	2303
src_HSC_BMvPB_-1	Myeloid	GATA1	Blood	Malignant	CML	K562	GATA-1	ChIP K562 GATA-1	encode_tfbs	267	1	0	0.681876	45	1359	4607	6884	480565	wgEncodeAwgTfbsSydhK562Gata1UcdUniPk.narrowPeak	4073
src_HSC_BMvPB_-1	Myeloid	BDP1	Blood	Malignant	CML	K562	BDP1	ChIP K562 BDP1	encode_tfbs	267	1	0	0.141622	1	2173	494	6928	484678	wgEncodeAwgTfbsSydhK562Bdp1UniPk.narrowPeak	567
src_HSC_BMvPB_-1	Myeloid	STAT1	Blood	Malignant	CML	K562	STAT1	ChIP K562 STAT1	encode_tfbs	267	1	0	0.515923	18	1427	2437	6911	482735	wgEncodeAwgTfbsSydhK562Stat1Ifng30UniPk.narrowPeak	2203
src_HSC_BMvPB_-1	Myeloid	IRF1	Blood	Malignant	CML	K562	IRF1	ChIP K562 IRF1	encode_tfbs	267	1	0	0.407941	9	1486	1542	6920	483630	wgEncodeAwgTfbsSydhK562Irf1Ifna30UniPk.narrowPeak	1299
src_HSC_BMvPB_-1	Myeloid	BRG1	Blood	Malignant	CML	K562	Brg1	ChIP K562 Brg1	encode_tfbs	267	1	0	0.520903	21	1444	2815	6908	482357	wgEncodeAwgTfbsSydhK562Brg1IggmusUniPk.narrowPeak	2463
src_HSC_BMvPB_-1	Myeloid	BRF2	Blood	Malignant	CML	K562	BRF2	ChIP K562 BRF2	encode_tfbs	267	1	0	0.18575	2	2082	753	6927	484419	wgEncodeAwgTfbsSydhK562Brf2UniPk.narrowPeak	1086
src_HSC_BMvPB_-1	Myeloid	RFX5	Blood	Malignant	CML	K562	RFX5_(200-401-194)	ChIP K562 RFX5_(200-401-194)	encode_tfbs	267	1	0	0.452099	15	1473	2317	6914	482855	wgEncodeAwgTfbsSydhK562Rfx5IggrabUniPk.narrowPeak	2201
src_HSC_BMvPB_-1	Myeloid	GATA2	Blood	Malignant	CML	K562	eGFP-GATA2	ChIP K562 eGFP-GATA2	encode_tfbs	267	1	0	0.727043	116	1474	11102	6813	474070	wgEncodeAwgTfbsUchicagoK562Egata2UniPk.narrowPeak	11478
src_HSC_BMvPB_-1	Myeloid	TR4	Blood	Malignant	CML	K562	TR4	ChIP K562 TR4	encode_tfbs	267	1	0	0.111018	1	2235	630	6928	484542	wgEncodeAwgTfbsSydhK562Tr4UcdUniPk.narrowPeak	587
src_HSC_BMvPB_-1	Myeloid	SMC3	Blood	Malignant	CML	K562	SMC3_(ab9263)	ChIP K562 SMC3_(ab9263)	encode_tfbs	267	1	0	0.848219	533	1488	43401	6396	441771	wgEncodeAwgTfbsSydhK562Smc3ab9263IggrabUniPk.narrowPeak	23594
src_HSC_BMvPB_-1	Myeloid	EZH2	Blood	Malignant	CML	K562	EZH2_(39875)	ChIP K562 EZH2_(39875)	encode_tfbs	267	1	0	0.298431	6	1801	1405	6923	483767	wgEncodeAwgTfbsBroadK562Ezh239875UniPk.narrowPeak	1680
src_HSC_BMvPB_-1	Myeloid	NFE2	Blood	Malignant	CML	K562	NF-E2	ChIP K562 NF-E2	encode_tfbs	267	1	0	0.47464	20	1503	2941	6909	482231	wgEncodeAwgTfbsSydhK562Nfe2UniPk.narrowPeak	2637
src_HSC_BMvPB_-1	Myeloid	HDAC6	Blood	Malignant	CML	K562	HDAC6_(A301-341A)	ChIP K562 HDAC6_(A301-341A)	encode_tfbs	267	1	0	0.203806	3	2047	1029	6926	484143	wgEncodeAwgTfbsBroadK562Hdac6a301341aUniPk.narrowPeak	1114
src_HSC_BMvPB_-1	Myeloid	GATA2	Blood	Malignant	CML	K562	GATA-2	ChIP K562 GATA-2	encode_tfbs	267	1	0	0.703744	110	1508	10872	6819	474300	wgEncodeAwgTfbsSydhK562Gata2UcdUniPk.narrowPeak	10645
src_HSC_BMvPB_-1	Myeloid	P300	Blood	Malignant	CML	K562	p300	ChIP K562 p300	encode_tfbs	267	1	0	0.380347	11	1567	2020	6918	483152	wgEncodeAwgTfbsBroadK562P300UniPk.narrowPeak	2672
src_HSC_BMvPB_-1	Myeloid	BCL3	Blood	Malignant	CML	K562	BCL3	ChIP K562 BCL3	encode_tfbs	267	1	0	0.330316	8	1715	1692	6921	483480	wgEncodeAwgTfbsHaibK562Bcl3Pcr1xUniPk.narrowPeak	1602
src_HSC_BMvPB_-1	Myeloid	INI1	Blood	Malignant	CML	K562	Ini1	ChIP K562 Ini1	encode_tfbs	267	1	0	0.395816	13	1524	2293	6916	482879	wgEncodeAwgTfbsSydhK562Ini1IggmusUniPk.narrowPeak	1942
src_HSC_BMvPB_-1	Myeloid	CJUN	Blood	Malignant	CML	K562	c-Jun	ChIP K562 c-Jun	encode_tfbs	267	1	0	0.596583	64	1573	7465	6865	477707	wgEncodeAwgTfbsSydhK562CjunIfng6hUniPk.narrowPeak	6595
src_HSC_BMvPB_-1	Myeloid	STAT1	Blood	Malignant	CML	K562	STAT1	ChIP K562 STAT1	encode_tfbs	267	1	0	0.267408	7	1910	1828	6922	483344	wgEncodeAwgTfbsSydhK562Stat1Ifna30UniPk.narrowPeak	1503
src_HSC_BMvPB_-1	Myeloid	HDAC8	Blood	Malignant	CML	K562	eGFP-HDAC8	ChIP K562 eGFP-HDAC8	encode_tfbs	267	1	0	0.284409	8	1853	1964	6921	483208	wgEncodeAwgTfbsUchicagoK562Ehdac8UniPk.narrowPeak	1718
src_HSC_BMvPB_-1	Myeloid	CJUN	Blood	Malignant	CML	K562	c-Jun	ChIP K562 c-Jun	encode_tfbs	267	1	0	0.547535	47	1580	5977	6882	479195	wgEncodeAwgTfbsSydhK562CjunIfna6hUniPk.narrowPeak	5218
src_HSC_BMvPB_-1	Myeloid	RPC155	Blood	Malignant	CML	K562	RPC155	ChIP K562 RPC155	encode_tfbs	267	1	0	0.123681	2	2206	1130	6927	484042	wgEncodeAwgTfbsSydhK562Rpc155UniPk.narrowPeak	1305
src_HSC_BMvPB_-1	Myeloid	BACH1	Blood	Malignant	CML	K562	Bach1_(sc-14700)	ChIP K562 Bach1_(sc-14700)	encode_tfbs	267	1	0	0.454797	26	1582	3985	6903	481187	wgEncodeAwgTfbsSydhK562Bach1sc14700IggrabUniPk.narrowPeak	3806
src_HSC_BMvPB_-1	Myeloid	STAT5A	Blood	Malignant	CML	K562	STAT5A_(SC-74442)	ChIP K562 STAT5A_(SC-74442)	encode_tfbs	267	1	0	0.636433	93	1585	10154	6836	475018	wgEncodeAwgTfbsHaibK562Stat5asc74442V0422111UniPk.narrowPeak	9809
src_HSC_BMvPB_-1	Myeloid	POL2(PHOSPHOS2)	Blood	Malignant	CML	K562	Pol2(phosphoS2)	ChIP K562 Pol2(phosphoS2)	encode_tfbs	267	1	0	0.151747	3	2158	1381	6926	483791	wgEncodeAwgTfbsSydhK562Pol2s2UniPk.narrowPeak	2220
src_HSC_BMvPB_-1	Myeloid	GATA2	Blood	Malignant	CML	K562	GATA2_(SC-267)	ChIP K562 GATA2_(SC-267)	encode_tfbs	267	1	0	0.695154	177	1616	17631	6752	467541	wgEncodeAwgTfbsHaibK562Gata2sc267Pcr1xUniPk.narrowPeak	19320
src_HSC_BMvPB_-1	Myeloid	TAL1	Blood	Malignant	CML	K562	TAL1_(SC-12984)	ChIP K562 TAL1_(SC-12984)	encode_tfbs	267	1	0	0.720445	223	1617	21406	6706	463766	wgEncodeAwgTfbsSydhK562Tal1sc12984IggmusUniPk.narrowPeak	26258
src_HSC_BMvPB_-1	Myeloid	STAT1	Blood	Malignant	CML	K562	STAT1	ChIP K562 STAT1	encode_tfbs	267	1	0	0.192748	5	2070	1811	6924	483361	wgEncodeAwgTfbsSydhK562Stat1Ifna6hUniPk.narrowPeak	1476
src_HSC_BMvPB_-1	Myeloid	TBLR1	Blood	Malignant	CML	K562	TBLR1_(NB600-270)	ChIP K562 TBLR1_(NB600-270)	encode_tfbs	267	1	0	0.589726	80	1621	9423	6849	475749	wgEncodeAwgTfbsSydhK562Tblr1nb600270IggrabUniPk.narrowPeak	8503
src_HSC_BMvPB_-1	Myeloid	ARID3A	Blood	Malignant	CML	K562	ARID3A_(sc-8821)	ChIP K562 ARID3A_(sc-8821)	encode_tfbs	267	1	0	0.621867	102	1623	11383	6827	473789	wgEncodeAwgTfbsSydhK562Arid3asc8821IggrabUniPk.narrowPeak	9023
src_HSC_BMvPB_-1	Myeloid	ATF3	Blood	Malignant	CML	K562	ATF3	ChIP K562 ATF3	encode_tfbs	267	1	0	0.105039	2	2247	1330	6927	483842	wgEncodeAwgTfbsSydhK562Atf3UniPk.narrowPeak	1233
src_HSC_BMvPB_-1	Myeloid	STAT2	Blood	Malignant	CML	K562	STAT2	ChIP K562 STAT2	encode_tfbs	267	1	0	0.248889	8	1954	2243	6921	482929	wgEncodeAwgTfbsSydhK562Stat2Ifna6hUniPk.narrowPeak	1923
src_HSC_BMvPB_-1	Myeloid	MEF2A	Blood	Malignant	CML	K562	MEF2A	ChIP K562 MEF2A	encode_tfbs	267	1	0	0.50401	45	1627	6212	6884	478960	wgEncodeAwgTfbsHaibK562Mef2aV0416101UniPk.narrowPeak	5630
src_HSC_BMvPB_-1	Myeloid	TFIIIC110	Blood	Malignant	CML	K562	TFIIIC-110	ChIP K562 TFIIIC-110	encode_tfbs	267	1	0	0.208656	6	2032	2007	6923	483165	wgEncodeAwgTfbsSydhK562Tf3c110UniPk.narrowPeak	1855
src_HSC_BMvPB_-1	Myeloid	MAFK	Blood	Malignant	CML	K562	MafK_(ab50322)	ChIP K562 MafK_(ab50322)	encode_tfbs	267	1	0	0.650947	134	1640	14266	6795	470906	wgEncodeAwgTfbsSydhK562Mafkab50322IggrabUniPk.narrowPeak	19314
src_HSC_BMvPB_-1	Myeloid	STAT1	Blood	Malignant	CML	K562	STAT1	ChIP K562 STAT1	encode_tfbs	267	1	0	0.279471	11	1865	2745	6918	482427	wgEncodeAwgTfbsSydhK562Stat1Ifng6hUniPk.narrowPeak	2332
src_HSC_BMvPB_-1	Myeloid	NFYA	Blood	Malignant	CML	K562	NF-YA	ChIP K562 NF-YA	encode_tfbs	267	1	0	0.360583	22	1688	4248	6907	480924	wgEncodeAwgTfbsSydhK562NfyaUniPk.narrowPeak	4284
src_HSC_BMvPB_-1	Myeloid	CJUN	Blood	Malignant	CML	K562	c-Jun	ChIP K562 c-Jun	encode_tfbs	267	1	0	0.545147	75	1692	9547	6854	475625	wgEncodeAwgTfbsSydhK562CjunIfng30UniPk.narrowPeak	8585
src_HSC_BMvPB_-1	Myeloid	COREST	Blood	Malignant	CML	K562	COREST_(ab24166)	ChIP K562 COREST_(ab24166)	encode_tfbs	267	1	0	0.487363	51	1694	7271	6878	477901	wgEncodeAwgTfbsSydhK562Corestab24166IggrabUniPk.narrowPeak	6371
src_HSC_BMvPB_-1	Myeloid	STAT2	Blood	Malignant	CML	K562	STAT2	ChIP K562 STAT2	encode_tfbs	267	1	0	0.307256	16	1777	3627	6913	481545	wgEncodeAwgTfbsSydhK562Stat2Ifna30UniPk.narrowPeak	3039
src_HSC_BMvPB_-1	Myeloid	MAFF	Blood	Malignant	CML	K562	MafF_(M8194)	ChIP K562 MafF_(M8194)	encode_tfbs	267	1	0	0.63859	154	1706	16676	6775	468496	wgEncodeAwgTfbsSydhK562MaffIggrabUniPk.narrowPeak	25072
src_HSC_BMvPB_-1	Myeloid	USF2	Blood	Malignant	CML	K562	USF2	ChIP K562 USF2	encode_tfbs	267	1	0	0.254358	12	1945	3287	6917	481885	wgEncodeAwgTfbsSydhK562Usf2IggrabUniPk.narrowPeak	3083
src_HSC_BMvPB_-1	Myeloid	TRIM28	Blood	Malignant	CML	K562	TRIM28_(SC-81411)	ChIP K562 TRIM28_(SC-81411)	encode_tfbs	267	1	0	0.551913	90	1728	11299	6839	473873	wgEncodeAwgTfbsHaibK562Trim28sc81411V0422111UniPk.narrowPeak	12133
src_HSC_BMvPB_-1	Myeloid	SETDB1	Blood	Malignant	CML	K562	SETDB1	ChIP K562 SETDB1	encode_tfbs	267	1	0	0.208629	9	2033	3006	6920	482166	wgEncodeAwgTfbsSydhK562Setdb1UcdUniPk.narrowPeak	3879
src_HSC_BMvPB_-1	Myeloid	FOS	Blood	Malignant	CML	K562	eGFP-FOS	ChIP K562 eGFP-FOS	encode_tfbs	267	1	0	0.539588	88	1746	11297	6841	473875	wgEncodeAwgTfbsUchicagoK562EfosUniPk.narrowPeak	10255
src_HSC_BMvPB_-1	Myeloid	ZNF263	Blood	Malignant	CML	K562	ZNF263	ChIP K562 ZNF263	encode_tfbs	267	1	0	0.203519	9	2049	3081	6920	482091	wgEncodeAwgTfbsSydhK562Znf263UcdUniPk.narrowPeak	3078
src_HSC_BMvPB_-1	Myeloid	ZBTB33	Blood	Malignant	CML	K562	ZBTB33	ChIP K562 ZBTB33	encode_tfbs	267	1	0	0.226736	11	1999	3379	6918	481793	wgEncodeAwgTfbsHaibK562Zbtb33Pcr1xUniPk.narrowPeak	3281
src_HSC_BMvPB_-1	Myeloid	JUNB	Blood	Malignant	CML	K562	eGFP-JunB	ChIP K562 eGFP-JunB	encode_tfbs	267	1	0	0.541263	105	1792	13411	6824	471761	wgEncodeAwgTfbsUchicagoK562EjunbUniPk.narrowPeak	12287
src_HSC_BMvPB_-1	Myeloid	FOSL1	Blood	Malignant	CML	K562	FOSL1_(SC-183)	ChIP K562 FOSL1_(SC-183)	encode_tfbs	267	1	0	0.506487	88	1803	12017	6841	473155	wgEncodeAwgTfbsHaibK562Fosl1sc183V0416101UniPk.narrowPeak	11174
src_HSC_BMvPB_-1	Myeloid	CJUN	Blood	Malignant	CML	K562	c-Jun	ChIP K562 c-Jun	encode_tfbs	267	1	0	0.457829	67	1816	10131	6862	475041	wgEncodeAwgTfbsSydhK562CjunIfna30UniPk.narrowPeak	8824
src_HSC_BMvPB_-1	Myeloid	SP2	Blood	Malignant	CML	K562	SP2_(SC-643)	ChIP K562 SP2_(SC-643)	encode_tfbs	267	1	0	0.176159	9	2104	3556	6920	481616	wgEncodeAwgTfbsHaibK562Sp2sc643V0416102UniPk.narrowPeak	3123
src_HSC_BMvPB_-1	Myeloid	NR2F2	Blood	Malignant	CML	K562	NR2F2_(SC-271940)	ChIP K562 NR2F2_(SC-271940)	encode_tfbs	267	1	0	0.554996	135	1829	16770	6794	468402	wgEncodeAwgTfbsHaibK562Nr2f2sc271940V0422111UniPk.narrowPeak	16672
src_HSC_BMvPB_-1	Myeloid	SIX5	Blood	Malignant	CML	K562	SIX5	ChIP K562 SIX5	encode_tfbs	267	1	0	0.212521	13	2022	4254	6916	480918	wgEncodeAwgTfbsHaibK562Six5Pcr1xUniPk.narrowPeak	4192
src_HSC_BMvPB_-1	Myeloid	ZNF143	Blood	Malignant	CML	K562	Znf143_(16618-1-AP)	ChIP K562 Znf143_(16618-1-AP)	encode_tfbs	267	1	0	0.699902	436	1837	42474	6493	442698	wgEncodeAwgTfbsSydhK562Znf143IggrabUniPk.narrowPeak	29064
src_HSC_BMvPB_-1	Myeloid	TBLR1	Blood	Malignant	CML	K562	TBLR1_(ab24550)	ChIP K562 TBLR1_(ab24550)	encode_tfbs	267	1	0	0.28978	24	1841	5750	6905	479422	wgEncodeAwgTfbsSydhK562Tblr1ab24550IggrabUniPk.narrowPeak	5082
src_HSC_BMvPB_-1	Myeloid	HDAC2	Blood	Malignant	CML	K562	HDAC2_(SC-6296)	ChIP K562 HDAC2_(SC-6296)	encode_tfbs	267	1	0	0.36041	39	1843	7502	6890	477670	wgEncodeAwgTfbsHaibK562Hdac2sc6296V0416102UniPk.narrowPeak	6669
src_HSC_BMvPB_-1	Myeloid	NFYB	Blood	Malignant	CML	K562	NF-YB	ChIP K562 NF-YB	encode_tfbs	267	1	0	0.362152	40	1848	7656	6889	477516	wgEncodeAwgTfbsSydhK562NfybUniPk.narrowPeak	10092
src_HSC_BMvPB_-1	Myeloid	TAF7	Blood	Malignant	CML	K562	TAF7_(SC-101167)	ChIP K562 TAF7_(SC-101167)	encode_tfbs	267	1	0	0.138502	7	2181	3517	6922	481655	wgEncodeAwgTfbsHaibK562Taf7sc101167V0416101UniPk.narrowPeak	3420
src_HSC_BMvPB_-1	Myeloid	SRF	Blood	Malignant	CML	K562	SRF	ChIP K562 SRF	encode_tfbs	267	1	0	0.245393	18	1961	5096	6911	480076	wgEncodeAwgTfbsHaibK562SrfV0416101UniPk.narrowPeak	4713
src_HSC_BMvPB_-1	Myeloid	CTCFL	Blood	Malignant	CML	K562	CTCFL_(SC-98982)	ChIP K562 CTCFL_(SC-98982)	encode_tfbs	267	1	0	0.557259	153	1859	18893	6776	466279	wgEncodeAwgTfbsHaibK562Ctcflsc98982V0416101UniPk.narrowPeak	11531
src_HSC_BMvPB_-1	Myeloid	CEBPB	Blood	Malignant	CML	K562	CEBPB	ChIP K562 CEBPB	encode_tfbs	267	1	0	0.627231	260	1864	28391	6669	456781	wgEncodeAwgTfbsSydhK562CebpbIggrabUniPk.narrowPeak	38706
src_HSC_BMvPB_-1	Myeloid	PU.1	Blood	Malignant	CML	K562	PU.1	ChIP K562 PU.1	encode_tfbs	267	1	0	0.593654	205	1867	23699	6724	461473	wgEncodeAwgTfbsHaibK562Pu1Pcr1xUniPk.narrowPeak	28670
src_HSC_BMvPB_-1	Myeloid	IRF1	Blood	Malignant	CML	K562	IRF1	ChIP K562 IRF1	encode_tfbs	267	1	0	0.373501	47	1874	8712	6882	476460	wgEncodeAwgTfbsSydhK562Irf1Ifna6hUniPk.narrowPeak	8351
src_HSC_BMvPB_-1	Myeloid	CJUN	Blood	Malignant	CML	K562	c-Jun	ChIP K562 c-Jun	encode_tfbs	267	1	0	0.42632	67	1875	10863	6862	474309	wgEncodeAwgTfbsSydhK562CjunUniPk.narrowPeak	9848
src_HSC_BMvPB_-1	Myeloid	CFOS	Blood	Malignant	CML	K562	c-Fos	ChIP K562 c-Fos	encode_tfbs	267	1	0	0.354555	42	1875	8204	6887	476968	wgEncodeAwgTfbsSydhK562CfosUniPk.narrowPeak	7642
src_HSC_BMvPB_-1	Myeloid	CEBPB	Blood	Malignant	CML	K562	CEBPB_(SC-150)	ChIP K562 CEBPB_(SC-150)	encode_tfbs	267	1	0	0.558984	168	1879	20649	6761	464523	wgEncodeAwgTfbsHaibK562Cebpbsc150V0422111UniPk.narrowPeak	22236
src_HSC_BMvPB_-1	Myeloid	ATF1	Blood	Malignant	CML	K562	ATF1_(06-325)	ChIP K562 ATF1_(06-325)	encode_tfbs	267	1	0	0.497096	109	1879	15113	6820	470059	wgEncodeAwgTfbsSydhK562Atf106325UniPk.narrowPeak	14860
src_HSC_BMvPB_-1	Myeloid	YY1	Blood	Malignant	CML	K562	YY1	ChIP K562 YY1	encode_tfbs	267	1	0	0.226602	17	2000	5210	6912	479962	wgEncodeAwgTfbsSydhK562Yy1UcdUniPk.narrowPeak	4947
src_HSC_BMvPB_-1	Myeloid	JUND	Blood	Malignant	CML	K562	eGFP-JunD	ChIP K562 eGFP-JunD	encode_tfbs	267	1	0	0.595701	231	1890	26551	6698	458621	wgEncodeAwgTfbsUchicagoK562EjundUniPk.narrowPeak	26670
src_HSC_BMvPB_-1	Myeloid	TEAD4	Blood	Malignant	CML	K562	TEAD4_(SC-101184)	ChIP K562 TEAD4_(SC-101184)	encode_tfbs	267	1	0	0.574977	242	1890	28728	6687	456444	wgEncodeAwgTfbsHaibK562Tead4sc101184V0422111UniPk.narrowPeak	31023
src_HSC_BMvPB_-1	Myeloid	JUND	Blood	Malignant	CML	K562	JunD	ChIP K562 JunD	encode_tfbs	267	1	0	0.561648	336	1890	40362	6593	444810	wgEncodeAwgTfbsSydhK562JundIggrabUniPk.narrowPeak	40041
src_HSC_BMvPB_-1	Myeloid	COREST	Blood	Malignant	CML	K562	COREST_(sc-30189)	ChIP K562 COREST_(sc-30189)	encode_tfbs	267	1	0	0.535734	284	1890	35847	6645	449325	wgEncodeAwgTfbsSydhK562Corestsc30189IggrabUniPk.narrowPeak	35733
src_HSC_BMvPB_-1	Myeloid	P300	Blood	Malignant	CML	K562	p300	ChIP K562 p300	encode_tfbs	267	1	0	0.561601	200	1890	24386	6729	460786	wgEncodeAwgTfbsSydhK562P300IggrabUniPk.narrowPeak	25873
src_HSC_BMvPB_-1	Myeloid	USF1	Blood	Malignant	CML	K562	USF-1	ChIP K562 USF-1	encode_tfbs	267	1	0	0.501777	121	1890	16597	6808	468575	wgEncodeAwgTfbsHaibK562Usf1V0416101UniPk.narrowPeak	18516
src_HSC_BMvPB_-1	Myeloid	MAZ	Blood	Malignant	CML	K562	MAZ_(ab85725)	ChIP K562 MAZ_(ab85725)	encode_tfbs	267	1	0	0.422059	238	1890	37711	6691	447461	wgEncodeAwgTfbsSydhK562Mazab85725IggrabUniPk.narrowPeak	33307
src_HSC_BMvPB_-1	Myeloid	CBX3	Blood	Malignant	CML	K562	CBX3_(SC-101004)	ChIP K562 CBX3_(SC-101004)	encode_tfbs	267	1	0	0.443422	120	1890	18546	6809	466626	wgEncodeAwgTfbsHaibK562Cbx3sc101004V0422111UniPk.narrowPeak	20717
src_HSC_BMvPB_-1	Myeloid	BHLHE40	Blood	Malignant	CML	K562	BHLHE40_(NB100-1800)	ChIP K562 BHLHE40_(NB100-1800)	encode_tfbs	267	1	0	0.41849	141	1890	22943	6788	462229	wgEncodeAwgTfbsSydhK562Bhlhe40nb100IggrabUniPk.narrowPeak	22490
src_HSC_BMvPB_-1	Myeloid	CMYC	Blood	Malignant	CML	K562	c-Myc	ChIP K562 c-Myc	encode_tfbs	267	1	0	0.391174	185	1890	31794	6744	453378	wgEncodeAwgTfbsSydhK562CmycIfng30UniPk.narrowPeak	31083
src_HSC_BMvPB_-1	Myeloid	MAX	Blood	Malignant	CML	K562	Max	ChIP K562 Max	encode_tfbs	267	1	0	0.373866	220	1890	39123	6709	446049	wgEncodeAwgTfbsHaibK562MaxV0416102UniPk.narrowPeak	46154
src_HSC_BMvPB_-1	Myeloid	ATF3	Blood	Malignant	CML	K562	ATF3	ChIP K562 ATF3	encode_tfbs	267	1	0	0.416536	106	1890	17445	6823	467727	wgEncodeAwgTfbsHaibK562Atf3V0416101UniPk.narrowPeak	16006
src_HSC_BMvPB_-1	Myeloid	NRSF	Blood	Malignant	CML	K562	NRSF	ChIP K562 NRSF	encode_tfbs	267	1	0	0.418165	86	1890	14156	6843	471016	wgEncodeAwgTfbsHaibK562NrsfV0416102UniPk.narrowPeak	15847
src_HSC_BMvPB_-1	Myeloid	PML	Blood	Malignant	CML	K562	PML_(SC-71910)	ChIP K562 PML_(SC-71910)	encode_tfbs	267	1	0	0.390509	84	1890	14782	6845	470390	wgEncodeAwgTfbsHaibK562Pmlsc71910V0422111UniPk.narrowPeak	15892
src_HSC_BMvPB_-1	Myeloid	MAX	Blood	Malignant	CML	K562	Max	ChIP K562 Max	encode_tfbs	267	1	0	0.322299	145	1890	30174	6784	454998	wgEncodeAwgTfbsSydhK562MaxIggrabUniPk.narrowPeak	31425
src_HSC_BMvPB_-1	Myeloid	YY1	Blood	Malignant	CML	K562	YY1	ChIP K562 YY1	encode_tfbs	267	1	0	0.332919	108	1890	22027	6821	463145	wgEncodeAwgTfbsHaibK562Yy1V0416102UniPk.narrowPeak	24050
src_HSC_BMvPB_-1	Myeloid	ELF1	Blood	Malignant	CML	K562	ELF1_(SC-631)	ChIP K562 ELF1_(SC-631)	encode_tfbs	267	1	0	0.305511	119	1890	26249	6810	458923	wgEncodeAwgTfbsHaibK562Elf1sc631V0416102UniPk.narrowPeak	27767
src_HSC_BMvPB_-1	Myeloid	POL24H8	Blood	Malignant	CML	K562	Pol2-4H8	ChIP K562 Pol2-4H8	encode_tfbs	267	1	0	0.322644	91	1890	19219	6838	465953	wgEncodeAwgTfbsHaibK562Pol24h8V0416101UniPk.narrowPeak	23349
src_HSC_BMvPB_-1	Myeloid	CMYC	Blood	Malignant	CML	K562	c-Myc	ChIP K562 c-Myc	encode_tfbs	267	1	0	0.308579	112	1890	24526	6817	460646	wgEncodeAwgTfbsSydhK562CmycIggrabUniPk.narrowPeak	24147
src_HSC_BMvPB_-1	Myeloid	CMYC	Blood	Malignant	CML	K562	c-Myc	ChIP K562 c-Myc	encode_tfbs	267	1	0	0.316754	91	1890	19562	6838	465610	wgEncodeAwgTfbsSydhK562CmycIfng6hUniPk.narrowPeak	19287
src_HSC_BMvPB_-1	Myeloid	GABP	Blood	Malignant	CML	K562	GABP	ChIP K562 GABP	encode_tfbs	267	1	0	0.309669	67	1890	14830	6862	470342	wgEncodeAwgTfbsHaibK562GabpV0416101UniPk.narrowPeak	14380
src_HSC_BMvPB_-1	Myeloid	EGR1	Blood	Malignant	CML	K562	Egr-1	ChIP K562 Egr-1	encode_tfbs	267	1	0	0.242731	108	1967	29710	6821	455462	wgEncodeAwgTfbsHaibK562Egr1V0416101UniPk.narrowPeak	36982
src_HSC_BMvPB_-1	Myeloid	CCNT2	Blood	Malignant	CML	K562	CCNT2	ChIP K562 CCNT2	encode_tfbs	267	1	0	0.266838	72	1912	18369	6857	466803	wgEncodeAwgTfbsSydhK562Ccnt2UniPk.narrowPeak	20054
src_HSC_BMvPB_-1	Myeloid	POL2	Blood	Malignant	CML	K562	Pol2	ChIP K562 Pol2	encode_tfbs	267	1	0	0.285869	42	1890	10134	6887	475038	wgEncodeAwgTfbsSydhK562Pol2IggmusUniPk.narrowPeak	9972
src_HSC_BMvPB_-1	Myeloid	POL2(B)	Blood	Malignant	CML	K562	Pol2(b)	ChIP K562 Pol2(b)	encode_tfbs	267	1	0	0.271903	40	1890	10144	6889	475028	wgEncodeAwgTfbsBroadK562Pol2bUniPk.narrowPeak	11420
src_HSC_BMvPB_-1	Myeloid	IRF1	Blood	Malignant	CML	K562	IRF1	ChIP K562 IRF1	encode_tfbs	267	1	0	0.270088	41	1899	10462	6888	474710	wgEncodeAwgTfbsSydhK562Irf1Ifng30UniPk.narrowPeak	10319
src_HSC_BMvPB_-1	Myeloid	E2F6	Blood	Malignant	CML	K562	E2F6	ChIP K562 E2F6	encode_tfbs	267	1	0	0.182357	58	2088	21465	6871	463707	wgEncodeAwgTfbsHaibK562E2f6V0416102UniPk.narrowPeak	24560
src_HSC_BMvPB_-1	Myeloid	ZBTB7A	Blood	Malignant	CML	K562	ZBTB7A_(SC-34508)	ChIP K562 ZBTB7A_(SC-34508)	encode_tfbs	267	1	0	0.189507	57	2078	20345	6872	464827	wgEncodeAwgTfbsHaibK562Zbtb7asc34508V0416101UniPk.narrowPeak	21698
src_HSC_BMvPB_-1	Myeloid	IRF1	Blood	Malignant	CML	K562	IRF1	ChIP K562 IRF1	encode_tfbs	267	1	0	0.214736	41	2019	13086	6888	472086	wgEncodeAwgTfbsSydhK562Irf1Ifng6hUniPk.narrowPeak	12572
src_HSC_BMvPB_-1	Myeloid	CMYC	Blood	Malignant	CML	K562	c-Myc	ChIP K562 c-Myc	encode_tfbs	267	1	0	0.248352	31	1956	8623	6898	476549	wgEncodeAwgTfbsSydhK562CmycIfna30UniPk.narrowPeak	7746
src_HSC_BMvPB_-1	Myeloid	CMYC	Blood	Malignant	CML	K562	c-Myc	ChIP K562 c-Myc	encode_tfbs	267	1	0	0.216189	36	2016	11444	6893	473728	wgEncodeAwgTfbsSydhK562CmycIfna6hUniPk.narrowPeak	10581
src_HSC_BMvPB_-1	Myeloid	POL2	Blood	Malignant	CML	K562	Pol2	ChIP K562 Pol2	encode_tfbs	267	1	0	0.173819	47	2113	18342	6882	466830	wgEncodeAwgTfbsHaibK562Pol2V0416101UniPk.narrowPeak	24980
src_HSC_BMvPB_-1	Myeloid	E2F6	Blood	Malignant	CML	K562	E2F6	ChIP K562 E2F6	encode_tfbs	267	1	0	0.179147	41	2098	15602	6888	469570	wgEncodeAwgTfbsSydhK562E2f6UcdUniPk.narrowPeak	16306
src_HSC_BMvPB_-1	Myeloid	HMGN3	Blood	Malignant	CML	K562	HMGN3	ChIP K562 HMGN3	encode_tfbs	267	1	0	0.162496	34	2142	14288	6895	470884	wgEncodeAwgTfbsSydhK562Hmgn3UniPk.narrowPeak	14584
src_HSC_BMvPB_-1	Myeloid	SP1	Blood	Malignant	CML	K562	SP1	ChIP K562 SP1	encode_tfbs	267	1	0	0.202584	23	2051	7846	6906	477326	wgEncodeAwgTfbsHaibK562Sp1Pcr1xUniPk.narrowPeak	7203
src_HSC_BMvPB_-1	Myeloid	CHD2	Blood	Malignant	CML	K562	CHD2_(AB68301)	ChIP K562 CHD2_(AB68301)	encode_tfbs	267	1	0	0.207585	23	2035	7660	6906	477512	wgEncodeAwgTfbsSydhK562Chd2ab68301IggrabUniPk.narrowPeak	7794
src_HSC_BMvPB_-1	Myeloid	TBP	Blood	Malignant	CML	K562	TBP	ChIP K562 TBP	encode_tfbs	267	1	0	0.146826	34	2164	15763	6895	469409	wgEncodeAwgTfbsSydhK562TbpIggmusUniPk.narrowPeak	17550
src_HSC_BMvPB_-1	Myeloid	CMYC	Blood	Malignant	CML	K562	c-Myc	ChIP K562 c-Myc	encode_tfbs	267	1	0	0.164904	28	2134	11649	6901	473523	wgEncodeAwgTfbsUtaK562CmycUniPk.narrowPeak	11737
src_HSC_BMvPB_-1	Myeloid	YY1	Blood	Malignant	CML	K562	YY1_(SC-281)	ChIP K562 YY1_(SC-281)	encode_tfbs	267	1	0	0.139746	29	2177	14163	6900	471009	wgEncodeAwgTfbsHaibK562Yy1V0416101UniPk.narrowPeak	12674
src_HSC_BMvPB_-1	Myeloid	RBBP5	Blood	Malignant	CML	K562	RBBP5_(A300-109A)	ChIP K562 RBBP5_(A300-109A)	encode_tfbs	267	1	0	0.142385	25	2172	12035	6904	473137	wgEncodeAwgTfbsBroadK562Rbbp5a300109aUniPk.narrowPeak	14256
src_HSC_BMvPB_-1	Myeloid	POL2	Blood	Malignant	CML	K562	Pol2	ChIP K562 Pol2	encode_tfbs	267	1	0	0.127516	28	2197	14958	6901	470214	wgEncodeAwgTfbsUtaK562Pol2UniPk.narrowPeak	19247
src_HSC_BMvPB_-1	Myeloid	UBTF	Blood	Malignant	CML	K562	UBTF_(SAB1404509)	ChIP K562 UBTF_(SAB1404509)	encode_tfbs	267	1	0	0.129209	25	2192	13229	6904	471943	wgEncodeAwgTfbsSydhK562Ubtfsab1404509IggmusUniPk.narrowPeak	13688
src_HSC_BMvPB_-1	Myeloid	BCLAF1	Blood	Malignant	CML	K562	BCLAF1_(SC-101388)	ChIP K562 BCLAF1_(SC-101388)	encode_tfbs	267	1	0	0.198132	14	2064	4908	6915	480264	wgEncodeAwgTfbsHaibK562Bclaf101388Pcr1xUniPk.narrowPeak	4440
src_HSC_BMvPB_-1	Myeloid	CMYC	Blood	Malignant	CML	K562	c-Myc	ChIP K562 c-Myc	encode_tfbs	267	1	0	0.175711	15	2106	5918	6914	479254	wgEncodeAwgTfbsSydhK562CmycUniPk.narrowPeak	5023
src_HSC_BMvPB_-1	Myeloid	HDAC2	Blood	Malignant	CML	K562	HDAC2_(A300-705A)	ChIP K562 HDAC2_(A300-705A)	encode_tfbs	267	1	0	0.175074	14	2109	5547	6915	479625	wgEncodeAwgTfbsBroadK562Hdac2a300705aUniPk.narrowPeak	5245
src_HSC_BMvPB_-1	Myeloid	MXI1	Blood	Malignant	CML	K562	Mxi1_(AF4185)	ChIP K562 Mxi1_(AF4185)	encode_tfbs	267	1	0	0.153968	16	2153	7186	6913	477986	wgEncodeAwgTfbsSydhK562Mxi1af4185IggrabUniPk.narrowPeak	6709
src_HSC_BMvPB_-1	Myeloid	POL2	Blood	Malignant	CML	K562	Pol2	ChIP K562 Pol2	encode_tfbs	267	1	0	0.101997	22	2254	14695	6907	470477	wgEncodeAwgTfbsSydhK562Pol2UniPk.narrowPeak	18069
src_HSC_BMvPB_-1	Myeloid	HDAC1	Blood	Malignant	CML	K562	HDAC1_(SC-6298)	ChIP K562 HDAC1_(SC-6298)	encode_tfbs	267	1	0	0.101972	16	2255	10769	6913	474403	wgEncodeAwgTfbsBroadK562Hdac1sc6298UniPk.narrowPeak	11832
src_HSC_BMvPB_-1	Myeloid	POL2	Blood	Malignant	CML	K562	Pol2	ChIP K562 Pol2	encode_tfbs	267	1	0	0.0920938	18	2279	13346	6911	471826	wgEncodeAwgTfbsSydhK562Pol2Ifng30UniPk.narrowPeak	16551
src_HSC_BMvPB_-1	Myeloid	POL2(PHOSPHOS2)	Blood	Malignant	CML	K562	Pol2(phosphoS2)	ChIP K562 Pol2(phosphoS2)	encode_tfbs	267	1	0	0.166349	11	2129	4594	6918	480578	wgEncodeAwgTfbsSydhK562Pol2s2IggrabUniPk.narrowPeak	5395
src_HSC_BMvPB_-1	Myeloid	POL2	Blood	Malignant	CML	K562	Pol2	ChIP K562 Pol2	encode_tfbs	267	1	0	0.0947359	16	2275	11572	6913	473600	wgEncodeAwgTfbsSydhK562Pol2Ifna30UniPk.narrowPeak	13840
src_HSC_BMvPB_-1	Myeloid	POL2	Blood	Malignant	CML	K562	Pol2	ChIP K562 Pol2	encode_tfbs	267	1	0	0.0964774	16	2268	11368	6913	473804	wgEncodeAwgTfbsSydhK562Pol2Ifna6hUniPk.narrowPeak	13578
src_HSC_BMvPB_-1	Myeloid	ETS1	Blood	Malignant	CML	K562	ETS1	ChIP K562 ETS1	encode_tfbs	267	1	0	0.0944096	15	2277	10900	6914	474272	wgEncodeAwgTfbsHaibK562Ets1V0416101UniPk.narrowPeak	10718
src_HSC_BMvPB_-1	Myeloid	TAF1	Blood	Malignant	CML	K562	TAF1	ChIP K562 TAF1	encode_tfbs	267	1	0	0.0839497	16	2294	13019	6913	472153	wgEncodeAwgTfbsHaibK562Taf1V0416101UniPk.narrowPeak	15240
src_HSC_BMvPB_-1	Myeloid	POL2	Blood	Malignant	CML	K562	Pol2	ChIP K562 Pol2	encode_tfbs	267	1	0	0.0617871	12	2327	13252	6917	471920	wgEncodeAwgTfbsSydhK562Pol2Ifng6hUniPk.narrowPeak	16513
src_HSC_BMvPB_-1	Myeloid	PHF8	Blood	Malignant	CML	K562	PHF8_(A301-772A)	ChIP K562 PHF8_(A301-772A)	encode_tfbs	267	1	0	0.0471793	11	2363	15820	6918	469352	wgEncodeAwgTfbsBroadK562Phf8a301772aUniPk.narrowPeak	22296
src_HSC_BMvPB_-1	Myeloid	SIN3AK20	Blood	Malignant	CML	K562	Sin3Ak-20	ChIP K562 Sin3Ak-20	encode_tfbs	267	1	0	0.0491626	8	2356	11146	6921	474026	wgEncodeAwgTfbsHaibK562Sin3ak20V0416101UniPk.narrowPeak	12696
src_HSC_BMvPB_-1	Myeloid	NRF1	Blood	Malignant	CML	K562	Nrf1	ChIP K562 Nrf1	encode_tfbs	267	1	0	0.091797	6	2281	4538	6923	480634	wgEncodeAwgTfbsSydhK562Nrf1IggrabUniPk.narrowPeak	4211
src_HSC_BMvPB_-1	Myeloid	PLU1	Blood	Malignant	CML	K562	PLU1	ChIP K562 PLU1	encode_tfbs	267	1	0	0.0327553	6	2389	12507	6923	472665	wgEncodeAwgTfbsBroadK562Plu1UniPk.narrowPeak	15515
src_HSC_BMvPB_-1	Myeloid	CHD1	Blood	Malignant	CML	K562	CHD1_(A301-218A)	ChIP K562 CHD1_(A301-218A)	encode_tfbs	267	1	0	0.0465039	5	2365	7419	6924	477753	wgEncodeAwgTfbsBroadK562Chd1a301218aUniPk.narrowPeak	9350
src_HSC_BMvPB_-1	Myeloid	UBF	Blood	Malignant	CML	K562	UBF_(sc-13125)	ChIP K562 UBF_(sc-13125)	encode_tfbs	267	1	0	0.0446318	4	2371	6199	6925	478973	wgEncodeAwgTfbsSydhK562Ubfsc13125IggmusUniPk.narrowPeak	6000
src_HSC_BMvPB_-1	Myeloid	SAP30	Blood	Malignant	CML	K562	SAP30_(39731)	ChIP K562 SAP30_(39731)	encode_tfbs	267	1	0	0.0322389	4	2390	8540	6925	476632	wgEncodeAwgTfbsBroadK562Sap3039731UniPk.narrowPeak	9751
src_HSC_BMvPB_-1	Myeloid	E2F4	Blood	Malignant	CML	K562	E2F4	ChIP K562 E2F4	encode_tfbs	267	1	0	0.0307531	4	2392	8945	6925	476227	wgEncodeAwgTfbsSydhK562E2f4UcdUniPk.narrowPeak	8180
src_HSC_BMvPB_-1	Myeloid	THAP1	Blood	Malignant	CML	K562	THAP1_(SC-98174)	ChIP K562 THAP1_(SC-98174)	encode_tfbs	267	1	0	0.0531786	3	2345	3920	6926	481252	wgEncodeAwgTfbsHaibK562Thap1sc98174V0416101UniPk.narrowPeak	3502
src_HSC_BMvPB_-1	Myeloid	GTF2F1	Blood	Malignant	CML	K562	GTF2F1_(AB28179)	ChIP K562 GTF2F1_(AB28179)	encode_tfbs	267	1	0	0.0536338	3	2342	3887	6926	481285	wgEncodeAwgTfbsSydhK562Gtf2f1ab28179IggrabUniPk.narrowPeak	3619
src_HSC_BMvPB_-1	Myeloid	GTF2B	Blood	Malignant	CML	K562	GTF2B	ChIP K562 GTF2B	encode_tfbs	267	1	0	0.0454905	2	2367	3060	6927	482112	wgEncodeAwgTfbsSydhK562Gtf2bUniPk.narrowPeak	2927
src_HSC_BMvPB_-1	Myeloid	ELK1	Blood	Malignant	CML	K562	ELK1_(1277-1)	ChIP K562 ELK1_(1277-1)	encode_tfbs	267	1	0	0.0204531	1	2409	3400	6928	481772	wgEncodeAwgTfbsSydhK562Elk112771IggrabUniPk.narrowPeak	2960
src_HSC_BMvPB_-1	Myeloid	BRF1	Blood	Malignant	CML	K562	BRF1	ChIP K562 BRF1	encode_tfbs	267	1	0	0	0	2424	200	6929	484972	wgEncodeAwgTfbsSydhK562Brf1UniPk.narrowPeak	219
src_HSC_BMvPB_-1	Myeloid	NELFE	Blood	Malignant	CML	K562	NELFe	ChIP K562 NELFe	encode_tfbs	267	1	0	0	0	2424	507	6929	484665	wgEncodeAwgTfbsSydhK562NelfeUniPk.narrowPeak	457
src_HSC_BMvPB_-1	Myeloid	POL3	Blood	Malignant	CML	K562	Pol3	ChIP K562 Pol3	encode_tfbs	267	1	0	0	0	2424	205	6929	484967	wgEncodeAwgTfbsSydhK562Pol3UniPk.narrowPeak	205
src_HSC_BMvPB_-1	Myeloid	ZNF274	Blood	Malignant	CML	K562	ZNF274	ChIP K562 ZNF274	encode_tfbs	267	1	0	0	0	2424	25	6929	485147	wgEncodeAwgTfbsSydhK562Znf274UcdUniPk.narrowPeak	305
src_HSC_BMvPB_-1	Lymphoid	TAL1	Blood	Malignant	T lymphocyte	Leukaemia cell	TAL1	T-cell acute lymphoblastic leukaemia (T-ALL) cell line.	codex	172	1	0	0.447501	7	1377	1094	6922	484078	GSM614003_TAL1.bed	1077
src_HSC_BMvPB_-1	Myeloid	GATA1	Blood	Malignant	AML	Leukaemia cell	GATA1	Adult chronic myeloid leukaemia (at blast crisis) cell line carrying t(9;22) tra	codex	267	1	0	0.680368	71	1452	7272	6858	477900	GSM610335_GATA1.bed	7134
src_HSC_BMvPB_-1	Myeloid	AFF1	Blood	Malignant	AML	Leukaemia cell	AFF1	Adult acute B cell precursor lymphoblastic leukaemia cell line carrying t(4;11)	codex	267	1	0	0.415358	21	1591	3525	6908	481647	GSM941544_AF4.bed	5218
src_HSC_BMvPB_-1	Myeloid	EP300	Blood	Malignant	AML	Leukaemia cell	EP300	Acute myeloid leukaemia (AML) M2-subtype cell line from the bone marrow of a 22-	codex	267	1	0	0.457683	40	1677	6078	6889	479094	GSM835863_EP300.bed	5115
src_HSC_BMvPB_-1	Myeloid	RUNX1	Blood	Malignant	AML	Leukaemia cell	RUNX1	Adult chronic myeloid leukaemia (at blast crisis) cell line carrying t(9;22) tra	codex	267	1	0	0.445285	39	1697	6090	6890	479082	GSM610332_RUNX1.bed	5427
src_HSC_BMvPB_-1	Myeloid	RUNX1	Blood	Malignant	AML	Leukaemia cell	RUNX1	Infantile acute megakaryoblastic leukaemia (AML M7) cell line with Trisomy 21.	codex	267	1	0	0.367206	37	1814	6991	6892	478181	GSM610330_RUNX1.bed	6854
src_HSC_BMvPB_-1	Myeloid	LMO2	Blood	Malignant	AML	Leukaemia cell	LMO2	Juvenile acute myeloid leukaemia cell line carrying t(8;21) translocation RUNX1-	codex	267	1	0	0.341177	39	1879	7918	6890	477254	GSM1082311_LMO2.bed	7915
src_HSC_BMvPB_-1	Myeloid	MYH11	Blood	Malignant	AML	Leukaemia cell	MYH11	U937 (histiocytic lymphoma) cell line conditionally expressing CBFbeta-MYH11 tra	codex	267	1	0	0.567947	257	1890	30814	6672	454358	GSM1122323_MYH11.bed	29420
src_HSC_BMvPB_-1	Myeloid	FOSB	Blood	Malignant	AML	Leukaemia cell	FOSB	Adult chronic myeloid leukaemia (at blast crisis) cell line carrying t(9;22) tra	codex	267	1	0	0.512608	174	1890	23213	6755	461959	GSM610337_FOSB.bed	23879
src_HSC_BMvPB_-1	Myeloid	RUNX1	Blood	Malignant	AML	Leukaemia cell	RUNX1	Adult chronic myeloid leukaemia (at blast crisis) cell line carrying t(9;22) tra	codex	267	1	0	0.438559	108	1890	16906	6821	468266	GSM610334_RUNX1.bed	15977
src_HSC_BMvPB_-1	Myeloid	TCF3	Blood	Malignant	AML	Leukaemia cell	TCF3	Juvenile acute myeloid leukaemia cell line carrying t(8;21) translocation RUNX1-	codex	267	1	0	0.37246	214	1890	38241	6715	446931	GSM1082309_E2A_TCF3.bed	43236
src_HSC_BMvPB_-1	Myeloid	EP300	Blood	Malignant	AML	Leukaemia cell	EP300	Acute myelomonocytic leukaemia cell line carrying inv(16) translocation (CBFbeta	codex	267	1	0	0.35619	175	1890	32900	6754	452272	GSM1122317_EP300.bed	33872
src_HSC_BMvPB_-1	Myeloid	FOS	Blood	Malignant	AML	Leukaemia cell	FOS	Adult chronic myeloid leukaemia (at blast crisis) cell line carrying t(9;22) tra	codex	267	1	0	0.392564	65	1890	11428	6864	473744	GSM610336_FOS.bed	11105
src_HSC_BMvPB_-1	Myeloid	EP300	Blood	Malignant	AML	Leukaemia cell	EP300	Acute promyelocytic leukaemia (APL) M3-subtype cell line from the bone marrow of	codex	267	1	0	0.326481	47	1890	9941	6882	475231	GSM749524_EP300.bed	8949
src_HSC_BMvPB_-1	Myeloid	TCF12	Blood	Malignant	AML	Leukaemia cell	TCF12	Juvenile acute myeloid leukaemia cell line carrying t(8;21) translocation RUNX1-	codex	267	1	0	0.210242	63	2027	20289	6866	464883	GSM1082308_HEB_TCF12.bed	18852
src_HSC_BMvPB_-1	Myeloid	HDAC1	Blood	Malignant	AML	Leukaemia cell	HDAC1	Acute myelomonocytic leukaemia cell line carrying inv(16) translocation (CBFbeta	codex	267	1	0	0.207051	67	2038	21849	6862	463323	GSM1122318_HDAC1.bed	20766
src_HSC_BMvPB_-1	Myeloid	CBFB	Blood	Malignant	AML	Leukaemia cell	CBFB	U937 (histiocytic lymphoma) cell line conditionally expressing CBFbeta-MYH11 tra	codex	267	1	0	0.26372	44	1921	11479	6885	473693	GSM1122321_CBFB.bed	9617
src_HSC_BMvPB_-1	Myeloid	RUNX1T1	Blood	Malignant	AML	Leukaemia cell	RUNX1T1	Juvenile acute myeloid leukaemia cell line carrying t(8;21) translocation RUNX1-	codex	267	1	0	0.155811	40	2150	17430	6889	467742	GSM1082306_AML1_ETO_or_RUNX1T1.bed	16929
src_HSC_BMvPB_-1	Myeloid	TCF12	Blood	Malignant	AML	Leukaemia cell	TCF12	Acute myelomonocytic leukaemia cell line carrying inv(16) translocation (CBFbeta	codex	267	1	0	0.143089	40	2170	18919	6889	466253	GSM1122309_HEB.bed	17255
src_HSC_BMvPB_-1	Myeloid	ERG	Blood	Malignant	AML	Leukaemia cell	ERG	Acute myelomonocytic leukaemia cell line carrying inv(16) translocation (CBFbeta	codex	267	1	0	0.11598	46	2221	26434	6883	458738	GSM1122314_ERG.bed	25062
src_HSC_BMvPB_-1	Myeloid	RUNX1	Blood	Malignant	AML	Leukaemia cell	RUNX1	Acute myelomonocytic leukaemia cell line carrying inv(16) translocation (CBFbeta	codex	267	1	0	0.115744	33	2222	19259	6896	465913	GSM1122306_RUNX1.bed	17294
src_HSC_BMvPB_-1	Myeloid	CBFB	Blood	Malignant	AML	Leukaemia cell	CBFB	U937 (histiocytic lymphoma) cell line conditionally expressing CBFbeta-MYH11 tra	codex	267	1	0	0.0589366	16	2335	18336	6913	466836	GSM1122322_CBFB.bed	15840
src_HSC_BMvPB_-1	Myeloid	CBFB	Blood	Malignant	AML	Leukaemia cell	CBFB	Acute myelomonocytic leukaemia cell line carrying inv(16) translocation (CBFbeta	codex	267	1	0	0.0517224	13	2350	17016	6916	468156	GSM1122302_CBFB.bed	18351
src_HSC_BMvPB_-1	Myeloid	SPI1	Blood	Malignant	AML	Leukaemia cell	SPI1	Acute myelomonocytic leukaemia cell line carrying inv(16) translocation (CBFbeta	codex	267	1	0	0.0957091	9	2270	6505	6920	478667	GSM1122315_SPI1.bed	5551
src_HSC_BMvPB_-1	Myeloid	CBFB	Blood	Malignant	AML	Leukaemia cell	CBFB	Acute myelomonocytic leukaemia cell line carrying inv(16) translocation (CBFbeta	codex	267	1	0	0.04541	10	2369	14967	6919	470205	GSM1122303_CBFB.bed	12526
src_HSC_BMvPB_-1	Myeloid	TAL1	Blood	Malignant	AML	Leukaemia cell	TAL1	Acute myelomonocytic leukaemia cell line carrying inv(16) translocation (CBFbeta	codex	267	1	0	0.0590756	9	2334	10452	6920	474720	GSM1122311_TAL1.bed	9467
src_HSC_BMvPB_-1	Myeloid	GATA2	Blood	Malignant	AML	Leukaemia cell	GATA2	Acute myelomonocytic leukaemia cell line carrying inv(16) translocation (CBFbeta	codex	267	1	0	0.0474254	5	2362	7277	6924	477895	GSM1122310_GATA2.bed	6159
src_HSC_BMvPB_-1	Myeloid	MYH11	Blood	Malignant	AML	Leukaemia cell	MYH11	Acute myelomonocytic leukaemia cell line carrying inv(16) translocation (CBFbeta	codex	267	1	0	0.0203499	3	2410	10112	6926	475060	GSM1122304_MYH11.bed	9063
src_HSC_BMvPB_-1	Myeloid	KMT2A	Blood	Malignant	AML	Leukaemia cell	KMT2A	Adult acute B cell precursor lymphoblastic leukaemia cell line carrying t(4;11)	codex	267	1	0	0.0477182	2	2360	2918	6927	482254	GSM941543_MLLN.bed	3492
src_HSC_BMvPB_-1	Myeloid	MYH11	Blood	Malignant	AML	Leukaemia cell	MYH11	Acute myelomonocytic leukaemia cell line carrying inv(16) translocation (CBFbeta	codex	267	1	0	0.0266972	2	2399	5191	6927	479981	GSM1122305_MYH11.bed	6444
src_HSC_BMvPB_-1	Myeloid	MED21	Blood	Malignant	AML	Leukaemia cell	MED21	Acute myelomonocytic leukaemia cell line carrying inv(16) translocation (CBFbeta	codex	267	1	0	0.0120917	2	2419	11315	6927	473857	GSM1122307_MED21.bed	10203
src_HSC_BMvPB_-1	Myeloid	ELF1	Blood	Malignant	AML	Leukaemia cell	ELF1	Acute myelomonocytic leukaemia cell line carrying inv(16) translocation (CBFbeta	codex	267	1	0	0.0121466	2	2418	11265	6927	473907	GSM1122313_ELF1.bed	9595
src_HSC_BMvPB_-1	Myeloid	MYH11	Blood	Malignant	AML	Leukaemia cell	MYH11	CD34+ acute myeloid leukaemia (AML) blast cells carrying inv(16) translocation (	codex	267	1	0	0.0148867	2	2415	9231	6927	475941	GSM1122319_MYH11.bed	7932
src_HSC_BMvPB_-1	Myeloid	CBFB	Blood	Malignant	AML	Leukaemia cell	CBFB	CD34+ acute myeloid leukaemia (AML) blast cells carrying inv(16) translocation (	codex	267	1	0	0.0167056	2	2412	8243	6927	476929	GSM1122320_CBFB.bed	6603
src_HSC_BMvPB_-1	Myeloid	TBP	Blood	Malignant	AML	Leukaemia cell	TBP	Acute myelomonocytic leukaemia cell line carrying inv(16) translocation (CBFbeta	codex	267	1	0	0.00735527	1	2422	9338	6928	475834	GSM1122308_TBP.bed	8199
src_HSC_BMvPB_-1	Myeloid	FLI1	Blood	Malignant	AML	Leukaemia cell	FLI1	Acute myelomonocytic leukaemia cell line carrying inv(16) translocation (CBFbeta	codex	267	1	0	0	0	2424	4838	6929	480334	GSM1122312_FLI1.bed	4026
src_HSC_BMvPB_-1	Lymphoid	CDK7	Blood	Malignant	T lymphocyte	Leukemia cell	CDK7	Untreated Jurkat T-ALL cell line.	codex	172	1	0	0.196681	41	2067	14252	6888	470920	GSM1296385_CDK7.bed	14623
src_HSC_BMvPB_-1	Lymphoid	POLR2A	Blood	Malignant	T lymphocyte	Leukemia cell	POLR2A	Jurkat T-ALL cell line treated with THZ-2-149 for 6 hours (competitive Cdk7 inhi	codex	172	1	0	0.0626707	14	2322	15185	6915	469987	GSM1224786_POLR2A.bed	17436
src_HSC_BMvPB_-1	Lymphoid	POLR2A	Blood	Malignant	T lymphocyte	Leukemia cell	POLR2A	Jurkat T-ALL cell line treated with DMSO/vehicle for 6 hours (equivalent DMSO co	codex	172	1	0	0.0337888	6	2386	12134	6923	473038	GSM1224784_POLR2A.bed	12272
src_HSC_BMvPB_-1	Lymphoid	POLR2A	Blood	Malignant	T lymphocyte	Leukemia cell	POLR2A	Jurkat T-ALL cell line treated with flavopiridol for 6 hours.	codex	172	1	0	0.0255655	4	2400	10720	6925	474452	GSM1224787_POLR2A.bed	11069
src_HSC_BMvPB_-1	Lymphoid	POLR2A	Blood	Malignant	T lymphocyte	Leukemia cell	POLR2A	Jurkat T-ALL cell line treated with THZ-2-102 for 6 hours (Cdk7 covalent inhibit	codex	172	1	0	0.0133232	1	2417	5200	6928	479972	GSM1224785_POLR2A.bed	4952
src_HSC_BMvPB_-1	Lymphoid	MAFK	Blood	Malignant	T lymphocyte	Lymphoma cell	MAFK	Adult B cell Non-Hodgkin Lymphoma (large diffuse cell lymphoma) carrying t(8;14)	codex	172	1	0	0.342209	33	1830	6691	6896	478481	GSM1159670_MAFK.bed	6720
src_HSC_BMvPB_-1	Lymphoid	GABPA	Blood	Malignant	T lymphocyte	Lymphoma cell	GABPA	T cell Lymphoblastic Lymphoma cell line carrying t(7;9) translocation (TCRB-NOTC	codex	172	1	0	0.377881	48	1868	8794	6881	476378	GSM1252930_GABPA.bed	13956
src_HSC_BMvPB_-1	Lymphoid	ETS1	Blood	Malignant	T lymphocyte	Lymphoma cell	ETS1	T cell Lymphoblastic Lymphoma cell line carrying t(7;9) translocation (TCRB-NOTC	codex	172	1	0	0.394673	258	1890	43300	6671	441872	GSM1252929_ETS1.bed	41331
src_HSC_BMvPB_-1	Lymphoid	RUNX1	Blood	Malignant	T lymphocyte	Lymphoma cell	RUNX1	T cell Lymphoblastic Lymphoma cell line carrying t(7;9) translocation (TCRB-NOTC	codex	172	1	0	0.359653	149	1890	27939	6780	457233	GSM1252931_RUNX1.bed	26522
src_HSC_BMvPB_-1	Lymphoid	BRD4	Blood	Malignant	T lymphocyte	Lymphoma cell	BRD4	T cell Lymphoblastic Lymphoma cell line carrying t(7;9) translocation (TCRB-NOTC	codex	172	1	0	0.325357	122	1890	25331	6807	459841	GSM1252941_BRD4.bed	23514
src_HSC_BMvPB_-1	Lymphoid	MED1	Blood	Malignant	T lymphocyte	Lymphoma cell	MED1	T cell Lymphoblastic Lymphoma cell line carrying t(7;9) translocation (TCRB-NOTC	codex	172	1	0	0.299397	135	1890	30196	6794	454976	GSM1252942_MED1.bed	27262
src_HSC_BMvPB_-1	Lymphoid	P300	Blood	Malignant	T lymphocyte	Lymphoma cell	P300	T cell Lymphoblastic Lymphoma cell line carrying t(7;9) translocation (TCRB-NOTC	codex	172	1	0	0.309255	90	1890	19803	6839	465369	GSM1252943_P300.bed	19231
src_HSC_BMvPB_-1	Lymphoid	BACH2	Blood	Malignant	T lymphocyte	Lymphoma cell	BACH2	Adult B cell Non-Hodgkin Lymphoma (large diffuse cell lymphoma) carrying t(8;14)	codex	172	1	0	0.333322	50	1890	10354	6879	474818	GSM1084800_BACH2.bed	10249
src_HSC_BMvPB_-1	Lymphoid	NOTCH1	Blood	Malignant	T lymphocyte	Lymphoma cell	NOTCH1	T cell Lymphoblastic Lymphoma cell line carrying t(7;9) translocation (TCRB-NOTC	codex	172	1	0	0.126609	21	2200	11378	6908	473794	GSM1252936_NOTCH1.bed	10842
src_HSC_BMvPB_-1	Lymphoid	RBPJ	Blood	Malignant	T lymphocyte	Lymphoma cell	RBPJ	T cell Lymphoblastic Lymphoma cell line carrying t(7;9) translocation (TCRB-NOTC	codex	172	1	0	0.130402	20	2191	10538	6909	474634	GSM1252937_RBPJ.bed	9746
src_HSC_BMvPB_-1	Lymphoid	BCL6	Blood	Malignant	T lymphocyte	Lymphoma cell	BCL6	Adult B cell Non-Hodgkin Lymphoma (large diffuse cell lymphoma) carrying t(8;14)	codex	172	1	0	0.0747386	9	2304	8299	6920	476873	GSM1084801_BCL6.bed	8037
src_HSC_BMvPB_-1	Lymphoid	NOTCH1	Blood	Malignant	T lymphocyte	Lymphoma cell	NOTCH1	T cell Lymphoblastic Lymphoma cell line carrying t(7;9) translocation (TCRB-NOTC	codex	172	1	0	0.0682977	4	2312	4069	6925	481103	GSM1252933_NOTCH1.bed	3633
src_HSC_BMvPB_-1	Lymphoid	RBPJ	Blood	Malignant	T lymphocyte	Lymphoma cell	RBPJ	T cell Lymphoblastic Lymphoma cell line carrying t(7;9) translocation (TCRB-NOTC	codex	172	1	0	0.0292649	2	2395	4740	6927	480432	GSM1252934_RBPJ.bed	4114
src_HSC_BMvPB_-1	Ectodermal	CTCF	Mamma	Malignant	Epithelial cell	MCF-7	CTCF	ChIP MCF-7 CTCF	encode_tfbs	145	1	0	1.04545	1421	278	96030	5508	389142	wgEncodeAwgTfbsUtaMcf7CtcfEstroUniPk.narrowPeak	66570
src_HSC_BMvPB_-1	Ectodermal	CTCF	Mamma	Malignant	Epithelial cell	MCF-7	CTCF	ChIP MCF-7 CTCF	encode_tfbs	145	1	0	1.03699	1609	284	109552	5320	375620	wgEncodeAwgTfbsUtaMcf7CtcfVehUniPk.narrowPeak	82148
src_HSC_BMvPB_-1	Ectodermal	CTCF	Mamma	Malignant	Epithelial cell	MCF-7	CTCF	ChIP MCF-7 CTCF	encode_tfbs	145	1	0	1.03095	1337	292	91336	5592	393836	wgEncodeAwgTfbsUwMcf7CtcfUniPk.narrowPeak	58977
src_HSC_BMvPB_-1	Ectodermal	CTCF	Mamma	Malignant	Epithelial cell	MCF-7	CTCF	ChIP MCF-7 CTCF	encode_tfbs	145	1	0	0.997812	1160	340	81372	5769	403800	wgEncodeAwgTfbsUtaMcf7CtcfUniPk.narrowPeak	57920
src_HSC_BMvPB_-1	Ectodermal	GATA3	Mamma	Malignant	Epithelial cell	MCF-7	GATA3_(SC-268)	ChIP MCF-7 GATA3_(SC-268)	encode_tfbs	145	1	0	0.883429	48	647	3801	6881	481371	wgEncodeAwgTfbsSydhMcf7Gata3UcdUniPk.narrowPeak	6081
src_HSC_BMvPB_-1	Ectodermal	CTCF	Mamma	Malignant	Epithelial cell	MCF-7	CTCF	ChIP MCF-7 CTCF	encode_tfbs	145	1	0	0.967291	1061	692	76408	5868	408764	wgEncodeAwgTfbsUtaMcf7CtcfSerumstvdUniPk.narrowPeak	54327
src_HSC_BMvPB_-1	Ectodermal	CTCF	Mamma	Malignant	Epithelial cell	MCF-7	CTCF	ChIP MCF-7 CTCF	encode_tfbs	145	1	0	0.926522	1060	1261	79146	5869	406026	wgEncodeAwgTfbsUtaMcf7CtcfSerumstimUniPk.narrowPeak	58586
src_HSC_BMvPB_-1	Ectodermal	GATA3	Mamma	Malignant	Epithelial cell	MCF-7	GATA3_(SC-269)	ChIP MCF-7 GATA3_(SC-269)	encode_tfbs	145	1	0	0.720289	94	1441	9090	6835	476082	wgEncodeAwgTfbsSydhMcf7Gata3sc269UcdUniPk.narrowPeak	12075
src_HSC_BMvPB_-1	Ectodermal	ZNF217	Mamma	Malignant	Epithelial cell	MCF-7	ZNF217	ChIP MCF-7 ZNF217	encode_tfbs	145	1	0	0.668704	76	1494	7915	6853	477257	wgEncodeAwgTfbsSydhMcf7Znf217UcdUniPk.narrowPeak	9927
src_HSC_BMvPB_-1	Ectodermal	TCF7L2	Mamma	Malignant	Epithelial cell	MCF-7	TCF7L2	ChIP MCF-7 TCF7L2	encode_tfbs	145	1	0	0.658436	83	1531	8772	6846	476400	wgEncodeAwgTfbsSydhMcf7Tcf7l2UcdUniPk.narrowPeak	10292
src_HSC_BMvPB_-1	Ectodermal	CMYC	Mamma	Malignant	Epithelial cell	MCF-7	c-Myc	ChIP MCF-7 c-Myc	encode_tfbs	145	1	0	0.33062	134	1890	27310	6795	457862	wgEncodeAwgTfbsUtaMcf7CmycVehUniPk.narrowPeak	27687
src_HSC_BMvPB_-1	Ectodermal	CMYC	Mamma	Malignant	Epithelial cell	MCF-7	c-Myc	ChIP MCF-7 c-Myc	encode_tfbs	145	1	0	0.212292	29	2023	9418	6900	475754	wgEncodeAwgTfbsUtaMcf7CmycEstroUniPk.narrowPeak	10070
src_HSC_BMvPB_-1	Ectodermal	HAE2F1	Mamma	Malignant	Epithelial cell	MCF-7	HA-E2F1	ChIP MCF-7 HA-E2F1	encode_tfbs	145	1	0	0.139428	33	2179	16097	6896	469075	wgEncodeAwgTfbsSydhMcf7Hae2f1UcdUniPk.narrowPeak	21940
src_HSC_BMvPB_-1	Ectodermal	CMYC	Mamma	Malignant	Epithelial cell	MCF-7	c-Myc	ChIP MCF-7 c-Myc	encode_tfbs	145	1	0	0.128719	37	2194	19423	6892	465749	wgEncodeAwgTfbsUtaMcf7CmycSerumstimUniPk.narrowPeak	20949
src_HSC_BMvPB_-1	Ectodermal	CMYC	Mamma	Malignant	Epithelial cell	MCF-7	c-Myc	ChIP MCF-7 c-Myc	encode_tfbs	145	1	0	0.189928	15	2076	5480	6914	479692	wgEncodeAwgTfbsUtaMcf7CmycSerumstvdUniPk.narrowPeak	6925
src_HSC_BMvPB_-1	Ectodermal	POL2	Mamma	Malignant	Epithelial cell	MCF-7	Pol2	ChIP MCF-7 Pol2	encode_tfbs	145	1	0	0.0644299	14	2320	14783	6915	470389	wgEncodeAwgTfbsUtaMcf7Pol2SerumstvdUniPk.narrowPeak	19403
src_HSC_BMvPB_-1	Ectodermal	POL2	Mamma	Malignant	Epithelial cell	MCF-7	Pol2	ChIP MCF-7 Pol2	encode_tfbs	145	1	0	0.0647468	12	2319	12662	6917	472510	wgEncodeAwgTfbsUtaMcf7Pol2UniPk.narrowPeak	16129
src_HSC_BMvPB_-1	Ectodermal	POL2	Mamma	Malignant	Epithelial cell	MCF-7	Pol2	ChIP MCF-7 Pol2	encode_tfbs	145	1	0	0.0399936	9	2377	15282	6920	469890	wgEncodeAwgTfbsUtaMcf7Pol2SerumstimUniPk.narrowPeak	20439
src_HSC_BMvPB_-1	Ectodermal	STAT3	Mamma	Transformed	Epithelial cell	MCF10A-Er-Src	STAT3	ChIP MCF10A-Er-Src STAT3	encode_tfbs	145	1	0	0.717417	130	1519	12595	6799	472577	wgEncodeAwgTfbsSydhMcf10aesStat3Etoh01UniPk.narrowPeak	12331
src_HSC_BMvPB_-1	Ectodermal	STAT3	Mamma	Transformed	Epithelial cell	MCF10A-Er-Src	STAT3	ChIP MCF10A-Er-Src STAT3	encode_tfbs	145	1	0	0.767014	377	1630	33856	6552	451316	wgEncodeAwgTfbsSydhMcf10aesStat3Tam112hHvdUniPk.narrowPeak	39903
src_HSC_BMvPB_-1	Ectodermal	STAT3	Mamma	Transformed	Epithelial cell	MCF10A-Er-Src	STAT3	ChIP MCF10A-Er-Src STAT3	encode_tfbs	145	1	0	0.766479	426	1664	38200	6503	446972	wgEncodeAwgTfbsSydhMcf10aesStat3Etoh01bUniPk.narrowPeak	45105
src_HSC_BMvPB_-1	Ectodermal	STAT3	Mamma	Transformed	Epithelial cell	MCF10A-Er-Src	STAT3	ChIP MCF10A-Er-Src STAT3	encode_tfbs	145	1	0	0.753641	383	1667	34952	6546	450220	wgEncodeAwgTfbsSydhMcf10aesStat3Etoh01cUniPk.narrowPeak	41350
src_HSC_BMvPB_-1	Ectodermal	STAT3	Mamma	Transformed	Epithelial cell	MCF10A-Er-Src	STAT3	ChIP MCF10A-Er-Src STAT3	encode_tfbs	145	1	0	0.735333	401	1730	37404	6528	447768	wgEncodeAwgTfbsSydhMcf10aesStat3TamUniPk.narrowPeak	44488
src_HSC_BMvPB_-1	Ectodermal	CFOS	Mamma	Transformed	Epithelial cell	MCF10A-Er-Src	c-Fos	ChIP MCF10A-Er-Src c-Fos	encode_tfbs	145	1	0	0.770119	765	1797	67336	6164	417836	wgEncodeAwgTfbsSydhMcf10aesCfosTam14hHvdUniPk.narrowPeak	86317
src_HSC_BMvPB_-1	Ectodermal	CMYC	Mamma	Transformed	Epithelial cell	MCF10A-Er-Src	c-Myc	ChIP MCF10A-Er-Src c-Myc	encode_tfbs	145	1	0	0.640413	242	1817	25950	6687	459222	wgEncodeAwgTfbsSydhMcf10aesCmycTam14hHvdUniPk.narrowPeak	25702
src_HSC_BMvPB_-1	Ectodermal	CFOS	Mamma	Transformed	Epithelial cell	MCF10A-Er-Src	c-Fos	ChIP MCF10A-Er-Src c-Fos	encode_tfbs	145	1	0	0.730177	612	1850	56833	6317	428339	wgEncodeAwgTfbsSydhMcf10aesCfosEtoh01HvdUniPk.narrowPeak	67914
src_HSC_BMvPB_-1	Ectodermal	CFOS	Mamma	Transformed	Epithelial cell	MCF10A-Er-Src	c-Fos	ChIP MCF10A-Er-Src c-Fos	encode_tfbs	145	1	0	0.749183	781	1859	70340	6148	414832	wgEncodeAwgTfbsSydhMcf10aesCfosTam112hHvdUniPk.narrowPeak	92352
src_HSC_BMvPB_-1	Ectodermal	CFOS	Mamma	Transformed	Epithelial cell	MCF10A-Er-Src	c-Fos	ChIP MCF10A-Er-Src c-Fos	encode_tfbs	145	1	0	0.726293	615	1863	57372	6314	427800	wgEncodeAwgTfbsSydhMcf10aesCfosTamHvdUniPk.narrowPeak	70458
src_HSC_BMvPB_-1	Ectodermal	CMYC	Mamma	Transformed	Epithelial cell	MCF10A-Er-Src	c-Myc	ChIP MCF10A-Er-Src c-Myc	encode_tfbs	145	1	0	0.550964	277	1890	34094	6652	451078	wgEncodeAwgTfbsSydhMcf10aesCmycEtoh01HvdUniPk.narrowPeak	35151
src_HSC_BMvPB_-1	Ectodermal	E2F4	Mamma	Transformed	Epithelial cell	MCF10A-Er-Src	E2F4	ChIP MCF10A-Er-Src E2F4	encode_tfbs	145	1	0	0.211428	50	2025	16125	6879	469047	wgEncodeAwgTfbsSydhMcf10aesE2f4TamHvdUniPk.narrowPeak	15513
src_HSC_BMvPB_-1	Ectodermal	POL2	Mamma	Transformed	Epithelial cell	MCF10A-Er-Src	Pol2	ChIP MCF10A-Er-Src Pol2	encode_tfbs	145	1	0	0.141192	35	2174	16838	6894	468334	wgEncodeAwgTfbsSydhMcf10aesPol2Etoh01UniPk.narrowPeak	22296
src_HSC_BMvPB_-1	Ectodermal	POL2	Mamma	Transformed	Epithelial cell	MCF10A-Er-Src	Pol2	ChIP MCF10A-Er-Src Pol2	encode_tfbs	145	1	0	0.0951804	21	2274	15019	6908	470153	wgEncodeAwgTfbsSydhMcf10aesPol2TamUniPk.narrowPeak	19463
src_HSC_BMvPB_-1	Myeloid	EGR2	Blood	Healthy	Macrophage	Macrophage	EGR2	Macrophages were derived from peripheral blood monocytes by incubation with huma	codex	267	1	0	0.0569313	1	2339	1227	6928	483945	GSM785503_4_EGR2.bed	1020
src_HSC_BMvPB_-1	Myeloid	CEBPB	Blood	Healthy	Macrophage	Macrophage	CEBPB	Macrophages were derived from peripheral blood monocytes by incubation with huma	codex	267	1	0	0.687815	301	1773	30049	6628	455123	GSM785502_CEBPbeta.bed	35156
src_HSC_BMvPB_-1	Myeloid	SPI1	Blood	Healthy	Macrophage	Macrophage	SPI1	Macrophages were derived from peripheral blood monocytes by incubation with huma	codex	267	1	0	0.622981	211	1815	23286	6718	461886	GSM785501_PU1.bed	26486
src_HSC_BMvPB_-1	Myeloid	GATA2	Blood	Healthy	Megacaryocyte	Megakaryocyte	GATA2	CD34+ Umbilical Cord Blood (UCB) were differentiated into megakaryocytes for 10	codex	267	1	0	0.137175	1	2185	510	6928	484662	GSM607950_GATA2.bed	408
src_HSC_BMvPB_-1	Myeloid	GATA1	Blood	Healthy	Megacaryocyte	Megakaryocyte	GATA1	CD34+ Umbilical Cord Blood (UCB) were differentiated into megakaryocytes for 10	codex	267	1	0	0.361817	11	1630	2123	6918	483049	GSM607949_GATA1.bed	1867
src_HSC_BMvPB_-1	Myeloid	TAL1	Blood	Healthy	Megacaryocyte	Megakaryocyte	TAL1	CD34+ Umbilical Cord Blood (UCB) were differentiated into megakaryocytes for 10	codex	267	1	0	0.289499	7	1833	1689	6922	483483	GSM607953_TAL1.bed	1497
src_HSC_BMvPB_-1	Myeloid	RUNX1	Blood	Healthy	Megacaryocyte	Megakaryocyte	RUNX1	CD34+ Umbilical Cord Blood (UCB) were differentiated into megakaryocytes for 10	codex	267	1	0	0.115202	15	2224	8969	6914	476203	GSM607951_RUNX1.bed	7865
src_HSC_BMvPB_-1	Myeloid	FLI1	Blood	Healthy	Megacaryocyte	Megakaryocyte	FLI1	CD34+ Umbilical Cord Blood (UCB) were differentiated into megakaryocytes for 10	codex	267	1	0	0.114849	7	2225	4235	6922	480937	GSM607952_FLI1.bed	3672
src_HSC_BMvPB_-1	Myeloid	SPI1	Blood	Healthy	Monocyte	Monocyte	SPI1	Peripheral blood monocytes separated by leukapheresis of healthy donors.	codex	267	1	0	0.500214	214	1890	29058	6715	456114	GSM785495_PU1.bed	33813
src_HSC_BMvPB_-1	Lymphoid	CDK9	Blood	Malignant	Plasma cell	Multiple myeloma cell	CDK9	MM1-S cell line cell line treated with DMSO for 6 hours.	codex	172	1	0	0.142612	18	2171	8703	6911	476469	GSM1313924_CDK9.bed	7697
src_HSC_BMvPB_-1	Lymphoid	CDK7	Blood	Malignant	Plasma cell	Multiple myeloma cell	CDK7	MM1-S cell line cell line treated with DMSO for 6 hours for Cdk7 inhibitor.	codex	172	1	0	0.151737	10	2159	4578	6919	480594	GSM1313922_CDK7.bed	3834
src_HSC_BMvPB_-1	Lymphoid	POLR2A	Blood	Malignant	Plasma cell	Multiple myeloma cell	POLR2A	MM1-S cell line cell line treated with DMSO for 6 hours.	codex	172	1	0	0.0562201	12	2340	14525	6917	470647	GSM1313923_POLR2A.bed	13704
src_HSC_BMvPB_-1	Myeloid	GATA1	Blood	Malignant	CML	Myeloid Leukemia	GATA1	Human K562 erythroleukemia cells (ATCC # CCL-243) were cultured in RPMI medium 1	codex	267	1	0	0.591222	39	1478	4601	6890	480571	GSM467647_GATA1.bed	4063
src_HSC_BMvPB_-1	Myeloid	GATA2	Blood	Malignant	CML	Myeloid Leukemia	GATA2	Human K562 erythroleukemia cells (ATCC # CCL-243) were cultured in RPMI medium 1	codex	267	1	0	0.667519	90	1533	9380	6839	475792	GSM467648_GATA2.bed	8819
src_HSC_BMvPB_-1	Myeloid	CTCF	Blood	Malignant	AML	NB4	CTCF	ChIP NB4 CTCF	encode_tfbs	267	1	0	1.00449	967	329	67449	5962	417723	wgEncodeAwgTfbsUwNb4CtcfUniPk.narrowPeak	38247
src_HSC_BMvPB_-1	Myeloid	MAX	Blood	Malignant	AML	NB4	Max	ChIP NB4 Max	encode_tfbs	267	1	0	0.408331	202	1890	33235	6727	451937	wgEncodeAwgTfbsSydhNb4MaxUniPk.narrowPeak	34653
src_HSC_BMvPB_-1	Myeloid	CMYC	Blood	Malignant	AML	NB4	c-Myc	ChIP NB4 c-Myc	encode_tfbs	267	1	0	0.304629	117	1890	25895	6812	459277	wgEncodeAwgTfbsSydhNb4CmycUniPk.narrowPeak	26248
src_HSC_BMvPB_-1	Myeloid	POL2	Blood	Malignant	AML	NB4	Pol2	ChIP NB4 Pol2	encode_tfbs	267	1	0	0.0406675	8	2376	13410	6921	471762	wgEncodeAwgTfbsSydhNb4Pol2UniPk.narrowPeak	16695
src_HSC_BMvPB_-1	Ectodermal	CTCF	Brain	Healthy	Astrocyte	NH-A	CTCF	ChIP NH-A CTCF	encode_tfbs	145	1	0	0.929478	895	1204	66768	6034	418404	wgEncodeAwgTfbsBroadNhaCtcfUniPk.narrowPeak	38465
src_HSC_BMvPB_-1	Ectodermal	EZH2	Brain	Healthy	Astrocyte	NH-A	EZH2_(39875)	ChIP NH-A EZH2_(39875)	encode_tfbs	145	1	0	0.0454129	3	2368	4584	6926	480588	wgEncodeAwgTfbsBroadNhaEzh239875UniPk.narrowPeak	6488
src_HSC_BMvPB_-1	Mesodermal	CTCF	Skin	Healthy	Fibroblast	NHDF-Ad	CTCF	ChIP NHDF-Ad CTCF	encode_tfbs	60	1	0	0.94586	1093	1055	80188	5836	404984	wgEncodeAwgTfbsBroadNhdfadCtcfUniPk.narrowPeak	48982
src_HSC_BMvPB_-1	Mesodermal	EZH2	Skin	Healthy	Fibroblast	NHDF-Ad	EZH2_(39875)	ChIP NHDF-Ad EZH2_(39875)	encode_tfbs	60	1	0	0.0532471	3	2344	3915	6926	481257	wgEncodeAwgTfbsBroadNhdfadEzh239875UniPk.narrowPeak	5736
src_HSC_BMvPB_-1	Mesodermal	CTCF	Skin	Healthy	Fibroblast	NHDF-neo	CTCF	ChIP NHDF-neo CTCF	encode_tfbs	60	1	0	0.920362	985	1290	74026	5944	411146	wgEncodeAwgTfbsUwNhdfneoCtcfUniPk.narrowPeak	45908
src_HSC_BMvPB_-1	Ectodermal	CTCF	Skin	Healthy	Keratinocyte	NHEK	CTCF	ChIP NHEK CTCF	encode_tfbs	145	1	0	0.98771	1021	409	72248	5908	412924	wgEncodeAwgTfbsUwNhekCtcfUniPk.narrowPeak	42443
src_HSC_BMvPB_-1	Ectodermal	CTCF	Skin	Healthy	Keratinocyte	NHEK	CTCF	ChIP NHEK CTCF	encode_tfbs	145	1	0	0.968502	1088	676	78260	5841	406912	wgEncodeAwgTfbsBroadNhekCtcfUniPk.narrowPeak	47096
src_HSC_BMvPB_-1	Ectodermal	CTCF	Skin	Healthy	Keratinocyte	NHEK	CTCF	ChIP NHEK CTCF	encode_tfbs	145	1	0	0.967164	1129	704	81287	5800	403885	wgEncodeAwgTfbsUtaNhekCtcfUniPk.narrowPeak	53781
src_HSC_BMvPB_-1	Ectodermal	POL2(B)	Skin	Healthy	Keratinocyte	NHEK	Pol2(b)	ChIP NHEK Pol2(b)	encode_tfbs	145	1	0	0.178633	12	2100	4667	6917	480505	wgEncodeAwgTfbsBroadNhekPol2bUniPk.narrowPeak	5782
src_HSC_BMvPB_-1	Ectodermal	EZH2	Skin	Healthy	Keratinocyte	NHEK	EZH2_(39875)	ChIP NHEK EZH2_(39875)	encode_tfbs	145	1	0	0.109596	8	2239	5064	6921	480108	wgEncodeAwgTfbsBroadNhekEzh239875UniPk.narrowPeak	7975
src_HSC_BMvPB_-1	Endodermal	CTCF	Lung	Healthy	Fibroblast	NHLF	CTCF	ChIP NHLF CTCF	encode_tfbs	136	1	0	0.915802	808	1274	61122	6121	424050	wgEncodeAwgTfbsUwNhlfCtcfUniPk.narrowPeak	35439
src_HSC_BMvPB_-1	Endodermal	CTCF	Lung	Healthy	Fibroblast	NHLF	CTCF	ChIP NHLF CTCF	encode_tfbs	136	1	0	0.896855	878	1404	67562	6051	417610	wgEncodeAwgTfbsBroadNhlfCtcfUniPk.narrowPeak	39523
src_HSC_BMvPB_-1	Endodermal	EZH2	Lung	Healthy	Fibroblast	NHLF	EZH2_(39875)	ChIP NHLF EZH2_(39875)	encode_tfbs	136	1	0	0.146815	10	2165	4730	6919	480442	wgEncodeAwgTfbsBroadNhlfEzh239875UniPk.narrowPeak	7025
src_HSC_BMvPB_-1	Embryonic carcinoma	YY1	Testis	Malignant	Pluripotent cell	NT2-D1	YY1	ChIP NT2-D1 YY1	encode_tfbs	3	1	0	0.390287	29	1712	5169	6900	480003	wgEncodeAwgTfbsSydhNt2d1Yy1UcdUniPk.narrowPeak	4859
src_HSC_BMvPB_-1	Embryonic carcinoma	SUZ12	Testis	Malignant	Pluripotent cell	NT2-D1	SUZ12	ChIP NT2-D1 SUZ12	encode_tfbs	3	1	0	0	0	2424	2419	6929	482753	wgEncodeAwgTfbsSydhNt2d1Suz12UcdUniPk.narrowPeak	3307
src_HSC_BMvPB_-1	Embryonic carcinoma	ZNF274	Testis	Malignant	Pluripotent cell	NT2-D1	ZNF274	ChIP NT2-D1 ZNF274	encode_tfbs	3	1	0	0	0	2424	111	6929	485061	wgEncodeAwgTfbsSydhNt2d1Znf274UcdUniPk.narrowPeak	745
src_HSC_BMvPB_-1	Mesodermal	CTCF	Bone	Healthy	Osteoblast	Osteobl	CTCF	ChIP Osteobl CTCF	encode_tfbs	60	1	0	0.950248	1181	1015	86253	5748	398919	wgEncodeAwgTfbsBroadOsteoblCtcfUniPk.narrowPeak	56238
src_HSC_BMvPB_-1	Endodermal	NRSF	Pancreas	Malignant	Pancreatic carcinoma	PANC-1	NRSF	ChIP PANC-1 NRSF	encode_tfbs	136	1	0	0.284214	23	1854	5619	6906	479553	wgEncodeAwgTfbsHaibPanc1NrsfPcr2xUniPk.narrowPeak	5503
src_HSC_BMvPB_-1	Endodermal	TCF7L2	Pancreas	Malignant	Pancreatic carcinoma	PANC-1	TCF7L2	ChIP PANC-1 TCF7L2	encode_tfbs	136	1	0	0.363601	60	1890	11382	6869	473790	wgEncodeAwgTfbsSydhPanc1Tcf7l2UcdUniPk.narrowPeak	13362
src_HSC_BMvPB_-1	Endodermal	POL24H8	Pancreas	Malignant	Pancreatic carcinoma	PANC-1	Pol2-4H8	ChIP PANC-1 Pol2-4H8	encode_tfbs	136	1	0	0.174607	24	2111	9471	6905	475701	wgEncodeAwgTfbsHaibPanc1Pol24h8V0416101UniPk.narrowPeak	10320
src_HSC_BMvPB_-1	Endodermal	SIN3AK20	Pancreas	Malignant	Pancreatic carcinoma	PANC-1	Sin3Ak-20	ChIP PANC-1 Sin3Ak-20	encode_tfbs	136	1	0	0.0311981	3	2391	6644	6926	478528	wgEncodeAwgTfbsHaibPanc1Sin3ak20V0416101UniPk.narrowPeak	7179
src_HSC_BMvPB_-1	Myeloid	GATA1	Blood	Progenitor	Erythrocyte	PBDE	GATA-1	ChIP PBDE GATA-1	encode_tfbs	267	1	0	0.560993	147	1840	18048	6782	467124	wgEncodeAwgTfbsSydhPbdeGata1UcdUniPk.narrowPeak	25001
src_HSC_BMvPB_-1	Myeloid	POL2	Blood	Progenitor	Erythrocyte	PBDE	Pol2	ChIP PBDE Pol2	encode_tfbs	267	1	0	0.0977875	17	2267	11905	6912	473267	wgEncodeAwgTfbsSydhPbdePol2UcdUniPk.narrowPeak	18326
src_HSC_BMvPB_-1	Myeloid	GATA1	Blood	Progenitor	Erythrocyte	PBDEFetal	GATA-1	ChIP PBDEFetal GATA-1	encode_tfbs	267	1	0	0.656942	22	1233	2341	6907	482831	wgEncodeAwgTfbsSydhPbdefetalGata1UcdUniPk.narrowPeak	2156
src_HSC_BMvPB_-1	Ectodermal	NRSF	Brain	Malignant	Neuron	PFSK-1	NRSF	ChIP PFSK-1 NRSF	encode_tfbs	145	1	0	0.569466	73	1639	8905	6856	476267	wgEncodeAwgTfbsHaibPfsk1NrsfPcr2xUniPk.narrowPeak	11388
src_HSC_BMvPB_-1	Ectodermal	SIN3AK20	Brain	Malignant	Neuron	PFSK-1	Sin3Ak-20	ChIP PFSK-1 Sin3Ak-20	encode_tfbs	145	1	0	0.264271	21	1919	5517	6908	479655	wgEncodeAwgTfbsHaibPfsk1Sin3ak20V0416101UniPk.narrowPeak	5948
src_HSC_BMvPB_-1	Ectodermal	FOXP2	Brain	Malignant	Neuron	PFSK-1	FOXP2	ChIP PFSK-1 FOXP2	encode_tfbs	145	1	0	0.204593	61	2044	20186	6868	464986	wgEncodeAwgTfbsHaibPfsk1Foxp2Pcr2xUniPk.narrowPeak	18175
src_HSC_BMvPB_-1	Ectodermal	TAF1	Brain	Malignant	Neuron	PFSK-1	TAF1	ChIP PFSK-1 TAF1	encode_tfbs	145	1	0	0.0933476	7	2278	5200	6922	479972	wgEncodeAwgTfbsHaibPfsk1Taf1V0416101UniPk.narrowPeak	5844
src_HSC_BMvPB_-1	Ectodermal	CTCF	Skin	Progeria	Fibroblast	ProgFib	CTCF	ChIP ProgFib CTCF	encode_tfbs	145	1	0	0.935222	970	1169	71926	5959	413246	wgEncodeAwgTfbsUtaProgfibCtcfUniPk.narrowPeak	43903
src_HSC_BMvPB_-1	Ectodermal	POL2	Skin	Progeria	Fibroblast	ProgFib	Pol2	ChIP ProgFib Pol2	encode_tfbs	145	1	0	0.0366978	7	2382	13012	6922	472160	wgEncodeAwgTfbsUtaProgfibPol2UniPk.narrowPeak	16330
src_HSC_BMvPB_-1	Mesodermal	CTCF	Kidney	Healthy	Epithelial cell	RPTEC	CTCF	ChIP RPTEC CTCF	encode_tfbs	60	1	0	1.00647	1322	325	92085	5607	393087	wgEncodeAwgTfbsUwRptecCtcfUniPk.narrowPeak	58763
src_HSC_BMvPB_-1	Lymphoid	POL2	Blood	Malignant	B lymphocyte	Raji	Pol2	ChIP Raji Pol2	encode_tfbs	172	1	0	0.102885	22	2251	14572	6907	470600	wgEncodeAwgTfbsSydhRajiPol2UcdUniPk.narrowPeak	19717
src_HSC_BMvPB_-1	Endodermal	CTCF	Lung	Healthy	Epithelial cell	SAEC	CTCF	ChIP SAEC CTCF	encode_tfbs	136	1	0	0.954353	981	889	71491	5948	413681	wgEncodeAwgTfbsUwSaecCtcfUniPk.narrowPeak	42430
src_HSC_BMvPB_-1	Ectodermal	GATA3	Brain	Malignant	Neuron	SH-SY5Y	GATA3_(SC-269)	ChIP SH-SY5Y GATA3_(SC-269)	encode_tfbs	145	1	0	0.9546	108	459	7916	6821	477256	wgEncodeAwgTfbsSydhShsy5yGata3sc269sc269UcdUniPk.narrowPeak	15879
src_HSC_BMvPB_-1	Ectodermal	GATA2	Brain	Malignant	Neuron	SH-SY5Y	GATA-2	ChIP SH-SY5Y GATA-2	encode_tfbs	145	1	0	0.742988	238	1587	22166	6691	463006	wgEncodeAwgTfbsSydhShsy5yGata2UcdUniPk.narrowPeak	35617
src_HSC_BMvPB_-1	Ectodermal	POL24H8	Brain	Malignant	Neuron	SK-N-MC	Pol2-4H8	ChIP SK-N-MC Pol2-4H8	encode_tfbs	145	1	0	0.443472	151	1890	23207	6778	461965	wgEncodeAwgTfbsHaibSknmcPol24h8V0416101UniPk.narrowPeak	24118
src_HSC_BMvPB_-1	Ectodermal	FOXP2	Brain	Malignant	Neuron	SK-N-MC	FOXP2	ChIP SK-N-MC FOXP2	encode_tfbs	145	1	0	0.439682	96	1890	15023	6833	470149	wgEncodeAwgTfbsHaibSknmcFoxp2Pcr2xUniPk.narrowPeak	14694
src_HSC_BMvPB_-1	Ectodermal	NRSF	Brain	Malignant	Neuron	SK-N-SH	NRSF	ChIP SK-N-SH NRSF	encode_tfbs	145	1	0	0.426786	61	1847	9891	6868	475281	wgEncodeAwgTfbsHaibSknshNrsfV0416101UniPk.narrowPeak	11025
src_HSC_BMvPB_-1	Ectodermal	POL24H8	Brain	Malignant	Neuron	SK-N-SH	Pol2-4H8	ChIP SK-N-SH Pol2-4H8	encode_tfbs	145	1	0	0.333973	117	1890	23731	6812	461441	wgEncodeAwgTfbsHaibSknshPol24h8V0416101UniPk.narrowPeak	28163
src_HSC_BMvPB_-1	Ectodermal	NRSF	Brain	Malignant	Neuron	SK-N-SH	NRSF	ChIP SK-N-SH NRSF	encode_tfbs	145	1	0	0.295908	79	1890	18200	6850	466972	wgEncodeAwgTfbsHaibSknshNrsfPcr2xUniPk.narrowPeak	18840
src_HSC_BMvPB_-1	Ectodermal	SIN3AK20	Brain	Malignant	Neuron	SK-N-SH	Sin3Ak-20	ChIP SK-N-SH Sin3Ak-20	encode_tfbs	145	1	0	0.19292	43	2069	15212	6886	469960	wgEncodeAwgTfbsHaibSknshSin3ak20V0416101UniPk.narrowPeak	15558
src_HSC_BMvPB_-1	Ectodermal	TAF1	Brain	Malignant	Neuron	SK-N-SH	TAF1	ChIP SK-N-SH TAF1	encode_tfbs	145	1	0	0.118922	22	2211	12658	6907	472514	wgEncodeAwgTfbsHaibSknshTaf1V0416101UniPk.narrowPeak	13992
src_HSC_BMvPB_-1	Ectodermal	RAD21	Brain	Malignant	Neuron	SK-N-SH_RA	Rad21	ChIP SK-N-SH_RA Rad21	encode_tfbs	145	1	0	0.988633	1245	408	87996	5684	397176	wgEncodeAwgTfbsHaibSknshraRad21V0416102UniPk.narrowPeak	62260
src_HSC_BMvPB_-1	Ectodermal	CTCF	Brain	Malignant	Neuron	SK-N-SH_RA	CTCF	ChIP SK-N-SH_RA CTCF	encode_tfbs	145	1	0	0.945287	938	1019	68940	5991	416232	wgEncodeAwgTfbsHaibSknshraCtcfV0416102UniPk.narrowPeak	40576
src_HSC_BMvPB_-1	Ectodermal	CTCF	Brain	Malignant	Neuron	SK-N-SH_RA	CTCF	ChIP SK-N-SH_RA CTCF	encode_tfbs	145	1	0	0.925637	1004	1257	75073	5925	410099	wgEncodeAwgTfbsUwSknshraCtcfUniPk.narrowPeak	46215
src_HSC_BMvPB_-1	Ectodermal	P300	Brain	Malignant	Neuron	SK-N-SH_RA	p300	ChIP SK-N-SH_RA p300	encode_tfbs	145	1	0	0.682696	328	1805	32916	6601	452256	wgEncodeAwgTfbsHaibSknshraP300V0416102UniPk.narrowPeak	46484
src_HSC_BMvPB_-1	Ectodermal	USF1	Brain	Malignant	Neuron	SK-N-SH_RA	USF1_(SC-8983)	ChIP SK-N-SH_RA USF1_(SC-8983)	encode_tfbs	145	1	0	0.402916	108	1890	18345	6821	466827	wgEncodeAwgTfbsHaibSknshraUsf1sc8983V0416102UniPk.narrowPeak	19620
src_HSC_BMvPB_-1	Ectodermal	YY1	Brain	Malignant	Neuron	SK-N-SH_RA	YY1_(SC-281)	ChIP SK-N-SH_RA YY1_(SC-281)	encode_tfbs	145	1	0	0.315718	78	1890	16887	6851	468285	wgEncodeAwgTfbsHaibSknshraYy1sc281V0416102UniPk.narrowPeak	15678
src_HSC_BMvPB_-1	Ectodermal	ERALPHA	Mamma	Malignant	Epithelial cell	T-47D	ERalpha_a	ChIP T-47D ERalpha_a	encode_tfbs	145	1	0	0.761312	28	995	2572	6901	482600	wgEncodeAwgTfbsHaibT47dEraaV0416102Bpa1hUniPk.narrowPeak	3901
src_HSC_BMvPB_-1	Ectodermal	CTCF	Mamma	Malignant	Epithelial cell	T-47D	CTCF_(SC-5916)	ChIP T-47D CTCF_(SC-5916)	encode_tfbs	145	1	0	0.897135	665	1349	51337	6264	433835	wgEncodeAwgTfbsHaibT47dCtcfsc5916V0416102Dm002p1hUniPk.narrowPeak	29275
src_HSC_BMvPB_-1	Ectodermal	ERALPHA	Mamma	Malignant	Epithelial cell	T-47D	ERalpha_a	ChIP T-47D ERalpha_a	encode_tfbs	145	1	0	0.674327	65	1446	6719	6864	478453	wgEncodeAwgTfbsHaibT47dEralphaaV0416102Est10nm1hUniPk.narrowPeak	10505
src_HSC_BMvPB_-1	Ectodermal	ERALPHA	Mamma	Malignant	Epithelial cell	T-47D	ERalpha_a	ChIP T-47D ERalpha_a	encode_tfbs	145	1	0	0.672905	65	1450	6733	6864	478439	wgEncodeAwgTfbsHaibT47dEralphaaPcr2xGen1hUniPk.narrowPeak	10547
src_HSC_BMvPB_-1	Ectodermal	GATA3	Mamma	Malignant	Epithelial cell	T-47D	GATA3_(SC-268)	ChIP T-47D GATA3_(SC-268)	encode_tfbs	145	1	0	0.786526	302	1554	26571	6627	458601	wgEncodeAwgTfbsHaibT47dGata3sc268V0416102Dm002p1hUniPk.narrowPeak	37194
src_HSC_BMvPB_-1	Ectodermal	P300	Mamma	Malignant	Epithelial cell	T-47D	p300	ChIP T-47D p300	encode_tfbs	145	1	0	0.584396	92	1668	10920	6837	474252	wgEncodeAwgTfbsHaibT47dP300V0416102Dm002p1hUniPk.narrowPeak	13972
src_HSC_BMvPB_-1	Ectodermal	FOXA1	Mamma	Malignant	Epithelial cell	T-47D	FOXA1_(SC-6553)	ChIP T-47D FOXA1_(SC-6553)	encode_tfbs	145	1	0	0.705869	324	1749	31525	6605	453647	wgEncodeAwgTfbsHaibT47dFoxa1sc6553V0416102Dm002p1hUniPk.narrowPeak	41552
src_HSC_BMvPB_-1	Lymphoid	MYB	Blood	Healthy	T lymphocyte	T-Cell	MYB	codex T-Cell MYB	codex	172	1	0	0.48126	107	1890	15313	6822	469859	GSM1442005_MYB.bed	17968
src_HSC_BMvPB_-1	Lymphoid	MYB	Blood	Healthy	T lymphocyte	T-Cell	MYB	codex T-Cell MYB	codex	172	1	0	0.435626	163	1890	25425	6766	459747	GSM1442006_MYB.bed	30642
src_HSC_BMvPB_-1	Lymphoid	TAL1	Blood	Healthy	T lymphocyte	T-Cell	TAL1	codex T-Cell TAL1	codex	172	1	0	0.447895	100	1890	15360	6829	469812	GSM1519646_TAL1.bed	18224
src_HSC_BMvPB_-1	Lymphoid	MYB	Blood	Healthy	T lymphocyte	T-Cell	MYB	codex T-Cell MYB	codex	172	1	0	0.268471	85	1908	21452	6844	463720	GSM1519641_MYB.bed	24022
src_HSC_BMvPB_-1	Lymphoid	MYB	Blood	Healthy	T lymphocyte	T-Cell	MYB	codex T-Cell MYB	codex	172	1	0	0.252666	86	1948	22989	6843	462183	GSM1519635_MYB.bed	26021
src_HSC_BMvPB_-1	Lymphoid	MYB	Blood	Healthy	T lymphocyte	T-Cell	MYB	codex T-Cell MYB	codex	172	1	0	0.260307	70	1927	18304	6859	466868	GSM1519639_MYB.bed	20138
src_HSC_BMvPB_-1	Lymphoid	MYB	Blood	Healthy	T lymphocyte	T-Cell	MYB	codex T-Cell MYB	codex	172	1	0	0.241214	70	1972	19694	6859	465478	GSM1519643_MYB.bed	21384
src_HSC_BMvPB_-1	Lymphoid	ZNF143	Blood	Malignant	T lymphocyte	T-cell acute lymphoblastic leukemia cells	ZNF143	ChIP-seq_ZNF143_HPB-ALL. ChIP assays were performed essentially as previously de	codex	172	1	0	0.207204	6	2037	2021	6923	483151	GSM959049_ZNF143.bed	1899
src_HSC_BMvPB_-1	Lymphoid	NOTCH1	Blood	Malignant	T lymphocyte	T-cell acute lymphoblastic leukemia cells	NOTCH1	ChIP-seq_ICN1_HPB-ALL. ChIP assays were performed essentially as previously desc	codex	172	1	0	0.410892	230	1890	37414	6699	447758	GSM959056_ZNF143.bed	43355
src_HSC_BMvPB_-1	Mesodermal	SETDB1	Bone	Malignant	Osteoblast	U2OS	SETDB1	ChIP U2OS SETDB1	encode_tfbs	60	1	0	0.803639	82	1205	7124	6847	478048	wgEncodeAwgTfbsSydhU2osSetdb1UcdUniPk.narrowPeak	23529
src_HSC_BMvPB_-1	Mesodermal	KAP1	Bone	Malignant	Osteoblast	U2OS	KAP1	ChIP U2OS KAP1	encode_tfbs	60	1	0	0.63463	119	1645	13001	6810	472171	wgEncodeAwgTfbsSydhU2osKap1UcdUniPk.narrowPeak	14644
src_HSC_BMvPB_-1	Ectodermal	POL24H8	Brain	Malignant	Astrocyte	U87	Pol2-4H8	ChIP U87 Pol2-4H8	encode_tfbs	145	1	0	0.258584	71	1933	18677	6858	466495	wgEncodeAwgTfbsHaibU87Pol24h8V0416101UniPk.narrowPeak	22870
src_HSC_BMvPB_-1	Ectodermal	NRSF	Brain	Malignant	Astrocyte	U87	NRSF	ChIP U87 NRSF	encode_tfbs	145	1	0	0.190655	37	2074	13287	6892	471885	wgEncodeAwgTfbsHaibU87NrsfPcr2xUniPk.narrowPeak	11741
src_HSC_BMvPB_-1	Early hematopoietic	MEIS1	Blood	Progenitor	Hematopoietic cell	Umbilical Cord Blood Stem and Progenitor Cells	MEIS1	CD133+ Umbilical Cord Blood (UCB) cells were expanded in vitro for 10-11 days; f	codex	15	1	0	0.161969	1	2143	432	6928	484740	GSM638314_15_16_MEIS1.bed	419
src_HSC_BMvPB_-1	Early hematopoietic	IKAROS	Blood	Progenitor	Hematopoietic cell	Umbilical Cord Blood Stem and Progenitor Cells	IKAROS	CD133+ Umbilical Cord Blood (UCB) cells were expanded in vitro for 10-11 days; f	codex	15	1	0	0.107139	2	2244	1304	6927	483868	GSM638312_13_IKAROS.bed	1114
src_HSC_BMvPB_-1	Early hematopoietic	SPI1	Blood	Progenitor	Hematopoietic cell	Umbilical Cord Blood Stem and Progenitor Cells	SPI1	CD133+ Umbilical Cord Blood (UCB) cells were expanded in vitro for 10-11 days; f	codex	15	1	0	0.594319	91	1651	10626	6838	474546	GSM638310_11_PU1.bed	11443
src_HSC_BMvPB_-1	Ectodermal	CTCF	Eye	Malignant	Retina cell	WERI-Rb-1	CTCF	ChIP WERI-Rb-1 CTCF	encode_tfbs	145	1	0	1.04847	1219	275	82077	5710	403095	wgEncodeAwgTfbsUwWerirb1CtcfUniPk.narrowPeak	50294
src_HSC_BMvPB_-1	Endodermal	CTCF	Lung	Embryonic	Fibroblast	WI-38	CTCF	ChIP WI-38 CTCF	encode_tfbs	136	1	0	0.896117	725	1372	55970	6204	429202	wgEncodeAwgTfbsUwWi38CtcfUniPk.narrowPeak	31506
src_MPP_BMvCB_1	Endodermal	CTCF	Lung	Malignant	Epithelial cell	A549	CTCF	ChIP A549 CTCF	encode_tfbs	136	1	0	1.21566	627	235	79010	2675	409789	wgEncodeAwgTfbsUwA549CtcfUniPk.narrowPeak	45712
src_MPP_BMvCB_1	Endodermal	CTCF	Lung	Malignant	Epithelial cell	A549	CTCF	ChIP A549 CTCF	encode_tfbs	136	1	0	1.16662	651	277	84996	2651	403803	wgEncodeAwgTfbsUtaA549CtcfUniPk.narrowPeak	55328
src_MPP_BMvCB_1	Endodermal	CTCF	Lung	Malignant	Epithelial cell	A549	CTCF_(SC-5916)	ChIP A549 CTCF_(SC-5916)	encode_tfbs	136	1	0	1.17779	545	260	70248	2757	418551	wgEncodeAwgTfbsHaibA549Ctcfsc5916Pcr1xDex100nmUniPk.narrowPeak	40823
src_MPP_BMvCB_1	Endodermal	CTCF	Lung	Malignant	Epithelial cell	A549	CTCF_(SC-5916)	ChIP A549 CTCF_(SC-5916)	encode_tfbs	136	1	0	1.11096	494	329	66820	2808	421979	wgEncodeAwgTfbsHaibA549Ctcfsc5916Pcr1xEtoh02UniPk.narrowPeak	38116
src_MPP_BMvCB_1	Endodermal	RAD21	Lung	Malignant	Epithelial cell	A549	Rad21	ChIP A549 Rad21	encode_tfbs	136	1	0	0.985683	300	479	44995	3002	443804	wgEncodeAwgTfbsSydhA549Rad21IggrabUniPk.narrowPeak	24459
src_MPP_BMvCB_1	Endodermal	GR	Lung	Malignant	Epithelial cell	A549	GR	ChIP A549 GR	encode_tfbs	136	1	0	0.279401	2	1654	1058	3300	487741	wgEncodeAwgTfbsHaibA549GrPcr1xDex500pmUniPk.narrowPeak	1009
src_MPP_BMvCB_1	Endodermal	FOXA1	Lung	Malignant	Epithelial cell	A549	FOXA1_(SC-101058)	ChIP A549 FOXA1_(SC-101058)	encode_tfbs	136	1	0	0.630055	28	1184	6546	3274	482253	wgEncodeAwgTfbsHaibA549Foxa1V0416102Dex100nmUniPk.narrowPeak	7693
src_MPP_BMvCB_1	Endodermal	GR	Lung	Malignant	Epithelial cell	A549	GR	ChIP A549 GR	encode_tfbs	136	1	0	0.671486	41	1195	8984	3261	479815	wgEncodeAwgTfbsHaibA549GrPcr1xDex5nmUniPk.narrowPeak	10279
src_MPP_BMvCB_1	Endodermal	NRSF	Lung	Malignant	Epithelial cell	A549	NRSF	ChIP A549 NRSF	encode_tfbs	136	1	0	0.528016	40	1400	11094	3262	477705	wgEncodeAwgTfbsHaibA549NrsfV0422111Etoh02UniPk.narrowPeak	11969
src_MPP_BMvCB_1	Endodermal	POL2(PHOSPHOS2)	Lung	Malignant	Epithelial cell	A549	Pol2(phosphoS2)	ChIP A549 Pol2(phosphoS2)	encode_tfbs	136	1	0	0.127639	2	1898	2310	3300	486489	wgEncodeAwgTfbsSydhA549Pol2s2IggrabUniPk.narrowPeak	3453
src_MPP_BMvCB_1	Endodermal	BHLHE40	Lung	Malignant	Epithelial cell	A549	BHLHE40	ChIP A549 BHLHE40	encode_tfbs	136	1	0	0.236614	6	1718	3732	3296	485067	wgEncodeAwgTfbsSydhA549Bhlhe40IggrabUniPk.narrowPeak	3123
src_MPP_BMvCB_1	Endodermal	USF1	Lung	Malignant	Epithelial cell	A549	USF-1	ChIP A549 USF-1	encode_tfbs	136	1	0	0.430409	25	1450	8513	3277	480286	wgEncodeAwgTfbsHaibA549Usf1V0422111Etoh02UniPk.narrowPeak	8003
src_MPP_BMvCB_1	Endodermal	ATF3	Lung	Malignant	Epithelial cell	A549	ATF3	ChIP A549 ATF3	encode_tfbs	136	1	0	0.388298	19	1452	7178	3283	481621	wgEncodeAwgTfbsHaibA549Atf3V0422111Etoh02UniPk.narrowPeak	6574
src_MPP_BMvCB_1	Endodermal	P300	Lung	Malignant	Epithelial cell	A549	p300	ChIP A549 p300	encode_tfbs	136	1	0	0.548683	61	1484	16211	3241	472588	wgEncodeAwgTfbsHaibA549P300V0422111Etoh02UniPk.narrowPeak	18212
src_MPP_BMvCB_1	Endodermal	BCL3	Lung	Malignant	Epithelial cell	A549	BCL3	ChIP A549 BCL3	encode_tfbs	136	1	0	0.380531	20	1485	7704	3282	481095	wgEncodeAwgTfbsHaibA549Bcl3V0422111Etoh02UniPk.narrowPeak	7738
src_MPP_BMvCB_1	Endodermal	GR	Lung	Malignant	Epithelial cell	A549	GR	ChIP A549 GR	encode_tfbs	136	1	0	0.550303	71	1518	18769	3231	470030	wgEncodeAwgTfbsHaibA549GrPcr1xDex50nmUniPk.narrowPeak	23319
src_MPP_BMvCB_1	Endodermal	USF1	Lung	Malignant	Epithelial cell	A549	USF-1	ChIP A549 USF-1	encode_tfbs	136	1	0	0.433394	38	1564	12787	3264	476012	wgEncodeAwgTfbsHaibA549Usf1Pcr1xDex100nmUniPk.narrowPeak	11976
src_MPP_BMvCB_1	Endodermal	CEBPB	Lung	Malignant	Epithelial cell	A549	CEBPB	ChIP A549 CEBPB	encode_tfbs	136	1	0	0.585886	112	1575	27635	3190	461164	wgEncodeAwgTfbsSydhA549CebpbIggrabUniPk.narrowPeak	38836
src_MPP_BMvCB_1	Endodermal	SIN3AK20	Lung	Malignant	Epithelial cell	A549	Sin3Ak-20	ChIP A549 Sin3Ak-20	encode_tfbs	136	1	0	0.207068	9	1766	6368	3293	482431	wgEncodeAwgTfbsHaibA549Sin3ak20V0422111Etoh02UniPk.narrowPeak	6022
src_MPP_BMvCB_1	Endodermal	SIX5	Lung	Malignant	Epithelial cell	A549	SIX5	ChIP A549 SIX5	encode_tfbs	136	1	0	0.14187	5	1879	5170	3297	483629	wgEncodeAwgTfbsHaibA549Six5V0422111Etoh02UniPk.narrowPeak	4907
src_MPP_BMvCB_1	Endodermal	TCF12	Lung	Malignant	Epithelial cell	A549	TCF12	ChIP A549 TCF12	encode_tfbs	136	1	0	0.469786	62	1635	19131	3240	469668	wgEncodeAwgTfbsHaibA549Tcf12V0422111Etoh02UniPk.narrowPeak	20892
src_MPP_BMvCB_1	Endodermal	ZBTB33	Lung	Malignant	Epithelial cell	A549	ZBTB33	ChIP A549 ZBTB33	encode_tfbs	136	1	0	0.200991	10	1776	7278	3292	481521	wgEncodeAwgTfbsHaibA549Zbtb33V0422111Etoh02UniPk.narrowPeak	7150
src_MPP_BMvCB_1	Endodermal	FOSL2	Lung	Malignant	Epithelial cell	A549	FOSL2	ChIP A549 FOSL2	encode_tfbs	136	1	0	0.517856	101	1692	28071	3201	460728	wgEncodeAwgTfbsHaibA549Fosl2V0422111Etoh02UniPk.narrowPeak	28755
src_MPP_BMvCB_1	Endodermal	USF1	Lung	Malignant	Epithelial cell	A549	USF-1	ChIP A549 USF-1	encode_tfbs	136	1	0	0.315799	27	1704	12436	3275	476363	wgEncodeAwgTfbsHaibA549Usf1Pcr1xEtoh02UniPk.narrowPeak	11932
src_MPP_BMvCB_1	Endodermal	ETS1	Lung	Malignant	Epithelial cell	A549	ETS1	ChIP A549 ETS1	encode_tfbs	136	1	0	0.0780022	3	1987	5633	3299	483166	wgEncodeAwgTfbsHaibA549Ets1V0422111Etoh02UniPk.narrowPeak	5521
src_MPP_BMvCB_1	Endodermal	GR	Lung	Malignant	Epithelial cell	A549	GR	ChIP A549 GR	encode_tfbs	136	1	0	0.336818	35	1738	15068	3267	473731	wgEncodeAwgTfbsHaibA549GrPcr2xDex100nmUniPk.narrowPeak	16716
src_MPP_BMvCB_1	Endodermal	GABP	Lung	Malignant	Epithelial cell	A549	GABP	ChIP A549 GABP	encode_tfbs	136	1	0	0.266268	22	1745	12010	3280	476789	wgEncodeAwgTfbsHaibA549GabpV0422111Etoh02UniPk.narrowPeak	12343
src_MPP_BMvCB_1	Endodermal	CREB1	Lung	Malignant	Epithelial cell	A549	CREB1_(SC-240)	ChIP A549 CREB1_(SC-240)	encode_tfbs	136	1	0	0.134784	16	1885	17046	3286	471753	wgEncodeAwgTfbsHaibA549Creb1sc240V0416102Dex100nmUniPk.narrowPeak	15908
src_MPP_BMvCB_1	Endodermal	ELF1	Lung	Malignant	Epithelial cell	A549	ELF1_(SC-631)	ChIP A549 ELF1_(SC-631)	encode_tfbs	136	1	0	0.166595	11	1834	9615	3291	479184	wgEncodeAwgTfbsHaibA549Elf1V0422111Etoh02UniPk.narrowPeak	8609
src_MPP_BMvCB_1	Endodermal	POL2	Lung	Malignant	Epithelial cell	A549	Pol2	ChIP A549 Pol2	encode_tfbs	136	1	0	0.108955	15	1929	19654	3287	469145	wgEncodeAwgTfbsHaibA549Pol2Pcr2xDex100nmUniPk.narrowPeak	27586
src_MPP_BMvCB_1	Endodermal	YY1	Lung	Malignant	Epithelial cell	A549	YY1_(SC-281)	ChIP A549 YY1_(SC-281)	encode_tfbs	136	1	0	0.158685	12	1849	10984	3290	477815	wgEncodeAwgTfbsHaibA549Yy1cV0422111Etoh02UniPk.narrowPeak	10254
src_MPP_BMvCB_1	Endodermal	POL2	Lung	Malignant	Epithelial cell	A549	Pol2	ChIP A549 Pol2	encode_tfbs	136	1	0	0.0879292	12	1967	19472	3290	469327	wgEncodeAwgTfbsHaibA549Pol2Pcr2xEtoh02UniPk.narrowPeak	27665
src_MPP_BMvCB_1	Endodermal	MAX	Lung	Malignant	Epithelial cell	A549	Max	ChIP A549 Max	encode_tfbs	136	1	0	0.079751	6	1983	10909	3296	477890	wgEncodeAwgTfbsSydhA549MaxIggrabUniPk.narrowPeak	9879
src_MPP_BMvCB_1	Endodermal	TAF1	Lung	Malignant	Epithelial cell	A549	TAF1	ChIP A549 TAF1	encode_tfbs	136	1	0	0.0833993	5	1976	8730	3297	480069	wgEncodeAwgTfbsHaibA549Taf1V0422111Etoh02UniPk.narrowPeak	9982
src_MPP_BMvCB_1	Endodermal	POL2	Lung	Malignant	Epithelial cell	A549	Pol2	ChIP A549 Pol2	encode_tfbs	136	1	0	0.0308758	3	2068	13985	3299	474814	wgEncodeAwgTfbsUtaA549Pol2UniPk.narrowPeak	17003
src_MPP_BMvCB_1	Mesodermal	CTCF	Skin	Fetal	Fibroblast	AG04449	CTCF	ChIP AG04449 CTCF	encode_tfbs	60	1	0	1.04476	556	417	79352	2746	409447	wgEncodeAwgTfbsUwAg04449CtcfUniPk.narrowPeak	50248
src_MPP_BMvCB_1	Mesodermal	CTCF	Lung	Fetal	Fibroblast	AG04450	CTCF	ChIP AG04450 CTCF	encode_tfbs	60	1	0	1.0715	548	387	76557	2754	412242	wgEncodeAwgTfbsUwAg04450CtcfUniPk.narrowPeak	46488
src_MPP_BMvCB_1	Mesodermal	CTCF	Skin	Healthy	Fibroblast	AG09309	CTCF	ChIP AG09309 CTCF	encode_tfbs	60	1	0	1.06928	527	391	73721	2775	415078	wgEncodeAwgTfbsUwAg09309CtcfUniPk.narrowPeak	43915
src_MPP_BMvCB_1	Mesodermal	CTCF	Gingiva	Healthy	Fibroblast	AG09319	CTCF	ChIP AG09319 CTCF	encode_tfbs	60	1	0	1.06267	563	397	79224	2739	409575	wgEncodeAwgTfbsUwAg09319CtcfUniPk.narrowPeak	49659
src_MPP_BMvCB_1	Mesodermal	CTCF	Skin	Healthy	Fibroblast	AG10803	CTCF	ChIP AG10803 CTCF	encode_tfbs	60	1	0	1.05613	545	402	77066	2757	411733	wgEncodeAwgTfbsUwAg10803CtcfUniPk.narrowPeak	47643
src_MPP_BMvCB_1	Myeloid	EP300	Blood	Malignant	AML	Acute Myeloid Leukemia	EP300	Kasumi-1 (AML FAB M2) with t(8;21) translocation and RUNX1/ETO siRNA derived fro	codex	267	1	0	0.518364	3	1282	856	3299	487943	GSM1466007_EP300.bed	835
src_MPP_BMvCB_1	Myeloid	RUNX1T1	Blood	Malignant	AML	Acute Myeloid Leukemia	RUNX1T1	Blast cells from human patient B with t(8;21) AML.	codex	267	1	0	0.174937	1	1821	845	3301	487954	GSM850826_RUNX1T1.bed	1122
src_MPP_BMvCB_1	Myeloid	SPI1	Blood	Malignant	AML	Acute Myeloid Leukemia	SPI1	Kasumi-1 (AML FAB M2) with t(8;21) translocation and mismatch siRNA derived from	codex	267	1	0	0.743225	116	1270	22827	3186	465972	GSM1501166_SPI1.bed	25533
src_MPP_BMvCB_1	Myeloid	CEBPA	Blood	Malignant	AML	Acute Myeloid Leukemia	CEBPA	Kasumi-1 (AML FAB M2) with t(8;21) translocation and RUNX1/ETO siRNA derived fro	codex	267	1	0	0.448511	24	1406	7851	3278	480948	GSM1501163_CEBPA.bed	7272
src_MPP_BMvCB_1	Myeloid	RUNX1T1	Blood	Malignant	AML	Acute Myeloid Leukemia	RUNX1T1	Kasumi-1 (AML FAB M2) with t(8;21) translocation and mismatch siRNA derived from	codex	267	1	0	0.265383	7	1679	3882	3295	484917	GSM722706_RUNX1T1.bed	3278
src_MPP_BMvCB_1	Myeloid	SPI1	Blood	Malignant	AML	Acute Myeloid Leukemia	SPI1	Kasumi-1 (AML FAB M2) with t(8;21) translocation and RUNX1/ETO siRNA derived fro	codex	267	1	0	0.602934	83	1460	20046	3219	468753	GSM1501167_SPI1.bed	21283
src_MPP_BMvCB_1	Myeloid	LMO2	Blood	Malignant	AML	Acute Myeloid Leukemia	LMO2	Kasumi-1 (AML FAB M2) with t(8;21) translocation and mismatch siRNA derived from	codex	267	1	0	0.454653	36	1508	11570	3266	477229	GSM1501164_LMO2.bed	11100
src_MPP_BMvCB_1	Myeloid	RUNX1	Blood	Malignant	AML	Acute Myeloid Leukemia	RUNX1	Kasumi-1 (AML FAB M2) with t(8;21) translocation and mismatch siRNA derived from	codex	267	1	0	0.472961	44	1536	13570	3258	475229	GSM850823_RUNX1.bed	12813
src_MPP_BMvCB_1	Myeloid	RUNX1	Blood	Malignant	AML	Acute Myeloid Leukemia	RUNX1	Kasumi-1 (AML FAB M2) with t(8;21) translocation derived from the DSMZ.	codex	267	1	0	0.426341	33	1543	11306	3269	477493	GSM722704_RUNX1.bed	10188
src_MPP_BMvCB_1	Myeloid	RUNX1T1	Blood	Malignant	AML	Acute Myeloid Leukemia	RUNX1T1	Kasumi-1 (AML FAB M2) without t(8;21) translocation derived from the DSMZ.	codex	267	1	0	0.227098	9	1734	5813	3293	482986	GSM722705_RUNX1T1.bed	5117
src_MPP_BMvCB_1	Myeloid	RUNX1	Blood	Malignant	AML	Acute Myeloid Leukemia	RUNX1	Kasumi-1 (AML FAB M2) with t(8;21) translocation and RUNX1/ETO siRNA derived fro	codex	267	1	0	0.503581	62	1571	17894	3240	470905	GSM850824_RUNX1.bed	17777
src_MPP_BMvCB_1	Myeloid	LMO2	Blood	Malignant	AML	Acute Myeloid Leukemia	LMO2	Kasumi-1 (AML FAB M2) with t(8;21) translocation and RUNX1/ETO siRNA derived fro	codex	267	1	0	0.431003	42	1596	14187	3260	474612	GSM1501165_LMO2.bed	13772
src_MPP_BMvCB_1	Myeloid	RUNX1	Blood	Malignant	AML	Acute Myeloid Leukemia	RUNX1	Peripheral blood (bone marrow mononuclear CD34+) cells from non-t(8;21) AML pati	codex	267	1	0	0.551027	166	1767	42841	3136	445958	GSM722708_RUNX1.bed	44548
src_MPP_BMvCB_1	Myeloid	POLR2A	Blood	Malignant	AML	Acute Myeloid Leukemia	POLR2A	Kasumi-1 (AML FAB M2) with t(8;21) translocation and RUNX1/ETO siRNA derived fro	codex	267	1	0	0.0551972	4	2030	10510	3298	478289	GSM722710_POLR2A.bed	10012
src_MPP_BMvCB_1	Myeloid	POLR2A	Blood	Malignant	AML	Acute Myeloid Leukemia	POLR2A	Kasumi-1 (AML FAB M2) with t(8;21) translocation and mismatch siRNA derived from	codex	267	1	0	0.0547922	4	2032	10586	3298	478213	GSM722709_POLR2A.bed	10119
src_MPP_BMvCB_1	Myeloid	EP300	Blood	Malignant	AML	Acute Myeloid Leukemia	EP300	Kasumi-1 (AML FAB M2) with t(8;21) translocation and mismatch siRNA derived from	codex	267	1	0	0	0	2083	614	3302	488185	GSM1466006_EP300.bed	578
src_MPP_BMvCB_1	Myeloid	CEBPA	Blood	Malignant	AML	Acute Myeloid Leukemia	CEBPA	Kasumi-1 (AML FAB M2) with t(8;21) translocation and mismatch siRNA derived from	codex	267	1	0	0	0	2083	700	3302	488099	GSM1501162_CEBPA.bed	609
src_MPP_BMvCB_1	Mesodermal	CTCF	Blood vessel	Healthy	fibroblast	AoAF	CTCF	ChIP AoAF CTCF	encode_tfbs	60	1	0	0.997129	499	467	74048	2803	414751	wgEncodeAwgTfbsUwAoafCtcfUniPk.narrowPeak	45942
src_MPP_BMvCB_1	Lymphoid	NCOR2	Blood	Healthy	B lymphocyte	B-Cells	NCOR2	Cell line: Germinal center B cells. Chip antibody: SMRT	codex	172	1	0	0.38553	16	1448	6096	3286	482703	GSM898062_NCOR2.bed	5914
src_MPP_BMvCB_1	Lymphoid	BCL6	Blood	Healthy	B lymphocyte	B-Cells	BCL6	Cell line: Germinal center B cells. Chip antibody: BCL6	codex	172	1	0	0.36668	55	1772	21583	3247	467216	GSM898060_BCL6.bed	23890
src_MPP_BMvCB_1	Lymphoid	BCOR	Blood	Healthy	B lymphocyte	B-Cells	BCOR	Cell line: Germinal center B cells. Chip antibody: BCOR	codex	172	1	0	0.276909	57	1772	29157	3245	459642	GSM898061_BCOR.bed	31741
src_MPP_BMvCB_1	Lymphoid	RUNX3	Blood	Healthy	B lymphocyte	B-cells	RUNX3	GM12878 cell from ENCODE project.	codex	172	1	0	0.694081	457	1722	91864	2845	396935	GSM1010893_RUNX3.bed	103958
src_MPP_BMvCB_1	Ectodermal	CTCF	Brain	Malignant	Neuron	BE2_C	CTCF	ChIP BE2_C CTCF	encode_tfbs	145	1	0	1.23299	700	229	87548	2602	401251	wgEncodeAwgTfbsUwBe2cCtcfUniPk.narrowPeak	54630
src_MPP_BMvCB_1	Mesodermal	CTCF	Skin	Healthy	Fibroblast	BJ	CTCF	ChIP BJ CTCF	encode_tfbs	60	1	0	1.036	514	422	73844	2788	414955	wgEncodeAwgTfbsUwBjCtcfUniPk.narrowPeak	44657
src_MPP_BMvCB_1	Endodermal	CTCF	Colon	Malignant	Epithelial cell	Caco-2	CTCF	ChIP Caco-2 CTCF	encode_tfbs	136	1	0	1.20077	608	244	77334	2694	411465	wgEncodeAwgTfbsUwCaco2CtcfUniPk.narrowPeak	46839
src_MPP_BMvCB_1	Ectodermal	ZNF143	Cervix	Malignant	Epithelial cell	Cervical cancer cells	ZNF143	ChIP-seq_ZNF143_HeLa. ChIP assays were performed essentially as previously descr	codex	145	1	0	0.271685	8	1664	4331	3294	484468	GSM959045_ZNF143.bed	4398
src_MPP_BMvCB_1	Myeloid	ZNF143	Blood	Malignant	CML	Chronic myelogenous leukemia cells	ZNF143	ChIP-seq_ZNF143_K562. ChIP assays were performed essentially as previously descr	codex	267	1	0	0.288925	7	1640	3568	3295	485231	GSM959047_ZNF143.bed	3411
src_MPP_BMvCB_1	Lymphoid	CTCF	Blood	Malignant	T lymphocyte	Dnd41	CTCF	ChIP Dnd41 CTCF	encode_tfbs	172	1	0	1.1153	595	318	80474	2707	408325	wgEncodeAwgTfbsBroadDnd41CtcfUniPk.narrowPeak	50042
src_MPP_BMvCB_1	Lymphoid	EZH2	Blood	Malignant	T lymphocyte	Dnd41	EZH2_(39875)	ChIP Dnd41 EZH2_(39875)	encode_tfbs	172	1	0	0.194165	2	1784	1521	3300	487278	wgEncodeAwgTfbsBroadDnd41Ezh239875UniPk.narrowPeak	1730
src_MPP_BMvCB_1	Mesodermal	CTCF	Endometrium	Malignant	Epithelial cell	ECC-1	CTCF_(SC-5916)	ChIP ECC-1 CTCF_(SC-5916)	encode_tfbs	60	1	0	0.960753	283	649	43452	3019	445347	wgEncodeAwgTfbsHaibEcc1CtcfcV0416102Dm002p1hUniPk.narrowPeak	23184
src_MPP_BMvCB_1	Mesodermal	ERALPHA	Endometrium	Malignant	Epithelial cell	ECC-1	ERalpha_a	ChIP ECC-1 ERalpha_a	encode_tfbs	60	1	0	0.455351	11	1286	3562	3291	485237	wgEncodeAwgTfbsHaibEcc1EraaV0416102Bpa1hUniPk.narrowPeak	4257
src_MPP_BMvCB_1	Mesodermal	FOXA1	Endometrium	Malignant	Epithelial cell	ECC-1	FOXA1_(SC-6553)	ChIP ECC-1 FOXA1_(SC-6553)	encode_tfbs	60	1	0	0.461822	18	1337	5733	3284	483066	wgEncodeAwgTfbsHaibEcc1Foxa1sc6553V0416102Dm002p1hUniPk.narrowPeak	5891
src_MPP_BMvCB_1	Mesodermal	ERALPHA	Endometrium	Malignant	Epithelial cell	ECC-1	ERalpha_a	ChIP ECC-1 ERalpha_a	encode_tfbs	60	1	0	0.574688	46	1365	11728	3256	477071	wgEncodeAwgTfbsHaibEcc1EralphaaV0416102Est10nm1hUniPk.narrowPeak	16087
src_MPP_BMvCB_1	Mesodermal	ERALPHA	Endometrium	Malignant	Epithelial cell	ECC-1	ERalpha_a	ChIP ECC-1 ERalpha_a	encode_tfbs	60	1	0	0.459727	28	1429	8927	3274	479872	wgEncodeAwgTfbsHaibEcc1EralphaaV0416102Gen1hUniPk.narrowPeak	11447
src_MPP_BMvCB_1	Mesodermal	GR	Endometrium	Malignant	Epithelial cell	ECC-1	GR	ChIP ECC-1 GR	encode_tfbs	60	1	0	0.409448	22	1458	7878	3280	480921	wgEncodeAwgTfbsHaibEcc1GrV0416102Dex100nmUniPk.narrowPeak	9254
src_MPP_BMvCB_1	Mesodermal	POL2	Endometrium	Malignant	Epithelial cell	ECC-1	Pol2	ChIP ECC-1 Pol2	encode_tfbs	60	1	0	0.0539225	6	2037	15964	3296	472835	wgEncodeAwgTfbsHaibEcc1Pol2V0416102Dm002p1hUniPk.narrowPeak	20128
src_MPP_BMvCB_1	ESC	NANOG	ESC	ESC	ESC	Embryonic Stem Cell	NANOG	codex Embryonic Stem Cell NANOG	codex	80	1	0	1.07864	85	377	11687	3217	477112	GSM1124070_NANOG.bed	13460
src_MPP_BMvCB_1	ESC	SOX2	ESC	ESC	ESC	Embryonic Stem Cell	SOX2	codex Embryonic Stem Cell SOX2	codex	80	1	0	1.10455	37	480	4964	3265	483835	GSM1124069_SOX2.bed	5204
src_MPP_BMvCB_1	ESC	SOX2	ESC	ESC	ESC	Embryonic Stem Cell	SOX2	codex Embryonic Stem Cell SOX2	codex	80	1	0	1.08139	17	737	2328	3285	486471	GSM1124068_SOX2.bed	2308
src_MPP_BMvCB_1	ESC	NANOG	ESC	ESC	ESC	Embryonic Stem Cell	NANOG	codex Embryonic Stem Cell NANOG	codex	80	1	0	1.00133	100	460	14784	3202	474015	GSM1124071_NANOG.bed	18532
src_MPP_BMvCB_1	ESC	SMAD3	ESC	ESC	ESC	Embryonic Stem Cell	SMAD3	codex Embryonic Stem Cell SMAD3	codex	80	1	0	0.873971	6	1045	1016	3296	487783	GSM897117_SMAD3.bed	944
src_MPP_BMvCB_1	ESC	POU5F1	ESC	ESC	ESC	Embryonic Stem Cell	POU5F1	codex Embryonic Stem Cell POU5F1	codex	80	1	0	0.934843	58	595	9173	3244	479626	GSM1124067_POU5F1.bed	10374
src_MPP_BMvCB_1	ESC	TP53	ESC	ESC	ESC	Embryonic Stem Cell	TP53	codex Embryonic Stem Cell TP53	codex	80	1	0	0.764616	18	893	3479	3284	485320	GSM981236_TP53.bed	4067
src_MPP_BMvCB_1	ESC	TP53	ESC	ESC	ESC	Embryonic Stem Cell	TP53	codex Embryonic Stem Cell TP53	codex	80	1	0	0.758566	19	918	3701	3283	485098	GSM981237_TP53.bed	3420
src_MPP_BMvCB_1	ESC	SMC3	ESC	ESC	ESC	Embryonic Stem Cell	SMC3	codex Embryonic Stem Cell SMC3	codex	80	1	0	0.687546	40	1169	8565	3262	480234	GSM897119_SMC3.bed	4239
src_MPP_BMvCB_1	ESC	EP300	ESC	ESC	ESC	Embryonic Stem Cell	EP300	K562 erythrocytic leukaemia cells (ATCC CCL-243) were grown according to standar	codex	80	1	0	0.267351	3	1674	1657	3299	487142	GSM831036_EP300.bed	2269
src_MPP_BMvCB_1	ESC	SMC1A	ESC	ESC	ESC	Embryonic Stem Cell	SMC1A	codex Embryonic Stem Cell SMC1A	codex	80	1	0	0.501493	31	1386	9066	3271	479733	GSM897120_SMC1.bed	4559
src_MPP_BMvCB_1	ESC	SUZ12	ESC	ESC	ESC	Embryonic Stem Cell	SUZ12	K562 erythrocytic leukaemia cells (ATCC CCL-243) were grown according to standar	codex	80	1	0	0.124235	2	1907	2373	3300	486426	GSM831042_SUZ12.bed	2677
src_MPP_BMvCB_1	ESC	EZH2	ESC	ESC	ESC	Embryonic Stem Cell	EZH2	K562 erythrocytic leukaemia cells (ATCC CCL-243) were grown according to standar	codex	80	1	0	0.0550945	1	2031	2673	3301	486126	GSM831028_EZH2.bed	3204
src_MPP_BMvCB_1	ESC	CHD1	ESC	ESC	ESC	Embryonic Stem Cell	CHD1	K562 erythrocytic leukaemia cells (ATCC CCL-243) were grown according to standar	codex	80	1	0	0.137533	4	1883	4273	3298	484526	GSM831025_CHD1.bed	4813
src_MPP_BMvCB_1	ESC	SAP30	ESC	ESC	ESC	Embryonic Stem Cell	SAP30	K562 erythrocytic leukaemia cells (ATCC CCL-243) were grown according to standar	codex	80	1	0	0.229087	24	1772	15138	3278	473661	GSM831040_SAP30.bed	16506
src_MPP_BMvCB_1	ESC	KDM4A	ESC	ESC	ESC	Embryonic Stem Cell	KDM4A	K562 erythrocytic leukaemia cells (ATCC CCL-243) were grown according to standar	codex	80	1	0	0.133358	20	1888	21357	3282	467442	GSM831035_KDM4A.bed	20621
src_MPP_BMvCB_1	ESC	HDAC2	ESC	ESC	ESC	Embryonic Stem Cell	HDAC2	K562 erythrocytic leukaemia cells (ATCC CCL-243) were grown according to standar	codex	80	1	0	0.163865	11	1840	9772	3291	479027	GSM831029_HDAC2.bed	8826
src_MPP_BMvCB_1	ESC	POLR2A	ESC	ESC	ESC	Embryonic Stem Cell	POLR2A	codex Embryonic Stem Cell POLR2A	codex	80	1	0	0.123937	14	1909	16238	3288	472561	GSM937545_POLR2A.bed	15785
src_MPP_BMvCB_1	ESC	POLR2A	ESC	ESC	ESC	Embryonic Stem Cell	POLR2A	codex Embryonic Stem Cell POLR2A	codex	80	1	0	0.144942	12	1873	12000	3290	476799	GSM897115_POLR2A.bed	12268
src_MPP_BMvCB_1	ESC	POLR2A	ESC	ESC	ESC	Embryonic Stem Cell	POLR2A	codex Embryonic Stem Cell POLR2A	codex	80	1	0	0.0903859	9	1956	14348	3293	474451	GSM937544_POLR2A.bed	14498
src_MPP_BMvCB_1	ESC	RBBP5	ESC	ESC	ESC	Embryonic Stem Cell	RBBP5	K562 erythrocytic leukaemia cells (ATCC CCL-243) were grown according to standar	codex	80	1	0	0.0882348	8	1966	13095	3294	475704	GSM831038_RBBPS.bed	12518
src_MPP_BMvCB_1	ESC	PHF8	ESC	ESC	ESC	Embryonic Stem Cell	PHF8	K562 erythrocytic leukaemia cells (ATCC CCL-243) were grown according to standar	codex	80	1	0	0.041628	4	2058	13839	3298	474960	GSM831037_PHF8.bed	13618
src_MPP_BMvCB_1	Mesodermal	ZNF143	Kidney	Embryonic	EKC	Embryonic kidney cells	ZNF143	ChIP-seq_ZNF143_FLP143HA_T0. cell line specificity: HEK293-T-Rex inducible cell	codex	60	1	0	0.494281	9	1193	2688	3293	486111	GSM959050_ZNF143.bed	4344
src_MPP_BMvCB_1	Mesodermal	ZNF143	Kidney	Embryonic	EKC	Embryonic kidney cells	ZNF143	ChIP-seq_ZNF143_293T-rex. ChIP assays were performed essentially as previously d	codex	60	1	0	0.124129	2	1908	2375	3300	486424	GSM959048_ZNF143.bed	2272
src_MPP_BMvCB_1	Mesodermal	ZNF143	Kidney	Embryonic	EKC	Embryonic kidney cells	ZNF143	ChIP-seq_ZNF143_FLP143HA_T4. cell line specificity: HEK293-T-Rex inducible cell	codex	60	1	0	0.227424	8	1733	5165	3294	483634	GSM959051_ZNF143.bed	6450
src_MPP_BMvCB_1	Mesodermal	ZNF143	Kidney	Embryonic	EKC	Embryonic kidney cells	ZNF143	ChIP-seq_ZNF76_FLP76_T4. cell line specificity: HEK293-T-Rex inducible cell line	codex	60	1	0	0.185239	6	1804	4757	3296	484042	GSM959052_ZNF143.bed	7017
src_MPP_BMvCB_1	Endodermal	FOXA2	Endoderm	In vitro	Endoderm	Endoderm	FOXA2	Day 5 of in vitro differentiation with FGF2; BMP4 and B27	codex	136	1	0	0.84325	137	1075	23866	3165	464933	GSM1124063_FOXA2.bed	34443
src_MPP_BMvCB_1	Endodermal	FOXA2	Endoderm	In vitro	Endoderm	Endoderm	FOXA2	Day 5 of in vitro differentiation with FGF2; BMP4 and B27	codex	136	1	0	0.343017	64	1772	26631	3238	462168	GSM1124064_FOXA2.bed	31716
src_MPP_BMvCB_1	Mesodermal	NR2F2	Endometrium	Healthy	Stromal cell	Endometrial Stromal Cell	NR2F2	codex Endometrial Stromal Cell NR2F2	codex	60	1	0	0.573463	71	1478	18039	3231	470760	GSM1257396_NR2F2.bed	19927
src_MPP_BMvCB_1	Myeloid	SMAD1	Blood	Progenitor	Erythrocyte	Erythroblast	SMAD1	Proerythroblasts were derived from mobilised CD34+ cells isolated from the healt	codex	267	1	0	0.668213	6	1045	1328	3296	487471	GSM722398_SMAD1.bed	1293
src_MPP_BMvCB_1	Myeloid	TAL1	Blood	Progenitor	Erythrocyte	Erythroblast	TAL1	Proerythroblasts were derived from CD34+ adult bone marrow cells isolated from h	codex	267	1	0	0.473452	4	1238	1249	3298	487550	GSM908055_TAL1.bed	1137
src_MPP_BMvCB_1	Myeloid	SMAD1	Blood	Progenitor	Erythrocyte	Erythroblast	SMAD1	Proerythroblasts were derived from mobilised CD34+ cells isolated from the healt	codex	267	1	0	0.415295	3	1379	1068	3299	487731	GSM722397_SMAD1.bed	1035
src_MPP_BMvCB_1	Myeloid	TAL1	Blood	Progenitor	Erythrocyte	Erythroblast	TAL1	Proerythroblasts derived from CD34+ foetal liver cells (2-trimester stage).	codex	267	1	0	0.224398	1	1738	659	3301	488140	GSM908054_TAL1.bed	584
src_MPP_BMvCB_1	Myeloid	GFI1B	Blood	Progenitor	Erythrocyte	Erythroblast	GFI1B	Proerythroblasts derived from CD34+ bone marrow cells isolated from heathly dono	codex	267	1	0	0.523677	10	1136	2819	3292	485980	GSM1278242_GFI1B.bed	2998
src_MPP_BMvCB_1	Myeloid	IRF2	Blood	Progenitor	Erythrocyte	Erythroblast	IRF2	Proerythroblasts were derived from CD34+ adult bone marrow cells isolated from h	codex	267	1	0	0.305968	4	1594	1930	3298	486869	GSM970261_IRF2.bed	1788
src_MPP_BMvCB_1	Myeloid	GATA1	Blood	Progenitor	Erythrocyte	Erythroblast	GATA1	Proerythroblasts derived from CD34+ foetal liver cells (2-trimester stage).	codex	267	1	0	0.591084	39	1310	9688	3263	479111	GSM970257_GATA1.bed	10090
src_MPP_BMvCB_1	Myeloid	TAL1	Blood	Progenitor	Erythrocyte	Erythroblast	TAL1	Proerythroblasts were derived from mobilised CD34+ cells isolated from the healt	codex	267	1	0	0.43384	14	1332	4751	3288	484048	GSM614004_TAL1.bed	4798
src_MPP_BMvCB_1	Myeloid	TAL1	Blood	Progenitor	Erythrocyte	Erythroblast	TAL1	Proerythroblasts derived from CD34+ bone marrow cells isolated from heathly dono	codex	267	1	0	0.502531	53	1532	15368	3249	473431	GSM1278241_TAL1.bed	17998
src_MPP_BMvCB_1	Myeloid	GATA1	Blood	Progenitor	Erythrocyte	Erythroblast	GATA1	Proerythroblasts derived from CD34+ bone marrow cells isolated from heathly dono	codex	267	1	0	0.574991	155	1698	38568	3147	450231	GSM1278240_GATA1.bed	53712
src_MPP_BMvCB_1	Myeloid	GATA1	Blood	Progenitor	Erythrocyte	Erythroblast	GATA1	Proerythroblasts were derived from CD34+ adult bone marrow cells isolated from h	codex	267	1	0	0.578884	194	1752	47576	3108	441223	GSM970258_GATA1.bed	71651
src_MPP_BMvCB_1	Myeloid	POLR2A	Blood	Progenitor	Erythrocyte	Erythroblast	POLR2A	Proerythroblasts derived from CD34+ foetal liver cells (2-trimester stage).	codex	267	1	0	0.188892	32	1794	24076	3270	464723	GSM970259_PolII.bed	34991
src_MPP_BMvCB_1	Myeloid	POLR2A	Blood	Progenitor	Erythrocyte	Erythroblast	POLR2A	Proerythroblasts were derived from CD34+ adult bone marrow cells isolated from h	codex	267	1	0	0.12924	17	1896	18815	3285	469984	GSM970260_PolII.bed	25962
src_MPP_BMvCB_1	Myeloid	NFE2	Blood	Progenitor	Erythrocyte	Erythroblast	NFE2	Proerythroblasts were derived from CD34+ adult bone marrow cells isolated from h	codex	267	1	0	0	0	2083	227	3302	488572	GSM908059_NFE2.bed	403
src_MPP_BMvCB_1	Myeloid	POLR2A	Blood	Progenitor	Erythrocyte	Erythroblast	POLR2A	Proerythroblasts were derived from CD34+ adult bone marrow cells isolated from h	codex	267	1	0	0	0	2083	258	3302	488541	GSM908069_PolII.bed	234
src_MPP_BMvCB_1	Myeloid	REST	Blood	Malignant	Erythrocyte	Erythrocytic leukaemia cells	REST	K562 erythrocytic leukaemia cells (ATCC CCL-243) were grown according to standar	codex	267	1	0	0.939172	26	604	4096	3276	484703	GSM831015_REST.bed	5609
[truncated: 3,391 more rows]

## Sheet: Meth. diff. & CTCF (Figure 2E)
User Set	Lineage (curated)	Target (curated)	Tissue (curated)	Cell State (curated)	Cell Type (curated)	Cell Type (database)	Target (database)	Description (database)	Source Database	Sets per Lineage	Adjusted Pvalue	-log10(adjusted Pvalue)	Log Odds Ratio	Support	Maximum rank	b	c	d	Filename	# Peaks
[truncated: 878 more rows]

[truncated: 2 more sheets: Myeloid-lymphoid (Figure 3C), Signature regions (Figure 7D)]
