# Supplementary material for: DNA Methylation Dynamics of Human Hematopoietic Stem Cell Differentiation
Source: Cell Stem Cell. 2016 Dec 1;19(6):808–22. doi: 10.1016/j.stem.2016.10.019 (PMC5145815; doi:10.1016/j.stem.2016.10.019)
Supplement: Table S4. Signature Regions Identified by the Cell-Type Classifier, Related to Figure 7 — Table listing all regulatory regions from the BLUEPRINT Regulatory Build that contributed to the cell type classifier trained on 319 stem/progenitor samples (all 10-cell, 50-cell, and 1,000-cell pools) from peripheral blood, together with the average DNA methylation level of each region in each sample. [file mmc5.xlsx]

## Sheet: Classifier signature regions
Chromosome	Start	End	Strand	Region	Region type	HSC_1000_D10_R1	HSC_1000_D7_R1	HSC_10_D10_1_R1	HSC_10_D10_2_R1	HSC_10_D10_3_R1	HSC_10_D10_4_R1	HSC_10_D10_7_R1	HSC_10_D7_1_R1	HSC_10_D7_2_R1	HSC_10_D7_3_R1	HSC_10_D7_6_R1	HSC_10_D7_7_R1	HSC_10_D7_8_R1	HSC_10_D9_2_R1	HSC_10_D9_3_R1	HSC_10_D9_4_R1	HSC_10_D9_6_R1	HSC_10_D9_7_R1	HSC_50_D10_1_R1	HSC_50_D10_2_R1	HSC_50_D7_1_R1	HSC_50_D7_2_R1	HSC_50_D9_1_R1	HSC_50_D9_2_R1	MPP_1000_D10_R1	MPP_1000_D7_R1	MPP_1000_D8_R1	MPP_1000_D9_R1	MPP_10_D10_1_R1	MPP_10_D10_2_R1	MPP_10_D10_3_R1	MPP_10_D10_4_R1	MPP_10_D10_5_R1	MPP_10_D10_6_R1	MPP_10_D10_7_R1	MPP_10_D10_8_R1	MPP_10_D7_1_R1	MPP_10_D7_2_R1	MPP_10_D7_3_R1	MPP_10_D7_4_R1	MPP_10_D7_6_R1	MPP_10_D7_7_R1	MPP_10_D7_8_R1	MPP_10_D8_1_R1
chr1	34140	35289	*	tfbs_10	tfbs	0.688738	0.761844	0.692342	0.673899	0.695234	0.672053	0.682944	0.748756	0.757113	0.746413	0.759035	0.749556	0.756837	0.753047	0.746184	0.747969	0.750913	0.753573	0.687268	0.693033	0.754262	0.768824	0.75699	0.751376	0.746727	0.76792	0.759838	0.752298	0.724052	0.740109	0.748842	0.744835	0.745815	0.753989	0.718532	0.737273	0.754707	0.757295	0.760842	0.754804	0.758123	0.759506	0.758224	0.752326
chr1	35576	37258	*	tfbs_11	tfbs	0.688738	0.761844	0.692342	0.673899	0.695234	0.672053	0.682944	0.748756	0.757113	0.746413	0.759035	0.749556	0.756837	0.753047	0.746184	0.747969	0.750913	0.753573	0.687268	0.693033	0.754262	0.768824	0.75699	0.751376	0.746727	0.76792	0.759838	0.752298	0.724052	0.740109	0.748842	0.744835	0.745815	0.753989	0.718532	0.737273	0.754707	0.757295	0.760842	0.754804	0.758123	0.759506	0.758224	0.752326
chr1	112247	113847	*	distal_10	distal	0.688738	0.761844	0.692342	0.673899	0.695234	0.672053	0.682944	0.748756	0.757113	0.746413	0.759035	0.749556	0.756837	0.753047	0.746184	0.747969	0.750913	0.753573	0.687268	0.693033	0.754262	0.768824	0.75699	0.751376	0.746727	0.76792	0.759838	0.752298	0.724052	0.740109	0.748842	0.744835	0.745815	0.753989	0.718532	0.737273	0.754707	0.757295	0.760842	0.754804	0.758123	0.759506	0.758224	0.752326
chr1	295780	297564	*	distal_29	distal	0.688738	0.761844	0.692342	0.673899	0.695234	0.672053	0.682944	0.748756	0.757113	0.746413	0.759035	0.749556	0.756837	0.753047	0.746184	0.747969	0.750913	0.753573	0.687268	0.693033	0.754262	0.768824	0.75699	0.751376	0.746727	0.76792	0.759838	0.752298	0.724052	0.740109	0.748842	0.744835	0.745815	0.753989	0.718532	0.737273	0.754707	0.757295	0.760842	0.754804	0.758123	0.759506	0.758224	0.752326
chr1	628380	634980	*	ctcf_30	ctcf	0.769231	0.458333	0.8	0.611111	0.357143	0.888889	0.5	0	0.625	1	0	0	0.181818	1	1	0.9	0.325926	1	0.687268	0.693033	0.15625	0.590909	0.644737	0.380952	0.70481	0.2	0.737483	0.585366	0.916667	0.552083	0.4375	0.62963	1	0.368421	0.95	0.673077	1	0.444444	0.4375	0.538462	0.272727	0	0.486111	0.5
chr1	628954	635053	*	tss_12	tss	0.769231	0.458333	0.8	0.611111	0.357143	0.888889	1	0	0.625	1	0	0	0.181818	1	1	0.9	0.325926	1	0.687268	0.693033	0.15625	0.590909	0.644737	0.380952	0.70481	0.2	0.737483	0.585366	0.916667	0.552083	0.4375	0.62963	1	0.368421	0.95	0.673077	1	0.444444	0.4375	0.538462	0.272727	0	0.486111	0.5
chr1	628954	635053	*	tss_13	tss	0.769231	0.458333	0.8	0.611111	0.357143	0.888889	1	0	0.625	1	0	0	0.181818	1	1	0.9	0.325926	1	0.687268	0.693033	0.15625	0.590909	0.644737	0.380952	0.70481	0.2	0.737483	0.585366	0.916667	0.552083	0.4375	0.62963	1	0.368421	0.95	0.673077	1	0.444444	0.4375	0.538462	0.272727	0	0.486111	0.5
chr1	2552404	2558200	*	tss_141	tss	0.76087	0.62963	0	0.25	0	0.909091	0.260681	0.5	0.12	0.411765	0.65	0	0	0.473684	0.357143	0.514586	0.5	0.69522	0	0.320918	0.4	0.673333	0.234043	0.548387	0.438113	0.546667	0.50286	0.527778	0.25	0.545455	1	0.684211	0	0.611111	0.583333	0.916667	0.352941	0.666667	0.769231	0	0.533333	0.375	0.6	0.5
chr1	2624765	2625165	*	distal_422	distal	1	0.761844	0.692342	0.673899	0.695234	1	0.682944	0.748756	0.757113	0.746413	0.759035	0.749556	0.756837	0.753047	0.746184	0.747969	0.750913	0.753573	0.687268	0.693033	0.754262	1	1	0.751376	0.958333	1	0.5	0.666667	0.724052	1	0.748842	0.744835	0.745815	0.753989	0.718532	0.75	0	0.757295	0.760842	0.754804	0.758123	0.759506	0.75	0.752326
chr1	2655165	2656365	*	ctcf_195	ctcf	0.617544	0.573333	0.8125	0.571429	0.428571	0.6	0.5	0.285714	0.25	0.285714	0.4	0.166667	0.2	0.5	0.5	0	0.454545	0.375	0.666667	0.5	0.25	0.411765	0.485294	0.311111	0.428301	0.603056	0.461971	0.540351	0.454545	0.622222	0.666667	0.363636	0.571429	0.666667	0.307292	0.666667	0.5	0.25	0.275	0.75	0.4	0.5	1	0.215686
chr1	3525600	3526400	*	distal_546	distal	1	1	1	0.673899	0.812121	0.5	1	0.748756	1	0.8	0.91875	1	0.782738	1	0.611111	0.7	1	1	0.916667	1	1	0.791667	1	1	0.892857	0.7	0.95614	1	0.650321	1	1	0.830044	0.75	0.5	1	1	1	0.833333	0.908088	0.571429	1	1	0.842593	0.25
chr1	4792800	4798600	*	proximal_192	proximal	0.866667	0.928571	0.755556	1	0.952381	1	0.4	0.833333	1	1	1	0.933333	1	1	1	1	0.5	1	1	0.666667	1	0.823529	0.842105	1	0.871717	0.965517	0.858333	0.9	1	0.75	1	0.625	0.5	0.857143	1	1	0.333333	1	0.888889	0.666667	1	0.5	1	1
chr1	5998400	5999600	*	distal_766	distal	0.7	0.8	1	1	1	0.5	0.833333	0.928571	0.5	1	1	1	1	1	0.5	1	1	1	1	0.875	1	0.666667	0.666667	1	0.986111	0.95	0.979885	1	1	1	1	0.919444	1	0.952381	1	1	1	0.833333	1	1	0.9	1	0.986111	1
chr1	7555184	7556197	*	proximal_309	proximal	1	0	0.6	0.166667	0.678571	0.526316	1	0	0.489744	0.0384615	0.0769231	0.583333	0.0714286	0.5	0.166667	0.333333	0.916667	0.5	0	0.5	0.375817	0.5	0.6	0.479303	0.5	0.25	0.179487	0.5625	0.498872	0	0.666667	1	0.745815	0.2	0.355556	1	0.589744	0.533333	0.603472	0.754804	0	1	0.345029	0.333333
chr1	9753183	9753583	*	ctcf_609	ctcf	1	1	0.692342	0.673899	0.695234	0.672053	0.682944	0.748756	1	0.746413	0.759035	0.749556	1	0.753047	0.746184	0.747969	0.750913	0.753573	0.687268	0.693033	0.754262	0.8	1	0.751376	0.888889	1	1	0.752298	0.724052	1	0.748842	0.744835	0.745815	0.5	0.718532	0.737273	0.754707	0.757295	0.760842	0.754804	0.758123	0.759506	0.758224	0.752326
chr1	10456001	10460182	*	proximal_556	proximal	0.285714	0.777778	0.855556	0.788462	1	1	1	1	1	0.9	1	0.5	0.946667	0	1	1	0.894737	1	0.875	0.833333	1	0.75	0.772727	0.941176	0.971591	0.833333	0.927778	0.961538	0.939286	1	1	0.96875	1	0.888889	0.942857	1	1	0.875	1	1	0.75	1	1	0.888889
chr1	10724830	10725800	*	distal_1859	distal	0.893939	1	0.692342	0.5	0.5	0.833333	1	1	1	0.746413	1	1	1	1	0.333333	1	0.933333	0	0.687268	0.666667	1	0	0.75	0.751376	0.873684	0.857143	0.941667	1	1	0.75	1	1	1	1	0.8	1	1	0.75	1	1	1	1	1	1
chr1	12055996	12056919	*	tfbs_1200	tfbs	0.875	1	0.692342	0.777778	1	1	0.6875	0.748756	1	1	1	0.749556	1	0.753047	0.746184	0.747969	0.833333	0.875	0.666667	0.693033	1	0.996491	0.333333	1	0.842593	0.933696	0.974359	0.909091	0.954545	1	0.875	1	1	0.833333	0.984615	1	1	0.757295	1	1	1	1	0.758224	1
chr1	13053783	13055583	*	distal_2268	distal	0.688738	0.761844	0.692342	0.673899	0.695234	0.672053	0.682944	0.748756	0.757113	0.746413	0.759035	0.749556	0.756837	0.333333	0.746184	0.747969	0.750913	0.753573	0.687268	0.693033	0.754262	0.768824	0.75699	0.751376	0.333333	0	0	0	0.724052	0.740109	0.748842	0.744835	0.745815	0	0.718532	0	0.754707	0.757295	0.760842	0.754804	0.758123	0.759506	0.758224	0.752326
chr1	13791784	13795182	*	proximal_716	proximal	1	1	0.807692	1	1	0.96875	1	0.857143	1	1	1	0.749556	1	1	0.964286	1	1	0.97151	1	1	0.888889	0.9	0.944444	1	0.953704	0.984375	0.923529	1	0.8	0.8	0.948718	1	0.857143	1	0.888889	0.9	1	1	0.857143	1	0.888889	0.666667	0.933333	1
chr1	15787958	15789999	*	proximal_822	proximal	0.818182	0.25	0.75	0.666667	0.878788	1	0.682944	0.748756	0.747585	1	0.75	0.766667	1	1	0.833333	0.7	0.5	1	1	1	1	1	0.821429	1	0.642857	0.714286	0.725	0.8125	1	0.333333	0.75	1	0.8	1	0.5	0.5	1	0.723825	1	0	0.745152	1	0.777778	0.893333
chr1	16055074	16055318	*	dnase_2312	dnase	0.688738	0.5	0.692342	0.673899	0.695234	0.672053	0.682944	0.748756	0.757113	0.746413	0.759035	0.749556	0.756837	0.753047	0.746184	0.747969	0.750913	0.753573	0.687268	0.693033	0.754262	0.768824	0.75699	0.751376	0.5	0	1	0.75	0.724052	0.740109	1	0.744835	0.745815	0.753989	0.718532	0.737273	0.754707	0.757295	0.760842	0.754804	0.758123	0.759506	0.758224	0.752326
chr1	16665377	16667770	*	tfbs_1604	tfbs	0.688738	0.761844	0.692342	0.673899	0.695234	0.672053	0.682944	0.748756	0.757113	0.746413	0.759035	0.749556	0.756837	0.753047	0.746184	0.747969	0.750913	0.753573	0.687268	0.693033	0.754262	0.768824	0.75699	0.751376	0.746727	0.76792	0.759838	0.752298	0.724052	0.740109	0.748842	0.744835	0.745815	0.753989	0.718532	0.737273	0.754707	0.757295	0.760842	0.754804	0.758123	0.759506	0.758224	0.752326
chr1	18906532	18909796	*	proximal_986	proximal	0.125	0.526316	0	0.5	0.5	0	0	0.333333	0.428571	0	0.333333	0	0.75	0	0	0.631373	0.485617	1	0.666667	0.37431	0	0.214286	0.210526	0.220444	0.25	0.325758	0.242816	0.5	0	0.2	0.285714	0.285714	0	0.666667	0.0714286	0.393939	0	0.25	0	0	0.875	0	0	1
chr1	19112920	19114060	*	distal_3267	distal	1	0.8	1	0.673899	0.5	1	0.682944	0.748756	1	0.746413	0.75	0.8	1	1	1	0.747969	1	0.666667	1	0.693033	1	0.904762	0.666667	0	0.75	0.833333	0.925926	0.375	1	1	1	0.833333	1	1	0.82	1	1	1	0.666667	1	1	0.5	0.758224	1
chr1	19325011	19326600	*	distal_3300	distal	0.933333	0.892857	0.428571	1	0.9	1	1	1	0.692308	0.75	1	1	0.25	0.857143	1	1	0.785714	1	1	1	0	1	0.75	1	0.723684	0.802083	0.698611	0.596154	0.714286	0.714286	1	0.3	1	0.5	0.75	1	0.333333	0.666667	0.8	0.869048	0.846154	1	0.5	0.8
chr1	20448695	20448963	*	dnase_3100	dnase	0	0.761844	0.692342	0.673899	0.695234	0.672053	0.682944	0.748756	0.757113	0.746413	0.759035	0.749556	0.756837	0.753047	0.746184	0.747969	0.750913	1	0.687268	0.693033	0.754262	0	0.75699	0.751376	0.5	0.666667	0.5	0.5	0.724052	0.740109	0.748842	0.744835	0.745815	0.753989	0	0.737273	0.754707	0	0.760842	0	0.333333	0.759506	0.758224	0.752326
chr1	20738559	20740757	*	proximal_1093	proximal	0.922222	1	1	1	1	0.333333	0.666667	1	1	1	1	0.749556	0.756837	1	1	1	1	1	1	1	0.857143	1	1	1	0.785714	1	0.846154	0.875	0.75	0.857143	0.926667	1	0.666667	0.969697	0.75	0.9375	0.5	1	0.75	1	0.666667	1	0.333333	1
chr1	24026958	24027958	*	distal_4258	distal	0.944444	0.833333	1	1	0.695234	0.916667	0.682944	0.748756	1	1	1	1	1	0.753047	1	0.747969	1	1	1	0	1	1	1	1	1	1	0.920238	1	1	1	0.748842	1	1	1	1	1	1	1	1	1	1	1	1	1
chr1	25866130	25867530	*	distal_4672	distal	1	1	1	0.25	0.695234	0.75	0.682944	1	1	0.8	0.759035	0.749556	1	1	0.8	1	1	1	0.687268	0.833333	0.754262	1	0.8	1	0.833333	1	0.846154	0.8125	1	1	1	1	0.745815	0.666667	0.819444	0.666667	1	0.757295	0.760842	1	0.8	0.666667	1	1
chr1	26363000	26365400	*	distal_4811	distal	0.75	0.222222	0.554545	0	0.88	0.369231	0	0.567553	1	0.533101	1	0.554545	0	1	0.320799	1	0.2	1	0.5	0.333333	1	0.611111	0.625	1	0.479167	0.21875	0.518333	0.363636	0.625778	0.3	0.5	0	0.5	0.571429	1	0.5	0.631579	0.375	0.75	1	0.6875	0.466667	0	1
chr1	28421343	28423343	*	distal_5248	distal	1	1	1	1	0.695234	1	0.9	1	1	1	1	1	1	1	1	1	1	0.753573	1	1	1	1	1	1	0.833333	0.888889	0.961538	0.5	1	0	0.9	1	0.5	1	1	1	1	1	0.5	1	0.758123	1	1	1
chr1	29160801	29163399	*	proximal_1660	proximal	1	1	1	1	1	1	1	1	1	1	1	0.8	1	1	0.803571	1	1	0.753573	1	0.693033	1	1	1	1	0.808824	0.833333	0.745614	1	0.96875	1	1	1	1	1	0.75	1	0.754707	0.958333	1	0.979167	1	0.8	1	0.972222
chr1	37718620	37719354	*	dnase_5793	dnase	1	1	0.888889	1	0.695234	1	0.682944	1	0.975	1	1	0.749556	0.708333	0.833333	1	0.747969	1	0.909091	1	0.693033	1	1	1	1	0.973684	0.916667	1	0.961538	1	1	1	1	0.8	1	1	1	0.5	0.925926	0.8	1	1	0.75	0.758224	1
chr1	39919243	39920000	*	distal_7068	distal	0.736905	1	0.8	0.5	1	0.575	0.682944	0.5	1	0.746413	0.759035	1	0.785714	0.666667	0.746184	0.857143	1	0	0.687268	0.693033	0.755556	1	0.6	1	0.5	0.5	0.5	0.583333	1	0.833333	0.748842	0.333333	0.75	1	1	0.737273	0.666667	0	0	1	0	0.666667	0	1
chr1	39919264	39920064	*	ctcf_2424	ctcf	0.649206	1	0.8	0.5	1	0.766667	0.682944	0.748756	1	0.746413	0.759035	1	0.785714	0.666667	0.746184	0.857143	1	0.416667	1	0.75	0.755556	1	0.666667	0.958333	0.5	0.5	0.571429	0.642857	1	0	0.833333	0.5	0.75	1	1	0.737273	0.777778	0	0	1	0.5	0.666667	0	1
chr1	44501772	44502172	*	distal_7933	distal	1	0.761844	0.692342	0.673899	0.695234	1	0.682944	0.748756	0.757113	0.746413	0.759035	1	0.756837	0.753047	0.746184	0.747969	1	0.753573	0.687268	0.693033	0.754262	0.768824	1	0.751376	1	0.76792	1	1	0.724052	1	0.748842	0.744835	0.745815	0.753989	0.718532	0.737273	0.754707	0.757295	1	0.754804	0.758123	0.759506	0.758224	0.752326
chr1	45171572	45171972	*	distal_8073	distal	0.688738	0.761844	0.692342	0.673899	0.695234	0.672053	0.682944	0.748756	0.757113	0.746413	0.759035	0.749556	0.756837	0.753047	0.746184	0.747969	0.750913	0.753573	0.687268	0.693033	0.754262	0.768824	0.75699	0.751376	0.746727	0.76792	0.759838	0.752298	0.724052	0.740109	0.748842	0.744835	0.745815	0.753989	0.718532	0.737273	0.754707	0.757295	0.760842	0.754804	0.758123	0.759506	0.758224	0.752326
chr1	46039336	46045399	*	proximal_2582	proximal	0.846154	1	0.612186	0.417228	0.570423	0.571429	1	0.847917	1	1	1	1	1	0.666667	0.333333	0.4	0.875	1	0.985714	0.810276	1	0.8	0.653846	1	0.75	0.888889	0.786111	0.777778	1	0.75	0.857143	0.916667	0.704377	0.666667	1	1	1	1	1	1	0.601293	0.666667	1	0.6
chr1	47055694	47056294	*	ctcf_2811	ctcf	0.688738	0.761844	0.692342	0.673899	0.695234	0.672053	0.682944	0.748756	0.757113	0.746413	0.759035	0.749556	0.756837	0.753047	0.746184	0.747969	0.750913	0.753573	0.687268	0.693033	0.754262	0.768824	0.75699	0.751376	0.746727	0.76792	0.759838	0	0.724052	0.740109	0.748842	0.744835	0.745815	0.753989	0.718532	0.737273	0.754707	0.757295	0.760842	0.754804	0.758123	0.759506	0.758224	0.752326
chr1	51174694	51176600	*	distal_8770	distal	0.7	0.9	1	1	0.695234	0	1	1	0	1	1	1	0.833333	1	1	0.747969	1	1	0.687268	0.875	1	1	0.5	1	0.866667	0.909091	0.882353	0.944444	1	1	1	1	1	1	0.5	1	0.754707	1	1	1	1	1	1	0.8
chr1	51257200	51259800	*	distal_8784	distal	0.977273	1	1	1	0.695234	1	1	1	1	0.666667	0.8	1	1	1	1	1	1	0.964286	1	0.693033	1	0.714286	1	1	0.928571	1	0.941176	0.857143	1	1	1	1	0.95	0.875	0.75	1	0.909091	1	1	1	0.952381	1	1	1
chr1	54226801	54232399	*	proximal_2892	proximal	0.956522	0.95	0.333333	1	1	1	1	0.75	1	0.907468	0.737274	0.333333	0.928571	0.832814	1	0.857143	0.9375	1	0.5	0.783893	0.9	0.75	0.888889	0.692308	0.829301	0.84375	0.839583	0.777778	1	0.333333	0.823529	0.875	1	1	0.6	0.909091	0.5	1	0.817323	0.791667	0.666667	0.333333	0.790368	0.826087
chr1	56136895	56138693	*	proximal_3003	proximal	1	0.9	0.692342	0.673899	0	0	1	1	0	0.746413	0.759035	0.749556	0	0.666667	0.8	1	0	1	1	0.693033	0	0	0	1	1	0.75	0.833333	1	1	0.611111	0.625	0.4	0.745815	0.75	1	1	1	0.833333	0.833333	0	1	1	1	1
chr1	61047894	61048694	*	distal_10325	distal	1	0	1	1	1	1	1	0.748756	1	0.746413	0	1	1	1	0.746184	1	1	0.753573	1	1	0.75	1	1	1	1	1	1	1	1	0.740109	1	1	1	0.777778	1	1	1	1	1	1	1	1	0.758224	1
chr1	61370230	61372094	*	distal_10423	distal	0.971429	0.962963	1	1	0.695234	1	1	1	1	1	1	1	1	0.958333	1	0.747969	1	1	1	1	1	0.75	1	1	0.928571	0.833333	0.923077	1	1	1	0.875	1	0.745815	1	1	1	1	1	0.75	0.75	1	1	1	1
chr1	62295401	62296693	*	proximal_3267	proximal	0.257316	0	0.692342	0.25	0.695234	0.0333333	0.8	0.8	0.156256	1	0	0	0.233333	0	0	0.333333	0.577381	1	0.4	0	0.107143	0	0	0.380952	0.3	0	0.537037	0.333333	0.268182	0	0	0	0	0	0	0.184524	0.196429	0.0583333	0.0357143	0.468013	0	0	0.5	1
chr1	71753791	71754191	*	distal_11711	distal	1	1	0.692342	0.673899	0.695234	0.672053	0.682944	0.748756	1	1	1	0.749556	0.756837	0.753047	0.746184	0.747969	0.750913	0.753573	0.687268	0.693033	0	1	0.666667	0.751376	1	1	1	0.752298	0.724052	0.740109	1	0.744835	0.745815	0.753989	0.718532	1	0.754707	0.757295	0.760842	0.754804	1	0.759506	0.758224	0.752326
chr1	76012400	76013200	*	distal_11910	distal	0.688738	1	0.692342	0.673899	0.695234	0.672053	0.682944	0.748756	0.757113	0.746413	0.759035	0.749556	0.756837	0.753047	0.746184	0.747969	0.750913	0.753573	0.687268	0.693033	0.754262	0.768824	0.75699	0.751376	1	0.76792	1	1	0.724052	0.740109	0.748842	1	0.745815	0.753989	1	0.737273	1	0.757295	0.760842	0.754804	0.758123	0.759506	0.758224	1
chr1	81919989	81921787	*	proximal_3883	proximal	1	1	1	0.857143	1	1	0.682944	1	1	1	1	0.749556	0.756837	0.666667	0.666667	1	1	1	0.5	1	1	1	1	1	0.8	1	0.944444	1	1	1	0.933333	1	1	1	1	1	0.754707	1	0.760842	1	1	0.916667	0.833333	1
chr1	84884572	84885172	*	ctcf_4298	ctcf	0.688738	0.5	0.692342	0.673899	1	1	0.682944	0.748756	0.757113	0.746413	0.759035	0.749556	0.756837	0.753047	0.746184	0.747969	0.750913	0.753573	0.687268	1	0.833333	0.666667	0.75699	0.751376	0.333333	1	0.5	0	0.724052	0.740109	0.748842	0.744835	0.745815	0.753989	0	0.737273	0.754707	0.757295	0.760842	0.754804	0.758123	1	1	0
chr1	84894972	84895372	*	distal_12731	distal	0.688738	0.761844	0.692342	0.673899	0.695234	0.672053	0.682944	0	0.757113	0.333333	0.759035	0.749556	0.756837	0.753047	0.746184	0.747969	0.750913	0.753573	0.687268	0.693033	0.754262	0.768824	0.75699	0.751376	1	0.76792	0.833333	0.5	0.724052	0.740109	0.748842	0.744835	0.745815	0.753989	0.718532	0.737273	0.754707	0.757295	0.760842	1	0.758123	0.759506	0.758224	0.752326
chr1	84987773	84990571	*	proximal_3974	proximal	1	1	1	1	1	1	1	1	1	1	0.759035	0.749556	0.756837	1	1	1	1	1	0.687268	1	1	1	0.857143	1	0.916667	0.5	0.944444	0.5	0	1	1	1	1	1	0	0.888889	0.754707	1	1	1	0.5	1	1	0.875
chr1	92461590	92462190	*	ctcf_4641	ctcf	0.688738	0	0.692342	0.673899	0.695234	0.672053	0.682944	0.748756	0	0.746413	0.759035	0.749556	0.756837	0.753047	0.746184	0.747969	0.750913	0.753573	0.687268	0.693033	0.754262	0	0.75699	0.751376	1	0.666667	0.75	0.5	0.724052	0.740109	0.748842	0.744835	0.745815	1	0.718532	0.737273	0.754707	0.757295	0.760842	0.754804	0	0.759506	0.758224	0.752326
chr1	94720845	94721245	*	ctcf_4758	ctcf	1	1	0.692342	0.673899	0.695234	0.672053	0.682944	0.748756	1	0.746413	0.759035	0.749556	0.756837	0.753047	0.5	0.747969	0.750913	0.753573	0.687268	0.693033	0.754262	0.768824	0.75699	0.751376	0.833333	1	0.666667	0.333333	0.724052	0.740109	0.748842	0.744835	0.745815	0.753989	0.718532	0.737273	0.754707	0.757295	1	0.754804	0	0.759506	0.758224	0.752326
chr1	100902000	100903000	*	distal_14951	distal	0.688738	0.761844	0.692342	0.673899	0.695234	0.672053	0.682944	0.748756	0.757113	0.746413	0.759035	0.749556	0.756837	0.753047	0.746184	0	0.750913	0.753573	0.687268	0.693033	0.754262	0.768824	0	0.751376	1	1	1	1	0.724052	0.740109	0.748842	0.744835	0.745815	1	0.718532	1	0.754707	1	0.760842	0.754804	0.758123	1	0.758224	0.752326
chr1	101124601	101140199	*	tss_2058	tss	0.903846	0.944444	1	0.772222	0	0.666667	1	1	0.875	1	0.876667	1	0.666667	1	1	0.5	1	0.75	1	0.5	0.8	0.916667	0.9375	1	0.827044	0.75	0.900433	0.727273	0.9	0.9375	0.833333	0.333333	1	0.916667	0.9	1	0.912281	0.666667	0.5	0.8	0.875	1	0.727273	1
chr1	101496037	101496577	*	dnase_12346	dnase	0.688738	0.761844	0.692342	0.673899	0.695234	0.672053	0.682944	0.748756	0.757113	0.746413	0.759035	0.749556	0.756837	0.753047	0.746184	0.747969	1	0.753573	0.687268	0.693033	0.754262	1	0.75699	0.751376	1	0.76792	1	0.752298	0.724052	0.740109	0.748842	0.744835	0.745815	0.753989	0.718532	1	0.754707	0.757295	0.760842	0.754804	0.758123	0.759506	0.758224	0.752326
chr1	106957804	106958204	*	ctcf_5112	ctcf	0.688738	0.761844	0.692342	0.673899	0.695234	0.672053	0.682944	0.748756	0.757113	0.746413	0.759035	0.749556	0.756837	0.753047	0.746184	0.747969	0.750913	0.753573	0.687268	0.693033	1	0.768824	0.75699	0.751376	1	1	1	1	0.724052	0.740109	0.748842	0.744835	0.745815	0.753989	0.718532	0.737273	0.754707	1	0.760842	0.754804	0.758123	0.759506	0.758224	0.752326
chr1	106957890	106958103	*	tfbs_6677	tfbs	0.688738	0.761844	0.692342	0.673899	0.695234	0.672053	0.682944	0.748756	0.757113	0.746413	0.759035	0.749556	0.756837	0.753047	0.746184	0.747969	0.750913	0.753573	0.687268	0.693033	1	0.768824	0.75699	0.751376	1	1	1	1	0.724052	0.740109	0.748842	0.744835	0.745815	0.753989	0.718532	0.737273	0.754707	1	0.760842	0.754804	0.758123	0.759506	0.758224	0.752326
chr1	108117400	108119999	*	proximal_4847	proximal	0.5	0.761844	1	1	0.5	1	0.682944	0.748756	0.9	0.666667	1	0.933333	0.666667	0.753047	1	0.747969	0.750913	1	0.687268	0.933333	1	1	1	1	0.5625	0.5	0.416667	0.5	0.875	0.5	1	0.666667	1	1	0.297619	0.666667	1	0	0.633333	1	0.4	1	1	0
chr1	109687200	109688799	*	tss_2165	tss	0.133333	0.761844	0.692342	0.673899	0.695234	0.125	0.682944	0.748756	0.757113	0.746413	0.759035	0	0.756837	0.753047	0.746184	0.747969	0	0.753573	0.687268	0.693033	0	0.111111	0	0.751376	0	0	0.0131579	0	0.724052	0.740109	0.748842	0.744835	0.745815	0.753989	0.718532	0.737273	0.754707	0.757295	0.760842	0	0	0.759506	0	0.752326
chr1	109762001	109764399	*	tss_2169	tss	0.7	1	0.5	0.8	1	1	0.833333	1	0.8	0.746413	1	1	1	1	1	1	0.666667	1	1	1	0.916667	1	0.9	0.916667	0.908602	0.933333	0.841667	0.946667	1	1	1	1	1	0.7	0.666667	1	1	1	1	1	1	0.875	1	0.972222
chr1	110782600	110789399	*	proximal_5012	proximal	0.285714	0.9	0.666667	0.680556	0	0.74359	0.5	0.636364	0.75	0	1	0.666667	0	0.333333	0.7375	1	0.522222	0.75	0.761905	0.625	0	0.777778	0.571429	1	0.583333	0.636364	0.657895	0.666667	0.666667	0.8	0.5	0.5	0.58125	1	0.857143	0.571429	0.5	0.753125	0.788961	1	1	0	1	1
chr1	111924869	111925167	*	tfbs_6990	tfbs	0	0.761844	0.692342	0.673899	0.695234	0.672053	0.682944	0.748756	0.757113	0.746413	0.759035	0.749556	0.756837	0.753047	0.746184	1	0.750913	0.753573	0.687268	0.693033	0.754262	0.768824	0.75699	0.751376	0.746727	1	1	1	0.724052	0.740109	0.748842	0.744835	0.745815	0.753989	0.718532	0.737273	0.754707	0.757295	0.760842	0.754804	1	0.759506	0.758224	0
chr1	116153871	116154871	*	distal_16711	distal	1	0.833333	0.692342	1	1	0.672053	1	0.748756	1	1	1	0.749556	0.756837	0.753047	0.746184	0.747969	0.666667	0.753573	0.666667	0.693033	0.754262	1	1	1	1	1	1	1	1	1	1	1	1	1	1	0.666667	1	1	1	1	1	1	1	1
chr1	120829503	120834503	*	ctcf_5818	ctcf	0.852083	0	0.866667	0.673899	0	0.672053	0.682944	0.748756	1	0.746413	1	0.749556	0.756837	1	1	0.747969	0.750913	0.753573	0.666667	0.693033	1	1	0.979798	0.333333	0.75	0.945	0.909091	1	0.833333	0.740109	1	1	0.972222	0.875	1	1	1	0.9	0.833333	1	1	0.9	0.666667	1
chr1	120849000	120851903	*	tss_2385	tss	0.688738	0.761844	0.692342	0.673899	0.695234	0.672053	0.682944	0.748756	0.757113	0.746413	0.759035	0.749556	0.756837	0.753047	0.746184	0.747969	0.750913	0.753573	0.687268	0.693033	0.754262	0.768824	0	0	0	0.76792	0.0555556	0	0.724052	0	0	0.744835	0.745815	0.375	0.718532	0.737273	0.754707	0.757295	0.760842	0.754804	0.758123	0.759506	0.758224	0.294118
chr1	121392903	121394303	*	distal_17571	distal	0.688738	0.761844	0.692342	0.673899	0.695234	0.672053	0.682944	0.748756	0.757113	0.746413	0.759035	0.749556	0.756837	0.753047	0.746184	0.747969	0.750913	0.753573	0.687268	0.693033	0.754262	0.768824	0.75699	0.751376	0.746727	0.76792	0.759838	0.752298	0.724052	0.740109	0.748842	0.744835	0.745815	0.753989	0.718532	0.737273	0.754707	0.757295	0.760842	0.754804	0.758123	0.759506	0.758224	0.752326
chr1	143184457	143276232	*	proximal_5553	proximal	0.787778	0.836582	0.808595	0.78359	0.798319	0.765695	0.822886	0.859199	0.82354	0.851972	0.867345	0.859464	0.852111	0.870569	0.859524	0.872947	0.849598	0.878047	0.777393	0.829907	0.846457	0.854011	0.860764	0.860879	0.838756	0.853531	0.852995	0.847253	0.820645	0.824035	0.873464	0.820669	0.831412	0.847228	0.80366	0.827507	0.841083	0.837963	0.849639	0.839852	0.864678	0.848517	0.838784	0.865676
chr1	143391596	143392302	*	tfbs_7934	tfbs	0.688738	0.761844	0.692342	0.673899	0.695234	0.672053	0.682944	0.748756	0.757113	0.746413	0.759035	0.749556	0.756837	0.753047	0.746184	0.747969	0.750913	0.753573	0.687268	0.693033	0.754262	0.768824	0.75699	0.751376	0.746727	0.76792	0.759838	0.752298	0.724052	0.740109	0.748842	0.744835	0.745815	0.753989	0.718532	0.737273	0.754707	0.757295	0.760842	0.754804	0.758123	0.759506	0.5	0.752326
chr1	147078334	147078879	*	tfbs_8153	tfbs	0.285714	1	0.692342	0	0.695234	0.207407	0.49375	0.5625	0.75	1	0	0	0.625	1	0	0	1	0.5	0	0	1	1	0.8	1	0.01	0.625	0.404167	0.473874	0.5	0.257576	0.25	0.597222	0.716667	0	0	0.333333	1	0	0.760842	0.754804	0.5	0.666667	0.666667	0.628125
chr1	148379201	148380198	*	proximal_5757	proximal	0.364286	0.2	0	0.333333	0.25	0.666667	0.682944	0	0.538889	0.571429	0	0.5	0.756837	0	0.666667	0.333333	0.833333	0.8	1	1	1	0.148148	0.555556	0	0.594476	0.5	0.373529	0.272727	0.583333	0.36453	0.595833	0.583333	0.783333	1	0.416667	1	0	0.583333	0.25	0.754804	0.666667	0.888889	0.666667	0
chr1	148437000	148440400	*	distal_18282	distal	1	1	1	0.8	1	0.708333	1	1	1	1	1	1	1	1	1	1	1	0.753573	0.75	0.958333	1	0.75	1	0	0.979167	1	0.964286	0.928571	1	1	1	1	1	1	1	0.75	1	1	1	0.981481	1	1	1	0.963235
chr1	152870884	152872084	*	ctcf_6621	ctcf	0.75	1	0.692342	0.5	0.9	0.916667	0.682944	0.8125	1	1	0.759035	1	0.75	0.753047	1	0.747969	0	0.55	0.8	1	0.5	0.5	1	0.916667	0.666667	0.4	0.583333	0.55	0.347222	0.636364	1	0.5	0.745815	0.958333	1	1	0.754707	1	0.25	0.666667	0.805556	1	1	0.571429
chr1	153617284	153618284	*	ctcf_6669	ctcf	1	0.833333	0.692342	0	0.695234	0.25	1	0.748756	1	0.5	0.55	0.749556	0.756837	0.753047	1	0.747969	0.9	0.8	1	0.8	1	1	0.666667	1	0.45	1	0.375	0.333333	0.791667	0.6	0.111111	0	0	0.666667	0	1	0.5	0.333333	1	0.714286	0.666667	0.759506	0.5	0
chr1	154789401	154793999	*	proximal_6118	proximal	0.785714	0.863636	0.590909	0.75	1	1	1	0.8	0.555556	1	1	0.622172	1	1	0.75	0.708187	1	0.517832	1	1	0.875	0.666667	0.961538	0.571429	0.681818	0.630952	0.663542	0.869565	0.833333	0.166667	1	0.5	0.5	0.25	0.75	0.599976	0.5	0	0.166667	0.25	0.625028	0.54316	0.595247	0.531056
chr1	159935401	159939799	*	proximal_6407	proximal	1	0.684211	0.56229	0.5	0.6	0.589061	0.371852	1	0.777778	1	0.75	1	0.333333	0.658462	1	1	0.833333	1	0.333333	0.658182	0.928571	0.428571	0.730769	0.666667	0.729885	0.705882	0.638562	0.568966	1	1	0.8	1	0.75	1	0.75	0.666667	0	0	0.333333	0	1	0	0.363636	1
chr1	159945497	159945897	*	ctcf_6998	ctcf	0.0833333	0	0.692342	0	0.695234	0	0.682944	0.748756	0	0.746413	0.0151515	0.749556	0.756837	0	0.746184	0.747969	0	0	0	0	0	0	0	0	0	0	0.0263158	0	0	0	0	0	0	0	0	0	0	0	0	0	0	0	0	0
chr1	160409600	160411773	*	distal_20415	distal	0.833333	1	1	1	0.5	1	1	1	1	1	1	1	0.756837	1	1	1	1	1	1	1	1	0.928571	0.8125	1	0.862069	1	0.854167	0.888889	1	1	0.992308	1	0.9375	0.846154	0.833333	1	1	1	1	1	1	1	1	1
chr1	160410272	160411773	*	distal_20416	distal	0.9	1	1	1	0.969697	1	1	1	1	1	1	1	1	1	1	1	1	0.933333	1	0.888889	1	0.909091	0.857143	1	0.840909	1	0.833333	0.882353	0.952381	1	1	1	1	0.846154	0.777778	1	1	1	0.833333	1	1	1	1	1
chr1	160694600	160695000	*	distal_20466	distal	0.688738	0.761844	0.692342	0.673899	0.695234	0.672053	0.682944	0.748756	0.757113	0.746413	0.759035	0.749556	0.756837	0.753047	0.746184	0.747969	0.750913	0.753573	0.687268	0.693033	0.754262	1	0	0.751376	0.746727	0.76792	0.833333	1	0.724052	0.740109	1	0.744835	0.745815	0.753989	0.718532	0.737273	0.754707	0.757295	0.760842	0.754804	0.758123	0.759506	0.758224	0.752326
chr1	161441697	161444097	*	ctcf_7101	ctcf	0.785714	0.127381	0.578947	0	0.55	0.375	0	0.6	0.666667	0.666667	1	0.749556	0.222222	0.5	0.444444	0.166667	0.5	0.388889	0.5625	0.222222	0.285714	0.541667	0.307692	0.354167	0.305272	0.5	0.0172414	0.53125	0.31746	0	0.333333	0.55	0	0.454545	0.05	0.25	0.754707	0.163411	0.125	0.0833333	0	0.183673	0.190476	0.461905
chr1	161444497	161454297	*	ctcf_7102	ctcf	0.987599	0.625	0.75	0.714286	0.916667	0.5	0.875	1	0.861111	0.772549	0.795238	0.57619	0.616667	0.820513	0.9375	1	0.777778	1	0.805556	0.888889	0.875	0.912698	0.686102	0.642857	0.727192	0.738095	0.614201	0.609195	0.583333	0.646667	0.608696	0.694444	0	0.8	0.623188	0.75	0.666667	0.714286	0.866667	0.818182	0.375	0.455556	0.751795	0.75
chr1	161605042	161607127	*	tss_3073	tss	0.929688	0.954545	1	0.437883	0.0666667	0.888889	1	1	0.875	1	0.958333	0.888889	0.658075	0.75	0.635286	0.5857	0.25	0.726622	0.461538	0	0.0833333	0.94	0.793103	0.954545	0.6	0.588235	0.558472	0.64221	1	0.809524	0.75	1	0.153846	0.454545	0.875	0.592738	0.591619	0.6493	0.526524	1	1	1	0.591572	1
chr1	162446697	162447097	*	distal_20855	distal	1	0.761844	0.692342	0.673899	0.695234	0.672053	0.682944	0.748756	0.757113	0.746413	0.759035	0.749556	0.756837	0.753047	0.746184	0.747969	0.750913	0.753573	0.687268	0.693033	0.754262	1	0.75699	0.751376	0.666667	0.76792	1	0.75	0.724052	0.740109	0.748842	0.744835	0.745815	0.753989	1	0.737273	1	0.757295	0.760842	0.754804	0.758123	0.759506	0.758224	0.752326
chr1	168145322	168146322	*	ctcf_7376	ctcf	0.0883191	0.333333	0	0.673899	0	0.37037	0.5	0.142857	0.318182	0.219697	0.375	0.35	0.756837	0.214286	0.5	0.5	0.5	0	0.687268	0.111111	0.266667	0.222222	0	0.325	0.4	0.211667	0.261905	0.666667	0.277778	0.119048	0.666667	0.4	0.0104167	0.236364	0.375	0.0625	0.754707	0.190476	0.5	0.5	1	0.5	0	1
chr1	168626200	168627000	*	distal_21615	distal	0.833333	1	1	0.714286	0.75	0.833333	1	1	1	1	1	1	0.756837	0.833333	0.746184	1	1	1	0.687268	0.693033	1	1	0.75	1	0.916667	1	0.880952	1	0.875	1	0.748842	1	1	0.753989	1	1	1	1	1	1	1	1	1	1
chr1	169200593	169203315	*	distal_21696	distal	1	1	1	1	1	0.672053	1	1	1	1	1	1	1	0.753047	1	0.747969	0.95	1	0.687268	0.693033	1	1	1	0.751376	0.833333	1	1	1	0.724052	0.9	1	1	1	1	1	1	1	1	1	1	0.903846	1	0.758224	0.888889
chr1	170041550	170042295	*	dnase_19126	dnase	0.642857	1	1	1	0.695234	0.666667	1	0.748756	1	0.746413	1	1	1	0.753047	1	0.747969	1	1	0.687268	0.693033	1	1	1	1	0.952381	1	0.833333	1	1	1	0.95	1	1	0.916667	0.718532	0.737273	1	1	1	1	1	1	1	1
chr1	171644573	171645573	*	ctcf_7526	ctcf	0.4	0.202731	0	0.5	0.5	0.348246	0.416667	0.166667	0.375	0.25	0.5	0.1	0.527778	0.285714	0.25	0.747969	0	0	0.687268	0	0.383598	0.461538	0.166667	0.4	0.375	0.0555556	0.427778	1	0.185606	0	0.21875	0.944444	0	0.694444	0.483333	0.445455	0.27619	0.15	1	1	1	0.285714	1	0.4
chr1	172646200	172648400	*	distal_22190	distal	0.666667	0	1	0.6	0.888889	0.5	0.722222	1	1	1	0.777778	1	0.666667	1	0.912879	1	0.857143	0.666667	1	0.777778	0.5	1	1	0.583333	0.8	0.7	0.738889	0.714286	1	1	0.380952	1	0.916667	1	0.683333	1	0.5	1	0.5	1	0.95	1	0	1
chr1	172761173	172762120	*	distal_22210	distal	0.688738	0.761844	0.692342	1	0.695234	0.672053	0.682944	0.748756	0.757113	0.746413	0.759035	0.749556	0.756837	0.753047	0.746184	0.747969	0.750913	0.753573	0.687268	0.693033	0.754262	0.768824	1	0.751376	0.666667	0.76792	1	1	0.724052	0.740109	0.748842	0.744835	0.745815	0.753989	0.718532	0.737273	1	0.757295	0.760842	1	0.758123	1	1	0.752326
chr1	172761373	172761973	*	ctcf_7584	ctcf	0.688738	0.761844	0.692342	1	0.695234	0.672053	0.682944	0.748756	0.757113	0.746413	0.759035	0.749556	0.756837	0.753047	0.746184	0.747969	0.750913	0.753573	0.687268	0.693033	0.754262	0.768824	1	0.751376	0.666667	0.76792	1	1	0.724052	0.740109	0.748842	0.744835	0.745815	0.753989	0.718532	0.737273	1	0.757295	0.760842	1	0.758123	1	1	0.752326
chr1	172913374	172920372	*	proximal_7022	proximal	1	1	1	1	0	1	0.685714	1	1	1	1	0.749556	1	1	0.746184	1	1	1	1	1	0.875	1	1	0.9375	0.923077	0.909091	0.859649	1	1	0.5	0.875	1	1	0.791667	1	1	1	1	1	1	1	1	1	1
chr1	177164074	177165213	*	tfbs_10125	tfbs	0	0	0	0.673899	0	0	0	0	0	0.746413	0	0	0	0	0	0	0.166667	0.753573	0.25	0.693033	0	0	0	0	0.027027	0	0.0035461	0.0185185	0	0	0	0.111111	0	0	0	0	0	0	0	0	0	0	0	0
chr1	177744838	177745806	*	distal_22765	distal	0.688738	1	0.692342	0.673899	0.695234	0.672053	0.682944	0.748756	0.757113	0.746413	0.759035	0.749556	0.756837	0.753047	0.746184	0.747969	1	0.753573	0.687268	0.693033	1	0.768824	0.75699	0.751376	0.666667	0	0.166667	0.666667	0.724052	0.740109	0.748842	0.744835	0.745815	0.753989	0.718532	0.737273	0.754707	1	0.760842	0.754804	0	0.759506	0.758224	0.752326
chr1	179107591	179109006	*	distal_23048	distal	1	1	0.666667	1	0.695234	1	0.944444	1	1	1	1	1	1	1	0.746184	0.747969	1	1	1	1	1	1	0.625	1	0.928571	1	0.880952	0.666667	1	1	0	1	0.75	1	0.5	1	1	1	1	0.666667	1	1	1	1
chr1	181343800	181344400	*	distal_23376	distal	0.688738	1	0.692342	0.673899	0.695234	0.672053	0.682944	1	0.757113	0.746413	0.759035	0.749556	0.756837	0.753047	1	1	0.750913	0.753573	0.687268	0.693033	1	0.768824	1	0.751376	1	0.76792	1	1	1	0.740109	1	0.744835	0.745815	1	1	0	0.754707	0.757295	0.760842	0.754804	0.758123	0.759506	0.758224	1
chr1	192146503	192149101	*	proximal_7766	proximal	1	0.875	0.692342	1	0.977273	0.875	1	1	1	0.977273	1	1	1	0.75	1	0.747969	0.958333	1	0	1	0.666667	0.986111	1	0.666667	0.777778	1	0.882716	0.857143	1	0.8	1	1	1	1	1	0.99375	1	1	1	0.95	1	1	1	1
chr1	193709302	193710030	*	distal_24699	distal	0.688738	0.761844	1	0.673899	0.695234	0.672053	0.682944	0.748756	0.757113	0.746413	0.759035	0.749556	0	0.753047	0.746184	0.747969	0.750913	0.753573	0.687268	1	0.754262	0.768824	0.75699	0.751376	0.5	0.76792	0.333333	0.752298	0.724052	0.740109	0.748842	0.744835	0.745815	0.753989	0.718532	0.737273	0.754707	0.757295	0.760842	0.754804	0.758123	0.759506	0.758224	0.752326
chr1	193927001	193927199	*	proximal_7863	proximal	0	0.761844	1	1	1	0.672053	0.682944	0.748756	0.757113	1	0.759035	0.749556	0.756837	0.753047	1	0.747969	0.750913	0.753573	0.687268	0.693033	0.754262	1	0.75699	0.751376	1	1	1	1	0.724052	0.740109	0.748842	0.744835	0.745815	0.753989	0.718532	0.737273	0.754707	0.757295	1	0.754804	0.758123	0.759506	1	1
chr1	199216302	199217302	*	distal_25152	distal	0.688738	1	0.692342	0.673899	0.695234	1	0.682944	0.748756	0.757113	0.746413	0.759035	0.749556	1	0.753047	0.746184	0.747969	0.750913	0.753573	0.687268	0.5	0.754262	0.768824	0.75699	0.751376	0.6	0.76792	0.5	0.5	0.724052	0.740109	0.5	0.744835	0.745815	0.753989	0.718532	0.737273	0.754707	1	0.760842	0.754804	1	0.759506	0.758224	0.752326
chr1	200413702	200414102	*	distal_25340	distal	1	0.761844	0.692342	0.673899	0.695234	0.672053	0.682944	0.748756	0.757113	0.746413	0.759035	0.749556	0.756837	0.753047	0.746184	0.747969	1	0.753573	0.687268	0.693033	0.666667	0.768824	1	1	0.666667	0.76792	0.84	1	0.75	0.740109	1	0.744835	0.745815	0.753989	0.718532	0.737273	0.754707	0.757295	0.760842	0.754804	0.758123	0.759506	0.666667	0.752326
chr1	200982003	200982497	*	dnase_21844	dnase	0.8	1	0.692342	0.673899	0.695234	0.8	0.682944	1	0.916667	0.746413	1	0.749556	0.756837	1	1	1	1	1	0.687268	1	1	1	1	1	0.888889	1	1	1	1	1	1	1	1	0.888889	1	1	0.754707	1	1	1	1	0.95	1	1
chr1	201981801	201985583	*	tss_3675	tss	0.357143	0.142857	0.221293	1	0.8	1	0.0769231	0.513016	0.533333	0.142857	1	1	0.295577	0.030303	0.8	0.686411	0.679721	0.109483	0.260711	0.183013	0.5	0.0434783	0.120482	0.303571	0.235	0.232558	0.232323	0.318182	0.0434783	0.0666667	0.928571	0	0.0277778	0.219973	0.0384615	0.184225	1	0	0	0.5	0	0	0.166667	0.103448
chr1	202150584	202150984	*	distal_25772	distal	1	0.761844	0.692342	0.673899	0.695234	0.672053	0.682944	0.748756	0.757113	0.746413	0.759035	1	0.756837	0.753047	0.746184	0.747969	0.750913	0.753573	0.687268	0.693033	0.754262	1	1	1	0.9375	1	0.833333	0.875	0.724052	0.740109	0	1	0.745815	0.753989	0.718532	1	0.754707	0.757295	0.760842	0.754804	0.758123	0.759506	0.758224	0.752326
chr1	203794200	203794600	*	distal_26144	distal	1	0.761844	0.692342	0.673899	0.695234	0.672053	0.682944	0.748756	0.757113	0.746413	0.759035	0.749556	0.756837	0.753047	0.746184	0.747969	0.750913	0.753573	0.687268	0.693033	0.754262	0.768824	0.75699	0.751376	0.75	1	1	0.875	0.724052	1	0.748842	0.744835	0.745815	0.753989	0.75	0.737273	0.754707	0.757295	1	0.754804	0.758123	0.759506	0.758224	0.752326
chr1	205849401	205850663	*	tss_3789	tss	0.777778	0.5	0.916667	1	0.714286	0.62803	0.25	0.5	0	0.833333	1	0.25	0.583333	0.553571	0.5	0.747969	0	0.440476	0.285714	0.909091	0	0	0.647222	1	0.152174	0.227273	0.371429	0.5	0	0	0.333333	0	0	0.111111	0.545455	0.142857	0.754707	0.85	0.142857	0	0.111111	0	0.625	0
chr1	206475584	206475984	*	distal_26762	distal	0.688738	0	0.692342	1	0.695234	0.672053	0.682944	0.748756	1	0.746413	0.759035	0.749556	0.756837	0.753047	0.746184	0.747969	0	0.753573	0.687268	0.693033	1	0.768824	0.75699	0.751376	1	1	1	0.5	0.724052	0.740109	0	0.744835	0.745815	0.753989	1	0.737273	1	0.757295	0.760842	0.754804	0.758123	0.759506	0.758224	0.752326
chr1	206738784	206739584	*	ctcf_9137	ctcf	0	0.761844	0.692342	0.673899	0.695234	0.672053	0.682944	0.748756	0.757113	0.746413	0.759035	0.749556	0.756837	0.753047	0.746184	0.747969	0.750913	0.753573	0.687268	0.693033	0.754262	1	1	0.751376	1	1	1	1	0.724052	0.740109	0.748842	0.744835	0.745815	0.753989	0.718532	0.737273	0.754707	0.757295	0.760842	0.754804	1	0.759506	0.758224	0.752326
chr1	207259184	207259784	*	ctcf_9177	ctcf	1	1	0.692342	0.673899	0.695234	0.672053	0.682944	0.748756	1	0.746413	0.759035	0.749556	1	0.753047	0.746184	0.747969	0.750913	0.5	0.687268	0.693033	0.754262	0.768824	1	0.751376	0.5	0.5	0.5	0	0.724052	0.740109	0.748842	0.744835	0.745815	0.753989	0	0.737273	0.754707	0.757295	0.760842	0.754804	0.758123	0.759506	0.758224	0.752326
chr1	212120924	212122400	*	distal_27675	distal	0	0	0	0.673899	0.695234	0.666667	0	1	1	0	0.666667	0.749556	0.5	0.5	0.25	0.666667	1	1	0.687268	0.5	1	0.708333	0.5	0.75	1	1	0.597222	0.5	0	0.444444	0.630952	0.5	0.745815	0.753989	0	0.142857	1	1	1	0.75	0.758123	0.857143	1	1
chr1	212692793	212693466	*	dnase_23816	dnase	1	0.888889	1	1	1	1	1	1	1	1	1	0.749556	1	1	0.746184	1	1	1	1	0.693033	1	1	1	1	1	1	1	1	1	1	1	1	0.722222	0.753989	0.666667	1	1	1	1	1	1	0.759506	1	1
chr1	212978968	212983323	*	proximal_8892	proximal	0.8	0.5	1	1	1	1	0.96875	1	1	1	1	0.944444	1	1	0.782609	1	1	1	1	1	1	1	1	0.950397	0.937319	0.947368	0.971154	0.909091	1	1	1	0.75	1	1	1	1	1	1	0.875	0.8	1	1	0.857143	1
chr1	217134481	217138808	*	proximal_9027	proximal	0	0	0.0333291	0	0	0	0.0264957	0	0.0309278	0.0210106	0	0	0.00892857	0	0.0199017	0	0.0555556	0	0	0	0	0.025	0.0245902	0	0.0568182	0.0136054	0.0188226	0.00684932	0	0.15	0.05	0	0	0	0.05	0.0434783	0.0833333	0.0869565	0.0487805	0.015625	0.0465116	0.181818	0	0.0181818
chr1	218401525	218403523	*	proximal_9057	proximal	1	1	1	1	0.695234	0.6	0.5	1	1	1	1	1	1	1	1	1	1	1	0.833333	1	1	0.961538	1	1	0.945161	1	0.926667	0.904762	1	1	1	1	0.666667	1	1	1	1	1	1	1	1	0.98	0.833333	0.98
chr1	218739378	218740244	*	proximal_9083	proximal	1	0.761844	0.692342	0.673899	0.5	0.672053	0.682944	0.748756	0.757113	0.746413	0.759035	0.749556	0.756837	0.753047	0.746184	1	1	1	0.5	0.693033	0.754262	0.768824	1	1	0.833333	0.5	0.9	1	1	1	1	0.5	0.745815	0.753989	0.718532	0.737273	0.754707	0.757295	0.760842	0.754804	1	0.759506	1	1
chr1	219328925	219332123	*	proximal_9118	proximal	1	1	1	0.5	1	0.780934	1	0.748756	1	1	1	0.75	0.95	1	0	1	1	1	1	0.928571	1	1	0.875	0	0.863636	1	0.888889	1	1	1	1	0.979167	1	1	0.666667	1	1	0.9	1	1	0.974359	1	1	1
chr1	223142937	223143337	*	ctcf_9932	ctcf	0	0	0	0	0.695234	0	0	0.748756	0	0	0	0	0.756837	0	0	0.0357143	0.750913	0.753573	0	0.693033	0	0.00235849	0	0.0162738	0.03125	0	0.00833333	0.0265939	0	0	0	0	0	0	0	0	0	0	0	0	0	0	0	0.0277778
chr1	224061332	224061807	*	tfbs_12561	tfbs	0.688738	0.761844	0.692342	0.673899	0.695234	0.672053	0.682944	0.748756	0.757113	0.746413	0.759035	0.749556	1	0.753047	0.746184	0.747969	0.750913	0.753573	0.5	0.693033	0.754262	0.768824	0.75699	1	0.5	1	0.5	0.752298	0.724052	0.740109	0.748842	0.744835	0.745815	0.666667	0.718532	0.737273	0.754707	0.757295	1	0.754804	0.758123	0.759506	0.758224	0.752326
chr1	227506901	227507137	*	tfbs_12785	tfbs	0.688738	0.761844	0.692342	0.673899	0.695234	0.672053	0.682944	0.748756	0.757113	0.746413	0.759035	0.749556	0.756837	0.753047	0.746184	0.747969	0.750913	0.753573	0.687268	0.693033	0.754262	0.768824	0.75699	0.751376	0.746727	0.76792	0.759838	0.752298	0.724052	0.740109	0.748842	0.744835	0.745815	0.753989	0.718532	0.737273	0.754707	0.757295	0.760842	0.754804	0.758123	0.759506	0.758224	0.752326
chr1	228608235	228648721	*	tss_4205	tss	0.765776	0.672115	0.691076	0.721755	0.813201	0.713879	0.840085	0.486702	0.455753	0.566378	0.564136	0.783688	0.482645	0.599941	0.597819	0.479938	0.588652	0.709234	0.646163	0.800999	0.655909	0.614223	0.583894	0.581198	0.510899	0.591838	0.620777	0.564073	0.489069	0.514905	0.542432	0.521341	0.569632	0.540608	0.51822	0.562468	0.654762	0.614611	0.505647	0.404844	0.570932	0.524516	0.674009	0.56207
chr1	228608235	228648721	*	tss_4206	tss	0.765776	0.672115	0.691076	0.721755	0.813201	0.713879	0.840085	0.486702	0.455753	0.566378	0.564136	0.783688	0.482645	0.599941	0.597819	0.479938	0.588652	0.709234	0.646163	0.800999	0.655909	0.614223	0.583894	0.581198	0.510899	0.591838	0.620777	0.564073	0.489069	0.514905	0.542432	0.521341	0.569632	0.540608	0.51822	0.562468	0.654762	0.614611	0.505647	0.404844	0.570932	0.524516	0.674009	0.56207
chr1	228608235	228649854	*	tss_4207	tss	0.765776	0.672115	0.691076	0.721755	0.813201	0.713879	0.840085	0.486702	0.455753	0.566378	0.564136	0.783688	0.482645	0.599941	0.597819	0.479938	0.589113	0.709234	0.645651	0.799966	0.655909	0.614223	0.584585	0.581198	0.510971	0.592225	0.62031	0.563659	0.489069	0.514832	0.543997	0.521341	0.569632	0.539432	0.517644	0.562468	0.654762	0.614611	0.504534	0.404844	0.570932	0.524516	0.675439	0.56207
chr1	228612055	228635455	*	ctcf_10220	ctcf	0.764531	0.721227	0.683594	0.757576	0.79997	0.733203	0.817187	0.455939	0.528629	0.524376	0.534967	0.801075	0.496142	0.656444	0.533113	0.439891	0.549621	0.725564	0.65202	0.791092	0.670874	0.615367	0.571483	0.59856	0.516717	0.602252	0.653627	0.579131	0.516958	0.520244	0.556368	0.511075	0.576291	0.558194	0.520751	0.537392	0.629717	0.60352	0.536044	0.439807	0.56478	0.526892	0.718045	0.55
chr1	229349431	229350426	*	dnase_25701	dnase	0.966667	1	0.75	1	1	1	1	1	0.916667	0.746413	1	1	1	0.753047	1	1	1	1	0.933333	0.5	1	1	1	1	0.888889	1	0.888889	1	1	1	0.666667	1	0.745815	1	1	1	1	0.75	1	0.933333	0.933333	1	1	1
chr1	230682856	230684054	*	proximal_9721	proximal	1	1	1	1	1	1	0.583333	1	1	1	0.759035	0.749556	1	1	1	0.747969	1	1	1	1	1	1	1	1	1	1	0.9375	0.964286	0.8	0.75	1	1	0.745815	1	0.555556	1	0.75	1	1	0.754804	1	1	1	1
chr1	230797655	230798655	*	ctcf_10326	ctcf	1	1	0.916667	0.718269	0.625	0.833333	0.571429	1	1	0.746413	0.8	1	0.75	0	1	0.747969	1	1	1	0.5	0.666667	1	0.602564	0.5	0.541667	0.699519	0.644444	0.833333	0.666667	1	0.6	0.833333	1	0.333333	1	0.569444	0.416667	1	0.794118	0.25	0.5	1	1	0.571429
chr1	232369187	232370512	*	distal_30723	distal	1	0.666667	0.875	1	0.761905	0.5	1	1	0.666667	1	1	1	1	1	1	1	0.666667	1	0.687268	1	0.5	1	0.6	0	0.95	1	0.958824	1	1	1	0.666667	1	1	1	0.972222	1	1	1	1	1	1	0.5	1	0.975
chr1	232476113	232478911	*	proximal_9814	proximal	1	0	1	1	0.583333	1	1	0.952381	1	1	0.9	0.749556	0	1	1	1	0	1	1	0.693033	0.9	1	0.75	1	0.9	0.808485	0.944444	0.8	1	1	1	0	1	1	1	1	1	1	1	1	1	1	1	1
chr1	232949601	232953511	*	tss_4279	tss	0.230769	0.0625	0.25	0.170274	1	0	0	0	0.25	0.333333	0.2	0.189518	0	0.136208	0.166667	0	0.354969	0.610881	0.052381	0.37971	0	0.0952381	0.0909091	0.4	0.107639	0.037037	0.210884	0.0434783	0.336404	1	0	0.0434783	1	0.25	1	0.2	0	0.306737	0.75	0.261145	0	0	0	0.285714
chr1	234558243	234560000	*	distal_31104	distal	1	0.909091	1	1	1	1	1	0.9375	0.90625	1	1	0.75	0.75	1	0.875	0.916667	1	0.954545	1	1	0.969697	1	1	1	0.869048	0.928571	1	1	0.75	1	0.9375	0.9375	1	1	0.583333	1	1	1	1	0.972222	0.916667	1	1	0.916667
chr1	234754913	234761599	*	proximal_9923	proximal	0.916667	0.857143	0.90627	1	1	1	1	0.972222	0.944444	0.933333	1	1	1	1	0.875	1	1	0.965278	1	1	1	1	1	1	0.888288	0.892857	0.93315	0.791667	0.857143	0.8	1	1	0.8	1	0.9	0.8	1	1	0.904651	1	1	1	1	0.75
chr1	235244601	235246999	*	proximal_9963	proximal	0.666667	1	0.25	0.673899	0.695234	0.672053	0.682944	0.748756	0.694444	0.666667	0.533333	1	1	0.5	0.746184	0.5	0.875	0	0.687268	0.5	1	1	1	1	0.666667	0.666667	0.875	1	0.541667	1	1	1	0.75	0.5	1	0.737273	1	1	0.611111	0.666667	0.758123	1	0.758224	1
chr1	242811017	242811888	*	proximal_10189	proximal	0.688738	0.761844	0.692342	0.673899	0.695234	0.672053	0.682944	0.748756	0.757113	0.746413	0.759035	0.749556	0.756837	0.753047	0.746184	0.747969	0.750913	0.753573	0.687268	0.693033	0.754262	0.768824	1	1	0.416667	1	0.888889	0.666667	0.724052	0.740109	0.748842	0.744835	0.745815	0.753989	0.718532	0.737273	0.754707	0.757295	0.760842	0.754804	0.758123	0.759506	1	0.752326
chr1	246601089	246601689	*	ctcf_11024	ctcf	0.9	0.875	1	0.75	0.695234	1	1	0.748756	1	0.746413	1	1	1	1	0.746184	0.747969	0.750913	0.753573	0.687268	0.693033	0.754262	0.5	1	0	1	1	1	1	1	1	1	1	1	1	1	1	0.9375	0.757295	1	0.916667	1	0.759506	1	1
chr2	3656401	3658799	*	tss_23091	tss	0.8125	1	1	1	1	0.916667	1	0.916667	0.933333	0.75	0.625	0.977273	0.898284	1	1	1	1	1	0.875	0.693033	1	0.966667	0.833333	0.909091	0.801136	0.847826	0.900723	0.575269	0.571429	1	1	0.770887	0.3125	0.357143	0.625	0.7	1	1	0.75	1	0.833333	1	1	1
chr2	7402800	7404400	*	distal_159490	distal	0.25	0	1	0.666667	0.666667	0	1	0.166667	0.5	1	0.8	0.833333	1	1	0.666667	0.747969	1	0.753573	0.687268	0	0	0	0	0	0.825	1	0.924242	0.85101	0.4	1	0	0.928571	0.833333	1	0.9	0.737273	1	0.916667	1	0.466667	1	0.759506	1	1
chr2	8692881	8694406	*	proximal_51079	proximal	0.181818	1	1	0.222222	0.777778	0	0.333333	0.777778	0.692308	1	0.625	1	0.5	0.541667	0.666667	0.888889	0.730769	0.833333	0	0.222222	0.4375	0.615385	0.222222	1	0.496528	0.235294	0.552326	0.363636	0.444444	0	0.368421	0.75	0.571429	0.6	1	1	0.3	0.384615	0.75	0.5	0	0.555556	0.166667	0.7
chr2	8954471	8955685	*	distal_159758	distal	1	0.984375	0.928571	1	1	1	1	1	1	1	1	1	1	1	1	0.747969	1	1	1	0.875	1	0.666667	1	1	0.75	1	1	1	0.875	1	1	1	1	1	1	1	0.754707	1	1	1	1	1	1	0.972222
chr2	9370286	9373599	*	proximal_51125	proximal	0.875	0.961538	0.916667	0.857143	1	1	1	1	1	1	1	1	1	1	1	1	1	1	1	0.99	1	1	0.941176	1	0.948485	0.975	0.971585	0.941176	0	0.923077	1	1	0.9	0.916667	1	1	1	1	0.75	1	1	0.75	0.428571	1
chr2	10543800	10545800	*	distal_160128	distal	0.818182	0.75	1	0.8	1	1	0.632937	0.846154	0	0.840278	0.428882	0.952381	0.694444	1	0.75	0.975	0.833333	0.630952	1	1	0.666667	1	0.714286	1	0.708333	0.684211	0.81982	0.923077	0.75	1	0.858333	1	0.5	1	0.75	1	0.736111	1	1	0	0.5	1	1	0.5
chr2	20604486	20605484	*	proximal_51649	proximal	0.791667	1	1	0.673899	0.695234	1	1	0.748756	0.757113	1	1	1	1	1	1	1	1	1	0.687268	0.693033	1	1	0.916667	1	1	0.9	0.962963	1	1	1	1	1	0.745815	1	0.5	1	0.754707	1	1	0.754804	1	1	1	1
chr2	20665111	20671714	*	tss_23331	tss	0.0190476	0.0178571	0.375	0	0.142857	0.038961	0.027027	0.05	0.157895	0.515152	0	0.0833333	0.323512	0.123608	0.136364	0.6	0.357143	0.1	0	0.147951	0.5	0.288194	0.0844156	0.0147059	0.308069	0.228365	0.137198	0.15099	0.103448	0.146341	0.0697674	0.0434783	0.548387	0.0447761	0.172414	0	0.027027	0	0.302632	0.0588235	0.257576	0.0967742	0.958333	0.138158
chr2	23746800	23747000	*	distal_161688	distal	0.688738	0.761844	0.692342	0.673899	0.695234	0.672053	0.682944	0.748756	0.757113	0.746413	0.759035	0.749556	0.756837	0.753047	0.746184	0.747969	0.750913	0.753573	0.687268	0.693033	0.754262	0.768824	0.75699	0.751376	1	0.76792	0.759838	0.752298	0.724052	0.740109	0.748842	0.744835	0.745815	0.753989	0.718532	0.737273	0.754707	0.757295	0.760842	0.754804	0.758123	0.759506	0.758224	1
chr2	28228370	28228970	*	ctcf_53498	ctcf	0.688738	0.761844	0.692342	0.673899	0.695234	0.672053	0.682944	0.748756	0.757113	0.746413	0.759035	0.749556	0.756837	0.753047	0.746184	0.747969	0.750913	0.753573	0.687268	0.693033	0.754262	0.768824	0.333333	0.751376	0.666667	0.76792	0.5	0.752298	0.724052	0.740109	0.748842	0.744835	0.745815	0.753989	0.718532	0.737273	0.754707	0.757295	0.760842	0.754804	0.758123	1	0.758224	0.752326
chr2	28228474	28229038	*	dnase_133515	dnase	0.688738	0.761844	0.692342	0.673899	0.695234	0.672053	0.682944	0.748756	0.757113	0.746413	0.759035	0.749556	0.756837	0.753047	0.746184	0.747969	0.750913	0.753573	0.687268	0.693033	0.754262	0.768824	0.333333	0.751376	0.666667	0.76792	0.5	0.752298	0.724052	0.740109	0.748842	0.744835	0.745815	0.753989	0.718532	0.737273	0.754707	0.757295	0.760842	0.754804	0.758123	1	0.758224	0.752326
chr2	29323571	29324769	*	proximal_52077	proximal	0.95	1	0.692342	0.5	0.695234	1	0.682944	1	1	1	1	1	1	0.753047	1	0.747969	1	1	1	1	0.754262	1	0.75	1	0.875	1	1	0.833333	0.724052	1	1	1	1	0.666667	1	0.8	1	0.9875	1	1	1	1	1	0.75
chr2	35114746	35115146	*	ctcf_53762	ctcf	0.688738	0.761844	0.692342	0.673899	0.695234	0.672053	0.682944	0.748756	0.757113	0.746413	0.759035	0.749556	0.756837	0.753047	0.746184	0.747969	0.750913	0.753573	0.687268	0.693033	0.754262	0.768824	0.75699	0.751376	1	0.76792	0	1	0.724052	1	1	0.744835	0.745815	0.753989	1	0.737273	0.754707	0.757295	0.760842	0.754804	0.758123	0.759506	0.758224	0.752326
chr2	35114799	35115169	*	tfbs_68617	tfbs	0.688738	0.761844	0.692342	0.673899	0.695234	0.672053	0.682944	0.748756	0.757113	0.746413	0.759035	0.749556	0.756837	0.753047	0.746184	0.747969	0.750913	0.753573	0.687268	0.693033	0.754262	0.768824	0.75699	0.751376	1	0.76792	0	1	0.724052	1	1	0.744835	0.745815	0.753989	1	0.737273	0.754707	0.757295	0.760842	0.754804	0.758123	0.759506	0.758224	0.752326
chr2	39728765	39729365	*	ctcf_53961	ctcf	0.5	1	0.692342	0.673899	1	0.672053	0.682944	0.748756	0.757113	1	0.759035	0.749556	0.756837	1	0.746184	0.747969	0.750913	0.5	0.687268	0.693033	0.754262	0.666667	0.75699	0.751376	0.875	0	0.5	0.752298	1	1	1	0.744835	0.745815	0	0	1	0.754707	0.333333	1	0.754804	0	0.333333	0	0.752326
chr2	42196565	42197165	*	ctcf_54044	ctcf	0.5	0	0.692342	0.673899	0.695234	0.672053	0.682944	1	0.757113	0.746413	0.759035	0.749556	1	0.753047	0.746184	0.747969	0.750913	0.753573	1	0.693033	0.754262	0.768824	0.5	0.751376	0.75	0.76792	1	0.833333	0.724052	0.740109	0.748842	0.744835	0.745815	0.753989	0.718532	0.737273	0.754707	0.757295	0.760842	0.754804	1	0.759506	0.758224	1
chr2	42266800	42267800	*	distal_164567	distal	0.688738	0.761844	0.692342	0.673899	0.695234	0.672053	0.682944	0.748756	0.757113	0.746413	0.759035	0.749556	0.756837	0.753047	0.746184	0.747969	0.750913	0.753573	0.687268	0.693033	0.754262	0.768824	0.75699	0.751376	1	0.76792	0.666667	0.752298	0.724052	0.740109	0.748842	0.744835	0.745815	1	0.718532	0.737273	0.754707	0.757295	0.760842	0.754804	0.758123	0.759506	0.758224	0.752326
chr2	42788565	42789365	*	distal_164656	distal	1	0.75	0.692342	1	0.638889	0.4375	0.85	0.748756	1	1	0.666667	1	0	1	0.916667	1	0.851852	0.753573	0.916667	1	1	0.916667	1	1	0.733333	0.666667	0.857143	0.954545	0.9	1	1	1	1	0.75	0.8375	0.75	1	0.833333	0.666667	0.754804	1	1	1	1
chr2	42921165	42921565	*	ctcf_54084	ctcf	1	0.761844	0.692342	0.673899	0.695234	0.672053	0.682944	0.748756	0.757113	0.746413	0.759035	0.749556	0.756837	0.753047	0.746184	0.747969	0.750913	1	0.687268	0.693033	0.754262	1	1	0.751376	0.5	0	1	1	1	0.740109	0	0.744835	0.745815	0.753989	0	0.737273	0	0.757295	0.760842	0.754804	0.758123	0.759506	1	0.752326
chr2	44392385	44392714	*	tfbs_69156	tfbs	0.688738	0.761844	0.692342	0.673899	0.695234	0.672053	0.682944	0.748756	0.757113	0.746413	0.759035	0.749556	0.756837	0.753047	0.746184	0.747969	0.750913	0.753573	0.687268	0.693033	0.754262	0.768824	0.75699	0.751376	0.746727	0.76792	0.759838	0.752298	0.724052	0.740109	0.748842	0.744835	0.745815	0.753989	0.718532	0.737273	0.754707	0.757295	1	0.754804	0.758123	1	0.758224	0.752326
chr2	45129669	45133600	*	distal_165052	distal	0.384615	1	1	1	0.285714	0.610119	0.5	1	1	0.453333	1	0.5	1	1	0.39899	0.736842	1	1	1	1	1	0.428571	1	1	0.732759	1	0.493827	0.75	1	0.833333	0.8	1	0.646032	0.5	1	1	1	1	0.63141	1	1	0.818182	1	0.4
chr2	62176824	62178088	*	distal_167103	distal	1	1	0.692342	0.673899	0.695234	0.672053	1	1	0.757113	0.746413	0.759035	0.749556	1	0.753047	0.746184	0.747969	0.750913	0.753573	0.687268	0.693033	0.754262	1	1	0.751376	0.75	0.76792	0.583333	1	0	0.740109	0.748842	0.25	0.745815	0.5	0.718532	0.737273	0.754707	0.757295	1	0.754804	1	0.759506	0.758224	1
chr2	71384997	71385508	*	proximal_53995	proximal	0.688738	1	0.692342	0.673899	0.695234	0.672053	0.682944	0.748756	0.757113	0.746413	0.759035	0.749556	0.756837	0.753047	0.746184	0.747969	0.750913	0.753573	0.687268	0.693033	0.754262	0.768824	0.75699	0.751376	0.746727	0.76792	1	0.752298	0.724052	1	0.748842	0.744835	1	0.753989	0.718532	0.737273	0.754707	0.757295	0.760842	0.754804	0.758123	0.759506	0.758224	0.752326
chr2	74733000	74734000	*	distal_169160	distal	0.916667	1	1	0.666667	1	0	1	0	0.8	0	0.888889	0.749556	0.756837	1	1	1	0.916667	0.5	0.687268	1	1	1	1	1	1	0.611111	0.858333	0	1	0.825	0.6	0.744835	1	1	1	1	0.754707	0.757295	0.760842	0	0.666667	0.759506	1	0.8375
chr2	75491043	75491996	*	proximal_54203	proximal	0	0.761844	0.692342	1	0.695234	0.672053	0.682944	0.748756	0.666667	0.746413	0.759035	0.749556	0.756837	0.753047	0.746184	0.747969	0	1	0.687268	0.693033	0.754262	0.768824	0.75699	0.751376	0.5	1	0.666667	1	0.724052	0.666667	0.748842	0.744835	0.745815	0.753989	0.718532	0.737273	1	0.757295	0.75	0.754804	1	0.759506	0.758224	0
chr2	75599598	75601596	*	proximal_54213	proximal	1	1	1	1	1	1	1	0.748756	1	1	1	1	1	1	0.916667	1	1	1	1	1	1	1	1	1	0.772727	1	0.958824	0.9	0.666667	1	1	1	1	0.666667	1	1	1	0.666667	1	1	1	1	1	1
chr2	84870293	84871800	*	distal_169703	distal	0.9	0.875	1	0.673899	1	0.972222	0	0.748756	1	0.666667	1	1	1	0.666667	0.8	0.747969	1	1	0.687268	0.5	1	1	0.844444	0.6	0.846154	0.955556	0.984848	1	1	1	1	1	1	1	0.9125	1	1	1	1	0.916667	1	1	1	1
chr2	86439818	86445599	*	tss_24333	tss	0.137931	0.0666667	0.0303309	0	0.157143	0.1	0.0380038	0.119969	0.119111	0.102381	0.0710588	0.161882	0.0619854	0	0.174667	0.238333	0.0833333	0	0.293155	0.0163499	0	0.027027	0.0178571	0.166667	0.0984252	0.0308642	0.0639535	0.140351	0	0	0.0714286	0.0465116	0.0588235	0.0882353	0.326772	0.25	0	0	0.0833333	0.666667	0.0714286	1	0.0909091	0
chr2	86941669	86943283	*	dnase_139419	dnase	0.966667	0.833333	0.970588	1	0.695234	1	0.923077	0.748756	0.805556	1	1	0.749556	1	1	0.746184	1	1	1	1	0.693033	0.967742	0.826087	0.974359	1	0.972603	0.833333	0.986328	1	1	1	1	1	0.745815	1	1	0.92	0.4	1	0.9375	1	1	1	1	1
chr2	87459855	87461655	*	ctcf_55860	ctcf	0.688738	0.761844	0.692342	0.673899	0.695234	0.672053	0.682944	0.748756	0.757113	0.746413	0.759035	0.749556	0.756837	0.753047	0.746184	0.747969	0.750913	0.753573	0.687268	0.693033	0.754262	1	0.75699	0.751376	1	0.76792	1	0.752298	0.724052	0.740109	0.748842	1	0.745815	0.753989	0.718532	0.737273	0.754707	1	0.760842	0.754804	1	0.759506	0.758224	0.752326
chr2	90213400	90220400	*	distal_170570	distal	0.3	0.857143	1	1	0	0.666667	0.805556	1	0.795833	0.807843	1	1	1	0.666667	0.840441	1	1	1	0.916667	1	0.887019	0.772727	0.8125	1	0.68254	0.75	0.833333	0.769231	0.75	0.818182	0.75	1	0.5	0.842647	1	0.333333	0.833333	0.832381	0.928571	1	1	0.5	1	1
chr2	90323001	90326814	*	proximal_54610	proximal	0	0.0451852	0.0909091	0.433838	0.5	0.672053	0.310606	0	0.0555556	0.0769231	0	0.230769	0.166667	0	0.746184	0	0.0333333	0.025	0	0	0	0	0.538462	0.047619	0.135135	0	0.0138889	0.105263	0.185185	0	0.1	0.0681818	0	0.0694444	0.0724638	0.444444	0.0769231	0.4	0.05	0.322917	0	0.144444	0.758224	0.0526316
chr2	90323102	90326816	*	dnase_139740	dnase	0	0.0928042	0.0909091	0.325379	0.5	0.333333	0.310606	0	0	0.0769231	0	0.365385	0.166667	0	0	0	0.0638889	0.0722222	0	0	0	0	0.538462	0.047619	0.135135	0	0.0138889	0.105263	0.185185	0	0.1	0.136364	0	0.09375	0.0920716	0.444444	0.0769231	0.4	0.0809524	0.215278	0	0.144444	0.758224	0.0526316
chr2	94735634	94735911	*	tfbs_71467	tfbs	0.151515	0	0.0454545	0.03125	0	0.0526316	0.682944	0	0	0.746413	0	0	0.756837	0.0909091	0.746184	0.747969	0.750913	0.753573	0.687268	0	0.754262	0	0	0	0.0185185	0	0.0376623	0.244444	0	0	0.0714286	0.744835	0	0	0	0.00862069	0	0	0	0	0	0	0	0
chr2	97766800	97769200	*	distal_171112	distal	1	1	1	1	0.833333	0.625	0.3	0.748756	0.5	0.783333	1	1	0.916667	1	0.822222	1	1	0.833333	0	1	0.867284	0.916667	0.7	0.961538	0.761905	1	0.701754	1	0.961538	1	0.75	1	0.75	0.166667	1	0.6	1	0.8	0.875	0	0.75	0.5	0.796296	1
chr2	98081201	98083599	*	proximal_54783	proximal	0.75	1	1	0.415205	0.75	0.142857	0	0	1	0.5	0	0.459921	0.744186	1	0.0769231	0.257672	0.350726	0.551667	0.297619	1	0.364015	0	0.5	1	0.573016	0.25	0.444444	0.692308	1	1	0	0.5	0.518029	0.511479	0.419228	0.5	0.177778	0.727273	0.712635	0.54151	0.380952	0.231407	0.533362	0.111111
chr2	98419345	98420719	*	distal_171180	distal	0.5	1	1	1	1	1	0.682944	0.75	1	1	1	1	1	1	1	1	1	1	0.5	1	1	1	0.875	1	0.82963	1	1	0.694444	0.5	0	1	1	1	1	0.333333	0	1	0.757295	1	1	1	0.5	1	1
chr2	98419576	98421545	*	distal_171181	distal	0.5	1	1	1	0.5	0.672053	1	0.748756	1	1	1	1	1	1	1	1	1	0.909091	0.666667	1	1	1	0.9	1	0.872222	1	1	0.770833	0.833333	0	1	1	0.602273	1	0.333333	0.25	1	1	1	1	1	0.5	1	0.791667
chr2	99378089	99378489	*	distal_171303	distal	0.688738	1	0.692342	0.673899	0.695234	0.672053	0.682944	0.748756	0.757113	0.746413	0.759035	0.749556	1	0.753047	0.746184	0.747969	0.750913	0.753573	1	0.693033	0.754262	0.768824	0.75699	0.751376	0.746727	0.76792	1	0.752298	0.724052	0.740109	0.748842	0.744835	0.745815	0.666667	0.718532	0.737273	0.754707	0.757295	0.760842	0.754804	0.758123	0.759506	0.758224	0.752326
chr2	101665289	101665689	*	ctcf_56578	ctcf	1	0.857143	1	0.673899	1	0.672053	0.682944	0.748756	0.75	0.746413	1	0.5	0.756837	0.753047	0.746184	0.747969	0.5	1	0.5	1	0.5	1	1	1	1	1	0.928571	1	1	1	1	1	1	1	1	1	1	1	1	1	1	1	1	1
chr2	102223801	102225799	*	proximal_55005	proximal	1	1	1	0.673899	1	0.672053	1	1	0.666667	1	0.759035	0.749556	0.756837	1	0.75	1	1	1	0	0.833333	1	1	1	0.958333	0.8	1	0.888889	1	0.724052	1	0.748842	1	1	1	1	1	0.754707	1	1	1	1	1	1	1
chr2	102772192	102773840	*	dnase_140841	dnase	1	1	1	1	0.695234	1	1	1	1	0.5	1	0.749556	1	0.964286	0.875	0.747969	1	1	0.687268	1	1	1	1	1	1	1	1	1	1	1	0.748842	1	1	1	1	1	0.754707	0.757295	1	1	0.833333	1	0.833333	1
chr2	105575601	105577288	*	proximal_55086	proximal	0.8	1	1	0	0.695234	0.845238	0.682944	0.748756	1	0.833333	0.75	1	1	0.753047	0.75	0.747969	0.666667	1	1	0	1	1	0.416667	0.888889	0.897727	0.888889	0.671111	0.857143	0.833333	1	1	1	0.745815	0.75	0.97037	1	0.833333	1	1	0.916667	1	0.636364	0.65	1
chr2	105718800	105719400	*	distal_172168	distal	0.688738	1	0.692342	0.673899	0	0.672053	0.682944	0.748756	0.757113	0.746413	0.759035	0.749556	0.756837	0.753047	0.746184	0.747969	0.750913	0.753573	0.687268	0.693033	0.754262	1	0	1	0.428571	0	0.616667	0.5	0.724052	0.333333	0.748842	0.744835	0.745815	0.753989	0.718532	0.737273	0.754707	0.757295	0.760842	1	1	0.759506	0.758224	0.752326
chr2	105767001	105816400	*	proximal_55095	proximal	0.864754	0.860215	0.888889	0.92	0.740741	0.810811	0.933333	0.962963	0.918919	0.833333	0.710526	0.904762	0.956522	0.8	0.962963	0.782609	0.880597	0.916667	1	0.84	0.880952	0.890977	0.804293	0.888235	0.887092	0.799223	0.8758	0.849223	0.839623	0.823232	0.808333	0.77027	0.71875	0.764706	0.805085	0.861111	0.777778	0.877551	0.869565	0.836735	0.814815	0.904762	0.852941	0.794118
chr2	107006489	107007889	*	distal_172332	distal	1	0	1	1	0.964286	1	1	0.748756	0.666667	1	0.759035	1	0.756837	0.753047	0.746184	1	1	0.753573	1	1	1	0.958333	1	1	1	1	1	1	1	1	0.95	1	0.745815	1	0.833333	1	1	1	1	1	0.758123	1	1	1
chr2	107018289	107018689	*	ctcf_56777	ctcf	0.688738	0.761844	0.692342	0.673899	0	0.672053	0.682944	1	0.757113	0.746413	0.759035	0.749556	0.756837	1	0.746184	1	0.750913	0.753573	0.687268	0.693033	0.754262	0.768824	1	0.751376	0.875	1	0.708333	1	0.724052	0.740109	0.748842	0.744835	1	0.753989	0.718532	0.737273	0.754707	0.757295	0.760842	0.754804	1	1	0.758224	0.752326
chr2	108855689	108856089	*	distal_172488	distal	0.688738	0.761844	0.692342	0.673899	0.695234	0.672053	0.682944	0.748756	1	0.746413	0.759035	0.749556	0.756837	0.753047	0.746184	0.747969	0.750913	0.753573	0.687268	0.693033	0.754262	0.768824	0.75699	0.751376	1	1	1	1	0.724052	0.740109	1	0.744835	1	0.753989	0.718532	0.737273	0.754707	0.757295	0.760842	1	0.758123	0.759506	0.758224	0.752326
chr2	109624489	109624889	*	distal_172637	distal	0.688738	0.761844	1	0.673899	0.695234	0.672053	0.682944	0.748756	0.757113	1	1	0.749556	0.756837	0.753047	0.746184	0.747969	0.750913	0.753573	0.687268	0.693033	0.754262	1	1	1	1	0.76792	1	1	0.724052	1	0.748842	0.744835	0.745815	0.753989	0.718532	0.737273	0.754707	0.757295	0.760842	0.754804	0.758123	0.759506	0.758224	0.752326
chr2	111225801	111228654	*	proximal_55291	proximal	1	0.8	0.857143	0.5	1	1	0.682944	1	0.857143	1	1	0.8	1	1	1	1	1	1	1	1	1	1	1	1	0.933333	1	0.980392	1	0.75	1	1	1	0.958333	1	1	1	1	1	1	1	1	1	1	0.833333
chr2	111287460	111288634	*	distal_172874	distal	0.666667	0.761844	0.692342	0.673899	0.695234	0.672053	0.682944	0.748756	0.757113	0.746413	0.759035	0.749556	0.756837	0.753047	0.746184	0.747969	0.750913	0.753573	0.687268	0.693033	0.5	1	0.75699	0.751376	0	0.666667	0.8	1	0.724052	0.740109	0.748842	0.744835	0.745815	0.753989	0.718532	0.737273	0.754707	0.757295	0.760842	0.754804	0.758123	0.759506	0.758224	1
chr2	111415264	111419661	*	proximal_55313	proximal	0.857143	0.6	0.692342	0.75	0.866667	0.666667	0.714286	0.388889	0.222222	0.746413	0.428571	0.749556	0.333333	1	0	0.791667	1	0.333333	0.5	0.708333	0.25	0.2	0.535714	0.5	0.648148	0.571429	0.49359	0.5	0.5	0.777778	0.6375	0.5	0.5	1	1	0.791667	1	1	0.333333	0.722222	0	0.583333	0.321895	1
chr2	111818615	111819015	*	distal_173025	distal	0.688738	0.761844	0.692342	0.673899	0.695234	0.672053	0.682944	0.748756	0.757113	0.746413	0.759035	0.749556	0.756837	0.753047	0.746184	0.747969	0.750913	0.753573	0.687268	0.693033	0.754262	0.768824	0.75699	0.751376	0.746727	0.76792	0.759838	0.752298	0.724052	0.740109	0.748842	0.744835	0.745815	0.753989	0.718532	0.737273	0.754707	0.757295	0.760842	0.754804	0.758123	0.759506	0.758224	0.752326
chr2	118948149	118949349	*	distal_173625	distal	0.688738	0.761844	0.692342	1	1	0.672053	0.682944	0.748756	0.75	0.746413	0.759035	0.749556	0.756837	0.753047	0.746184	1	0.750913	0.753573	0.687268	0.693033	0.754262	0.768824	0.666667	0.751376	0.5	1	1	0.752298	0.724052	0.740109	0.748842	0.744835	0.745815	0.753989	1	0.737273	0.754707	0.757295	0.760842	0.833333	0.758123	0.759506	0.758224	1
chr2	119290749	119291549	*	ctcf_57341	ctcf	0.49375	0.866667	1	1	0.59596	0	0.6	0.636364	1	1	0.759035	0.666667	1	0.678571	1	1	1	1	0	0.693033	0.888889	0	1	1	1	0.75	0.95614	1	1	1	0.916667	0.744835	0	0.9	0.8	1	1	0.666667	0.5	1	0.333333	1	1	0.5
chr2	121171752	121173971	*	distal_174004	distal	0.916667	1	0.928571	1	0.777778	1	1	1	1	1	1	1	1	1	0.888889	1	1	1	1	1	1	1	1	1	0.75	0.833333	0.928571	1	1	0	1	1	1	0.952153	0.888889	1	1	1	0.9375	1	1	0.916667	1	1
chr2	121322792	121323865	*	tfbs_72891	tfbs	1	1	0.692342	1	1	1	1	1	1	1	0.888889	1	1	1	1	1	1	0.753573	1	1	1	1	0.8	0.751376	0.777778	1	0.974359	0.75	0.5	1	1	1	1	1	1	1	1	0.958333	1	1	1	1	1	1
chr2	128291400	128293689	*	distal_174557	distal	1	0.988095	1	1	0.913725	1	1	1	1	1	1	1	0.95	0.875	0.95	1	1	0.8	0.96875	1	1	1	1	1	0.975806	1	0.937112	0.90625	1	0.777778	1	0.833333	1	1	1	1	1	0.916667	1	0.916667	1	1	1	1
chr2	129936328	129936779	*	tfbs_73173	tfbs	0.25	1	0.692342	0.673899	0.695234	0.672053	0.682944	0.748756	0.757113	0.746413	0.759035	0.749556	0.756837	0.753047	0.746184	0.747969	0.750913	0.753573	0.687268	0.693033	0.754262	0.768824	0.75699	1	0.0625	1	0.452381	1	0.724052	0.740109	0.748842	0	0.745815	0	0.718532	0.737273	1	0.757295	0.760842	0.754804	0.5	0.759506	0.758224	1
chr2	137838427	137839074	*	tfbs_73511	tfbs	0.688738	0.761844	0.692342	0.673899	1	0.672053	0.682944	0.748756	0.757113	0.746413	0.5	0.666667	0.756837	0.5	0.746184	0.747969	0.750913	0.753573	0.687268	0.693033	0.754262	0.768824	0.75699	0.751376	0.416667	1	0.625	1	0.724052	0.333333	0.748842	0.744835	0.745815	1	0.718532	0.737273	0.754707	0.757295	0.760842	0.754804	0.758123	0.759506	0.758224	0.5
chr2	142892076	142893676	*	distal_175775	distal	0.5	1	1	1	1	0.672053	1	1	1	1	0.714286	1	1	1	0.746184	0.747969	0.750913	1	0.687268	0.5	1	0.95	1	1	1	1	0.833333	0.908333	1	1	1	0.875	0.666667	0.875	1	1	1	1	0.944444	1	1	1	1	0.875
chr2	149544400	149544800	*	distal_176579	distal	1	0.761844	0.692342	0.673899	0.695234	0.672053	0.682944	0.748756	0.757113	0.746413	0.759035	0.749556	0.756837	0.753047	0.746184	0.747969	0.750913	0.753573	0.687268	0.693033	0.754262	0.768824	0.75699	0.751376	1	0.76792	1	0.752298	0.724052	0.740109	0.748842	0.744835	0.745815	0.753989	0.718532	0.737273	0.754707	0.757295	0.760842	0.754804	0.758123	0.759506	0.758224	0.752326
chr2	153986476	153987074	*	proximal_56632	proximal	0.688738	0.761844	0.692342	0.673899	0.5	0.672053	0.682944	1	0.757113	0.746413	0.666667	0.749556	1	0	0.746184	0.747969	0.750913	1	0.687268	0.693033	0.754262	0.768824	0.5	0.751376	1	1	1	1	1	1	0.748842	0.744835	0.745815	0.753989	1	1	0.754707	1	0.760842	1	0.758123	0.759506	0.758224	0.752326
chr2	155633400	155634200	*	distal_177200	distal	0	0.761844	0.692342	0.673899	0.695234	0.672053	0.682944	0.748756	0.757113	0.746413	0.759035	0.749556	0.756837	0.753047	0.746184	0.747969	0.750913	0.753573	0	0.693033	0.754262	0.768824	0	0.751376	1	0.76792	0.666667	1	1	0.740109	0.748842	0.744835	0.745815	0.753989	0	0.737273	0.754707	1	0.760842	0.754804	0.758123	0.5	0.758224	1
chr2	157624801	157629799	*	tss_25287	tss	0.025	0	0	0.345616	0.242101	0	0.077183	1	0.129623	0.574459	0.5	0.047619	0.166667	0	0.272727	0.111111	0.0555556	1	0.488889	0.172464	0.272727	1	0.115385	0.177286	0.1	0.157895	0.0769231	0.0416667	0.111111	0.0714286	0	0	0.0178571	0.0416667	0	0	0.0781818	0	0.1	0.04	0	0.0693487	0.274552	0.213819
chr2	158278517	158278827	*	dnase_145321	dnase	1	0.761844	0.692342	0.673899	1	0.672053	0.682944	0.748756	0.757113	0.746413	1	0.749556	0.756837	1	0.746184	0.747969	1	0.333333	1	0.693033	0.754262	1	0.75699	0.751376	0.8	1	1	0.714286	1	0.740109	1	0.744835	0.745815	0.753989	0.666667	0.737273	0.754707	0.757295	0.760842	0.754804	0.758123	0.759506	0.758224	0.752326
chr2	163346940	163351399	*	proximal_56998	proximal	1	1	0.125	0.633333	0.714286	0.414242	0.363636	0.666667	0.742863	0	0.471154	0.488095	0.916667	0.857143	0.644444	0.566667	0.583333	0.566667	0.5	0.309524	0.857143	1	0.666667	0	0.490523	0.648053	0.582692	0.625	0.299191	1	1	0.125	0.277778	0.777778	0.590184	0.777778	0.588462	0.54	0	1	0.1	0.5	0.666667	0.545455
chr2	166516726	166517093	*	tfbs_74417	tfbs	0.688738	0.761844	0.692342	0.673899	0	0.672053	0.682944	0.748756	0.757113	0.746413	0.759035	0.749556	0.756837	0.753047	0.746184	0.747969	0.750913	0.753573	0.687268	0.693033	0.754262	0.768824	0.75699	0.751376	0.746727	0.76792	0.759838	0.752298	0.724052	0.740109	0.748842	0.744835	0.745815	0.753989	0.718532	0.737273	0.754707	0.757295	0.760842	0.754804	0.758123	0.759506	0.758224	0.752326
chr2	166516739	166517139	*	ctcf_59022	ctcf	0.688738	0.761844	0.692342	0.673899	0	0.672053	0.682944	0.748756	0.757113	0.746413	0.759035	0.749556	0.756837	0.753047	0.746184	0.747969	0.750913	0.753573	0.687268	0.693033	0.754262	0.768824	0.75699	0.751376	0.746727	0.76792	0.759838	0.752298	0.724052	0.740109	0.748842	0.744835	0.745815	0.753989	0.718532	0.737273	0.754707	0.757295	0.760842	0.754804	0.758123	0.759506	0.758224	0.752326
chr2	169925843	169926402	*	tfbs_74567	tfbs	0.688738	0.761844	0.692342	0.673899	0.695234	0.672053	0.682944	0.748756	0	1	1	0.749556	0.756837	0.753047	0.746184	0.747969	0.750913	0.753573	0.687268	0.693033	0.754262	0.25	0.75699	0	0.166667	1	0	0	0.724052	0.740109	0.748842	0.744835	0.745815	0.753989	0.718532	0.737273	0.754707	1	0.760842	1	0.758123	0.759506	0.758224	0.752326
chr2	169977200	169977689	*	distal_178955	distal	0.688738	0.761844	0.692342	0.673899	0.695234	0.672053	0.682944	1	0.757113	0.746413	0.759035	0.749556	0.756837	0.753047	0.746184	1	0.750913	0.753573	0.687268	0.693033	0.754262	1	0.75699	0.751376	1	1	1	1	0.724052	1	0.748842	0.744835	0.745815	0.753989	0.718532	0.737273	0.754707	0.757295	0.760842	0.754804	0.758123	0.759506	0.758224	0.752326
chr2	170360828	170363843	*	distal_179035	distal	0.333333	0.62544	1	1	1	0.532828	0.574074	0.748756	0	0.333333	1	1	0.756837	1	0.363636	0.464683	0	1	1	0	1	1	0.428571	0.494048	0.277778	0.9	0.506944	0.6	1	0.666667	0.673599	0	1	1	0.705694	0.588235	0.5	0.611111	0.625926	1	0.696429	0.592593	1	1
chr2	171535289	171536328	*	distal_179227	distal	1	1	1	1	1	0.666667	1	0.748756	1	1	1	1	0.756837	1	1	1	1	1	0.687268	0.693033	1	1	0.75	1	1	0.5	0.888889	1	1	1	1	1	1	1	1	0.8	1	1	1	1	1	1	0	1
chr2	172226289	172226889	*	ctcf_59301	ctcf	1	0.761844	0.692342	1	0.695234	1	0.682944	0.748756	0.757113	0.666667	0.759035	0.749556	0.756837	0.753047	0.746184	0.747969	0.750913	0.753573	0.687268	0.693033	0.754262	1	0.75699	0.751376	0.361111	1	0.3	0.752298	0	0.740109	0.748842	0.744835	0.745815	1	0.718532	1	0.754707	0.757295	0.760842	0.754804	0.758123	1	0.758224	0.752326
chr2	173369889	173371000	*	distal_179573	distal	1	0.761844	0.692342	1	0.695234	0.672053	0.682944	0.748756	1	0.746413	0.759035	0.749556	0.756837	0.753047	0.746184	0.747969	1	0.753573	0.687268	0.693033	0.754262	0.768824	1	1	1	0.5	1	0.752298	0.724052	1	0.748842	0	1	0.753989	0.718532	0.737273	0.754707	0.757295	0.760842	0.754804	0.758123	0	0.758224	0.752326
chr2	175755889	175756489	*	distal_179896	distal	0.688738	1	0.692342	0.673899	0.695234	0.672053	0.682944	0.748756	0.757113	0.746413	0.759035	0.749556	0.756837	0.753047	0.746184	1	0.750913	1	0.687268	0.693033	0.754262	0.768824	1	0.751376	0.333333	0.76792	0.875	0.752298	1	0.740109	0.748842	1	0.745815	0.753989	1	0.737273	0.754707	0.757295	0.760842	0.754804	0.758123	0.759506	0.758224	0.752326
chr2	176552489	176552889	*	ctcf_59519	ctcf	0.688738	0.761844	0.692342	0.673899	0.695234	0.672053	0.682944	0.748756	0.757113	0.746413	0.759035	0.749556	0.756837	0.753047	0.746184	0.747969	0.750913	0.753573	0.687268	0.693033	0.754262	0.768824	0.75699	0.751376	0.746727	0.76792	1	1	0.724052	0.740109	0.748842	0.744835	0.745815	0.753989	0.718532	0.737273	0.754707	0.757295	1	0.754804	0.758123	0.759506	0.758224	0.752326
chr2	178237490	178239088	*	proximal_57636	proximal	0.958333	1	1	0.833333	0.695234	1	0.682944	0.748756	1	1	0.759035	1	1	0.770833	1	1	1	1	0.687268	0.857143	0.754262	1	1	1	1	1	0.944444	1	1	1	1	1	1	0.5	1	1	1	0.666667	0.760842	1	1	1	0.758224	1
chr2	178756889	178757289	*	ctcf_59625	ctcf	0.688738	0	0.692342	0.673899	0.695234	1	0.682944	0.748756	0.757113	0.746413	0.759035	0.749556	1	1	0.746184	0.747969	0.750913	0.753573	0.687268	0.693033	0.754262	0	0.75699	0.751376	1	0.76792	1	0.752298	0.724052	0.740109	0.748842	0.744835	0.745815	0.753989	1	0.737273	0.754707	0.757295	0.760842	0.754804	0.758123	0.759506	0.758224	0.752326
chr2	182370289	182370889	*	distal_180732	distal	0.5	0.761844	0.692342	0.673899	0.695234	0.672053	0.682944	0.748756	0.757113	0.746413	0.759035	0.749556	0.756837	0.753047	0.746184	0.747969	0.750913	0.753573	0.687268	0.693033	0.754262	0.768824	0.75699	0.751376	0	0.76792	1	0.752298	0.724052	0.740109	1	0.744835	0.745815	0.753989	1	0.737273	0.754707	0.757295	0.760842	0.754804	0.758123	0.759506	0.758224	0.752326
chr2	184727400	184731000	*	proximal_57876	proximal	0.688738	0.761844	0.692342	0.673899	0.695234	0.672053	0.682944	0.748756	0.757113	0.746413	0.759035	1	0.756837	0.753047	0.746184	0.747969	0.750913	0.753573	0	0.693033	0.754262	0.768824	0.75699	1	1	1	0.75	0.666667	0.724052	0.740109	0.748842	0.744835	0.745815	1	1	0.737273	0.754707	0.757295	1	0.754804	0.758123	0.759506	0.758224	0.752326
chr2	185582690	185584288	*	proximal_57890	proximal	1	1	1	0.666667	1	0	0.714286	0.748756	0.5	0.746413	1	1	1	0.753047	0.746184	1	0.966667	1	0.5	1	1	0	1	0.9375	0.666667	0.833333	0.854167	1	1	1	0.785714	1	1	1	0.285714	1	1	0	0.916667	1	1	1	1	1
chr2	200264794	200265194	*	distal_182554	distal	0	0.761844	0.692342	0.673899	0.695234	0.672053	0.682944	0.748756	0.757113	0.746413	0.759035	0.749556	0.756837	0.753047	0.746184	0.747969	0.750913	0.753573	0.687268	0.693033	0.754262	1	0.75699	0.751376	1	0.76792	1	0.752298	0.724052	1	0.748842	0.744835	0.745815	0.753989	0.718532	1	0.754707	0.757295	0.760842	0.754804	0.758123	0.759506	0.758224	0.752326
chr2	201754594	201755594	*	distal_182835	distal	0.666667	1	1	1	1	1	1	0.748756	1	1	1	0.749556	1	0.753047	1	0.747969	0.961538	1	1	0.693033	1	1	1	1	1	1	0.9875	1	1	0.954545	1	0.744835	1	0.753989	1	1	1	0.757295	1	0.754804	1	1	1	1
chr2	205998400	205999200	*	distal_183467	distal	0.688738	0.761844	1	0.673899	0.695234	0.672053	0.682944	0.748756	0.757113	0.746413	0.759035	0.749556	0.756837	0.753047	0.746184	0.747969	0.750913	0.753573	0.687268	1	0.754262	1	0.75699	0.751376	0.833333	1	1	1	1	1	1	0.744835	0.5	0.753989	0.718532	0.737273	0.754707	1	0.760842	0.754804	0.758123	0.759506	0.758224	0.752326
chr2	208541473	208544373	*	proximal_58947	proximal	1	0	0.692342	0.5	0.666667	0.5	0.611111	0.583333	0.177083	0.746413	0	0	0	0.753047	1	0.747969	1	0.753573	1	0.555556	1	0.333333	0.5	0	0.2	1	0.5	0.333333	0	1	0	0	0	0.354167	0.366667	0.25	1	0	0.666667	0.666667	0.833333	0.766667	0.428571	0.222222
chr2	210375957	210376557	*	distal_183968	distal	0.688738	0.761844	0.692342	0.673899	0.695234	0.672053	0.682944	0.748756	0.757113	1	0.759035	0.749556	0.756837	0.753047	0	0.747969	0.750913	0.753573	0.687268	0.693033	0.754262	1	1	0.751376	1	1	1	0.75	0.724052	0.740109	1	0.744835	1	0.753989	1	0.737273	1	1	0.760842	1	1	0.759506	0.758224	0.752326
chr2	213161558	213163156	*	proximal_59051	proximal	0.688738	0.761844	0.692342	0.673899	0.695234	0.672053	0.682944	0.748756	1	0.746413	0.759035	0.749556	0.756837	0.753047	0.746184	0.747969	0.750913	0.753573	0.687268	0.693033	0.754262	0.768824	1	0.751376	0.746727	1	1	0.752298	0.724052	0.740109	0.748842	0.744835	0.745815	0.753989	0.718532	0.737273	0.754707	0.757295	0.760842	1	0.758123	0.759506	0.758224	0.752326
chr2	216033357	216034557	*	ctcf_61016	ctcf	0.688738	1	0.692342	0.673899	0.695234	0.672053	0.682944	1	0.757113	0.746413	0.759035	0.749556	0.756837	0.753047	0.746184	0.747969	0.750913	0.753573	0.687268	0.693033	0.754262	0.768824	0.75699	1	1	0.76792	0.925926	0	0.724052	0.740109	0.748842	0.744835	0.745815	0.753989	0.718532	0.737273	0.754707	0.757295	0	0.754804	1	1	0.758224	0.752326
chr2	219736957	219737757	*	ctcf_61228	ctcf	1	1	0.692342	0.673899	0.695234	0.672053	0.682944	0.748756	0.757113	0.746413	0	0.749556	0.756837	0.753047	0.746184	0.747969	1	0.753573	0.687268	0.693033	0.754262	1	1	1	0.866667	0.5	1	0.5	0.724052	0.740109	0.748842	0.744835	0.745815	0.753989	0.718532	0.737273	0.754707	0.757295	0.760842	0.754804	0.758123	0.759506	0.758224	1
chr2	220417492	220417826	*	dnase_151311	dnase	0.688738	0.761844	0.692342	0.673899	0.695234	0.672053	0.682944	0.748756	0.757113	0.746413	0.759035	0.749556	0.756837	0.753047	0.746184	0.747969	0.750913	0.753573	0.687268	0.693033	0.754262	1	1	0.751376	1	0.76792	1	0.5	0.724052	0.740109	0.748842	0	0.745815	0.753989	0.718532	0.737273	0.754707	0.757295	1	0.754804	0.758123	0.759506	0.758224	0.752326
chr2	220846758	220848756	*	proximal_59455	proximal	1	1	0.692342	1	1	1	1	1	1	0.746413	1	0.749556	0	1	1	0.747969	0.5	0.5	0.666667	0.693033	1	1	1	1	0.928571	1	0.925	1	1	0.916667	1	1	1	1	1	1	0.754707	1	1	1	1	1	1	1
chr2	224031800	224034600	*	distal_185753	distal	1	1	1	0.166667	0	0.904762	1	1	0.666667	1	1	0.857143	1	0.833333	0.666667	1	0.775	0.75	1	0.666667	0.6	0.8	0.6	1	0.75	1	0.727273	0.714286	0.8	0.833333	1	1	0.5	1	1	0.944444	0.754707	0.881944	0.5	0.772727	1	1	0.333333	1
chr2	225001774	225002974	*	ctcf_61476	ctcf	0.5	0.666667	0	0.673899	1	0.5	0.682944	0.857143	1	0.666667	0.333333	0.916667	0.5	1	0.746184	1	0.875	0.753573	0.687268	1	1	1	0.833333	0.694444	0.638889	0.666667	0.818182	0.9	0.944444	1	1	0.5	0.807143	1	1	0.472222	0.666667	0.5	1	0.888889	1	1	1	0.833333
chr2	233312201	233313799	*	proximal_60051	proximal	0.944444	0.8	1	1	1	1	0.682944	1	0.875	1	1	1	1	1	0.75	1	1	0.75	0.687268	0.693033	1	1	1	1	0.923077	0.9	0.96875	1	1	0.666667	1	1	1	1	0.964286	0.95	0.833333	1	1	1	1	1	1	1
chr2	234383876	234384276	*	distal_187257	distal	0.688738	1	0.692342	0.673899	0.695234	0.672053	0.682944	0.748756	0.757113	0.746413	0.759035	0.749556	0.756837	0.753047	0.746184	0.747969	0.750913	0.753573	0.687268	0.693033	0.754262	0.768824	1	0.5	1	0.76792	1	0.752298	0.724052	0.740109	0.748842	0.744835	0.745815	0.753989	0.718532	0.737273	1	1	0.760842	0.754804	0.758123	0.759506	0.758224	1
chr2	237191076	237192276	*	distal_187764	distal	0.714286	0	1	0.5	1	1	0.5	0.748756	0.9375	0.746413	0.833333	0	1	0.5	1	1	0	1	0.833333	1	0.916667	0.5	0.75	0.666667	0.7	0.8	0.8	1	1	0	1	0.8	0.916667	1	0.952381	0.735294	1	1	1	0.866071	1	0.666667	1	0.933333
chr2	237884614	237885814	*	distal_187937	distal	0.8	1	1	1	1	0.916667	0.8	1	1	1	1	1	1	1	1	1	1	1	1	0.882051	0.952381	1	0.949351	1	0.869565	1	0.984314	0.884615	0.964286	0.833333	1	0.863636	1	1	0.615385	1	0.666667	0.8	0.8	1	1	0.666667	1	1
chr2	240619401	240628399	*	tss_26582	tss	0.660256	0.547619	0.3	1	0.269231	0.692308	0.761905	0.285714	0.27193	0.30303	1	0.489502	0.592754	0.181818	0.25	0.25	0.5	0.904762	0.257889	0.5	0.653153	0.619048	0.529762	0.583333	0.623179	0.55364	0.562057	0.474937	0.627451	0.677419	0.666667	0.642857	0.285714	0.56	0.69697	0.483871	0.571429	0.692308	1	0.7	0.423077	1	0.9375	0.810345
chr2	240817451	240821608	*	tss_26585	tss	0.253521	0.545455	0	0.833333	0.0454545	0	0.75	0.294118	0.916667	0.0465116	0.0333333	1	0	0.666667	1	1	0.142857	0.299758	1	0.15	1	0.151163	0.15873	1	0.147641	0.132302	0.120165	0.155367	0.0652174	0.333333	0.0833333	0.157895	0.866667	0.047619	0.192308	0.2	0.1875	0.047619	0.238095	0	0.171491	0.09375	0.0869565	0.0416667
chr2	240817451	240821608	*	tss_26586	tss	0.253521	0.545455	0	0.833333	0.0454545	0	0.75	0.294118	0.916667	0.0465116	0.0333333	1	0	0.666667	1	1	0.142857	0.299758	1	0.15	1	0.151163	0.15873	1	0.147641	0.132302	0.120165	0.155367	0.0652174	0.333333	0.0833333	0.157895	0.866667	0.047619	0.192308	0.2	0.1875	0.047619	0.238095	0	0.171491	0.09375	0.0869565	0.0416667
chr2	240990831	241000229	*	tss_26591	tss	0.344828	0.612903	0.785714	0.315789	1	0.555556	0.846154	1	0.681818	0.69697	0.648148	0.733333	0.387097	0.789474	0.777778	1	0.151261	0.333333	0.933333	0	0.777778	0.295359	0.372807	0.555556	0.330114	0.396396	0.398712	0.325397	0.308642	0.244444	0.444444	0.423077	0.111111	0.0555556	0.5	0.126761	0.375	0.343137	0.0677966	0.181818	0.489796	0.2	0.325	0.377778
chr2	241207525	241207775	*	dnase_153995	dnase	0.833333	1	0.692342	0.673899	0.695234	0.672053	0.682944	0.748756	0.757113	0.746413	0.759035	0.749556	0.756837	0.753047	1	0.747969	0.750913	0.753573	0.687268	1	0.754262	0.768824	0.75	0	1	0.8	1	1	0.724052	0.740109	0.748842	1	0.745815	1	0.718532	0.737273	1	0.757295	1	0.754804	1	0.759506	0.758224	0.752326
chr2	241551884	241553293	*	tfbs_78005	tfbs	0.902778	1	1	1	1	0.733333	0.682944	0.5	1	0.746413	0.916667	1	1	1	1	1	1	0.944444	1	0.8	1	1	0.821429	0.75	0.828682	0.916667	0.928667	0.803571	0.96875	1	1	1	0.9375	0.916667	1	1	1	1	1	1	1	0.833333	0.758224	0.75
chr2	241551884	241553294	*	tfbs_78006	tfbs	0.902778	1	1	1	1	0.733333	0.682944	0.5	1	0.746413	0.916667	1	1	1	1	1	1	0.944444	1	0.8	1	1	0.821429	0.75	0.828682	0.916667	0.928667	0.803571	0.96875	1	1	1	0.9375	0.916667	1	1	1	1	1	1	1	0.833333	0.758224	0.75
chr2	241551885	241553292	*	proximal_60499	proximal	0.902778	1	1	1	1	0.733333	0.682944	0.5	1	0.746413	0.916667	1	1	1	1	1	1	0.944444	1	0.8	1	1	0.821429	0.75	0.828682	0.916667	0.928667	0.803571	0.96875	1	1	1	0.9375	0.916667	1	1	1	1	1	1	1	0.833333	0.758224	0.75
chr2	241900788	241903830	*	tss_26628	tss	0.69697	1	1	1	1	0.825	0.658515	1	1	1	1	0.916667	1	0.941176	1	1	1	0.934524	0.698701	0.75	0.909091	0.759259	0.960452	1	0.74729	0.938462	0.973876	0.986486	0.0714286	0.956522	0.692308	1	1	0.75	0.543478	0.818182	0.895722	0.954955	0.875	1	0.964286	1	1	1
chr3	151402	152399	*	proximal_66741	proximal	1	0.964286	1	1	1	0.333333	0.571429	0.748756	0.833333	1	1	0.749556	0.756837	1	0.746184	1	1	1	0.944444	0.693033	1	1	0.966667	0.833333	1	1	0.888889	1	0.625	1	1	1	1	1	1	1	1	1	1	1	1	1	0.758224	1
chr3	10772373	10773173	*	ctcf_69120	ctcf	0	0.428571	0.692342	0.673899	1	0.705882	1	0.5	0.47619	0.25	0	0.333333	0.444444	0.714286	0.25	0.4	0.833333	0.6	0.541667	1	1	0.6	0	1	0.444444	0.333333	0.486111	0.666667	1	0	0.748842	0	1	0	0.75	0.555556	0	0.666667	0.566667	0.625	0.5	0.285714	0.758224	1
chr3	11180973	11181634	*	distal_209799	distal	0.666667	0.761844	0.692342	0	0.695234	0.672053	0.682944	0.748756	0.757113	0.746413	0.759035	1	0.756837	0.753047	0.746184	0.747969	0.750913	0.753573	0.687268	0.693033	0.754262	0.768824	0.75699	0.751376	0.866667	1	0.833333	1	0.724052	0.740109	0.748842	1	0.745815	1	1	1	0.754707	0.757295	1	0.754804	0.758123	1	0.758224	0.752326
chr3	12719773	12720999	*	proximal_67159	proximal	0.8	0.276984	0.692342	0.118421	0	0	0.682944	0.748756	1	0.587302	0	0.749556	0.224074	0.595238	0.295752	0	0	0.454365	1	0.351852	1	0.222222	0.428571	0	0.204545	0.5	0.368421	0	1	0.215909	0.569444	0.1	0	1	0.5	1	1	0	0.333333	0	1	0.183673	0	0.125
chr3	13574197	13576599	*	proximal_67227	proximal	0.875	0.888889	1	0.673899	0.361111	0.666667	1	0.8	1	0.285714	0.833333	0.833333	0.854978	1	0	0.571429	0	0.875	1	0.5	0	0.8	1	1	0.761905	0.6	0.74065	0.52381	0.923077	0.777778	0.8	0	0.5	0.851282	0.85	0.666667	0.833333	0.85	1	1	0.5	0.857143	0.714286	0.5
chr3	14871671	14872213	*	dnase_172367	dnase	0.5	1	0.692342	1	1	1	0.682944	1	0	0.746413	1	0.749556	1	0.753047	1	0.747969	1	0.753573	0.687268	0.693033	1	1	1	1	1	1	1	1	0.724052	0.5	1	0.744835	0.745815	1	1	1	1	1	1	1	1	1	1	1
chr3	15932200	15935400	*	distal_210689	distal	1	0.875	0.617647	0.833333	0.75	1	0.682944	1	1	0.738636	0.333333	0	0	0.666667	0.746184	0.75	0.661616	1	0.916667	0.693033	0.916667	1	0.5	0	0.65	0.2	0.690476	0.5	0.458333	1	0.25	0.730556	0.629808	0.833333	0	0	1	0	0.5	0	0.75	1	0.598701	1
chr3	16076884	16080482	*	proximal_67359	proximal	1	1	1	1	1	1	0.816667	1	0.888889	1	1	1	1	1	1	0.747969	1	0.753573	0.75	0.933333	1	1	1	1	0.944444	0.851852	0.982759	1	1	1	1	1	1	1	1	0.8	1	1	1	1	1	1	0.977273	0.888889
chr3	23188800	23190000	*	distal_211452	distal	0.688738	0.761844	0.692342	0.673899	0.695234	0.75	0.682944	0.748756	0.757113	0.746413	0.666667	0.749556	0.756837	0.753047	0.746184	0.747969	0.750913	0.753573	0.687268	0.693033	0.754262	0.768824	0.75699	0.751376	1	1	0.708333	0.752298	0.724052	0.740109	0.748842	1	0.745815	0.753989	0.718532	0.737273	0.754707	0.757295	0.760842	0.754804	0.758123	0.759506	0.758224	0.752326
chr3	27729988	27730624	*	dnase_173434	dnase	0	0	0	0	0	0	0.682944	0	0	0	0.759035	0.749556	0.756837	0.753047	0	0.747969	0.0263158	0.753573	0.687268	0.693033	0.754262	0.333333	0	0	0	0	0.0833333	0	0	0	0	0.0769231	0	0	0	0	0.754707	0	0	0	0.758123	0.142857	0.758224	0
chr3	27729990	27730622	*	proximal_67751	proximal	0	0	0	0	0	0	0.682944	0	0	0	0.759035	0.749556	0.756837	0.753047	0	0.747969	0.0263158	0.753573	0.687268	0.693033	0.754262	0.333333	0	0	0	0	0.0833333	0	0	0	0	0.0769231	0	0	0	0	0.754707	0	0	0	0.758123	0.142857	0.758224	0
chr3	29203471	29204071	*	distal_212119	distal	1	0.761844	0.692342	0.673899	0.695234	0.672053	0.682944	0.748756	0.757113	0.746413	0.759035	1	1	0.753047	0	0.747969	0.750913	1	0.687268	0.693033	0.754262	0.768824	1	0.751376	1	1	0.777778	0.752298	0.724052	0.740109	0.748842	0.5	1	0.753989	0	0.737273	0.754707	0.757295	0.760842	0.754804	0.758123	0.759506	0.758224	0.752326
chr3	30894200	30895213	*	tss_29820	tss	0.037037	0	0	0.194444	0.1	0.142857	0.293561	0	0.0680769	0.0222222	0	0.046875	0.037037	0	0	0	0.160268	0	0	0	0.210756	0.0909091	0.34375	0.237031	0.22803	0	0.116667	0.0526316	0.0799373	0.05	0.25	0	0	0.272727	0.0563973	0	0	1	0.102642	0.0952381	0.571429	0.857143	0	1
chr3	35199671	35200552	*	distal_213035	distal	0.688738	0.761844	0.692342	0.673899	0.695234	0.672053	0.682944	0.748756	0.757113	0.746413	0.759035	0.749556	0.756837	0.753047	0.746184	0.747969	0.750913	0.753573	0.687268	0.693033	0.754262	0.768824	0.75699	0.751376	1	0	0	0.752298	0.724052	0.740109	0.748842	0.744835	0.745815	0.753989	0.718532	0.737273	0.754707	0.757295	0.760842	0.754804	0	0.759506	0.758224	0
chr3	36932272	36934470	*	proximal_68122	proximal	1	1	1	0.5	0.695234	1	0.5	1	1	1	1	0.666667	0.833333	1	1	1	1	0.753573	0.666667	1	1	1	0.916667	1	0.818627	0.833333	0.941176	0.714286	1	0.833333	1	1	0.9	1	1	0.888889	1	0.75	0.916667	1	0.9375	1	1	1
chr3	37898801	37915199	*	proximal_68158	proximal	0.934211	0.571429	0.727273	1	0.666667	0.75	1	0.533333	0.607143	0.778218	0.888889	0.794749	0.8	0.666667	0.571429	0.800349	0.666667	0.333333	1	0.75	0.5	0.555556	0.596774	0.6	0.732483	0.703125	0.761201	0.677083	0.461538	0.625	0.875	0.615385	0.4	0.538462	0.571429	0.785714	0.333333	0.75	0.555556	1	1	0.75	0.5	1
chr3	42212400	42220199	*	proximal_68332	proximal	0.884615	1	1	1	1	0.666667	0.454644	1	0.5	1	1	0.666667	0.5	1	0.666667	1	1	0.5	0.6329	0.873636	0.333333	1	1	0.818182	0.947674	0.923077	0.971528	0.710526	1	0.625	1	1	1	1	1	1	0.75	1	1	1	1	1	1	1
chr3	43582601	43584899	*	proximal_68409	proximal	1	1	1	0.916667	1	1	0.75	0.748756	1	1	1	1	1	0.95	1	1	1	1	1	0.693033	1	0.75	1	1	0.857143	1	0.882353	0.877778	1	1	0.5	1	0.25	0.5	0.75	1	1	1	1	1	1	0.8875	1	0.875
chr3	46411160	46411760	*	ctcf_70564	ctcf	0.688738	0.761844	0.692342	0.673899	0.695234	0.672053	0.682944	0.748756	0.757113	0.746413	0.759035	0.749556	0.756837	0.753047	0.746184	0.747969	0.750913	0.753573	0.687268	0.693033	0.754262	0.768824	0.75699	0.751376	1	1	0.759838	1	0.724052	0.740109	0.748842	1	0.745815	0.753989	0.718532	0.737273	0.754707	0.757295	0.760842	0.754804	0.758123	0.759506	0.758224	0.752326
chr3	55089269	55089669	*	ctcf_70983	ctcf	0.688738	0.761844	0.692342	0.673899	0.695234	0.672053	0.682944	0.748756	0.757113	0.746413	0.759035	0.749556	0.756837	0.753047	0.746184	0.747969	0	0.753573	0.687268	0.693033	0.754262	1	0.666667	0.751376	0.746727	0.75	0.833333	0.752298	0.75	0.740109	0	0.666667	0.745815	0.753989	0.718532	0.737273	0.754707	0.757295	0.760842	0.754804	0.758123	0.759506	0.758224	0.752326
chr3	57059401	57069999	*	tss_30283	tss	0.772727	0.833333	1	0.846154	1	1	1	0.416667	0.846154	0.833333	0.777778	1	1	1	0.75	0.857143	0.625	0.8	0.669585	1	0.583333	0.785714	0.768939	0.6	0.732601	0.829268	0.769912	0.845161	1	0.625	0	0.85	1	0.857143	0.636364	0.857143	1	0.6	0.875	1	1	0.5	0.625	0.716667
chr3	57059401	57070020	*	tss_30284	tss	0.772727	0.833333	1	0.846154	1	1	1	0.416667	0.846154	0.833333	0.777778	1	1	1	0.75	0.857143	0.625	0.8	0.669585	1	0.583333	0.785714	0.768939	0.6	0.732601	0.829268	0.769912	0.845161	1	0.625	0	0.85	1	0.857143	0.636364	0.857143	1	0.6	0.875	1	1	0.5	0.625	0.716667
chr3	57808269	57810869	*	distal_216527	distal	0.964286	1	1	1	0.933007	1	0.9	1	1	1	1	1	0.977965	0.964286	1	1	1	1	1	1	1	0.857143	1	0.666667	0.916667	0.933333	0.87037	1	0.950758	1	1	1	1	1	0.895833	0.9375	0.754707	0.975754	1	0.987654	0.833333	0.833333	1	1
chr3	58209600	58210600	*	distal_216602	distal	0.5	1	0.692342	0.673899	0.695234	0.672053	1	0.748756	0.757113	0.666667	0.759035	0.749556	0.756837	0.753047	0.746184	0.747969	0.750913	0.753573	0.687268	0.693033	1	0.768824	0.75	0.751376	0.5	1	1	0.6	0.724052	0.740109	0.748842	0.744835	0.745815	0.753989	1	0.737273	0.754707	0.757295	0.760842	0.754804	0.758123	0.759506	0.758224	0.752326
chr3	63930601	63941182	*	proximal_69374	proximal	0.916667	1	1	1	0.777778	0.777778	1	1	1	0.909091	1	1	1	1	1	1	1	0.966667	1	0.666667	1	1	0.929412	1	0.9125	1	0.892157	0.9375	0.75	1	0.857143	0.916667	1	1	1	0.9	1	1	1	1	1	1	1	1
chr3	69489400	69494000	*	distal_218017	distal	0.25	0.727273	0	1	0.333333	0.722222	0	1	1	0.75	0	0	0.833333	1	1	0.333333	0.666667	1	1	0.5	0.75	0.666667	0.75	1	0.90625	0.888889	0.720588	0.875	0.888889	1	1	1	0.625	0.625	1	0.888889	0.666667	1	0.5625	1	0.666667	1	1	1
chr3	69535740	69536010	*	tfbs_90905	tfbs	0.688738	0.5	0.692342	0.673899	0.695234	0.672053	0.682944	0.748756	0.757113	0.746413	0	0.749556	0.756837	0.753047	0.746184	0.747969	0.750913	0.753573	0.687268	0.693033	0.754262	0.5	0	0.751376	0.916667	1	0.833333	0	0.724052	0.740109	0.748842	0.744835	1	1	0.718532	0.737273	0.754707	0.757295	0.760842	0.754804	0.758123	0.759506	0.758224	0.752326
chr3	71185401	71187399	*	proximal_69654	proximal	0.833333	1	1	1	0.695234	1	0	0.748756	1	0.746413	1	1	1	1	1	1	0.944444	1	1	1	1	1	0.8	0.875	1	1	1	1	1	1	0.666667	1	1	1	0.833333	1	1	0.916667	1	1	1	1	1	1
chr3	72181130	72182800	*	distal_218434	distal	1	1	1	0.730769	1	0.672053	0.666667	0.748756	1	1	1	1	0.756837	0	0.5	0	1	0.622222	0.5	0.652174	0.888889	0.816667	0	0	0.8	0.689103	0.646429	0.666667	0.666667	0.428571	0.748842	1	1	0	1	0.625	0.611111	0.666667	1	1	0.6875	1	0.666667	0.571429
chr3	97954235	97955035	*	distal_219553	distal	1	1	1	0.5	0.5	0.672053	1	1	1	1	1	1	1	1	1	1	1	1	1	0.693033	1	1	1	1	0.5	1	1	1	1	1	1	1	1	1	0.607143	1	1	0.75	1	0	1	1	1	0.863636
chr3	98002800	98010975	*	proximal_70122	proximal	0.75	0.5	0	0.933333	0	1	1	1	0.75	0.95	1	1	1	1	1	1	0.75	1	0.636905	0.857143	1	0.875	0.923077	1	0.863636	0.666667	0.855072	0.8	0.919444	1	0.75	1	0.75	1	1	1	1	1	0.666667	0.8	0.75	1	1	1
chr3	102235659	102236059	*	ctcf_72413	ctcf	1	0.761844	0.692342	0.673899	0.695234	0.672053	0.682944	0.748756	0.757113	0.746413	0.759035	0.749556	0.756837	0.753047	0.746184	0.747969	0.750913	1	0.687268	0.693033	0.754262	0.768824	0.75699	0.751376	0.746727	0.76792	1	0.752298	0.724052	1	0.748842	0.744835	0.745815	0.753989	1	0.737273	0.754707	0.757295	1	0.754804	0.758123	0.759506	0.758224	0.752326
chr3	102235671	102236044	*	tfbs_91693	tfbs	1	0.761844	0.692342	0.673899	0.695234	0.672053	0.682944	0.748756	0.757113	0.746413	0.759035	0.749556	0.756837	0.753047	0.746184	0.747969	0.750913	1	0.687268	0.693033	0.754262	0.768824	0.75699	0.751376	0.746727	0.76792	1	0.752298	0.724052	1	0.748842	0.744835	0.745815	0.753989	1	0.737273	0.754707	0.757295	1	0.754804	0.758123	0.759506	0.758224	0.752326
chr3	110165123	110166213	*	proximal_70642	proximal	0	1	0	0.673899	0.695234	0.672053	0.682944	0.748756	0.757113	0.746413	1	1	0.756837	0.4	0.746184	0.747969	0.750913	0	0.687268	0	0.754262	0.768824	1	0.751376	0.428571	0	0.75	1	0.724052	0.666667	0.748842	0.744835	0.745815	0.753989	0.718532	1	0.754707	0.757295	0.760842	0.754804	0.758123	0.759506	0.758224	1
chr3	119186408	119188208	*	distal_222108	distal	0.916667	1	1	1	0.695234	0.5	0.682944	0.5	1	0.833333	0.759035	1	0.5	0.753047	1	0.747969	1	1	0.687268	0.693033	1	1	0	1	0.875	1	0.962963	1	1	1	1	1	1	1	0.718532	1	1	1	1	1	1	1	1	0.75
chr3	119211073	119212208	*	distal_222116	distal	0.8	0.5	0	0.673899	1	0.672053	0.75	0.748756	1	1	1	0.749556	1	1	1	0.666667	0.750913	0.753573	1	0.693033	1	1	0	1	0.928571	1	0.784615	1	1	0.75	1	1	1	1	0.666667	1	1	1	1	1	1	1	0.758224	1
chr3	121662876	121663962	*	distal_222462	distal	0.666667	1	0.692342	0.673899	0.695234	0.672053	0.682944	0.748756	0.757113	0.746413	0.759035	1	0.756837	0.753047	0.746184	0.747969	0.750913	0.753573	1	0.693033	0.5	1	0	1	0.666667	0	0.888889	0.833333	0.724052	0.740109	0.748842	0.744835	0.745815	0.753989	0.718532	1	0.754707	1	0.760842	1	0.758123	0.759506	0.758224	0.752326
chr3	123447769	123448369	*	ctcf_73228	ctcf	0	0.262711	0	0.15625	0.571429	0.25	0.184524	0.168651	0	0.0434783	0	0	0	0.395833	0.333333	0	0.208333	0.5	0	0.375	0	0.916667	0.0833333	0.290323	0.22549	0.296875	0.178112	0.0978261	0.5	0.235294	0.0344828	0.777778	0.12	0.287037	0.0625	0.8	0	0	0.0909091	0	0.439394	0.076087	0.333333	0.430769
chr3	125516601	125521399	*	tss_31062	tss	0.342105	0.142857	0	0	0.0824242	0.375292	0.5	0.683554	0.125	1	0.333333	0	0.407944	1	0.423571	0.219694	0.727273	0	0.5	1	1	0.268293	0.846154	1	0.344697	0.358333	0.381959	0.157895	0	0.025	1	1	1	1	0.2	0	0.25	0.384615	0.208333	0	0.4	0.480831	0.272727	1
chr3	126492540	126493140	*	distal_223282	distal	0.5	1	1	0.673899	1	0.75	1	0.748756	1	1	1	0.749556	1	1	1	0.747969	1	1	0.961538	1	0.833333	0.8	1	1	1	1	0.9375	1	1	1	1	1	0.745815	1	0.75	1	0.754707	0.75	0.760842	1	1	1	1	1
chr3	127078600	127079600	*	distal_223395	distal	0.75	1	1	0.8	0.695234	1	1	1	0	0.5	1	0.749556	1	1	1	1	1	1	1	0.693033	0.75	1	0.875	0.982456	0.846154	1	0.921875	1	0.994253	0.95	0.987179	0.666667	1	1	1	1	0.754707	1	0.760842	1	1	1	1	1
chr3	128414445	128418052	*	proximal_71493	proximal	1	1	1	1	1	1	0.777778	1	1	1	1	1	0.925	1	1	1	1	1	1	1	1	1	0.946429	0.961818	0.950292	0.944444	0.959662	0.985714	1	0.666667	0.992424	0.875	1	1	1	1	1	1	0.888889	0.875	1	1	1	1
chr3	128495357	128495897	*	tfbs_92834	tfbs	0.7	1	0.75	0.673899	0.666667	1	0.682944	0.666667	1	1	1	0.333333	0.8	0.753047	1	0	0.577778	0.375	1	0.5	0.5	0	0	0.666667	0.1875	0.8	0.222222	0	0	1	0.4	1	1	0.5	0.666667	0.76	1	1	0	1	0.766667	1	1	0.666667
chr3	128523000	128524400	*	distal_223641	distal	1	1	1	1	0.875	1	1	0.748756	1	1	0.666667	0.666667	1	0.964286	1	1	1	0.753573	0.875	1	1	0.666667	1	1	0.853333	1	0.916667	0.642857	1	1	1	1	1	1	0.666667	1	0.754707	1	1	1	1	1	0.75	1
chr3	133731398	133731998	*	distal_224374	distal	0.688738	0.761844	0.692342	0.673899	0.695234	0.672053	0.682944	0.748756	0.757113	0.746413	0.759035	0.749556	0.756837	0.753047	0.746184	0.747969	0.750913	0.753573	1	0.693033	0.754262	1	0.75699	0.751376	1	0.76792	1	1	0.724052	0.740109	0.748842	0.744835	0.745815	0.753989	0.718532	0.737273	1	0.757295	1	0.754804	1	0.759506	0.758224	0.752326
chr3	142319188	142319588	*	ctcf_74115	ctcf	0.688738	0.761844	0.692342	0.673899	0.695234	0.672053	0.682944	0.748756	0.757113	0.746413	0.759035	0.749556	0.756837	0.753047	0.746184	0.747969	0.750913	1	0.687268	0.693033	0.754262	0.768824	0.75699	0.751376	0.746727	0.76792	0.759838	0.752298	0.724052	0.740109	0.748842	1	0.745815	0.753989	0.718532	0.737273	0.754707	0.757295	0.760842	0.754804	0.758123	0.759506	0.758224	0.752326
chr3	152591435	152592131	*	tfbs_93968	tfbs	0.688738	0.761844	0.692342	0.673899	0.695234	1	0.682944	0.748756	1	0.746413	0.759035	0.749556	0.756837	0.753047	0.746184	0.747969	0.750913	0.753573	0.687268	0.693033	0.754262	0.768824	0.75699	0.751376	0.666667	0.76792	0.759838	0.752298	0.724052	0.740109	0.748842	0.744835	0.745815	1	0.718532	0.737273	0.754707	0.757295	0.760842	0.754804	0.758123	0.759506	0.758224	0.752326
chr3	153966216	153966611	*	dnase_185021	dnase	1	1	0.692342	0.673899	0.695234	0.672053	0.682944	0.748756	0.757113	0.746413	0.759035	0.749556	0.756837	0.753047	0.746184	0.747969	0.750913	0.753573	0.687268	0.693033	0.754262	0.768824	0.75699	0.751376	0	1	0.5	0.752298	0.724052	0.740109	0.748842	0.5	0.745815	0.753989	0.718532	0.737273	0.754707	0.757295	0.760842	0.754804	0.758123	0.759506	0.758224	0.752326
chr3	157290757	157291157	*	ctcf_74723	ctcf	1	0.761844	0	0.673899	0.695234	0.672053	0.682944	0.748756	0.757113	0.746413	0.759035	0.749556	0.756837	0.753047	0.746184	0.747969	0.750913	0.753573	0.687268	0.693033	0.754262	0.768824	0.75699	0.751376	0.5	0.76792	0.759838	0.752298	0.724052	0.740109	0	0.744835	0.745815	0.753989	0.718532	0.737273	0.754707	0.757295	0.760842	0.754804	0.758123	0.759506	0.758224	0.752326
chr3	157784558	157787556	*	proximal_72716	proximal	0.75	1	0	1	0.695234	1	1	1	1	1	0.759035	0.749556	1	1	0	0.747969	1	1	0.687268	0.693033	1	1	0.333333	1	0.961538	1	0.897436	0.833333	0.833333	0.982456	0.666667	1	1	0.878205	1	1	0.8	1	1	0.888889	1	1	1	0.5
chr3	168459338	168459777	*	dnase_186003	dnase	1	0.761844	0.692342	0.673899	0.695234	1	0.682944	0.748756	0.757113	1	0.759035	0.749556	0.756837	0.753047	0.746184	0.747969	0.750913	0.753573	0.687268	0.693033	0.754262	1	0.75699	0.751376	0.5	1	0.5	0.752298	0.724052	0.740109	0.748842	0.744835	0.745815	0.753989	0.718532	0.737273	0.754707	0.757295	0.760842	1	1	0.759506	0.758224	0.752326
chr3	168464572	168464948	*	dnase_186004	dnase	0.688738	0.761844	0.692342	0.673899	0.695234	0.672053	0.682944	0.748756	0.757113	0.746413	0.759035	0.749556	0.756837	0.753047	0.746184	0.747969	0.750913	0.753573	0.687268	0.693033	0.754262	0.768824	0.75699	0.751376	1	0.5	0.75	0.752298	0.724052	0.740109	0.748842	0.744835	0.745815	0.753989	0.718532	0.737273	0.754707	1	0.760842	0.754804	1	0.759506	0.758224	0.752326
chr3	179649204	179650204	*	ctcf_75489	ctcf	1	0.793651	0	1	0.666667	0.672053	0.666667	0.8	1	0.5	1	1	0.6	0.614286	0.875	0.747969	0.5	0.753573	0.4	0.666667	0.833333	0.886364	0.6	0.75	0.493333	0.888889	0.783333	0.5	0.944444	0.527778	0.818182	0.816667	0.745815	0.375	1	1	0.5	1	0.888889	0.761905	0.804233	0.759506	0.875	1
chr3	182919119	182921517	*	proximal_73591	proximal	0.875	1	0.692342	1	1	0.672053	1	0.748756	1	1	0.759035	0.888889	1	1	1	0.625	0.875	1	1	1	0.75	1	1	1	0.922222	1	0.807692	1	1	1	1	1	1	1	1	1	1	1	1	1	1	1	1	1
chr3	184755401	184758117	*	proximal_73702	proximal	0.214286	0.714286	0.5	0.742857	1	0.7	0.9375	1	1	0	1	1	0.583333	0	1	1	0.6	0.383333	1	0.844444	0.666667	0.733333	1	1	0.780702	0.8	0.768889	0.789474	0	0.454545	0.125	0.75	0.605519	0.6875	1	0.6	0.5	0	0.5	0.625	1	0.666667	1	0.2
chr3	186320318	186321613	*	distal_230525	distal	0.5	0.666667	1	0.673899	0.695234	0.888889	1	0.748756	1	0.746413	0.9375	0.749556	1	1	1	1	0.8	1	0.687268	0.693033	1	1	1	0.8	1	1	0.766667	1	1	1	1	1	1	1	1	1	1	1	1	1	1	1	1	1
chr3	188084601	188086599	*	proximal_73901	proximal	0.95	0.5	0.692342	1	1	1	1	0.333333	1	1	1	1	0.5	1	0.5	1	0.916667	1	1	1	1	1	1	0	0.721429	1	0.801961	1	1	0.666667	0	1	0.666667	0.916667	1	1	0	0.85	1	0.5	0	1	0	1
chr3	194667363	194667763	*	distal_231921	distal	1	1	0.692342	0.673899	0.695234	0.672053	0.682944	0.748756	0.757113	0.746413	0.759035	0.749556	0.756837	0.753047	0.746184	1	1	0.753573	0.687268	0.693033	0.754262	1	1	0.751376	0.7	0.76792	0.857143	0.5	0.724052	0.740109	0.748842	0.744835	0.745815	0.753989	0.718532	0.737273	0.754707	0.757295	0.760842	1	0.758123	1	0.758224	1
chr3	195650163	195650563	*	distal_232106	distal	0.688738	0.761844	0.692342	0.673899	0.695234	0.672053	0.682944	0.748756	0.757113	0.746413	0.759035	0.749556	0.756837	0.753047	0.746184	0.747969	0.750913	0.753573	0.687268	0.693033	0.754262	0.768824	0.75699	0.751376	0.746727	0.76792	0.759838	0.752298	0.724052	0.740109	0.748842	0.744835	0.745815	0.753989	0.718532	0.737273	0.754707	0.757295	0.760842	0.754804	0.758123	0.759506	0.758224	0.752326
chr3	195727400	195728199	*	proximal_74337	proximal	1	1	0.8	1	0.791667	0.5	0.682944	1	0.833333	1	1	0.769444	1	0.753047	1	1	1	1	1	0	1	0.785714	0.583333	0.5	0.5	0.714286	0.725	0.809524	0.555556	0.666667	0.958333	0.5	1	1	0.787879	0.975	1	1	0.816764	0.666667	1	1	0	1
chr3	195854200	195857600	*	distal_232144	distal	0.857143	0.833333	1	0.867802	0.67619	1	0.807937	0.679487	0	1	1	0.75	0.6	0.8	1	0.166667	0.567127	0	0.666667	0.907246	0.888889	0.45	0.766667	0.769231	0.628571	0.9	0.644737	0.8125	0.816296	0.555556	1	1	1	1	1	1	0.75	1	0.916667	0.615385	0.8	0.875	0.5	1
chr3	195879163	195879563	*	distal_232151	distal	1	1	0.692342	1	1	0.672053	0.875	1	1	0.746413	0.928571	0.749556	1	1	0.746184	0.747969	0.750913	0.753573	0.666667	0.693033	1	0.8	1	0.5	0.772727	1	0.909091	1	0.724052	1	1	1	1	1	1	1	1	1	1	1	1	1	1	1
chr3	196498001	196504925	*	tss_32143	tss	0.508197	0.666667	1	0.466667	1	1	0.0588235	0	0.430556	0.115385	0.0666667	0	0.571429	0.25	1	0.0416667	0.571429	0.333333	0	1	0.666667	0.258621	0.364706	0.352941	0.245098	0.0583333	0.356952	0.298507	0.227273	0.166667	0.333333	0.2	0.9	0.82	0.692308	0.0714286	0.39	0.727273	0.416667	0.5	0.333333	0.435065	1	0.04
chr3	198098200	198106817	*	proximal_74499	proximal	0.937241	0.811404	0.846154	0.886364	0.710145	0.980952	1	0.644279	0.588235	0	1	0	0.851852	0.55	0.206897	0.833333	0.25	0.5	0.730556	0.941176	0.461538	0.622736	0.393315	0.0263158	0.821332	0.633499	0.853569	0.212189	0.5	0.73545	0.895833	0.7	0.86	0.684615	0.859502	0.858025	0.724138	0.740741	0.507812	0.755102	0.944444	0.208333	0.565217	0.814823
chr4	722987	727999	*	proximal_74530	proximal	0.952381	0.939394	0.901471	0.727273	0.733135	0.888889	1	1	0.962963	0.578947	0.954545	1	0.545455	0.769231	0.444444	0.8	0.919355	0.705882	1	1	0.939394	0.735294	0.788793	0.9	0.854643	0.820312	0.862261	0.873089	0.666667	0.923077	0.9	0.704545	0.857143	0.882353	0.913793	0.545455	0.666667	0.571429	0.1	0.92	0.909091	0.692308	0.666667	0.8
chr4	946200	947200	*	distal_232752	distal	0.583333	0.880952	1	0	0.875	1	0.8	0.793269	0.657813	0.5	0.545455	1	0.125	0.875	0.785823	0.571429	0.692308	0.75	0.458333	1	0.784091	0.746429	0.74359	0.866667	0.745	0.428571	0.681948	0.91844	0.666667	0.707323	0.666667	0.916667	1	0.517857	1	0.964286	1	1	0.833333	0.911437	0.714286	0.895833	0	1
chr4	1197787	1205385	*	tss_32246	tss	0.631579	0.761364	1	0.875	0.933333	0.636364	0.769231	1	0.75	0.5	0.857143	0.625	0.571429	0.941176	0.833333	0.826921	1	1	0.909091	0.6	0.615385	0.669492	0.805195	0.9	0.828257	0.742105	0.828254	0.736413	1	0.666667	0.923077	0.772727	1	0.833333	0.921053	0.848485	1	0.85	0.714286	0.882353	0.692308	0.848485	1	0.90625
chr4	6973986	6974986	*	ctcf_76752	ctcf	1	0.75	1	1	0.695234	0.6	1	0.748756	0.5	1	1	0.5	0.75	1	0.5	0	0.904762	1	0.687268	1	1	0.75	0.25	0.916667	0.25	0.416667	0.6	1	0.647436	0.8	1	0.863636	1	1	0.685714	1	0.833333	0.75	0.909091	0.615497	0.666667	0.666667	0.5	0.578125
chr4	8274410	8279808	*	proximal_74922	proximal	0.741379	0.666667	0.25	1	0.8	0.909091	0.928571	0.857143	1	0.6	1	0.730428	0.666667	0.3	0	0.50381	0.75	0.8	0.631579	0.666667	0.777778	0.846154	0.717949	0.8125	0.536471	0.692308	0.434135	0.527778	0.875	0.464286	0.428571	0.375	0.8	0.526316	0.807692	0.666667	0.833333	0.888889	0.866667	0.454545	0.571429	1	0.384615	0.384615
chr4	14095801	14097799	*	proximal_75097	proximal	1	1	1	1	0.5	1	0.682944	1	1	1	0.759035	1	1	0.753047	1	1	1	1	0.687268	0.693033	1	0.666667	1	1	0.666667	1	1	1	1	1	1	1	1	0.5	1	0.5	1	1	1	0.5	1	1	1	1
chr4	14566600	14567000	*	ctcf_77080	ctcf	0.688738	0.761844	0.692342	0.673899	0.695234	0.672053	0.682944	0.748756	0.757113	0.746413	0.759035	0.749556	0.756837	0.753047	0.746184	0.747969	0.750913	0.753573	0.687268	0.693033	0.754262	0.768824	1	0.751376	0.666667	0.76792	1	0.752298	0.724052	0.740109	0.748842	0.744835	0.745815	0.753989	0.718532	0.737273	0.754707	0.757295	0.760842	0.754804	0.758123	0.759506	0.758224	0.752326
chr4	14916486	14917844	*	proximal_75122	proximal	0.912338	1	1	0.673899	0.695234	0.777778	1	1	1	0.746413	1	0.749556	1	1	0.875	0.747969	1	1	1	1	1	1	1	1	1	1	1	1	1	1	0.5	1	0.666667	1	0	0.5	1	1	1	1	1	1	1	1
chr4	17968459	17969459	*	distal_235082	distal	0.688738	0	0.692342	0.673899	0.695234	0.672053	0.682944	0.748756	0.757113	0.746413	0.759035	0.749556	0.756837	0.753047	0.746184	0.747969	0.750913	0.753573	0.687268	0.693033	0.754262	0	0.75699	0.751376	0.746727	0.76792	0.759838	1	0.724052	0.740109	0.748842	0.744835	0.745815	0.753989	1	0.737273	0.754707	0.757295	0.760842	0.754804	0.758123	0.759506	0.758224	0.752326
chr4	19083243	19083546	*	dnase_191736	dnase	0.688738	0.761844	0.692342	0.673899	0.695234	0.672053	0.682944	0.748756	0.757113	0.746413	0.759035	0.749556	0.756837	0.753047	0.746184	0.747969	0.750913	0.753573	0.687268	0.693033	0.754262	0.768824	0.75699	0.751376	0.746727	0.76792	0.759838	0.752298	0.724052	0.740109	0.748842	0.744835	0.745815	0.753989	0.718532	0.737273	0.754707	0.757295	0.760842	0.754804	0.758123	0.759506	0.758224	0.752326
chr4	22487093	22488293	*	distal_235326	distal	1	0.926667	1	1	1	1	1	0.8	0.5	1	1	0.749556	1	0.753047	1	1	0.666667	1	1	1	0.9375	0.777778	0.5	1	1	1	0.923077	1	1	1	1	0.5	1	1	1	1	0	1	0.760842	0.423077	1	0.759506	1	1
chr4	23937089	23938000	*	distal_235434	distal	0.75	1	0.692342	0.673899	0.695234	0.672053	0.682944	0.748756	0.757113	0.746413	0.759035	0.749556	0.756837	0.753047	0.746184	0.747969	0.750913	0.753573	0.687268	0.693033	0.754262	0.768824	0.666667	0.751376	0.5	0.76792	0.8	0.5	0.724052	0.740109	1	0.744835	0.745815	0	0.718532	0.737273	1	0.757295	1	0.754804	0.758123	0.759506	0.758224	0.752326
chr4	23979528	23979921	*	tfbs_97360	tfbs	0.688738	0.761844	0.692342	0.673899	0.695234	0.672053	0.682944	0.748756	1	0.746413	0.759035	1	0.756837	0.753047	0.746184	0.747969	0.5	1	0.687268	0.693033	0.754262	1	0.25	0.751376	1	0.5	0.5	0	0.724052	0.740109	0.748842	0.744835	0.745815	0.753989	0	1	0.754707	0.757295	0.760842	0.754804	0.758123	1	0.758224	1
chr4	28879093	28879493	*	ctcf_77616	ctcf	0.688738	0.761844	0.692342	0.673899	0.695234	0.672053	0.682944	0.748756	0.666667	0.746413	0.759035	0.749556	0.756837	0.753047	0.746184	0.747969	0.750913	0.753573	0.687268	0.693033	0.754262	0	0.75699	0.751376	0.746727	0.76792	0.759838	0.752298	0.724052	0.740109	0.748842	0.744835	0.745815	0.753989	0.718532	0.737273	0.754707	0.757295	0.760842	0.754804	0.758123	0.759506	0.758224	0.752326
chr4	38723600	38724868	*	distal_236518	distal	0.722222	0	0.692342	0.666667	0.875	1	1	1	1	1	1	1	0.756837	0.753047	0.746184	1	1	1	0.687268	0.75	1	1	1	0.666667	1	1	0.972222	0.777778	1	1	0.748842	0.7	1	1	1	1	1	1	1	0.9375	1	1	1	0.95
chr4	40704200	40705400	*	distal_236899	distal	1	1	0.916667	0.673899	1	1	1	1	0.75	1	1	0.749556	1	0.916667	1	1	1	1	1	0.693033	1	0.7	1	0.958333	1	0.666667	1	0.833333	1	1	1	1	1	1	1	1	1	1	1	1	1	0.9375	1	1
chr4	41167693	41168093	*	ctcf_77928	ctcf	0.688738	0.5	0.692342	0.673899	0.695234	0.672053	0.682944	0.748756	1	1	0.759035	0.749556	1	0.753047	1	0.747969	0.750913	0.753573	0.687268	0.693033	0.754262	0.768824	1	0.751376	1	1	0.928571	1	0.724052	0.740109	1	0.744835	0.745815	0.753989	1	1	0.754707	0.757295	0.760842	0.754804	0.758123	0.759506	0.758224	1
chr4	41882693	41883293	*	ctcf_77956	ctcf	0.0654905	0	0	0	0.166667	0.333333	0	0	0	0	0	0.0625	0.311111	0.375	0.1	0	0.224747	0	0.0833333	0	0.107692	0	0.177052	0.5	0.0909091	0.285714	0.0533333	0	0.666667	0	1	0.106061	1	0	0.121212	0.75	0.182353	0	0.0909091	0.0639266	0.5	0.0324074	1	0.121212
chr4	42278600	42281086	*	distal_237140	distal	0.9375	1	1	0.983333	0.875	0.921053	0.916667	1	1	1	1	1	0.875	1	0.932692	0.944444	1	1	1	0.842593	0.984	0.947368	0.913043	1	0.911458	1	0.953333	0.886667	1	0.990476	0.666667	1	0.908088	1	0.666667	0.5	1	0.952381	0.966667	1	0.875	1	1	1
chr4	44791836	44792226	*	dnase_193448	dnase	0.688738	0.761844	0.692342	0.673899	0.695234	0.672053	0.682944	0.748756	0.757113	0.746413	0.759035	0.749556	0.756837	0.753047	0.746184	0.747969	0.5	0.753573	0.687268	0.693033	0.754262	1	0.75699	1	1	1	0.416667	0.875	0.724052	0.740109	1	0.744835	0.745815	0.753989	0.718532	0.737273	0.754707	0.757295	1	1	0.758123	1	0.758224	1
chr4	49246262	49246662	*	ctcf_78169	ctcf	1	1	0.692342	0.673899	0.695234	0.672053	0.682944	0.748756	0	0.746413	0.759035	0.749556	0.756837	0.753047	0.746184	0.747969	0.750913	0.753573	0.687268	0.693033	1	0.768824	1	0.751376	0.75	1	0.666667	1	0.724052	0.740109	0.748842	0.744835	0.745815	1	1	0.737273	0.754707	0.757295	0.760842	0.754804	0.758123	0.759506	0.758224	0.752326
chr4	49246262	49246662	*	distal_237585	distal	1	1	0.692342	0.673899	0.695234	0.672053	0.682944	0.748756	0	0.746413	0.759035	0.749556	0.756837	0.753047	0.746184	0.747969	0.750913	0.753573	0.687268	0.693033	1	0.768824	1	0.751376	0.75	1	0.666667	1	0.724052	0.740109	0.748842	0.744835	0.745815	1	1	0.737273	0.754707	0.757295	0.760842	0.754804	0.758123	0.759506	0.758224	0.752326
chr4	53492794	53493063	*	dnase_193871	dnase	0.688738	0.761844	0.692342	1	0.695234	0.672053	0.682944	0.748756	0.757113	0.746413	0.759035	0.749556	0.756837	0.753047	0.746184	0.747969	0.750913	0.753573	0.687268	0.693033	0.754262	0.768824	0.666667	0.751376	0.5	0.5	0.611111	0.5	0.724052	0.740109	0.748842	0.744835	0.745815	0.753989	0.718532	0.737273	0.754707	0.757295	0.760842	0.754804	0.758123	0.759506	0.758224	0.752326
chr4	53693324	53694800	*	distal_237858	distal	1	0.75	1	1	1	1	1	0.748756	1	1	1	1	1	1	1	1	1	1	0.687268	0.693033	0.916667	1	1	1	1	1	0.974359	1	1	1	1	1	1	1	1	1	0.754707	1	1	1	1	1	1	1
chr4	54409513	54409921	*	distal_237967	distal	0.688738	0.75	0.692342	0.673899	0.695234	0.672053	0.682944	0.748756	0.757113	0.746413	0.759035	0.749556	0.756837	0.753047	0.746184	0.747969	0.750913	1	0.687268	0.693033	1	0.768824	1	0.751376	0.8	1	1	0.752298	0.724052	1	0.748842	0.744835	0.745815	0.753989	0.718532	0.737273	0.754707	0.757295	0.760842	0.754804	1	0.759506	0.758224	1
chr4	74793463	74794964	*	tss_33144	tss	0	0	0	0	0	0.672053	0.682944	0.748756	0	0	0	0	0	0	0	0	0	0	0.687268	0.0175439	0	0	0	0	0.0196078	0	0.0233918	0	0	0	0	0	0	0.05	0	0.333333	0	0	0	0	0	0	0	0
chr4	78533357	78535955	*	proximal_76877	proximal	0.8	1	0.692342	0.5	0	1	1	0.748756	0.25	1	1	0.928571	0	1	1	1	0.75	0.333333	1	1	1	1	1	1	0.894737	0.666667	0.777778	0.846154	0.925	0.857143	1	0.982143	1	1	1	1	1	1	1	1	1	0.666667	1	0.6
chr4	80454023	80455084	*	proximal_76954	proximal	1	1	1	1	1	1	0.682944	0.748756	1	1	1	0.749556	0.756837	0.753047	1	1	1	0.753573	0.687268	0.693033	1	1	1	1	1	1	1	1	1	1	1	1	0.8	1	1	1	1	0.833333	1	1	1	1	1	1
chr4	85142400	85143000	*	distal_240700	distal	0.688738	0.761844	0.692342	0.673899	0.695234	0.672053	0.682944	0.748756	0.757113	0.746413	0.759035	0.749556	0.756837	0.753047	0.746184	0.747969	0.750913	0.753573	0.687268	0.693033	0.754262	0	0.75699	0.751376	0.746727	0.76792	0.759838	0.752298	0.724052	0.740109	0.748842	0.744835	0.745815	0.753989	0.718532	0.737273	0.754707	0.757295	0.760842	0.754804	0.758123	0.759506	0.758224	0.752326
chr4	85911000	85911200	*	distal_240840	distal	0.688738	0.761844	0.692342	1	0.695234	0.672053	0.682944	0.748756	0.757113	0.746413	0.5	0.749556	0.756837	0.753047	1	0.747969	0.750913	0.753573	0.687268	0.693033	0.754262	0.768824	0.75699	0.751376	0	0.76792	0.833333	0.752298	0.724052	0.740109	1	0.744835	0.745815	0.753989	0.718532	0.737273	0.754707	0.757295	1	0.754804	0.758123	0.759506	0.758224	0.752326
chr4	88702643	88703043	*	ctcf_79284	ctcf	0.688738	1	0.692342	0.673899	0.695234	0.672053	0.682944	0.748756	0.757113	0.746413	0.759035	0.749556	0.756837	1	0.746184	0.747969	0.750913	0.753573	0.687268	0.693033	0.754262	0.768824	1	0.751376	0.5	0.76792	0	0.333333	0.724052	0.740109	0	0.744835	0.745815	0	0.718532	1	0.754707	0.757295	0.760842	0.754804	0.758123	1	0.758224	0
chr4	99964443	99967443	*	distal_242074	distal	0.555556	1	0.75	1	1	1	0.682944	1	1	1	1	1	1	1	0.746184	1	1	1	0.687268	1	1	0.996094	0.941667	1	0.958333	0.75	1	0.833333	0	0.5	1	1	1	1	1	1	1	1	0.666667	1	1	1	0	0.75
chr4	100162400	100163000	*	distal_242098	distal	0.688738	0.761844	0.692342	0.673899	0.695234	0.672053	0	0.748756	0.757113	0.746413	0.759035	0.749556	0.756837	0.753047	0	0.747969	0.750913	0.753573	0.687268	0.693033	0.754262	0.768824	1	0.751376	0.5	0.76792	0.759838	0.752298	0.724052	0.740109	0.748842	0.744835	0.745815	1	0.718532	0.737273	0.754707	0.757295	0.760842	0.754804	0.758123	0.759506	0.758224	0.752326
chr4	105013600	105015066	*	distal_242595	distal	0.688738	1	0.692342	0.673899	0.695234	0.672053	0.682944	0.748756	0	0.746413	0.759035	0.749556	0.5	0.753047	0.746184	0.747969	0.750913	0.753573	0.687268	0.693033	0.5	0	0.666667	0.333333	1	0.5	0.805556	0.666667	0.724052	0.740109	0.748842	1	0.745815	1	0.718532	0.737273	0.754707	0.757295	1	0.754804	0.758123	1	1	0.752326
chr4	108089800	108093600	*	distal_242913	distal	0.833333	1	1	0.97619	1	0.6875	1	1	1	0.75	1	1	1	1	1	1	1	1	1	1	0.934837	1	1	0.894444	0.977778	1	0.970588	1	1	1	1	0.5	1	1	1	0.8	0.98	1	1	1	1	1	1	0.942308
chr4	109026377	109027685	*	proximal_77915	proximal	1	1	0.5	1	0.571429	0.5	0.682944	1	0	1	0.75	1	1	0.753047	0.746184	1	0.857143	1	1	1	1	0	1	1	0.888889	1	0.95	1	1	1	1	1	1	1	0.928571	0.737273	0.875	1	0.944444	1	1	1	1	0.958333
chr4	131430800	131431200	*	distal_244994	distal	0.688738	0.761844	0.692342	0.673899	0.695234	0.672053	0	0.748756	0.757113	0.746413	0.759035	0.749556	0.756837	0.753047	0.746184	0.747969	0.750913	0.753573	0.687268	0.693033	0.754262	0.768824	0	0.751376	0.746727	0.76792	1	0.752298	0.724052	0.740109	0.748842	0.744835	0.745815	0.753989	0.718532	0.737273	0.754707	0.757295	0.760842	0.754804	0.758123	0.759506	0.758224	0.752326
chr4	141307020	141307870	*	distal_245792	distal	0.688738	0	0.692342	0.5	0.695234	0.672053	0.682944	0.748756	0	0	0.759035	0	0.756837	0.753047	0.746184	0.747969	0.750913	0.753573	0.687268	0.693033	0.25	0.5	0.333333	0.333333	0.256667	0.333333	0.47619	0.6	0.6	0.740109	0.748842	0.5	0.745815	0.753989	0.718532	1	0.754707	0.757295	0.760842	0.754804	0.758123	0.759506	1	0.752326
chr4	141307070	141307870	*	ctcf_80900	ctcf	0.688738	0	0.692342	0.5	0.695234	0.672053	0.682944	0.748756	0	0	0.759035	0	0.756837	0.753047	0.746184	0.747969	0.750913	0.753573	0.687268	0.693033	0.25	0.5	0.333333	0.333333	0.256667	0.333333	0.47619	0.6	0.6	0.740109	0.748842	0.5	0.745815	0.753989	0.718532	1	0.754707	0.757295	0.760842	0.754804	0.758123	0.759506	1	0.752326
chr4	147596270	147596870	*	ctcf_81140	ctcf	0.688738	0.761844	0.692342	0.673899	0.695234	0.672053	0.682944	0.748756	0.757113	0.746413	0.759035	0.749556	0.756837	0.753047	0.746184	0.747969	0.750913	0.753573	0.687268	0.693033	0.754262	0.768824	0.75699	0.751376	0.746727	0.76792	1	0.752298	0.724052	0.740109	0.748842	0.744835	0.745815	0.753989	0.718532	0.737273	0.754707	0.757295	0.760842	0.754804	0.758123	0.759506	0.758224	0.752326
chr4	148782148	148782733	*	tfbs_101238	tfbs	0.688738	1	0.692342	0.673899	0.695234	0.5	0.682944	0.748756	0.757113	0.746413	0.759035	0.749556	0.756837	0.753047	0.746184	0.747969	1	0.753573	0.687268	0.693033	1	1	1	0.751376	1	1	0.95	1	0.724052	1	0.748842	1	1	0.753989	0.718532	1	0.754707	1	0.760842	1	0.758123	1	1	1
chr4	149247270	149247670	*	ctcf_81206	ctcf	0.688738	0.761844	0.692342	0.673899	0.695234	0.672053	0.682944	0.748756	0.757113	0.746413	0.759035	0.749556	0.756837	0.753047	0.746184	0.747969	0.750913	0.753573	0.687268	0.693033	0.754262	1	0.75699	0.751376	0.746727	1	0.759838	0.752298	0.724052	0.740109	0.748842	0.744835	0.745815	0.753989	0.718532	0.737273	0.754707	0.757295	0.760842	0.754804	0.758123	0.759506	0.758224	0.752326
chr4	153346567	153346967	*	ctcf_81404	ctcf	1	0.5	0.692342	0.673899	0.695234	0.672053	0.682944	0.748756	0.757113	0.746413	0.759035	0.749556	0.756837	0.753047	0.746184	1	1	0.753573	0.687268	0.693033	0.754262	0.768824	0.75699	1	0.933333	0.76792	1	1	0.724052	0.740109	0.748842	0.744835	0.745815	0.753989	1	0.737273	0.754707	0.757295	0.760842	0.754804	0.758123	0.759506	1	0.752326
chr4	156869992	156871192	*	distal_247728	distal	0	0.761844	0.692342	1	0.695234	0.672053	0.682944	0.748756	1	0.746413	0.759035	0.749556	0.756837	1	0.746184	0.747969	0.750913	0.753573	0.687268	0.693033	0.754262	1	1	0.751376	0	0.76792	0.759838	0.752298	0.724052	0.740109	0.748842	0.744835	1	0.753989	0.718532	1	0.754707	0.757295	0.760842	0.754804	0.758123	0.759506	0.758224	0.752326
chr4	165232400	165233645	*	distal_248296	distal	0.688738	0.761844	0.692342	0.673899	0.695234	0.672053	0.682944	0.748756	0.757113	0.746413	0.759035	0.749556	1	0.753047	0.746184	0.747969	0.750913	0.753573	0.687268	0.693033	0.754262	1	1	1	0.95	0.76792	1	0.752298	0.724052	0.740109	1	1	0.745815	0.753989	0.718532	0.737273	0.754707	0.757295	0.760842	0.754804	0.758123	0.759506	0.758224	1
chr4	166715918	166716751	*	dnase_202041	dnase	1	0.761844	0.692342	0.673899	0.695234	0.672053	0.682944	0.748756	0.757113	0.746413	0.759035	0.833333	0.756837	0.753047	0.746184	0.747969	0.750913	0.753573	0.687268	0.693033	0.754262	0.768824	0.666667	0.751376	1	1	1	0.752298	0.724052	0.740109	1	0.744835	0.745815	0.753989	0.718532	0.737273	0.754707	0.8	1	0.754804	0.758123	0.759506	1	1
chr4	168142511	168142911	*	ctcf_81820	ctcf	0.688738	0.761844	0.692342	0.673899	0.695234	1	0.682944	0.748756	0.757113	0.746413	0.759035	0.749556	0.756837	0.753047	0.746184	0.747969	0.750913	0.753573	0.687268	0.693033	0.754262	0.768824	0.75699	0.751376	1	0.76792	1	0.752298	0.724052	0.740109	0.748842	0.744835	0.745815	0.753989	0.718532	0.737273	0.754707	0.757295	1	0.754804	0.758123	0.759506	0.758224	0.752326
chr4	169152911	169153311	*	ctcf_81870	ctcf	0.688738	0.761844	0.692342	0.673899	0.695234	0.672053	0.682944	0.748756	0.757113	0.746413	0.759035	0.749556	0.756837	1	0.666667	0.747969	0.750913	0.753573	0.687268	0.693033	0.754262	0.768824	0.75699	0.751376	1	0.76792	1	1	1	0.740109	0.748842	0.744835	0.745815	0.753989	1	0.737273	0.754707	0.757295	0.760842	0.754804	0.758123	0.759506	0.758224	0.752326
chr4	169152954	169153241	*	tfbs_101895	tfbs	0.688738	0.761844	0.692342	0.673899	0.695234	0.672053	0.682944	0.748756	0.757113	0.746413	0.759035	0.749556	0.756837	1	0.666667	0.747969	0.750913	0.753573	0.687268	0.693033	0.754262	0.768824	0.75699	0.751376	1	0.76792	1	1	1	0.740109	0.748842	0.744835	0.745815	0.753989	1	0.737273	0.754707	0.757295	0.760842	0.754804	0.758123	0.759506	0.758224	0.752326
chr4	169791511	169792111	*	ctcf_81901	ctcf	0.33706	0.168394	0	0.0590909	0.0857143	0	0.0535714	0	0.0591168	0.166667	0	0.230978	0	0.25	0.25	0.75	0.119048	0.0147059	0.105263	0.0735294	0	0.0974124	0	0.027027	0.136364	0.142857	0.0632184	0.1	0	0	0.012	0	0.0717172	0	0.2	0	0.0611888	0.0574452	0.233333	0.514103	0	0	0.2	0.0581943
chr4	170671000	170671600	*	distal_248820	distal	0.688738	0.761844	0.692342	0.673899	0.695234	0.672053	1	0.748756	0.757113	0.746413	1	0.749556	0.756837	0.753047	0.746184	0.747969	0.750913	0.753573	0.687268	0.693033	0.754262	0.768824	0.75699	0.751376	1	0	0	0.752298	0.724052	0.740109	0.748842	0.744835	0.745815	0.753989	0.718532	0.737273	0.754707	0.757295	0.760842	0.754804	0.758123	0.759506	0.758224	0.752326
chr4	174657297	174658311	*	distal_249088	distal	1	1	0.692342	0.673899	0.695234	1	0.682944	0.748756	0.757113	0.746413	0.759035	0.749556	0.756837	0.753047	0.746184	0.747969	0.750913	1	0	0.693033	0.754262	1	1	1	0.796296	1	0.916667	0.752298	0.724052	0.740109	0.748842	0.744835	0.745815	0.753989	0.718532	0.737273	0.754707	1	0.760842	0.754804	0.758123	0.759506	0.758224	0.752326
chr4	182807711	182808111	*	ctcf_82277	ctcf	0.854167	0.9	1	0.333333	0.366667	0.672053	0.666667	1	0.75	1	0.571429	1	1	0.75	0.333333	0	0.666667	0.75	0.687268	1	0.142857	0.777778	0.611111	0.769231	0.488889	1	0.550877	1	0	0.466667	0.75	1	0.75	0.666667	1	1	0.754707	0.2	0.833333	0	1	0.428571	0.666667	0.833333
chr4	189279711	189280111	*	ctcf_82568	ctcf	0.688738	1	0.692342	0.673899	0.695234	0.672053	0	0.748756	0.757113	0.746413	0.759035	0.749556	0.756837	0.753047	0.746184	0.747969	1	0.753573	0.687268	0.693033	0.754262	0.768824	0.5	0.751376	0.5	1	0.75	0.5	0.724052	0.740109	0.748842	0.744835	0.745815	0.753989	0	1	0.754707	0.757295	0.760842	0.754804	0.758123	0.759506	0.758224	1
chr4	189589251	189589573	*	tfbs_102545	tfbs	0.666667	0.761844	1	0.673899	0.695234	0.672053	0.682944	0.748756	0.757113	0.746413	0.759035	0.749556	0.756837	0.753047	0.746184	0.747969	0.750913	0.753573	0.687268	0.666667	1	0.768824	1	1	1	1	1	1	0.724052	1	0.748842	0.744835	0.745815	0.753989	0.718532	0.737273	0.754707	1	0.760842	0.754804	0.758123	0.759506	0.758224	0.752326
chr4	190064988	190093910	*	tss_34663	tss	0.589202	0.620332	0.489899	0.544872	0.485663	0.39823	0.457447	0.715	0.666667	0.57563	0.657258	0.60199	0.555723	0.784553	0.754808	0.688889	0.678751	0.698225	0.50625	0.625304	0.705959	0.633759	0.715646	0.700701	0.539977	0.584238	0.501198	0.720221	0.529412	0.537778	0.556391	0.433071	0.581197	0.510101	0.479167	0.712042	0.72093	0.67381	0.729102	0.633526	0.628049	0.628755	0.574785	0.482659
chr4	190068911	190082111	*	ctcf_82595	ctcf	0.575646	0.630684	0.5625	0.5	0.451389	0.446809	0.529412	0.682243	0.701209	0.569565	0.66129	0.646154	0.678788	0.790698	0.784615	0.755556	0.693431	0.716049	0.338235	0.714286	0.692308	0.611937	0.713867	0.652525	0.533595	0.600594	0.479361	0.71444	0.472973	0.539286	0.639175	0.414634	0.62766	0.583333	0.568966	0.716535	0.8	0.630435	0.76087	0.608333	0.67619	0.657534	0.602804	0.453488
chr5	262935	267133	*	proximal_80671	proximal	0.972222	0.75	0.5	0.725962	1	1	0.726275	1	0.9	1	0.857143	1	0.881346	0.835069	1	1	0	1	0.777778	0.767063	1	0.833333	0.782609	0.736986	0.782239	0.786667	0.820513	0.95	0.5	0.5	0.72	0.2	0.825	0	0.785714	0.75	0.5	0.8	1	0.843068	1	1	0	0.833333
chr5	414801	416799	*	proximal_80685	proximal	0.954545	0.958333	1	1	1	0.933333	0.714286	0.844444	0.625	0.8	0.851429	0.875	1	1	1	1	0.777778	0.972222	0.928571	1	0.979167	0.880208	0.911765	1	0.899038	0.942857	0.900371	0.920635	1	0.84	1	0.857143	0.99	1	1	0.818182	0.653333	0.935526	1	1	1	0.75	0.974359	1
chr5	561251	566227	*	tfbs_102655	tfbs	0.43662	0.778846	0.535377	0.125	0.395833	0.333333	0.405647	0.516129	0.921053	0.482246	0.166667	1	0.733333	0.789474	0.238095	0.577727	0.5	0.405405	0.214286	0.157895	0.598592	0.573529	0.4	0.4375	0.529167	0.609658	0.520897	0.662879	0.431373	1	0.790698	1	0.55	0.925	0.189655	0.238095	1	0.514286	0.782609	0.483555	0.833333	0.275	0.722222	0.844828
chr5	7087727	7088246	*	tfbs_102999	tfbs	0.688738	1	0.692342	0.673899	0.695234	0.672053	0.682944	0.748756	1	0.746413	0.759035	0.749556	0.756837	0.753047	0.746184	0.747969	0.750913	0.753573	0.687268	0.693033	1	1	1	0.751376	0.7	0	0.96	1	0.724052	0.740109	0.748842	0.744835	0.745815	0.753989	0.718532	0.737273	0.754707	1	0.760842	0.754804	0.758123	0.759506	0.758224	0.752326
chr5	9147748	9151146	*	proximal_80893	proximal	0.666667	0.75	0.960784	1	0.980769	0.6	1	1	0.5	1	0.5	0.833333	0.333333	0.666667	0.666667	1	1	1	1	1	1	0.8	0.8	0	0.921053	0.777778	0.99	0.85	1	1	0.920474	1	1	1	1	0.925	1	0.871304	1	1	1	1	0.8	0.666667
chr5	10681196	10683400	*	distal_251667	distal	0.857143	0.75	0.777778	1	0.833333	0.857143	0.75	0.785417	0.888889	0.5	1	0.333333	0.666667	1	0.952381	0.5	0.75	0.666667	0.333333	0.666667	0.8	0.833333	0.630952	1	0.748148	0.811828	0.757576	0.722222	0.75	0.714286	0.838853	0.875	0.5	0.5	0.5	1	0.25	1	0.888889	0.902614	1	0.8	1	1
chr5	14849635	14850435	*	distal_252004	distal	1	0.666667	1	0.673899	0.695234	0.75	0.682944	0.748756	0.5	0.746413	1	0.749556	1	1	1	1	0.875	1	1	1	1	1	0.928571	1	1	1	1	1	1	1	1	1	0.962963	1	1	1	1	1	1	1	1	1	1	1
chr5	17089835	17090235	*	distal_252298	distal	0.688738	0.5	0.692342	0.673899	0.695234	0.672053	0.682944	0.748756	0.757113	0.746413	0.759035	0.749556	0.756837	0.753047	0.746184	0.747969	0.750913	1	0.687268	0.693033	0.754262	0.5	1	0.751376	0.75	0.5	0.666667	1	0	0	0.748842	0.744835	0.745815	0.753989	0.718532	0.737273	0.754707	0.757295	0.760842	0	0.758123	0.759506	0.5	1
chr5	28927505	28929122	*	tfbs_103669	tfbs	0.470588	0.05	0.682609	0.818182	0.853333	0.75	0.556193	0.75	0.321429	0.115385	0.607752	0.626768	0.698448	0.592593	1	1	0.6	0.407355	0.0833333	0.857143	0.408205	0.441176	0.484127	0.0526316	0.932156	0.230337	0.404505	0.505556	0.95	1	1	0.519552	0.958333	1	0.620448	0.922414	0.587135	0.25	0.640741	0.577143	0	0.1	0.285714	0.8
chr5	30874000	30874400	*	distal_252838	distal	0	0	0.692342	1	0.695234	0.672053	0.682944	0.748756	1	0.746413	0.759035	0.749556	0.756837	0.753047	0.746184	0.747969	0.750913	1	0.687268	0.693033	0.754262	0.768824	0.666667	0.751376	1	0.76792	1	0.752298	1	1	0.748842	0.744835	0.745815	0.753989	0.718532	0.737273	0.754707	0.757295	0.760842	0.754804	0.758123	1	1	0.752326
chr5	50563601	50566769	*	proximal_82061	proximal	0.769524	1	0.703704	0.761905	0.695234	0.672053	0.682944	0	1	0.746413	1	0.816667	1	0.753047	0.746184	0.747969	0.750913	1	1	0.693033	0.9	1	1	0.75	0.9	1	1	1	0.944444	1	0.5	0.5	1	1	1	1	0.754707	0.916667	1	1	1	1	1	1
chr5	53432574	53433595	*	dnase_207710	dnase	0.688738	1	0.692342	0.673899	0.695234	0.672053	0.682944	0.748756	0.757113	0.746413	0.759035	0.749556	1	0.753047	0.746184	0.747969	0.750913	0.753573	0.687268	1	0.754262	0.768824	0.75699	0.751376	1	1	0.416667	1	0.724052	0.740109	0.748842	0.744835	0.745815	0.753989	0.718532	0.737273	0.754707	0.757295	0.760842	0.754804	0.758123	0.759506	0.758224	0.752326
chr5	55698515	55699115	*	distal_255333	distal	0.688738	1	0.692342	0.673899	0.695234	0.672053	0.682944	0.748756	0.757113	1	0.759035	0.749556	0.756837	1	0.5	0.747969	1	0.753573	0.687268	0.693033	0.754262	0.768824	0.75699	0.751376	0.5625	1	0.6	0.752298	0.724052	0.740109	0.748842	0.744835	0.745815	0.753989	0.5	0.737273	0.754707	1	1	1	1	0.759506	0.758224	0.752326
chr5	56360315	56361249	*	distal_255463	distal	0.688738	0	0.692342	0.673899	0.695234	0.672053	0.682944	0.748756	0.757113	0.746413	0.759035	0.749556	0.756837	0.753047	0.746184	0.747969	0.750913	0.753573	0.687268	1	0.754262	0	0.142857	0.751376	0.5	0.76792	0.351852	0.752298	0.724052	0.740109	0	0.744835	0.745815	1	1	0.737273	0.754707	1	0.760842	0.754804	0.758123	0.759506	0.4	1
chr5	60677116	60678420	*	proximal_82572	proximal	0.688738	0	0.692342	0.673899	0.695234	0.672053	1	0.748756	0.666667	0.746413	0.759035	0.749556	0.756837	0.753047	0.746184	0.747969	0.750913	0.753573	0.687268	0.693033	0.754262	0.768824	0.5	0	0.928571	1	0.714286	0.752298	0.724052	0.740109	0.748842	0.744835	0.745815	0	0.718532	0.737273	0.5	1	0.760842	1	1	0.759506	0.758224	0
chr5	62111915	62113715	*	distal_256458	distal	1	1	1	0.673899	1	1	0.682944	1	1	1	0.759035	1	0.756837	0.753047	0.9375	1	1	1	0.687268	0.5	1	0.95	0	1	1	1	1	0.75	1	1	1	1	1	0.875	1	1	0.754707	1	0.760842	1	1	1	1	1
chr5	69629752	69630052	*	dnase_209312	dnase	0.688738	0.761844	0.692342	0.673899	0.695234	0.672053	0.682944	0.748756	0.757113	0.746413	0.759035	0.749556	0.756837	0.753047	0.746184	0.747969	0.750913	0.753573	0.687268	0.693033	0.754262	0.768824	0.75699	0.751376	0.746727	0.76792	0.759838	0.752298	0.724052	0.740109	0.748842	0.744835	0.745815	0.753989	0.718532	0.737273	0.754707	0.757295	0.760842	0.754804	0.758123	0.759506	0.758224	0.752326
chr5	73614548	73615946	*	proximal_83046	proximal	0.75	1	0.9375	1	1	0.75	1	0.748756	1	1	1	1	0	1	1	0.909091	1	0.753573	0.5	0.666667	1	1	1	1	1	1	0.838889	0.75	1	0.944444	0.916667	1	0.5	1	0.888889	1	0.754707	1	1	1	1	1	1	1
chr5	74846747	74848200	*	distal_258019	distal	0	0.5	0.857143	1	0.333333	0.9	0.682944	1	0.757113	0.746413	0.666667	1	1	1	1	0.747969	1	1	1	0.693033	1	1	1	1	1	1	1	1	1	1	1	1	1	1	1	0	0.754707	1	1	0.754804	1	1	1	1
chr5	76703347	76704622	*	distal_258303	distal	1	0.761844	0.692342	0.673899	0	0.672053	0.682944	0.748756	1	0.746413	0.759035	0.749556	0.756837	0.753047	0.746184	0.747969	0.750913	0.753573	0.687268	0.693033	0.754262	1	0.75699	0.751376	0.5	0.76792	0.75	0.752298	0.724052	0.740109	0.748842	0.744835	1	0.753989	0.718532	0.737273	0.754707	0.757295	0.760842	0.754804	0.758123	0.759506	0.758224	1
chr5	77590165	77591600	*	distal_258437	distal	0.875	1	1	0.833333	0.695234	0.75	0.75	0.748756	1	1	1	1	0.756837	0.833333	1	0.75	1	0	0.25	0.693033	1	1	0.84375	0	1	1	0.816667	0.848214	1	1	1	0.811111	0.833333	1	1	0.822222	1	0.757295	1	1	1	1	1	0.752326
chr5	82111105	82111623	*	proximal_83466	proximal	0.688738	0.761844	0.692342	0.5	0.695234	0.672053	0.682944	0.748756	0.757113	0.746413	0.759035	0.749556	0.756837	0.753047	0.746184	0.747969	0.750913	0.753573	0.687268	0.693033	0.754262	0.768824	0.75699	0.751376	1	0.76792	1	0.752298	0.724052	0.740109	0.748842	0.744835	0.745815	0.753989	0.718532	0.737273	0.754707	0.757295	0.760842	0.754804	0.758123	0.759506	0.758224	0.752326
chr5	100640964	100641964	*	distal_260975	distal	1	1	1	0.5	1	1	0.682944	1	1	1	1	1	1	1	1	1	1	1	1	1	1	1	1	1	0.964286	1	0.857143	1	1	0.888889	1	1	1	1	1	1	0.5	0.757295	1	0.754804	0.875	1	1	1
chr5	101080802	101081221	*	dnase_212121	dnase	0.688738	0.761844	0.692342	0.673899	0.695234	0.672053	0.682944	0.748756	0.757113	0.746413	0.759035	0.749556	0.756837	0.753047	0.746184	0.747969	0.750913	0.753573	0.687268	0.693033	0.754262	0.768824	0.75699	0.751376	0.746727	0.76792	0.666667	0	0.724052	0.740109	0.748842	0.744835	0.745815	1	0.718532	0.737273	0.754707	0.757295	0.760842	0.754804	0.758123	0.759506	0.758224	0.752326
chr5	103110800	103113599	*	proximal_84161	proximal	1	0.979167	1	0.9	1	0.833333	0.682944	0.8125	0.833333	1	1	0.857143	0.756837	0.25	1	1	1	0.9	1	0.693033	0.882353	0.716883	0.5	0.9375	0.916667	1	0.75	1	0.763889	1	0.748842	1	0.333333	1	0.75	1	1	0	0.814815	0.875	1	0.75	0.758224	0.952381
chr5	113367304	113368245	*	dnase_213038	dnase	0.688738	0.761844	0.692342	0.673899	0.695234	0.672053	0.682944	0.748756	0	0.746413	0.759035	0.749556	0.756837	0.753047	0.746184	0.747969	0.750913	0.753573	0.687268	0.693033	0.754262	0.768824	0	0.751376	1	1	0.75	0.752298	0.724052	0.740109	0.748842	0.744835	0.745815	0.753989	0.718532	0.737273	0.754707	0.757295	0.760842	0.754804	0.758123	0.759506	1	0.752326
chr5	117887801	117891399	*	proximal_84631	proximal	1	1	1	1	1	0.833333	0	1	0	1	0.666667	1	0.756837	1	0.75	0.5	1	1	1	0.833333	0	0.5	1	0.666667	1	1	0.857143	1	0.724052	0.693182	0.748842	1	1	0.5	1	1	1	1	0.760842	1	1	1	1	1
chr5	122415515	122416115	*	ctcf_86729	ctcf	1	0.761844	0.692342	0.673899	0.695234	0.666667	0.682944	0.748756	0.757113	0.746413	0.759035	0.749556	0.756837	0.753047	0.746184	0.747969	0.750913	0.753573	1	0.693033	0.754262	0.768824	1	0.751376	0.75	1	0	0.5	0.724052	0.333333	0.748842	0.744835	0.745815	0.753989	0.718532	0.737273	0.754707	1	0.760842	0.754804	0.758123	0.759506	0.758224	0.752326
chr5	122985715	122987715	*	distal_262969	distal	1	1	1	1	1	1	1	1	0.5	1	1	1	1	1	1	1	1	1	1	1	1	1	1	1	1	1	0.954545	1	0.839286	1	1	1	1	1	1	1	1	1	1	0.948485	0.916667	1	1	1
chr5	126513155	126518153	*	proximal_84926	proximal	0.666667	1	0.88	1	1	0.8	1	1	0.985714	0.953125	1	1	1	1	1	1	1	1	1	1	1	1	0.933333	1	0.933333	0.857143	0.953333	1	1	1	1	0.949495	1	1	1	1	1	1	0.75	1	1	1	0.952381	0.96875
chr5	126731600	126732153	*	proximal_84945	proximal	1	0.761844	0	0.673899	0.695234	0.672053	0.682944	0.748756	0.666667	0.746413	0.759035	0.749556	0.756837	0.753047	1	0.747969	1	0.753573	0.687268	0.693033	0.754262	1	0.75	0.751376	0.5	0	0.75	0.75	0.724052	0.740109	0.748842	0.744835	0.5	0.753989	0.718532	1	0.754707	0.757295	1	1	0.758123	0.759506	0.758224	0.752326
chr5	133147154	133149600	*	distal_264264	distal	0.75	0	0.8	0.673899	1	0.611111	0.777778	0.793269	1	1	1	1	0.700758	1	0.767992	0	1	0.75	0.75	0.691667	0.4	0.8	0	0.8	0.772727	0.666667	0.701923	0.75	1	1	0.454545	0.25	1	0	0.731667	0.5	0.833333	1	1	1	1	0.6	0	1
chr5	134923185	134928652	*	proximal_85307	proximal	1	1	1	1	0.785714	0.941087	0.923611	1	1	1	1	1	1	1	0.857143	1	1	0.963542	0.966667	1	0.763158	0.984375	0.804878	1	0.993333	0.965517	0.96147	0.987179	1	1	1	0.916667	1	0.923077	1	0.875	0.984659	1	1	1	1	1	1	0.692308
chr5	134923354	134926154	*	ctcf_87253	ctcf	1	1	1	0.875	0.785714	0.975	1	1	1	1	1	0.964286	1	1	0.9	1	1	0.75	0.904762	1	0.791667	0.970588	0.857143	1	0.985714	1	1	1	0.95	1	1	0.916667	1	0.9	1	1	1	1	0.875	1	1	1	1	1
chr5	136204554	136205737	*	distal_264739	distal	1	1	0.692342	1	1	1	1	1	1	1	1	1	1	0.753047	1	0.747969	0.750913	0.753573	1	1	1	1	1	1	1	1	1	0.5	0.833333	1	0.666667	1	0.5	1	0.5	0.737273	1	1	1	1	1	1	0.758224	1
chr5	137199354	137199754	*	ctcf_87356	ctcf	0.688738	0.761844	0.692342	0.673899	0.695234	0.672053	0.682944	0.748756	0.757113	0.746413	0.759035	0.749556	0.756837	0.753047	0.746184	0.747969	0.750913	0.753573	0.687268	0.693033	0.754262	1	0.75699	1	1	1	0.666667	1	1	0.740109	1	0.744835	1	0.753989	0.718532	0.737273	1	0.757295	0.760842	0.754804	0.758123	0.759506	0.758224	0.752326
chr5	137328403	137328862	*	dnase_215185	dnase	1	1	0.5	0.673899	1	1	0.682944	0.748756	1	0.746413	1	1	1	1	0.746184	0.747969	1	1	0.687268	0.693033	0.754262	1	1	1	0.928571	1	1	0.5	0.724052	0.740109	0.748842	0.744835	0.745815	0.753989	1	1	0.754707	0.757295	0.760842	0.754804	0.758123	0.759506	0.758224	0.752326
chr5	138971822	138972802	*	dnase_215389	dnase	0.761905	1	0.692342	1	1	0.933333	0.75	0.833333	1	0.746413	0.759035	0.749556	1	0.8	0.857143	0.747969	0.750913	0.753573	0.687268	0.693033	1	1	1	1	1	1	1	1	1	1	0.888889	1	1	1	0.954545	1	1	1	1	1	1	1	1	1
chr5	142215355	142217153	*	proximal_85698	proximal	1	0.9	0.8	0	0.777778	0.765152	0.5	0.923077	1	0.583333	0.759035	1	1	0.777778	0.869318	0	0.655844	0.333333	0.687268	0.642857	1	0.75	0.857143	0.5	0.7	0.818182	0.904762	0.916667	0.833333	0.792857	1	0.65	0.5	0.765873	0.5	1	0.888889	1	0.761905	0.803736	1	0.666667	1	0.5
chr5	142964200	142965689	*	proximal_85773	proximal	0.666667	1	0.666667	1	0.2	0.666667	0.682944	1	0.714286	0.833333	0.722222	0.333333	1	0.916667	1	1	1	1	1	0.693033	0.833333	0.78125	0	1	0.4625	1	0.693333	1	1	0.25	0.741667	1	0.875	0.833333	0.5	1	1	1	1	0.754804	1	1	0.758224	0.857143
chr5	143138833	143139216	*	dnase_216118	dnase	0.688738	0.761844	0.692342	0.673899	0.695234	0.672053	0.682944	0.748756	0.757113	0.746413	0.759035	0.749556	0.756837	0.753047	0.746184	0.747969	0.750913	0.753573	0.687268	0.693033	0.754262	0.768824	0.75	0.751376	0.333333	0.5	1	0.752298	0.724052	1	0.748842	0.744835	0.745815	0.753989	0.718532	0.737273	0.754707	0.757295	0.760842	0	0.758123	0.759506	0.758224	0.752326
chr5	149656473	149657166	*	tfbs_108519	tfbs	0.666667	0.666667	0.666667	1	0.695234	1	0	0.748756	1	1	0.759035	1	0.666667	1	1	0.747969	0.9	0.753573	1	0.693033	1	0.666667	0.666667	1	0.833333	0.666667	0.811905	0	0.875	0.5	0.666667	1	1	1	1	1	0.754707	1	1	0.754804	0.5	1	0.758224	0.752326
chr5	150342200	150343400	*	distal_266831	distal	0.75	1	0.75	0.673899	0.916667	1	1	1	0.975	1	0.5	0.75	1	0.753047	1	1	1	0.753573	0.687268	0.693033	1	1	0.982143	1	0.857143	0.8	1	0.96	0.724052	1	1	0.333333	1	1	0.625	0.981818	1	0.928571	1	0.754804	0.9	1	0.758224	1
chr5	151581770	151582631	*	dnase_217175	dnase	1	0.975	0.5	1	0.695234	0.5	1	0.748756	1	1	1	0.749556	1	0.761905	0.746184	1	1	0.85	1	1	1	0.952381	0.5	0.666667	0.904762	0.5	0.666667	0.785714	1	0.740109	1	1	0.745815	1	0.833333	0.737273	1	0.642857	1	0.754804	0.944444	0.5	1	1
chr5	154756905	154789199	*	tss_36782	tss	0.830601	0.747191	1	0.583333	0.242424	0.9	0.785714	1	0.945946	0.9	0.894737	1	0.923077	1	1	1	0.409091	0.833333	0.666667	0.414634	0.807692	0.761905	0.882022	0.448276	0.747705	0.700501	0.753859	0.703815	0.88	0.926829	0.948718	0.733333	0.324324	0.645833	0.807692	0.651163	0.75	0.47619	0.972973	0.842105	0.888889	1	0.75	0.615385
chr5	156904000	156904400	*	distal_267583	distal	1	0.761844	0.692342	0.673899	0.695234	0.672053	0.682944	0.748756	0.757113	0.746413	0.759035	0.749556	0.756837	0.753047	0.746184	0.747969	0.750913	0.753573	0.687268	0.693033	0.754262	0.768824	0.75699	0.751376	1	0.76792	0.759838	1	0.724052	0.740109	0.748842	0.744835	0.745815	0.753989	0.718532	0.737273	0.754707	0.757295	0.760842	0.754804	0.758123	0.759506	0.758224	0.752326
chr5	167937201	167938199	*	proximal_86725	proximal	1	0.316667	0.555556	1	0	1	0.222222	0.333333	0.507937	0.222222	0	0.749556	0.541667	0.8	0.0666667	1	1	0.753573	0.45	0.75	0.85	0.5	1	0.269643	0.791667	1	0.393939	1	0.0714286	0	0.666667	0.472222	0.35	0	0.75	0.159091	0	0.365476	0	0	0	0	0.136364	0.6
chr5	169183353	169184356	*	distal_268901	distal	0.688738	0.761844	0.692342	0.673899	0.695234	0.672053	0.682944	0.748756	0.757113	0.746413	0.759035	0.749556	0.756837	0.753047	0.746184	0.747969	0.750913	0.753573	0.687268	1	0.754262	1	1	0.751376	1	1	0.666667	0.75	0.724052	0.740109	0.748842	0.744835	0.745815	0.753989	0.718532	0.737273	0.754707	1	0.760842	0.754804	0.758123	0.759506	1	0.752326
chr5	171310156	171310556	*	ctcf_88862	ctcf	0.0606061	0.0166667	0.692342	0	0	0.672053	0.682944	0.748756	0	0	0	0	0	0.753047	0.0909091	0	0	0	0.687268	0.693033	0.754262	0	0	0.751376	0.0564516	0	0.0151515	0.5	0	0	0	0.125	0	0.0277778	0	0	0	0	0	0.0222222	0	0	0.0185185	0
chr5	173408028	173408467	*	tfbs_109635	tfbs	0.688738	0.761844	0.692342	0.673899	0.695234	0.672053	0.682944	0.748756	0.757113	0.746413	0.759035	0.749556	0.756837	0.753047	0.746184	0.747969	0.750913	0.753573	0.687268	0.693033	0.754262	0.768824	0.75699	0.751376	0.746727	0.76792	0.759838	0.752298	0.724052	0.740109	0.748842	0.744835	0.745815	0.753989	0.718532	0.737273	0.754707	0.757295	0.760842	0.754804	0.758123	0.759506	0.758224	0.752326
chr5	179326174	179326574	*	ctcf_89316	ctcf	0.572917	0.6	0.692342	0	0	0.44	0	0.464646	0.714286	1	0.433333	1	0.383333	0.753047	0.5	0.25	0	1	0.687268	0.5	0.571429	1	0.5	0	0.458333	0.333333	0.3	0.416667	0.380952	1	0.666667	0.675	0.745815	1	0.5	1	0.6	0.757295	0.333333	0.683333	0.758123	0.666667	0.285714	0.222222
chr5	180054236	180054568	*	dnase_220182	dnase	0.688738	0.761844	0.692342	0.673899	1	0.672053	0.682944	0.748756	0.757113	0.746413	0.759035	0.749556	0.756837	0.753047	0.746184	0.747969	1	1	0.687268	0.693033	0.754262	1	1	0.751376	1	1	1	1	1	0.740109	1	1	0.745815	0.753989	1	1	0.754707	0.757295	1	0.754804	0.758123	0.759506	1	0.752326
chr5	181343023	181343435	*	tfbs_110234	tfbs	0.688738	0.761844	0.692342	0.673899	0.695234	0.672053	0.682944	0.748756	0.757113	0.746413	0.759035	0.749556	0.756837	0.753047	0.746184	0.747969	0.750913	0.753573	0.687268	0.693033	0.754262	0.768824	0.75699	0.751376	0.746727	0.76792	0.5	0.752298	0.724052	0.740109	0.748842	0.744835	0.745815	0.753989	0.718532	0.737273	0.754707	0.757295	0.760842	0.754804	0.758123	0.759506	0.758224	0.752326
chr6	7786105	7786905	*	distal_272382	distal	0.5	1	0.692342	0.673899	0.695234	1	0.682944	0.748756	0.757113	0.746413	0.759035	0.749556	0.756837	0.753047	0.746184	0.747969	0.750913	1	0.687268	0.693033	0.754262	1	0.75699	0.751376	1	0.76792	1	0.752298	0.724052	0.740109	1	0.744835	0.745815	0.753989	0.718532	0.737273	0.754707	0.757295	0.760842	0.754804	1	0.759506	0.758224	0.752326
chr6	9399905	9400305	*	ctcf_89940	ctcf	0.688738	0.761844	0.692342	0.673899	0.695234	0.672053	0.682944	0.748756	0.757113	0.746413	0.759035	0.749556	0.756837	0.753047	0.746184	0.747969	0.750913	0.753573	0.687268	0.693033	0.754262	0.768824	0.75699	0.751376	1	1	0.759838	0.752298	0.724052	0.740109	0.748842	0.744835	0.745815	0.753989	0.718532	0.737273	0.754707	0.757295	0.760842	0.754804	0.758123	0.759506	0.758224	0.752326
chr6	9765906	9767304	*	proximal_87886	proximal	0.666667	0.25	0.692342	0.7	0.5	0.384615	1	0.588235	0.4	1	0.759035	0.749556	1	0.833333	0.583333	0.777778	0.833333	0.753573	0.687268	1	0.5	1	0.25	1	0.416667	1	0.53125	1	0.724052	0.854167	1	0.744835	0.85	0	1	0.386243	0	0.5	0.87963	1	0.758123	0.563636	0.5	0.814815
chr6	10487297	10488735	*	tfbs_111001	tfbs	0.966667	0.916667	1	0.75	0.763889	0.666667	1	0.923077	1	0.5	0.759035	1	1	1	0.579545	0.644444	0.285714	0.916667	0.687268	1	1	1	1	1	0.929487	0.342105	0.810606	0.369565	0.928571	1	0.9	1	0.642857	1	0.775	0.825	1	1	0.928571	0.480769	0.411765	0.875	0.72619	0.888889
chr6	10575408	10576266	*	dnase_221825	dnase	0.5	0.761844	1	0.673899	1	0.672053	0.682944	1	1	0.746413	1	0.749556	1	0.753047	1	0.747969	1	1	0.687268	0.693033	0.5	0.75	1	0.751376	0.962963	1	1	1	1	0.833333	1	1	1	1	1	1	1	1	1	1	1	1	1	1
chr6	10957441	10957998	*	tfbs_111041	tfbs	0	1	0.8	0	0	1	1	0.748756	0.833333	1	0.759035	1	1	0.666667	1	0.747969	0.5	0.4	1	0	0.75	1	0.75	0.875	1	0.845238	1	1	1	1	1	0.566667	0.745815	1	0.571429	0.973684	0.875	1	0.833333	0.833333	1	1	1	0.752326
chr6	12302305	12302705	*	distal_273014	distal	0.688738	0.761844	0.692342	1	0.695234	0.672053	0.682944	0.748756	0.757113	0.746413	0.759035	1	0.756837	0.753047	0.746184	0.747969	0.750913	1	0.687268	0.693033	0.754262	0.768824	0.75699	0.751376	0.75	0.76792	1	0.752298	0.724052	0.740109	0.748842	1	0.745815	0.753989	1	0.737273	1	1	0.760842	0.754804	1	0.759506	1	0.752326
chr6	16370801	16377199	*	proximal_88298	proximal	1	1	1	1	1	0.6	0.888889	1	1	0.6	1	1	1	1	0.95	1	1	1	1	0.87963	1	0.75	1	1	0.923077	1	0.983333	1	1	1	1	0.75	1	1	1	0.975	1	1	1	1	1	1	1	1
chr6	16552720	16553320	*	distal_273865	distal	1	1	0.833333	0.673899	0.695234	1	0.682944	1	1	0.746413	1	1	0.916667	0.753047	1	1	1	1	1	1	1	1	1	0.666667	1	0.888889	1	1	1	1	1	0.95	1	1	1	1	1	1	1	1	1	1	1	0.833333
chr6	20302112	20303478	*	tfbs_111659	tfbs	0	0.761844	1	0.673899	0.695234	1	0.682944	0.748756	1	0.746413	0.759035	0.749556	0.756837	1	0.746184	0.747969	0.5	0.753573	0.687268	0.693033	0.754262	1	0	0.751376	0	0.666667	0.833333	1	0.724052	1	0.748842	0.744835	0.745815	0.753989	0.718532	0.737273	0.754707	0.757295	0.760842	0.754804	0.758123	0	1	0.752326
chr6	23584724	23585124	*	distal_274821	distal	0.688738	0.761844	0.692342	0.673899	0.695234	0.672053	0.682944	0.748756	0.757113	0.746413	0.759035	1	1	0.753047	0.746184	0.747969	0.750913	0.753573	0.687268	0.693033	0.754262	1	1	0.751376	1	1	1	1	0.724052	0.740109	0.748842	0.744835	0.745815	0.753989	0.718532	0.737273	0.754707	0.757295	0.760842	0.754804	0.758123	0.759506	0.758224	0.752326
chr6	24064735	24065192	*	dnase_223650	dnase	0.688738	0.761844	0.692342	0.673899	0.695234	0.672053	0.682944	0.748756	0.757113	1	1	0.749556	0.756837	0.753047	0.746184	0.747969	1	0.753573	0.687268	0.693033	0.754262	0.768824	1	0.751376	1	1	1	1	0.724052	0.740109	1	0.744835	0.745815	1	0.718532	0.737273	0.754707	1	1	0.754804	0.758123	1	0.758224	0.752326
chr6	27311814	27313200	*	tss_37832	tss	0	0.0526316	0.0388158	0	0	0.0772727	0.0185185	0	0	0.0240801	0	0	0	0	0.0266667	0.147086	0	0	0	0.0296053	0.0428571	0.0394737	0.0697674	0.0614194	0.0217391	0.16	0.0310417	0	0	0	0.0515253	0.0428734	0.0461008	0	0.0173685	0	0	0.166667	0.0522472	0	0	0.25	0.0611111	0.0833333
chr6	28807351	28809065	*	proximal_88935	proximal	0	0.154018	0.160256	0.4	0.695234	0.392857	0.266667	0	0	0	0.111111	0.0643939	0	0.0833333	0.1	0.747969	0.5	0.333333	0.166667	0	0.232955	0.25	0.3	0.751376	0.30303	0	0.387097	0.0909091	0.430556	0.235294	0	0.2	0.745815	0.5	0	0	0.0555556	0	0	0.125	0	0.22	0.424242	0.1
chr6	30736806	30745807	*	tss_38010	tss	0.325	0.391892	0.368421	0.166667	0	0.190476	0.142857	0	0.64	0.142857	0	0.25	0	0.25	0.222222	0.419328	0.875	0.142857	1	0.26087	0.375	0.424528	0.349817	0.428571	0.234884	0.228261	0.351196	0.350365	0.52	0.322581	0.446809	0.222222	0.368421	0.266667	0.448276	0.429825	0.5	0.26087	0.55	0.2	0.888889	1	1	0.0606061
chr6	30942408	30943408	*	ctcf_90926	ctcf	0.0909091	0.291667	0.111111	1	0.333333	0	0.682944	1	0.125	0.666667	0	1	0.333333	1	0.0555556	0.142857	0	0	0.687268	0.5	0.5	1	0.285714	0.166667	0.348485	0.2	0.261905	0.333333	0	0	0.75	0.47619	0.745815	0.5	1	0.571429	0	0	1	0.25	0	0.333333	0.5	0
chr6	32459601	32460798	*	proximal_89146	proximal	1	0.833333	1	0.673899	0.833333	0.5	0.682944	0	0	1	0.759035	1	0.75	0.818182	0.746184	0	0.2	0.4	1	0.693033	0.75	0.5	0.205882	0.8	0.740741	0.607143	0.546237	0.611111	0.724052	0.5	0.5	0.744835	0.745815	0	0.916667	1	1	0.555556	0.0714286	0.375	0.7	0.55	0.833333	0.333333
chr6	33532200	33534600	*	distal_276538	distal	0.947368	0.884615	1	1	0.888889	0.833333	1	0.748756	1	1	1	1	1	1	1	1	0.8	1	1	1	0.875	1	0.923077	1	0.963542	0.857143	0.888393	0.925926	1	1	1	1	0.745815	0.9	0.875	1	0.875	0.964286	0.857143	1	0.928571	1	0.833333	1
chr6	33532202	33534598	*	proximal_89216	proximal	0.947368	0.884615	1	1	0.888889	0.833333	1	0.748756	1	1	1	1	1	1	1	1	0.8	1	1	1	0.875	1	0.923077	1	0.963542	0.857143	0.888393	0.925926	1	1	1	1	0.745815	0.9	0.875	1	0.875	0.964286	0.857143	1	0.928571	1	0.833333	1
chr6	34143918	34144318	*	ctcf_91132	ctcf	0.688738	0	0	0.673899	0.695234	0	0.682944	0.748756	0	0.746413	0.759035	0	0	0.0333333	0.746184	0	0	0.753573	0.687268	0.693033	0	0	0	0	0	0	0	0	0.0833333	0	0	0.142857	0	0	0.0144928	0	0	0	0.0238095	0.0277778	0	0	0	0
chr6	37647865	37650697	*	distal_277496	distal	0.222222	0.435484	0.6	0	0.695234	0.5	0.333333	0.16	0.473684	0.125	0.210526	0.333333	0	0.44302	0	0.4125	0.3	0.105263	0.571429	0.545455	0.220395	0.330952	0.545455	0.16	0.312698	0.318966	0.481647	0.34127	0.157895	0.431818	0.827586	0.111111	0.4	0.666667	0.441176	1	0.666667	0.375	0.343137	0.222222	0.5	0.307692	0	0.0526316
chr6	39553709	39554392	*	distal_277817	distal	1	1	0	1	1	0.833333	0.682944	0.748756	1	0.746413	0.759035	0.749556	0.756837	1	1	1	0.750913	1	1	1	1	1	1	1	0.833333	1	1	1	1	1	1	1	0.745815	1	1	1	1	1	1	1	0.833333	1	1	0.752326
chr6	41100719	41101442	*	tfbs_113343	tfbs	0.833333	0.978261	1	0.846154	1	0.851852	1	0.95	1	1	1	1	1	0.833333	1	1	1	0.923077	1	1	0.85	1	0.9	0.916667	0.687037	0.968085	0.690333	0.367816	1	0	1	1	0	1	0.583333	1	0.952381	1	1	0.9	1	1	1	0.933333
chr6	42103105	42108007	*	proximal_89732	proximal	0.115385	0.916667	0.666667	1	0.666667	1	0	0.414141	0.210526	0.75	1	0.875	0.615385	0.75	0.916667	0.0588235	0.888889	0.609654	0.693333	1	1	0.734375	0.5	1	0.391667	0.491409	0.43777	0.636364	0.666667	0.315789	0.375	1	0.294118	0.5	0.666667	0.382353	0.75	0.928571	0.875	1	0.833333	1	1	0.8
chr6	42913704	42914104	*	ctcf_91657	ctcf	0.688738	0.761844	0.692342	0.673899	0.695234	0.672053	0.682944	0.748756	0.757113	0.746413	1	0.749556	0.756837	0.753047	0.746184	0.747969	0.750913	0.753573	0.687268	0.693033	0.754262	1	1	0.751376	1	1	1	1	0.724052	0.740109	0.748842	1	0.745815	0.753989	0.718532	0.8	0.754707	0.757295	1	0.754804	0.758123	0.759506	0.758224	0.752326
chr6	43964444	43967113	*	distal_278665	distal	0.875	1	1	0.666667	0	1	1	1	1	0.9375	1	0.749556	0.694444	0.5	0.916667	1	0.777778	0.8	1	0.666667	1	0.916667	0	1	0.821429	1	0.828125	0.714286	0.588194	0.866667	0.989583	1	0.777778	1	1	1	0.875	1	0.5625	1	0.9	1	0.782452	0.333333
chr6	43964444	43967904	*	distal_278666	distal	0.875	1	0.692342	0	1	1	1	1	1	0.888889	1	1	0.75	0.666667	1	1	0.866667	0.8	1	0	1	0.928571	0.6	1	0.815789	1	0.845833	0.722222	1	0.945238	0.928571	0.763636	0.9375	1	1	1	1	1	1	1	1	1	1	1
chr6	47343000	47344200	*	distal_279313	distal	1	0.666667	0.666667	1	1	0.5	1	0.748756	0.722917	1	0.5	1	1	0.753047	0.4	1	0.9	0.5	0.888889	1	0	0	1	1	0.6875	1	0.759259	1	0.753307	0.833333	0.875	1	1	1	1	1	0.875	1	0.75	1	0.805556	1	1	0.875
chr6	49948943	49951375	*	tss_38536	tss	1	0.9625	1	1	1	0.4	1	1	1	0.75	0.916667	1	1	1	0.666667	1	0.964286	1	1	1	1	1	0.846154	1	0.825	0.866667	0.96	1	1	1	1	1	1	0.983333	0.9375	1	1	0.757295	1	1	1	1	1	1
chr6	53106301	53107699	*	proximal_90192	proximal	1	1	0.692342	1	1	0.5	0.875	0.986111	1	1	1	0.749556	0.75	1	0.746184	1	1	1	0.687268	1	0.754262	1	1	1	1	1	0.975	0.916667	1	1	1	1	1	1	1	1	1	1	1	1	1	1	1	1
chr6	54624641	54625509	*	distal_280015	distal	1	0.5	1	0.673899	1	0.666667	1	1	1	0.746413	0.759035	1	0.756837	1	1	1	1	0.753573	0.687268	0.693033	1	1	0.75	1	1	1	0.9375	1	1	1	1	1	1	1	1	0.95	1	1	0.5	1	1	1	1	1
chr6	60411963	60412253	*	dnase_228056	dnase	0.688738	0.761844	0.692342	0.673899	0.695234	0.672053	0.682944	0.748756	0.757113	0.746413	0.759035	0.749556	0.756837	0.753047	0.746184	0.747969	0.750913	0.5	0.687268	0.693033	0.754262	0.768824	0.75	0.751376	0.75	1	0.759838	1	0.724052	0.740109	0.748842	0.744835	0.5	1	0.718532	0.737273	0.754707	0.757295	0.760842	1	0.758123	0.759506	0.758224	0.752326
chr6	68447156	68447447	*	tfbs_114373	tfbs	0.688738	0.761844	0.692342	0.673899	0.695234	0.672053	0.682944	0.748756	0.757113	0.746413	0.759035	0.749556	0.756837	0.753047	0.746184	0.747969	0.750913	0.753573	0.687268	0.693033	0.754262	1	1	0.751376	0	1	0.708333	1	0.724052	0.740109	0.748842	1	0.745815	0.753989	0.718532	0.737273	0.754707	1	0.760842	0.754804	0.758123	0.759506	0.758224	0.752326
chr6	79064001	79067199	*	proximal_90777	proximal	1	1	1	1	1	1	1	0.748756	1	1	0.759035	1	1	0.753047	0.8	0.747969	1	1	1	1	1	1	0.928571	1	0.877778	1	0.863636	0.919643	1	1	1	1	1	1	1	1	1	1	1	1	1	1	1	0.5
chr6	83771000	83772199	*	proximal_90936	proximal	0.688738	0.761844	0.692342	0.673899	0.695234	0.672053	0.682944	0.748756	0.757113	0.746413	1	0.749556	0.756837	0.753047	0.746184	0.747969	0.750913	0.753573	0.687268	0.693033	0.754262	0.768824	0.75699	0.751376	0.5	0.76792	1	0.752298	0.724052	0.740109	0.748842	0	0.745815	0.753989	0.718532	0.737273	0.754707	1	0.760842	0.754804	0.758123	0.759506	0.758224	0.752326
chr6	84580012	84581212	*	distal_282086	distal	0.688738	1	0.692342	0.673899	1	0.672053	0.682944	0.748756	0.757113	0.746413	1	0.749556	0.756837	0.753047	0.746184	0.747969	1	0.753573	0.687268	0.693033	0.754262	0.768824	0.5	0.751376	1	0.76792	1	0.752298	1	0.740109	0.748842	0.744835	0.745815	0.753989	0.718532	1	0.754707	0.757295	0.760842	0.754804	0.758123	0.759506	0.758224	0.752326
chr6	89066600	89067799	*	proximal_91096	proximal	0.5	0.761844	0.692342	0.673899	0.695234	0.672053	0.682944	0.748756	0.757113	0.746413	0.759035	0.749556	0.756837	0.753047	1	0.747969	0.750913	0.753573	0.687268	0.693033	0.754262	0.768824	0.75	0.751376	0.75	1	0.5	1	0.724052	0.740109	0.748842	1	0.745815	0.753989	0.718532	0.737273	0.754707	0.757295	0.760842	0.754804	0.758123	0.759506	0.758224	0.752326
chr6	100295890	100301488	*	proximal_91318	proximal	1	1	1	1	0.944444	0.833333	0.682944	1	0.666667	0.746413	1	1	1	1	1	1	1	1	1	1	1	0.875	0.5	1	0.931818	1	0.96	1	0.975	1	0.5	1	0.666667	0.666667	1	1	0.754707	0.5	0.96875	1	1	1	1	0.857143
chr6	119305550	119306350	*	distal_285385	distal	0.688738	0.5	0.692342	0.673899	0.695234	0.672053	0.682944	0.748756	0.757113	0.746413	0.759035	0.749556	0.756837	0.753047	0.746184	0.747969	0	0.753573	0.687268	0.693033	0	0	0.5	0.751376	0.746727	0.76792	0.5	0.752298	0.724052	0.740109	0.748842	0.744835	0.745815	0.753989	0.718532	0.737273	0.754707	0.757295	0.760842	0.754804	1	0.759506	0.758224	0.752326
chr6	128597127	128597927	*	distal_286231	distal	0.666667	0.761844	0.692342	0.673899	0.695234	0.672053	0.682944	0.748756	1	0.746413	1	0.749556	1	0.753047	0.746184	0.747969	0.750913	0.753573	0.687268	0.693033	0.754262	0.768824	0.75699	0.751376	1	0.76792	1	0.752298	0.666667	0.740109	1	1	0.745815	1	0.718532	0.737273	0.754707	0.757295	1	0.754804	0.758123	0.759506	1	1
chr6	129851801	129852999	*	proximal_92446	proximal	0.688738	1	0	0.673899	0.695234	0.672053	0.682944	0.748756	0.757113	1	1	1	0.756837	0.753047	0.746184	0.747969	0.750913	0.753573	0.687268	0.693033	1	1	0.333333	1	0.4	1	0.611111	0.666667	0.724052	0.740109	0.748842	0.744835	1	0.753989	0.718532	0.737273	0.754707	0.757295	0.760842	0.754804	0.758123	1	0.758224	1
chr6	131657172	131658235	*	proximal_92551	proximal	0.688738	0.761844	1	0.673899	0.695234	0.672053	0.682944	0.748756	1	0.746413	0.759035	0.749556	0.756837	0.753047	0.746184	0.747969	0.750913	0.753573	0.687268	0.693033	0.75	1	1	0.751376	1	1	0.916667	0.666667	0.724052	0.740109	0.748842	1	1	0	1	0.737273	0.754707	0	1	0.5	0.758123	1	0.758224	0.752326
chr6	134882309	134883109	*	ctcf_94730	ctcf	1	0.535714	0	0.583333	0	0	0	0.633333	0.305556	0.833333	0	0.749556	0.756837	0.541667	0	0.166667	0.5	0.753573	0.687268	0.693033	0.5	0	0	0.751376	1	0.333333	0.166667	0	0.833333	0.583333	0	0.625	0	0.166667	0.5	0	0.754707	0.380952	0.333333	0.545455	0.5	0.759506	0	0
chr6	136920377	136924569	*	proximal_92884	proximal	0.113095	0.513514	0	0	0.0166667	0.0526316	0.666667	0.306729	0.128205	0	0	0.352941	0	0.3	0.118139	0.0833333	0.241379	1	0.548435	0.345386	0.264706	0.04	0.0839041	0.181818	0.118326	0.197368	0.107921	0.0896552	0	0.0517241	0.04	0	0	0.0555556	0.0882353	0.0909091	0.100026	0	0	0	0.0967742	0.047619	0.0263158	0.0769231
chr6	137264298	137264653	*	dnase_233786	dnase	0	0.5	0.692342	0.673899	0.695234	0.672053	0.682944	0.748756	0.757113	0.746413	0.759035	0.749556	1	0.753047	0.746184	1	0.750913	0.753573	0.687268	0.693033	1	0.768824	0	0.751376	0.5	0.76792	0.75	0	0.724052	1	0.748842	0.744835	0.745815	0.753989	1	1	0.754707	0.757295	0.760842	0.754804	0.758123	0.759506	0.758224	0.752326
chr6	138691897	138692497	*	ctcf_94931	ctcf	0	0.04	0.0588235	0.166667	0	0.181818	0	0.207792	0	0	0.0714286	0.1	0	0.753047	0.133333	0.111111	0	0.2	0	0	0.047619	0	0.315789	0.105128	0.0432099	0	0.00657895	0	0.5	0.111111	0	0.1	0	0.0625	0	0.314815	0	0.166667	0	0.166667	0.0454545	0.0666667	0	0.1
chr6	139394097	139394497	*	distal_288145	distal	0.688738	0.761844	0.692342	0.673899	0.695234	0.672053	0.682944	0.748756	0.757113	0.746413	0.759035	0.749556	0.756837	0.753047	0.746184	0.747969	0.750913	0.753573	0.687268	0.693033	0.754262	0.768824	0.75699	0.751376	0.746727	0.76792	0.759838	0.752298	0.724052	0.740109	0.748842	0.744835	0.745815	0.753989	0.718532	0.737273	0.754707	0.757295	0.760842	0.754804	0.758123	1	0.758224	0.752326
chr6	141814801	141815571	*	proximal_93173	proximal	0.9	1	1	0.833333	0.695234	0.6875	1	0.748756	1	1	0.5	1	1	1	0.746184	0.833333	1	1	0.687268	1	1	0.933333	0.909091	0.9375	0.92029	0.916667	0.952381	1	1	0.974359	0.666667	0.4	1	0.753989	0.913333	1	0.754707	0.75	1	1	0.833333	0.759506	0.75	0.725
chr6	143323898	143326220	*	proximal_93241	proximal	1	0.761844	0.692342	0.673899	0.695234	0.672053	0.682944	0.748756	0.757113	0.746413	0.759035	0.749556	0.756837	0.753047	0.746184	1	1	0.753573	0.687268	0.693033	0.754262	1	0.75699	0.751376	1	1	0.333333	0.752298	0.724052	1	0.748842	0.744835	1	1	0.718532	0.737273	0.754707	1	0.760842	1	0.758123	0.759506	0.758224	1
chr6	144663951	144669149	*	proximal_93318	proximal	1	1	0	0.673899	1	0.672053	1	1	1	0.746413	1	0.5	1	1	0.746184	0.747969	1	1	0.75	1	1	0.875	1	1	1	1	0.714286	0.989474	1	1	1	1	1	1	1	1	1	0.757295	1	1	0.758123	1	1	0.5
chr6	145928950	145929550	*	ctcf_95259	ctcf	0.688738	0.761844	0.692342	0.673899	0.695234	0.672053	0.682944	0.748756	0.757113	0.746413	0.759035	0.749556	0.756837	0.753047	0.746184	0.747969	0.750913	0.753573	0.687268	0.693033	0.754262	0	0.75699	0.751376	0.5	0.5	0.25	0.752298	0.724052	0.740109	0	0.744835	0.745815	0.753989	0.718532	0.737273	0.754707	0	0.760842	0.754804	0.758123	0.759506	0.758224	0.752326
chr6	145928990	145929456	*	tfbs_117243	tfbs	0.688738	0.761844	0.692342	0.673899	0.695234	0.672053	0.682944	0.748756	0.757113	0.746413	0.759035	0.749556	0.756837	0.753047	0.746184	0.747969	0.750913	0.753573	0.687268	0.693033	0.754262	0	0.75699	0.751376	0.5	0.5	0.25	0.752298	0.724052	0.740109	0	0.744835	0.745815	0.753989	0.718532	0.737273	0.754707	0	0.760842	0.754804	0.758123	0.759506	0.758224	0.752326
chr6	148248012	148248412	*	distal_289299	distal	0.688738	0.761844	0.692342	0.673899	0.695234	0.672053	0.682944	0.748756	0.757113	0.746413	0.759035	0.749556	0.756837	0.753047	0.746184	0.747969	0.750913	0.753573	0.687268	0.693033	0.754262	0.768824	0.75699	0.751376	0.746727	1	1	0.752298	0.724052	0.740109	0.748842	1	0.745815	0.753989	0.718532	0.737273	0.754707	0.757295	0.760842	0.754804	0.758123	0.759506	0.758224	0.752326
chr6	148829201	148831999	*	proximal_93498	proximal	1	0.75	1	0.673899	1	1	1	0.954545	1	1	1	1	0.756837	1	0.928571	1	1	1	0.966667	1	1	0.454545	1	1	0.892857	0.954545	0.909091	0.6	0.952381	1	1	0.744835	1	1	0.75	1	0.666667	1	1	1	1	1	0.758224	1
chr6	149223800	149225000	*	distal_289529	distal	0.688738	0.761844	0.692342	0.673899	0.695234	0.672053	0.682944	0.748756	0.757113	0.746413	0.759035	0.749556	0.756837	0.753047	0.746184	0.747969	0.750913	0.753573	0.687268	1	0.754262	0.768824	0.75699	1	0.583333	0.76792	0.833333	0.752298	0.724052	0.740109	0.748842	0.744835	0.745815	0.753989	0.718532	0.737273	0.754707	0.757295	0.760842	0.754804	0.758123	0.759506	0.758224	0.752326
chr6	151312745	151313893	*	distal_289937	distal	1	1	1	0.5	0.695234	1	0.75	1	1	0.746413	1	0.749556	1	1	1	1	1	1	0.666667	1	1	1	1	1	0.95	0.666667	1	0.75	1	1	1	0.666667	0.75	1	1	1	1	1	1	1	0.916667	1	0.5	0.5
chr6	156646000	156648800	*	distal_290628	distal	1	0.25	0.902778	0	0	0.5	1	0.8	0.733929	0.527778	1	0.2	1	0.666667	0.229167	0	0.25	0.75	1	1	1	0.49351	0.5	0	0.631481	0.875	0.722222	0.5	1	0	0.6	0.333333	1	0.666667	0.666667	1	1	1	0.833333	0.6	0.597222	0.416667	0.75	1
chr6	156646002	156648798	*	proximal_93898	proximal	1	0.25	0.902778	0	0	0.5	1	0.8	0.733929	0.527778	1	0.2	1	0.666667	0.229167	0	0.25	0.75	1	1	1	0.49351	0.454545	0	0.609804	0.875	0.705882	0.5	1	0	0.6	0.333333	1	0.666667	0.666667	1	1	1	0.8	0.6	0.597222	0.416667	0.75	1
chr6	158452054	158452707	*	tfbs_117940	tfbs	0.875	1	1	1	1	1	0.9375	1	0.833333	1	1	1	0.756837	1	0.746184	1	1	1	0.687268	1	1	0.95	1	0.969697	1	1	1	1	0.724052	1	0.9	1	1	1	1	1	1	1	1	1	1	1	1	1
chr6	166942400	166943635	*	proximal_94372	proximal	0	0.75	0.111111	0.380952	0	0.428571	0.75	0.636364	0.519048	0.333333	0.6	1	0	0.753047	0.428571	1	0	1	0.472222	0.693033	0	0.6	0.833333	0	0.298246	0.5	0.461538	0.5	0.9375	0	0.35	0.428571	0.745815	1	0.857143	0.666667	1	0	1	0.666667	0.857143	1	0.8	1
chr6	167292167	167292556	*	dnase_237291	dnase	0.666667	1	0.692342	0	0.695234	0.672053	0.682944	0.748756	0.757113	0.746413	0	0.749556	0.756837	0.753047	0.746184	0.747969	0.750913	0.753573	0.687268	0	0.754262	0.768824	0.75699	1	0.5	0	0.333333	0.5	0.724052	0.740109	1	0.744835	0.745815	0.753989	0.718532	0.737273	0.754707	0.757295	0.760842	0.754804	0.758123	0.759506	0.758224	0.752326
chr6	168840483	168841128	*	tfbs_118541	tfbs	0.773716	0.758279	0.75	1	0.8125	0.615385	0.711528	0.714171	0.7231	0.688932	0.716667	0.697917	0.752246	0.701754	0.684211	0.6	0.712963	0.777778	0.615385	0.865741	0.8232	0.765737	0.832268	0.790541	0.804751	0.76274	0.787246	0.806116	0.833333	0.816667	0.833333	0.76	0.972222	0.804865	0.784553	0.860417	0.66	0.725714	0.76881	0.723932	0.729167	0.758065	0.80699	0.653878
chr6	169099947	169100347	*	ctcf_96252	ctcf	1	0.761844	0.692342	0.673899	0.695234	0.672053	0.682944	0.748756	0.757113	0.746413	0.759035	0.749556	0.756837	0.753047	0.746184	0.747969	0.750913	0.753573	1	0.693033	0.754262	0.768824	0.75699	0.751376	1	1	0.759838	1	0.724052	0.740109	1	1	0.745815	0.753989	0.718532	0.737273	0.754707	0.757295	0.760842	0.754804	0.758123	0.759506	0.758224	0.752326
chr6	169424347	169426049	*	distal_292446	distal	0.732955	1	1	0.833333	0.454545	0.619048	1	1	0.9	1	1	1	0.941176	1	1	1	0.875	0.75	1	1	1	0.948718	0.886742	1	0.985507	0.995169	0.975286	0.87766	1	0.857143	1	1	1	1	1	0.958333	0.96	1	1	1	1	1	1	1
chr7	1961779	1962379	*	ctcf_96464	ctcf	1	1	0.916667	0.95	0.714286	0.333333	0.682944	0.55	1	1	1	0.833333	1	0.625	1	0	0.5	0.557692	0.5	1	0.875	0.833333	1	0.47619	0.708333	1	0.754545	0.3	0.845833	0.666667	0.75	0.416667	1	0.626984	1	0.416667	0.627778	0.5	1	0.8	1	1	1	1
chr7	4204402	4205199	*	proximal_94763	proximal	0.777778	0.761905	0.5	0.673899	0	1	0.682944	1	0.888889	1	0.630952	0.916667	1	0.428571	1	0.225	0	0.753573	1	0.833333	1	0.952381	0.714286	0.833333	0.564815	0.923077	0.809896	0.642857	1	1	0.9	0.833333	0.666667	0.571429	0.961538	1	1	1	1	0.9375	1	1	0.8	0.75
chr7	5326833	5328599	*	proximal_94800	proximal	1	0.869048	1	1	1	1	1	1	1	0.952381	1	1	1	1	0.666667	1	0.96	1	0.5	1	1	1	0.833333	1	0.942708	1	0.933532	0.777778	0.857143	0.625	0.75	0.75	1	1	0.875	1	1	1	1	1	1	1	1	0.833333
chr7	5865232	5865632	*	ctcf_96678	ctcf	0.688738	0.761844	0.692342	0.673899	0.695234	0.672053	0.682944	0.748756	0	0.746413	0.759035	0.749556	0.756837	0.753047	0.746184	0.747969	0.750913	0.753573	0.687268	0.693033	0.754262	0	0.75699	0.5	1	1	0.933333	0.752298	0.724052	0.740109	0.748842	1	0.745815	0.753989	0.718532	1	0.754707	0.757295	0.760842	0.754804	0.758123	0.759506	0.758224	0.752326
chr7	7290632	7291032	*	ctcf_96750	ctcf	0.688738	0	0.692342	0.673899	0.695234	0.672053	1	0.748756	0.757113	0.746413	0.759035	0.749556	0.756837	0	0.746184	0.747969	0.750913	0.753573	0.687268	1	0.754262	1	0.75699	0	0.5	0.76792	1	0.752298	1	0.740109	0.748842	0	1	0.5	0.718532	0.737273	0.754707	0.757295	0.760842	0.754804	0.758123	0.759506	0.758224	0.752326
chr7	8619032	8619432	*	distal_294114	distal	0.688738	0.761844	0.692342	0.673899	0.695234	0.672053	0.682944	0.748756	0.757113	0.746413	0.759035	0.749556	0.756837	0.753047	0.746184	0.747969	0.750913	0.753573	0.687268	0.693033	0.754262	1	0.75699	0.751376	0.25	0.76792	0.111111	1	0.724052	0.740109	0.748842	0.744835	0.745815	0.753989	0.718532	0.737273	0.754707	0.757295	0.760842	0	0.758123	0.759506	0.758224	0
chr7	16586400	16587000	*	tss_40604	tss	1	1	0.692342	0.5	1	0.8	0.682944	0.748756	0.727273	0.746413	0.75	0.749556	0.892857	0.833333	0	0.857143	1	0.833333	0.75	0	0.166667	0	0.676471	1	0.672619	0.333333	0.898148	1	0.928571	1	1	0.666667	0.75	0.666667	0.777778	0	1	1	0.933333	0.75	1	0	0	1
chr7	17706432	17707144	*	distal_294923	distal	1	0.761844	0.692342	0.673899	0.695234	0.672053	0.682944	0.748756	0.757113	0.746413	0.759035	0.749556	0.756837	0.753047	0.746184	0.747969	0.750913	0.753573	0.687268	0.693033	0.754262	0.768824	0	0.751376	0	0.76792	0	0.752298	0.724052	0.740109	0.748842	0.744835	0.745815	0.753989	0.718532	0	0.754707	0	0.760842	0.754804	0.758123	0.759506	0.758224	0.752326
chr7	18288401	18297231	*	tss_40640	tss	0.8	0.6	1	0.583333	0.451736	0.474242	0.142857	0.944444	0	0.333333	1	0.696429	0.333333	1	0.589141	1	1	0.5	0	0.465608	0.644238	0.5	1	0	0.75	0.642857	0.461712	0.473684	0	0.4	0.333333	1	0	0	0.875	0.333333	1	0	0.8	1	0.125	0.125	0.5	0.5
chr7	19352032	19353632	*	distal_295128	distal	0.688738	0.761844	0.692342	0.673899	0.695234	0.672053	0.682944	0.748756	0.757113	0.746413	0.759035	0.749556	0.756837	0.753047	0.746184	0.747969	0.750913	0.753573	0.687268	0.693033	0.754262	0.768824	0.75699	1	1	1	1	1	0.724052	1	0.748842	0.744835	0.745815	0.753989	0.718532	0.737273	0.754707	0.757295	0.760842	1	0.758123	0.759506	0.758224	0.752326
chr7	19674433	19675199	*	proximal_95394	proximal	0	0.761844	0.692342	0.673899	0.695234	0.672053	0.682944	0.748756	0.757113	0.746413	0.759035	0.749556	0.756837	1	1	0.747969	0.750913	0.666667	0.687268	0.693033	0.754262	0.768824	1	1	1	1	1	1	1	0.740109	1	0.744835	0.745815	1	0.718532	0.737273	0.754707	0.757295	0.760842	0.754804	0.758123	0.759506	0.758224	0.752326
chr7	19772632	19773692	*	proximal_95398	proximal	0	0	0	0.0666667	0	0	0	0	0	0	0.1	0	0	0	0	0	0.03125	0.104437	0	0	0	0.1	0	0	0	0.0526316	0.0163043	0	0	0.0666667	0.0333333	0	0	0	0	0	0	0.0714286	0	0	0	0.25	0	0.0833333
chr7	22146878	22147599	*	proximal_95484	proximal	0.333333	0.761844	0.692342	0.673899	0.695234	0	0.682944	0.748756	0.757113	1	0.759035	0.749556	0.756837	0.753047	0	0.747969	0.750913	1	0.687268	0.693033	0.754262	0.768824	0.75699	0.751376	0.928571	1	0.611111	0.4	0.724052	1	1	1	1	0.753989	0.718532	0.737273	0.754707	0.757295	0.760842	0.754804	0.758123	0.759506	0	0
chr7	24024402	24026076	*	proximal_95594	proximal	1	1	1	1	1	1	0.916667	1	0.666667	0.746413	0	1	1	0.753047	0	1	1	0.75	1	1	0.962963	0.75	1	0.875	0.785714	1	0.909091	1	0.724052	1	0.866667	1	1	1	0.916667	0.833333	1	1	1	0.583333	1	1	1	1
chr7	27131401	27146371	*	tss_40802	tss	0.527027	0.607143	0.760921	0.2	0.633333	1	0.764706	0.833333	0.69697	0.526316	0.5	0.692308	0.948276	0.611111	0.923077	0.909091	0.75	0.85	0.7	1	1	0.819444	0.853896	0.962264	0.736677	0.816667	0.795094	0.690104	0.775862	0.762911	1	0.625	0.647059	0.893617	0.46875	0.384615	1	0.428571	0.693548	1	0.357143	0.534483	0.875	0.386364
chr7	27131401	27146371	*	tss_40803	tss	0.527027	0.607143	0.760921	0.2	0.633333	1	0.764706	0.833333	0.69697	0.526316	0.5	0.692308	0.948276	0.611111	0.923077	0.909091	0.75	0.85	0.7	1	1	0.819444	0.853896	0.962264	0.736677	0.816667	0.795094	0.690104	0.775862	0.762911	1	0.625	0.647059	0.893617	0.46875	0.384615	1	0.428571	0.693548	1	0.357143	0.534483	0.875	0.386364
chr7	27135732	27146371	*	tss_40804	tss	0.527027	0.6	0.69961	0.2	0.633333	1	0.75	1	0.69697	0.4375	1	0.636364	0.942308	0.611111	0.923077	0.909091	0.8	0.85	0.666667	1	1	0.811594	0.854962	0.980392	0.728642	0.821875	0.802273	0.666667	0.818182	0.775253	1	0.666667	0.647059	0.875	0.466667	0.384615	1	0.3	0.693548	1	0.36	0.517857	0.962963	0.395349
chr7	28357678	28359476	*	proximal_95792	proximal	1	1	1	1	1	0.5	0.833333	0	1	1	1	0.749556	1	1	1	1	0.928571	1	1	1	1	0.857143	0.777778	1	0.9	1	0.944444	1	1	1	1	0.833333	1	1	1	0.9375	1	1	1	1	1	1	1	1
chr7	36088315	36089378	*	distal_297464	distal	0	1	0.5	0.673899	1	1	0.682944	0.75	0.666667	0.746413	0.8	1	0.8	0.666667	0.746184	0.747969	0.750913	1	0.687268	0.693033	0.75	1	0.809524	1	1	1	1	1	0.8125	1	1	0.744835	0.745815	1	0.166667	1	1	1	0.5	1	1	1	0.758224	1
chr7	36088631	36090315	*	distal_297465	distal	0	1	0.5	0.666667	1	0.5	0.682944	1	0.75	0.746413	0.8	1	0.8	0.666667	0.746184	1	1	1	0.687268	0.693033	0.75	0.883333	1	1	1	1	1	1	0.875	1	1	0.75	0.745815	1	0.333333	0.833333	1	1	0.5	1	1	1	0.758224	1
chr7	37198611	37200400	*	distal_297660	distal	1	1	0.666667	1	1	0.666667	1	1	1	1	0.392857	1	1	0.909091	1	0.75	0.62963	0.880952	0.687268	1	1	0.5	0.333333	0.8	0.725	0.666667	0.636364	1	0.847143	0.75	1	0	1	0.944444	1	0.7	0.781429	0.8	1	0.625	0.777778	1	1	0.8
chr7	38215096	38218199	*	proximal_96224	proximal	1	1	1	1	1	0.833333	1	0	0.550125	0.746413	0.8	1	1	0.833333	1	0.747969	0	0	1	0.777778	0.754262	1	0	0.583333	0.7	0.5	0.530769	0.857143	0.966667	1	0.659722	0.592593	0.776587	1	0.916667	1	1	1	0.877778	0	0.596	0.762821	0.833333	0.375
chr7	46129731	46130331	*	ctcf_98335	ctcf	1	1	0.692342	0.673899	0.695234	0.672053	0.682944	0.748756	0.757113	0.746413	0.759035	0.749556	0.756837	0.753047	0.746184	0.747969	0.750913	0.753573	0.687268	0.693033	0.754262	0.768824	0.75699	0.751376	1	0.76792	1	1	0.724052	0.740109	0.748842	0.744835	1	0.753989	0.718532	0.737273	0.754707	0.757295	0.760842	1	0.758123	0.759506	0.758224	1
chr7	50681201	50682608	*	proximal_96809	proximal	0.333333	0	0.666667	0	0.6	0.520833	0.125	0.748756	0.888889	0.746413	0.759035	0	0.472222	0.5	0	0.436508	0	0.666667	0.687268	0.666667	0.375	0	0.25	0	0.625	0.714286	0.611111	0.55	0.724052	0.833333	0.8	0.428571	0.75	0.833333	0.666667	1	1	0.333333	0.125	0.8	1	1	1	0
chr7	56026550	56026940	*	dnase_243776	dnase	0.688738	0.761844	0.692342	0.673899	0.695234	0.672053	0.682944	0.748756	0.757113	0.746413	0.759035	0.749556	0.756837	0.753047	0.746184	0.747969	0.750913	0.753573	0.687268	0.693033	0.754262	0.768824	0.75699	0.751376	1	0.76792	1	0.752298	0.724052	0.740109	0.748842	0.744835	0.745815	0.753989	0.718532	0.737273	0.754707	0.757295	0.760842	0.754804	0.758123	0.759506	0.758224	0.752326
chr7	66098592	66101399	*	proximal_97045	proximal	0.5	0	0.208333	0	1	0	1	0.5	0.666667	0	0.4	0.5	0.5	0.4	1	0.5	0	0.753573	0	0.5	0.5	0.555556	1	0.166667	0.653846	0.4	0.583333	0.933333	0.5	0	0.333333	0.4	1	0.125	1	0.22549	0	0.319394	0.888889	0.8	0.575	0.4	0.333333	0.380952
chr7	73155001	73156801	*	ctcf_98965	ctcf	0.35	0.5	0	0	0.695234	0	0	0.0740741	0	0.857143	0.333333	0.749556	0	1	0.0625	1	0.25	0	0.687268	0.238095	0.25	0.137931	0.75	0.751376	0.166667	0.190476	0.127778	0.857143	1	0.25	0.0357143	0.744835	0	0.222222	0.25	0.208333	1	0.5	0.0769231	0.754804	0	0.125	0.758224	0
chr7	75003581	75004581	*	distal_301493	distal	1	1	0.875	0.666667	0.695234	0.672053	0.682944	1	1	1	1	0.749556	1	0.753047	1	1	0.5	1	1	1	0.754262	0.75	1	1	0.966667	0.928571	0.979167	0.9	1	0.95	0.9	1	1	1	1	1	0.754707	1	1	1	1	1	0.758224	1
chr7	77358781	77361381	*	distal_301970	distal	0.3	0.666667	0.833333	0.875	0.5	1	1	0	1	1	0.666667	0.749556	0.756837	0	1	1	1	0.753573	1	0.75	1	1	0	0	1	1	0.75	0.9	1	1	1	1	1	1	1	1	1	1	1	1	1	1	1	1
chr7	88288832	88293030	*	proximal_97965	proximal	1	1	1	1	0.958333	0.861111	1	1	1	0.9875	1	0.749556	0.756837	1	1	1	0.991304	1	1	1	1	1	1	1	0.931818	0.916667	1	0.833333	0.8	1	1	1	1	1	1	1	0.754707	1	0	1	1	1	0	1
chr7	88338200	88339400	*	distal_303073	distal	0.884375	1	0.692342	1	1	0.672053	0.682944	0.833333	1	1	1	1	0.756837	0.753047	0.746184	0.747969	0.875	0.753573	0.687268	0.693033	0.754262	0	1	1	0.8125	1	1	1	1	1	1	0.75	1	1	0.666667	1	0.754707	1	0.95	1	0.95	1	1	1
chr7	97390122	97390508	*	tfbs_123018	tfbs	0.6	0.761844	0.692342	0.673899	0.695234	0.672053	0.682944	0.748756	0.757113	0.746413	0.759035	0.749556	0.756837	0.753047	0.746184	0.5	0.750913	0.753573	0.687268	0.693033	0.754262	0.768824	1	0.751376	1	1	0.75	1	1	1	0.748842	1	1	1	0.718532	0.737273	0.754707	0.757295	0.760842	0.754804	0.758123	0.759506	0.758224	0.752326
chr7	101716800	101720999	*	proximal_98535	proximal	0.710526	0.8125	0.724878	0.6	1	0.719524	0.75	0	1	0.570588	0.833333	0.67803	1	0.818182	1	1	1	0.816667	0.75	0.699365	0.733333	0.75	0.838235	0.843056	0.805556	0.921053	0.794375	0.828571	0.8	0.836004	0.9	0.923077	0.781278	0.714286	1	0.714286	1	1	0.933333	0.904762	0.769231	0.806782	0.778182	1
chr7	102191600	102193000	*	distal_304889	distal	0.9	0.98	0.833333	1	0.916667	1	0.857143	0.748756	0.666667	1	1	0	1	1	1	1	1	0.75	1	1	0.666667	0.875	1	1	1	0.65625	0.931818	1	1	1	1	0.833333	0.944444	0.75	1	0.909091	0.666667	0	0.833333	0.8	1	1	0	1
chr7	103445205	103446527	*	dnase_247892	dnase	0.0714286	0.0151515	0	0.053629	0	0	0.10084	0.0128205	0	0	0.0877778	0	0	0	0.0740741	0.0804659	0	0.125	0.0454545	0	0.0368132	0	0	0	0.0598958	0.0888889	0.0552434	0.0471698	0.0298812	0.0357143	0	0	0	0	0.131579	0	0.324561	0.0246334	0.0554497	0	0.0509978	0	0.0454545	0.04
chr7	110035602	110035804	*	dnase_248507	dnase	0.688738	0.761844	0.692342	0.673899	0.695234	0.672053	0.682944	0.748756	0.757113	0.746413	0.759035	0.749556	0.756837	0.753047	0.746184	0.747969	0.750913	0.753573	0.687268	0.693033	0.754262	1	0.75699	0.751376	1	0.76792	0.25	0.752298	0.724052	0.740109	0.748842	0.744835	0.745815	0.753989	0.718532	0.737273	0.754707	0.757295	1	0.754804	0.758123	0.759506	0.758224	0.752326
chr7	117021782	117026180	*	proximal_99156	proximal	1	1	1	0.673899	1	0.933333	1	0.748756	0.666667	1	1	0.749556	0.5	1	1	1	1	0.753573	1	0.333333	1	0.75	1	1	0.969697	1	1	1	1	1	1	1	1	1	0.75	1	0.754707	1	1	1	1	1	0.5	1
chr7	128102601	128113400	*	proximal_99432	proximal	0.381818	0.311475	0.5	0.117647	0.380952	0.380952	1	0.5	0.925926	0.9375	0.777778	0.541667	1	1	0.2	0.75	0.481481	0.928571	1	0.433511	0.1	0.72619	0.645299	0.645833	0.449203	0.471129	0.519729	0.431818	0.0921053	0.384615	0.689655	0.136364	1	0.40625	0.605263	0.470588	0.151515	0.294118	0.384615	0.333333	0.8	0.875	0.142857	0.555556
chr7	132162725	132163125	*	ctcf_101391	ctcf	0.6	1	0.692342	0.25	0.695234	0.672053	0.682944	0.748756	0.757113	0.746413	0.759035	0.749556	0.756837	0.5	0.746184	0.747969	0.750913	0.753573	0.687268	0.693033	0.754262	0	0.75699	0.751376	0.880952	1	0.666667	0.916667	0.724052	0.740109	0.748842	1	0.745815	0.25	1	0.666667	0.754707	0.5	1	0.754804	0.5	0.4	0.758224	1
chr7	132779400	132780000	*	distal_308501	distal	0.625	1	0.692342	0.673899	0.695234	0.672053	0.5	0.748756	0.8	1	0.759035	1	0.9	0.753047	1	1	0.909091	1	0	1	1	1	1	1	1	1	1	1	1	0.666667	1	1	0.952381	1	1	1	1	1	1	0.75	1	1	1	1
chr7	134407662	134407937	*	dnase_250523	dnase	0.688738	0.761844	0.692342	0.673899	0.695234	0.672053	0.682944	0.748756	1	0.746413	0.759035	1	0.756837	0.753047	0.746184	0.747969	0.750913	0.753573	0.687268	0.693033	0.754262	0.75	0.75699	0.751376	0.583333	1	1	1	0.724052	0.740109	0.748842	0.744835	0.745815	0.753989	0.718532	1	1	0.757295	0.760842	0.754804	0.758123	0.759506	0.758224	1
chr7	135320125	135322199	*	proximal_99824	proximal	0.6	0	1	0.833333	0.8	0.75	0.375	1	0.333333	0.333333	1	0.666667	0.444444	0.666667	1	1	0.333333	0.5	0.858333	0.5	0.625	0.4	0.6	0.78125	0.657895	0.375	0.719048	0.777778	0.829545	0.333333	0.908602	0.285714	0.916667	0.333333	0.333333	0.25	1	0.833333	1	0.522727	1	0.808333	0.857143	1
chr7	138898200	138899352	*	distal_309390	distal	1	0.675	1	0.461538	0	1	0.3	1	0.666667	0.333333	0.575	1	0.756837	0.753047	0.5	0.333333	1	0.6	1	0.478261	0	0.8	0.777778	0	0.888889	0	0.888889	0.75	0.666667	0.494048	1	0	0.833333	0	0.477083	0.65625	0.5	0.888889	0.75	0.628205	0.821429	0.87037	1	0.578571
chr7	139116953	139120599	*	proximal_99982	proximal	1	0.8	1	1	1	1	0.75	1	1	1	0.5	0.5	0.5	0	0.75	1	1	1	1	0.751587	0.638889	1	1	1	0.808696	1	0.729167	0.8125	0.734286	1	0.916667	0.822368	0.815807	1	1	1	0.666667	1	0.666667	1	0.8	1	0.666667	1
chr7	140322344	140323952	*	distal_309640	distal	0.75	1	0.916667	1	1	1	1	0.748756	0.958333	1	1	0.749556	1	1	1	0.747969	1	1	1	1	1	1	1	1	0.95	0.8	0.95	1	1	0.75	1	1	1	0.936508	0.761905	1	1	1	1	1	1	1	1	0.833333
chr7	142436353	142446199	*	proximal_100136	proximal	0.571429	0.4	0.75	0.642232	1	0.615385	1	0.584921	0.666667	1	0	0.455266	0	0.6	0.25	1	0.333333	0.285714	1	0.5	0.660502	0.441176	0.636364	0.333333	0.638211	0.818182	0.649425	0.423077	0.428571	0.833333	1	1	0.5	1	1	1	1	1	0.5	0.536667	1	0.75	1	0.727273
chr7	143389752	143390152	*	ctcf_101938	ctcf	1	1	1	0.673899	1	1	0.682944	0.748756	1	0.746413	1	1	0.756837	1	0.746184	1	1	1	1	0.916667	0.754262	1	1	1	1	1	1	1	1	0.740109	1	0.9375	1	1	0.75	0.961538	0.754707	0.75	1	0.754804	0.758123	1	1	1
chr7	147586104	147586411	*	dnase_251823	dnase	0.688738	0.761844	0.692342	0.673899	0.695234	0.672053	0.682944	0.748756	0.757113	0.746413	0.759035	0.749556	0.756837	0.753047	0.746184	0.747969	0.750913	0.753573	0.687268	0.693033	0.754262	0.768824	0.75699	0.751376	0.746727	0.76792	0	0.752298	0.724052	0.740109	0.748842	0.744835	0.745815	0.753989	0.718532	0.737273	0.754707	1	0.760842	0.754804	0.758123	0.759506	0.758224	0.752326
chr7	148183515	148183816	*	dnase_251846	dnase	0.688738	0.761844	0.692342	0.673899	0.695234	0.672053	0.682944	0.748756	0.757113	0.746413	0.759035	0.749556	0.756837	0.753047	0.746184	0.747969	0.750913	0.753573	0.687268	0.693033	0.754262	0.768824	0.75699	0.5	0.746727	0.76792	0	0.752298	0.724052	0.740109	0.748842	0.744835	0.745815	0.753989	0.718532	0.737273	0.754707	0.757295	0.5	0.754804	0.758123	0.759506	0.758224	0.752326
chr7	149787333	149787933	*	ctcf_102175	ctcf	0	0.25	0.692342	0	0.695234	0.640097	0.833333	1	0	0	0.759035	0.343434	1	0.5	0.339286	0.666667	0	0.441667	0.428571	0.522727	0.5	0.458333	0.145833	0.1	0.166667	0.333333	0.216667	0.148148	0.282051	0.136364	0.584444	0.25	0.2	0	0	0	0	0.75	0.416667	0.722222	0	0.363636	0.381944	0
chr7	149850133	149850533	*	ctcf_102184	ctcf	1	0.761844	0.692342	0.673899	0.695234	0.672053	0.682944	0.748756	0.757113	1	1	0.749556	0.756837	0.753047	0.746184	0.747969	1	0.753573	1	0.693033	0.754262	1	0.75699	0.751376	0.694444	0.857143	0.816667	0.777778	0.875	0.740109	0.748842	0.744835	0.745815	0.753989	0.718532	0.737273	0.754707	1	0.760842	0.754804	0.758123	0.759506	0.8	0.752326
chr7	152090800	152091200	*	distal_310990	distal	1	0.75	0.692342	0	0.695234	0.672053	0.682944	0.748756	0.757113	0.746413	0.759035	0.749556	0.756837	0.753047	0.746184	0.747969	0.750913	0.753573	0.687268	0.693033	0.754262	0	0.75699	0.751376	1	1	0.902778	1	1	0.740109	0.748842	0.744835	0.745815	1	1	0.737273	0.754707	0.757295	0.760842	0.754804	0.758123	0.759506	1	1
chr7	155483316	155484412	*	distal_311196	distal	0.555556	1	0.5	0.673899	0.8	1	0	0.6	0.666667	1	0.826389	0.749556	0.811508	0.791667	1	0.654762	0.833333	1	0.835979	0.861111	0.2	0.8	1	0.8125	0.674603	0.692308	0.698889	1	0.746667	1	0.772258	1	0.75	0.666667	0.4	0.863636	0.625	0.666667	0.713095	0.9	0.818182	0.519231	1	0.7
chr7	157495134	157496399	*	proximal_100616	proximal	0.958333	0.8	1	0.833333	1	0.5	1	1	0.9	1	1	0.5	1	0.966667	1	1	1	0.75	1	0.693033	1	0.5	0.75	1	0.866667	0.785714	0.960526	0.846154	1	0.5	0.8	1	1	0.944444	0.5	0.833333	0.5	0.944444	0.6	1	1	0.759506	0.5	1
chr7	158146787	158149417	*	tfbs_126254	tfbs	0.894523	0.939429	0.958333	0.928571	0.890625	0.98	0.928571	0.977778	0.916667	0.942029	0.942857	0.864198	0.932444	0.879518	0.918367	0.897959	0.89554	0.872561	0.864865	0.965986	0.930339	0.924802	0.926023	0.928914	0.91713	0.92544	0.925553	0.913079	0.90303	0.904583	0.869281	0.895833	0.932749	0.949275	0.914815	0.885417	0.892857	0.978723	0.944444	0.914894	0.908586	0.943452	0.907407	0.923457
chr7	158146788	158149416	*	proximal_100631	proximal	0.894523	0.939429	0.958333	0.928571	0.890625	0.98	0.928571	0.977778	0.916667	0.942029	0.942857	0.864198	0.932444	0.879518	0.918367	0.897959	0.89554	0.872561	0.864865	0.965986	0.930339	0.924802	0.926023	0.928914	0.91713	0.92544	0.925553	0.913079	0.90303	0.904583	0.869281	0.895833	0.932749	0.949275	0.914815	0.885417	0.892857	0.978723	0.944444	0.914894	0.908586	0.943452	0.907407	0.923457
chr7	158147133	158147933	*	ctcf_102562	ctcf	0.903225	0.937963	1	1	0.931818	0.95	1	0.954545	0.933333	0.857143	1	0.850877	0.975862	0.875	0.858333	0.722222	0.856322	0.847059	0.90625	1	0.934945	0.92381	0.906592	0.930392	0.91121	0.923737	0.925309	0.930196	0.982609	0.933333	0.894737	0.852941	0.913043	0.916667	1	0.909091	0.833333	1	0.916667	1	0.865079	0.96	0.9	0.954545
chr7	158957348	158959198	*	proximal_100661	proximal	0.475	0.222222	0.220217	0.0666667	0	0.428571	0	0.379625	1	1	1	1	0.142857	0.37013	0.227813	0.972222	0.888889	0.909091	0.332404	0.304898	1	0.416667	0.75	0.5	0.471311	0.291667	0.171458	0.721088	0.7	0.25	0.5	0.333333	0.256828	0.473684	0.5	0.625	1	0.470588	0.684211	0.0909091	0.8	0.411041	0	0
chr8	1163495	1164292	*	proximal_100703	proximal	0.25	0	0	0.0833333	0.0833333	0	0	0.111111	0.416667	0.142857	0	0	0	0.2	1	0	0	0.375	0.75	0	0.0555556	0.0111111	0.120909	0	0.1	0	0.0481481	0	0	0	0.128571	0.406897	0	0	0	0.162162	0.125	0	0	0.3	0.4375	0	1	0.0909091
chr8	1951800	1954200	*	distal_311892	distal	0.965517	1	1	1	1	1	0.666667	1	1	1	1	1	0.954545	0.875	1	1	0	0.619048	0.687268	1	0.454545	0.818182	1	0.779167	0.880503	0.857143	0.865	0.9	0.952381	1	1	0.666667	1	1	0.933333	1	1	0.909091	0.525	0.666667	0.583333	0.777778	1	0.985294
chr8	1951802	1954198	*	proximal_100731	proximal	0.965517	1	1	1	1	1	0.666667	1	1	1	1	1	0.954545	0.875	1	1	0	0.619048	0.687268	1	0.454545	0.818182	1	0.779167	0.880503	0.857143	0.865	0.9	0.952381	1	1	0.666667	1	1	0.933333	1	1	0.909091	0.525	0.666667	0.583333	0.777778	1	0.985294
chr8	6390693	6391493	*	distal_312108	distal	1	0.761844	0.692342	0	0.695234	0.672053	0.682944	0.748756	1	0.746413	0.759035	0.749556	0.756837	0.753047	0.746184	1	0.750913	1	0.687268	0.693033	0.754262	1	0.666667	0.751376	1	0.5	0.5	0.752298	0.724052	0.740109	0.748842	0.744835	0.745815	0.753989	0.5	0.737273	1	0.757295	0.760842	1	0.758123	0.759506	0.758224	0.752326
chr8	9072735	9073493	*	distal_312610	distal	0.688738	0.761844	0.692342	0.673899	0.695234	1	0.682944	0.748756	0	0.746413	0	0.749556	0.756837	0.753047	0.746184	0	0.750913	0.753573	0.687268	0.693033	0.666667	0.25	1	0.751376	0.814815	0	0.725	1	0.724052	1	1	1	0.745815	0.753989	1	0.737273	0.754707	0.757295	0	0.754804	0.758123	0.759506	0.758224	0.752326
chr8	11845493	11846093	*	ctcf_103094	ctcf	1	1	1	0.673899	0.695234	1	1	1	1	1	1	0.749556	1	1	0.746184	1	1	1	1	1	1	1	0.98	0.751376	0.428571	0.766667	0.975	0.333333	0.888889	1	0.748842	0	1	1	1	0.333333	1	1	0.760842	0.754804	1	0.833333	1	1
chr8	22288195	22288995	*	distal_314241	distal	0.688738	0.761844	0.692342	0.673899	0.695234	0.672053	0.682944	0.748756	0.757113	0.746413	0.759035	0.749556	1	0.753047	0.746184	0.747969	0.333333	0.753573	0.687268	0.693033	0.754262	0.333333	0.8	0.751376	0.8	0.8	1	1	0.75	0.740109	0.748842	0.744835	0.745815	0.753989	0.718532	0.737273	0.754707	0.757295	0.760842	0.5	0.758123	1	0.758224	0.752326
chr8	30931366	30931966	*	ctcf_103928	ctcf	1	0.5	0.692342	0.673899	0.695234	0.672053	0.682944	0.748756	1	0.746413	0.759035	1	0.756837	0.753047	0.746184	0.747969	1	0.753573	1	0.693033	0.754262	0.768824	0.5	0.751376	0.944444	0.76792	0.833333	1	1	0.740109	0.748842	0.744835	0.745815	1	0.718532	0.737273	0.754707	0.757295	0.760842	0.754804	0.758123	0.759506	0.758224	0.752326
chr8	37330748	37331732	*	tss_43388	tss	1	0.875	1	0.673899	1	1	1	1	1	0.333333	0.759035	1	0.756837	0.958333	0.746184	1	1	1	1	1	0.8	1	1	1	0.8	0.888889	0.904167	0.8	0.833333	1	1	1	1	1	1	1	1	1	1	1	1	1	0.972222	1
chr8	40061933	40062333	*	distal_316592	distal	0.5	1	0.692342	0.673899	0.695234	0	0.666667	1	0	1	0.354167	0.749556	0.756837	0.666667	0.5	0.666667	0.750913	0.5	0.875	0.944444	1	1	0.5	0.5	0.466667	1	0.555556	0.583333	0.5	0.5	0.333333	0.666667	0.745815	0.666667	0.6	0.5	0.333333	0.757295	0.666667	1	1	0.759506	0.758224	1
chr8	48467073	48467873	*	distal_317338	distal	1	1	1	0.673899	1	1	1	1	1	1	1	1	1	0.75	1	0.747969	1	0.753573	0.687268	1	1	0.5	1	1	1	1	1	1	1	1	1	1	0.745815	1	1	1	1	1	1	0.916667	1	1	1	0.752326
chr8	55874801	55875799	*	proximal_102776	proximal	1	0.9	1	1	1	1	1	1	1	1	0.944444	1	0.756837	0.5	1	1	0.75	1	1	0.933333	0.666667	1	1	1	1	1	1	1	1	1	1	1	1	1	1	0.845238	0.754707	0.666667	1	0.754804	1	0.759506	1	1
chr8	55944478	55947076	*	proximal_102782	proximal	0.833333	0.948718	0.7	1	0.875	0.933333	1	1	1	0.746413	1	1	0.756837	1	1	1	1	1	1	0.693033	0.95	1	0.666667	1	0.977778	0.916667	0.85	0.666667	1	1	1	0.75	0.833333	1	1	1	1	1	0.333333	1	1	1	1	1
chr8	58534677	58535477	*	ctcf_104786	ctcf	0.814286	0.75	1	0.666667	1	0.791667	1	0.5	1	1	1	1	0.756837	1	1	1	1	1	0.687268	0	0.9	1	0.833333	1	0.911765	1	0.882353	0.909091	1	0.7	1	0.744835	1	0.8	0.5	1	0.754707	1	0.875	1	1	0.759506	0.833333	1
chr8	58534840	58537200	*	distal_318278	distal	0.528143	0.844561	1	0.666667	0.591111	1	0.933333	0.708796	1	1	0.855	0.625	1	0.505506	0.952381	1	1	1	0.666667	1	1	1	0.933333	0.881609	0.918667	1	0.857143	0.9375	0.75	1	1	1	1	0.666667	0.5	0.614183	0.590909	1	0.9	0.902614	1	0.88141	0.833333	1
chr8	58914277	58915377	*	distal_318350	distal	0.688738	0.761844	0.692342	0.673899	0.695234	0.672053	0.682944	0.748756	0.757113	0.746413	0.759035	0.749556	0.756837	0.753047	0.746184	0.747969	0.750913	0.753573	0.687268	0.693033	0.754262	0.768824	0.75699	0.751376	1	0.833333	1	0.752298	0.724052	0.740109	0.748842	0.744835	0.745815	0.753989	0.718532	0.737273	0.754707	0.757295	0.760842	0.754804	0.758123	1	0.758224	0.752326
chr8	68791658	68792166	*	dnase_259282	dnase	1	0.761844	0.692342	0.673899	0.695234	0.672053	0.682944	0.748756	0.757113	0.746413	0.759035	0.749556	0.756837	0.753047	1	0.747969	0.750913	1	0.687268	0.693033	0.754262	0.768824	0.75699	1	0.666667	0.76792	1	1	0.724052	0.740109	0.748842	0.744835	0.745815	0.753989	0.718532	0.737273	0.754707	0.757295	0.760842	0.754804	0.758123	0.759506	0.758224	0.752326
chr8	70198800	70200200	*	distal_319470	distal	0.333333	1	0.692342	1	1	1	0.682944	0.666667	1	1	0.333333	0.749556	0.75	0.753047	0.746184	1	0.928571	1	0.687268	0.693033	0.666667	1	1	1	1	1	1	1	1	1	0.875	1	1	1	1	1	1	1	1	0.916667	1	1	1	1
chr8	93495402	93496799	*	proximal_103844	proximal	0.666667	1	0.256522	0.360614	0.197059	1	0.268966	1	0.642857	1	0.352137	0.363636	0.141538	1	0.17386	1	0.0555556	0.568038	0.440295	0.187755	0.6	0.2	0.272727	0.235294	0.272727	0.472222	0.247727	0	0.490541	0.382189	0.133108	0.455944	0	1	1	0.157895	0.0285714	0.280898	0.318527	0.422136	0.5	0.333333	0	0.125
chr8	96160684	96161484	*	ctcf_105971	ctcf	0.03125	0.761844	0.692342	0.673899	0.695234	0	0.682944	0	0	0	0.759035	0	0	0.753047	0	0.747969	0	0.753573	0.687268	0.693033	0	0	0.4	0	0.025641	0	0.0227273	0	0	0	0	0	0	0	0	0	0	0	0	0	0	0	0	0.0416667
chr8	97224600	97225425	*	distal_321929	distal	1	0.761844	0.692342	0.673899	0.695234	0.672053	0.682944	0.748756	0.757113	0.25	0.759035	0.749556	0.756837	0.753047	0.746184	0.747969	0.750913	0.753573	0.687268	0.693033	0.754262	0.333333	0	0.751376	0	0.333333	0.428571	0.25	0.724052	0.740109	0.748842	0.744835	0.333333	0.753989	0.718532	0.737273	0.754707	0	0.760842	0.754804	0.758123	0.759506	0	0.752326
chr8	97258983	97260600	*	distal_321937	distal	0.75	0	1	0.673899	0.174603	0.526316	0.682944	0	0	0.746413	0.5	0.749556	1	0.333333	0.746184	0.747969	0.285714	0	0.687268	0.363636	0.0740741	1	0	0.382353	0.321429	0.111111	0.392063	0	0	0.4	0.4125	0.42963	0	0	0.888889	0.333333	0	0	0.760842	0.6	0.315152	1	1	1
chr8	97258984	97260598	*	proximal_104045	proximal	0.75	0	1	0.673899	0.174603	0.526316	0.682944	0	0	0.746413	0.5	0.749556	1	0.333333	0.746184	0.747969	0.285714	0	0.687268	0.363636	0.0740741	1	0	0.382353	0.321429	0.111111	0.392063	0	0	0.4	0.4125	0.42963	0	0	0.888889	0.333333	0	0	0.760842	0.6	0.315152	1	1	1
chr8	97870924	97871319	*	dnase_261478	dnase	1	0.761844	0.692342	0.673899	0.666667	0.672053	0.682944	0.748756	0.757113	0.746413	0.759035	0.749556	0.756837	0.753047	0.746184	0.747969	0.750913	0.753573	0.687268	0.693033	0.754262	0.768824	0.75699	0.751376	0.75	0	0.75	0.666667	0.5	0.740109	0.748842	0.744835	0	0.753989	1	0.737273	0.754707	0.757295	0.760842	0.754804	0.758123	0.759506	0.758224	0.752326
chr8	98531800	98533000	*	distal_322156	distal	1	0.761844	0.692342	0.673899	0.695234	0.672053	0.682944	0.748756	0.757113	0.746413	0.759035	0.749556	0.756837	0.753047	0.746184	0.747969	0.750913	0.753573	0.687268	0.693033	0.754262	0.768824	0.75699	0.751376	1	0.76792	0.888889	0.752298	0.724052	0.740109	0.748842	0.744835	1	0.753989	0.718532	0.737273	1	0.757295	0.760842	0.754804	0.758123	0.759506	0.758224	0.752326
chr8	100861380	100862056	*	tfbs_130551	tfbs	0.666667	1	0.583333	0.75	1	0.5	1	1	0	1	1	1	0.5	0.753047	1	0.747969	1	0.753573	0.687268	1	1	1	1	0.751376	0.666667	1	1	1	1	1	1	1	1	0.753989	1	1	0.754707	1	1	1	1	1	1	1
chr8	102675601	102677399	*	proximal_104358	proximal	1	1	1	1	1	0.625	1	1	1	1	1	0.759259	1	1	1	1	1	1	0.687268	1	1	0.909091	1	1	0.92	0.9	0.92	0.846154	1	1	1	1	1	0.923077	1	1	0.666667	1	1	1	0.666667	1	1	1
chr8	103307708	103308919	*	distal_323034	distal	0.688738	0.5	0.692342	0.673899	0.695234	0.672053	0.682944	0.5	0	0.746413	1	0.749556	0.756837	0.753047	0.746184	0.747969	1	0.753573	1	0.693033	0.754262	1	0	0.751376	0.666667	0.666667	0.666667	1	0.724052	0.740109	0.748842	0.744835	0.745815	0.753989	0.718532	0.737273	0.754707	0.757295	0.760842	0.754804	0.758123	0.759506	0.758224	0.752326
chr8	106617601	106618708	*	tss_44300	tss	0.666667	0.761844	0.692342	1	0.695234	0.672053	0.682944	0.748756	1	0.746413	0.759035	0.749556	0.756837	0.753047	1	0.747969	0.750913	0.753573	0.25	1	0.754262	0.768824	1	0.751376	0.909091	1	0.555556	1	0.724052	0.740109	0.748842	0.744835	0.745815	0.753989	1	0.737273	0.754707	0.757295	0.760842	0.754804	0.758123	1	1	0.752326
chr8	106617708	106618308	*	ctcf_106512	ctcf	0.666667	0.761844	0.692342	0.673899	0.695234	0.672053	0.682944	0.748756	1	0.746413	0.759035	0.749556	0.756837	0.753047	1	0.747969	0.750913	0.753573	0.25	1	0.754262	0.768824	1	0.751376	0.888889	1	0.428571	1	0.724052	0.740109	0.748842	0.744835	0.745815	0.753989	1	0.737273	0.754707	0.757295	0.760842	0.754804	0.758123	1	0.758224	0.752326
chr8	118434800	118435600	*	distal_324300	distal	0.688738	1	0.692342	0.673899	0.695234	0.672053	0.682944	0.748756	0.757113	0.746413	0.759035	0.749556	0.756837	0.753047	0.746184	0.747969	0.750913	0.753573	0.687268	0.693033	0.754262	0.768824	0.75699	1	1	0.76792	1	0.752298	0.724052	0.740109	0.748842	0.744835	0.745815	0.753989	0.718532	0.737273	0.754707	0.757295	0.760842	0.754804	0.758123	0.759506	0.758224	0.752326
chr8	119617601	119620399	*	proximal_104908	proximal	1	1	1	1	1	1	1	1	1	0.9375	1	0.749556	1	1	1	1	1	1	1	1	1	1	1	1	0.9375	0.833333	0.95	0.857143	1	1	1	0.5	0.666667	1	1	1	1	1	1	1	1	1	0.758224	0.5
chr8	129955001	129962999	*	proximal_105573	proximal	0.941176	0.934783	1	1	1	1	0.863095	0.857407	1	1	1	1	0.986486	1	1	1	1	1	1	1	1	0.933333	1	1	0.942623	0.9	0.939655	0.913793	0.666667	0.9375	0.888889	1	0.96875	1	1	0.888889	0.957386	1	1	0.994118	1	1	1	1
chr8	130769433	130769833	*	distal_326557	distal	1	1	0.692342	0.673899	0.695234	0.672053	0.682944	0.748756	0.757113	0.746413	0.759035	0.749556	0.756837	0.753047	0.746184	0.747969	0.750913	0.753573	0.687268	0.693033	0.754262	1	0.75699	0.751376	0.75	1	1	0.752298	0.724052	0.740109	0.748842	0.744835	0.745815	0.753989	0.718532	0.737273	0.754707	0.757295	0.760842	0.754804	0.758123	1	0.758224	0.752326
chr8	139582001	139582599	*	proximal_105828	proximal	0.688738	0.5	0.692342	0.673899	0.695234	0	0.682944	1	0.757113	0.746413	0.759035	0.749556	0.756837	0	0.746184	0.747969	0.750913	0.753573	0.687268	0.693033	0.754262	1	0	0.751376	0.75	0.75	0.75	0	0.724052	0.740109	0.748842	0.744835	0.745815	0.753989	0.718532	0.737273	0.754707	0.757295	0.760842	0.754804	0.758123	0.759506	0.758224	0.752326
chr8	140308868	140311066	*	proximal_105857	proximal	0.833333	1	1	1	1	1	1	1	1	1	1	1	1	0.96875	1	1	1	1	1	1	1	1	1	1	1	0.888889	0.916667	0.875	1	0.958333	1	1	1	1	1	1	1	0.916667	1	1	0.986111	1	1	0.96
chr8	142415758	142418023	*	distal_327685	distal	0.571429	0.5	0.8	0	0.575	0	0.5	1	0.866667	0.666667	0.384615	0	0.611111	0.846154	0.652778	0.2	1	0.166667	1	1	1	0.655172	0.460317	0.781548	0.636782	0.944444	0.652344	0.411765	0.333333	0	0.4	0.333333	0.444444	0.620737	0.285714	0	0.75	0.166667	0.833333	0.666667	0.5	1	0.25	0.333333
chr8	142415758	142418023	*	distal_327686	distal	0.571429	0.5	0.8	0	0.575	0	0.5	1	0.866667	0.666667	0.384615	0	0.611111	0.846154	0.652778	0.2	1	0.166667	1	1	1	0.655172	0.460317	0.781548	0.636782	0.944444	0.652344	0.411765	0.333333	0	0.4	0.333333	0.444444	0.620737	0.285714	0	0.75	0.166667	0.833333	0.666667	0.5	1	0.25	0.333333
chr8	143725529	143731000	*	tss_44723	tss	0.555936	0.8125	0.888889	0	0.802632	0.513514	0.175	1	0.712121	0.983051	1	0.419355	1	0.5	0.9	1	0.653846	0.970588	0.717392	1	0.783505	0.685185	0.755882	0.8125	0.735251	0.595734	0.76405	0.703383	0.956522	0.567416	0.783784	0.928571	0.833333	0.959184	0.881356	0.835165	0.34375	0.970588	0.934783	0.666667	0.878049	0.90625	1	0.967742
chr8	144109267	144110067	*	ctcf_108014	ctcf	0.888889	0.0588235	0.833333	0.673899	1	0.833333	0.75	0	1	0.688889	0.285714	0.294118	0.65	0.909091	1	0.673913	1	0.833333	0.687268	0.705882	0.0869565	0.307692	0.75	0.916667	0.826	0.35101	0.788618	0.978571	0.647143	0.857143	1	0.458333	1	0.846154	0.528571	0.8	0.845833	0	0.816434	0.166667	0.642857	0.652174	0.933333	1
chr8	144390352	144390642	*	tfbs_132599	tfbs	0	1	1	1	1	1	1	1	1	1	1	0.749556	1	1	1	0.747969	1	0.753573	0.687268	1	1	1	1	1	0.791667	1	0.9	1	0.724052	1	1	1	1	0.5	1	1	1	1	1	1	0.758123	0.759506	1	1
chr9	617374	619774	*	distal_328274	distal	1	1	1	0.8	0.952381	1	1	1	0.8	1	1	1	1	1	1	0.944444	1	1	1	1	1	1	1	1	0.966667	1	0.942982	1	0.724052	1	1	0.5	1	1	0.888889	1	1	1	1	1	1	0.833333	1	1
chr9	3012000	3013200	*	distal_328512	distal	1	1	0.5	1	0.666667	0.672053	0.682944	1	0.833333	0.746413	0.759035	1	1	0.753047	0.8	1	0.5	1	0.687268	1	0.9	1	0.6	0.833333	0.888889	1	0.5	1	1	1	0.416667	0.744835	0.75	1	1	0.444444	0.754707	0.757295	1	1	0.888889	0.759506	0.666667	1
chr9	20562790	20563190	*	ctcf_108839	ctcf	0.688738	0.761844	0.692342	0.673899	0.695234	0.672053	0.682944	0.748756	0.757113	0.746413	0.759035	0.749556	0.756837	0.753047	0.746184	0.747969	0.750913	0.753573	0.687268	1	0.754262	0.768824	0.75699	0.751376	0.746727	0.76792	1	1	1	0.740109	1	0.744835	0.745815	0.753989	0.718532	0.737273	0.754707	1	0.760842	0.754804	1	0.759506	0.758224	0.752326
chr9	21030390	21030790	*	ctcf_108855	ctcf	0.688738	0.761844	0.692342	0.673899	0.695234	0.672053	0.682944	0.748756	0.757113	0.746413	0.759035	0.749556	0.756837	0.753047	0.746184	0.747969	0.750913	0.753573	0.687268	0.693033	0.754262	0.768824	0.666667	0.751376	0	0.666667	0.75	0.752298	0.724052	0	0.748842	0.744835	0.745815	0.753989	0.718532	1	0.754707	0.757295	0.760842	0.754804	1	0.759506	0.758224	0.752326
chr9	21141000	21143200	*	distal_330478	distal	0.875	1	0.692342	0.666667	1	1	1	1	0.916667	1	0.759035	0.749556	0.75	1	1	1	1	1	0.833333	1	1	1	0.6	1	0.95	1	1	0.75	1	1	1	1	0.8	1	1	1	1	0.757295	1	1	1	1	1	1
chr9	21744612	21745789	*	proximal_106845	proximal	0.688738	0.761844	0.692342	0.673899	0.695234	1	0.682944	0.748756	0.757113	0.746413	0.759035	0.749556	0.756837	0	0.746184	0.747969	0.750913	0.753573	0.687268	0.693033	0.754262	1	0.75699	0.751376	1	0.76792	0.333333	0.752298	0.724052	0	0.748842	0.744835	0.745815	0.753989	0.718532	0.737273	0.754707	0.757295	0.760842	0.754804	0.758123	0.759506	0.758224	0.752326
chr9	26232602	26233199	*	proximal_106934	proximal	1	1	0.666667	0.673899	1	1	0.682944	1	1	0.746413	0.759035	0.749556	1	1	1	1	1	0.753573	0.687268	1	1	1	0.888889	0.75	1	0.985714	1	1	1	1	1	1	1	1	1	0.5	0.754707	0.757295	0.760842	0.754804	1	1	1	1
chr9	27770797	27772995	*	proximal_107000	proximal	1	1	1	1	1	1	0.682944	0.748756	1	1	1	0.749556	0.756837	0.833333	1	0.747969	1	1	0.5	1	1	1	1	0.666667	0.766667	1	1	1	0.944444	1	1	1	1	0.777778	1	1	0.754707	1	0.5	0.754804	0.758123	1	0.758224	1
chr9	33718574	33720712	*	tss_45184	tss	0.583333	0.761905	0.875	0.833333	0.428571	0.666667	0.702381	0.846154	0.875	1	0.625	0.916667	0.791667	0.75	0.666667	1	0.555556	0.6	1	1	1	0.4	0.875	0.857143	0.753205	0.433333	0.816667	0.818182	0.833333	1	0.869444	0.928571	1	0.785714	0.793919	0.891503	0.142857	0.454545	0.571429	1	1	0.807326	0.657893	0.666667
chr9	33925082	33925792	*	tfbs_133765	tfbs	0.9	1	1	1	0.5	0.672053	1	0.748756	0.5	0.746413	1	0.749556	1	0.753047	0.746184	0.747969	1	0.875	1	0.693033	1	0.777778	0.5	0.751376	0.969697	0.944444	0.948718	1	1	0	1	1	1	1	1	0.75	1	1	0.666667	1	0.758123	1	1	1
chr9	36624201	36625972	*	proximal_107288	proximal	1	1	0.666667	1	0.875	1	1	1	1	1	1	1	1	0.753047	1	1	1	0.75	1	0.693033	1	1	1	1	1	1	0.958333	1	1	1	1	0.833333	1	0.920833	0.888889	0.5	0.5	0.757295	1	1	1	1	1	1
chr9	37368001	37392000	*	proximal_107327	proximal	0.841176	0.84375	0.461538	0.9	0.882353	0.8	0.875	0.866667	0.837209	1	0.852941	0.833333	0.888889	0.9375	1	0.8	1	1	0.75	0.821429	0.951613	0.822222	0.843567	0.872093	0.902111	0.930769	0.893893	0.942308	0.882353	0.75	0.882353	0.8	0.939394	0.961538	1	0.869565	1	0.948718	1	0.789474	0.742857	0.921875	0.888889	0.769231
chr9	38396127	38396541	*	dnase_269622	dnase	0.923077	0.916667	1	1	1	0.672053	0.682944	1	0.666667	0.625	0.5	1	0.756837	1	1	0.747969	0	0.666667	0.687268	1	1	1	0.25	0.666667	0.833333	0.875	0.833333	1	1	1	1	1	0.745815	0.875	0.6	1	0.75	1	0.75	0.885417	0.758123	1	0.758224	0.752326
chr9	41643207	41644399	*	proximal_107437	proximal	0.333333	0.125	0.692342	0.673899	0.695234	0.672053	1	0.666667	0	0.181818	0	0.749556	0.756837	0.753047	0.746184	0.747969	0.750913	0.753573	0.687268	0	0.754262	0.768824	0.666667	0.751376	0.0147059	0.1875	0.208333	0.6	0	0.125	0	0.744835	0	0.753989	0.718532	0.737273	0.754707	0.757295	0.760842	0.754804	0.0909091	0.759506	0	0.752326
chr9	42851529	42853200	*	tss_45392	tss	0	0.1	0.142857	0.555556	0.24359	0	0.121111	0.0588235	0.428571	0.746413	0.2	0	0.264545	0.0483871	0.5	0	0	0.333333	0.142857	0	0.111111	0.386364	0.158333	0	0.158537	0.137931	0.106796	0.163793	0.0882353	0.1	0.185982	0	0.0555556	0.0672811	0	0.0833333	0.166667	0.15	0.307692	0.0865385	0.5	0.111111	0.0807096	0.0416667
chr9	42851961	42852561	*	ctcf_109637	ctcf	0	0.0319635	0.214286	0	0.0350877	0	0.0636201	0.229412	0.2	0.25	0.0666667	0.0408163	0.0833333	0	0.030303	0	0	0.0238095	0.125	0.025	1	0	0.0804598	0	0.0652174	0	0.0265152	0	0.0882353	0.0653195	0.116848	0.0833333	0.0555556	0	0	0.0833333	0.166667	0	0.307692	0	0.333333	0	0	0.0588235
chr9	63812681	63814400	*	tss_45426	tss	0.6875	0.6	0.5	0	0.352941	0.0434783	0.333333	0.480263	0.423908	0.746413	0.706897	0	0.666667	0.555556	0.666667	0.5	0.534199	0.666667	0.5	0.717172	0.125	0.190476	0.351064	0	0.438462	0.443627	0.508466	0.403846	0.388889	0.875	0.380952	0.533333	0.477778	0.472222	0.525	0.666667	0	1	0.625	0.556818	0.333333	0.163636	0.25	0.384615
chr9	69385698	69386800	*	distal_333157	distal	0.4	0.761844	0.692342	0.673899	0.695234	0.672053	0	0.748756	0.757113	0.746413	1	0.749556	0.756837	0.753047	0.746184	0.747969	0.750913	0.753573	0.687268	0.693033	0.754262	0.768824	0.75699	0.751376	1	0.76792	0.75	0.752298	0.724052	0.740109	0.748842	0.744835	0	1	0.718532	0.737273	0.754707	0.757295	0.5	0.754804	0.758123	0.759506	0.758224	0.752326
chr9	71892801	71904751	*	tss_45531	tss	0.888889	0.846154	0.797619	0.5	0.666667	1	1	0.714286	0.8	1	0.75	0.6	1	0.832222	1	1	1	1	0.757143	1	0.75	0.791667	0.938272	0.833333	0.9	0.87037	0.829167	0.782609	1	0.8125	0.888889	1	0.95	1	0.8	0.928571	0.75	0.75	1	0.75	0.875	0.75	1	1
chr9	71892801	71904751	*	tss_45532	tss	0.888889	0.846154	0.797619	0.5	0.666667	1	1	0.714286	0.8	1	0.75	0.6	1	0.832222	1	1	1	1	0.757143	1	0.75	0.791667	0.938272	0.833333	0.9	0.87037	0.829167	0.782609	1	0.8125	0.888889	1	0.95	1	0.8	0.928571	0.75	0.75	1	0.75	0.875	0.75	1	1
chr9	71892801	71904751	*	tss_45533	tss	0.888889	0.846154	0.797619	0.5	0.666667	1	1	0.714286	0.8	1	0.75	0.6	1	0.832222	1	1	1	1	0.757143	1	0.75	0.791667	0.938272	0.833333	0.9	0.87037	0.829167	0.782609	1	0.8125	0.888889	1	0.95	1	0.8	0.928571	0.75	0.75	1	0.75	0.875	0.75	1	1
chr9	71892801	71904751	*	tss_45534	tss	0.888889	0.846154	0.797619	0.5	0.666667	1	1	0.714286	0.8	1	0.75	0.6	1	0.832222	1	1	1	1	0.757143	1	0.75	0.791667	0.938272	0.833333	0.9	0.87037	0.829167	0.782609	1	0.8125	0.888889	1	0.95	1	0.8	0.928571	0.75	0.75	1	0.75	0.875	0.75	1	1
chr9	73087458	73087746	*	dnase_270847	dnase	0.688738	0.761844	0.692342	0.673899	0.695234	0.672053	0.682944	0.748756	0.757113	0.746413	0.759035	0.749556	0.756837	0.753047	0.746184	0.747969	0.750913	0.753573	0.687268	0.693033	0.754262	1	0.75699	0.751376	0.746727	0.76792	0.759838	0.752298	0.724052	0.740109	0.748842	0.744835	0.745815	0.753989	0.718532	0.737273	0.754707	0.757295	0.760842	0.754804	0.758123	0.759506	0.758224	0.752326
chr9	74960536	74961038	*	tfbs_134814	tfbs	0.688738	1	0.692342	0.673899	0.695234	0.672053	0.682944	0.748756	0.757113	0.746413	0.759035	0.749556	0.756837	0.753047	0.746184	0.747969	0.750913	0.753573	0.687268	1	0.754262	0.768824	0.75699	0.751376	1	1	1	1	0.724052	0.740109	0.748842	0.744835	0.745815	0.753989	0.718532	0.737273	0.754707	1	0.760842	0.754804	0.758123	0.759506	1	0.752326
chr9	74960552	74960952	*	ctcf_110146	ctcf	0.688738	1	0.692342	0.673899	0.695234	0.672053	0.682944	0.748756	0.757113	0.746413	0.759035	0.749556	0.756837	0.753047	0.746184	0.747969	0.750913	0.753573	0.687268	1	0.754262	0.768824	0.75699	0.751376	1	1	1	1	0.724052	0.740109	0.748842	0.744835	0.745815	0.753989	0.718532	0.737273	0.754707	1	0.760842	0.754804	0.758123	0.759506	1	0.752326
chr9	75083152	75083552	*	ctcf_110151	ctcf	0.833333	0.761844	1	0.673899	0.695234	0.672053	0.682944	0.748756	0.757113	0.746413	0.759035	0.749556	0.756837	0.753047	0.746184	0.747969	1	1	1	0.693033	0.5	0.768824	0.833333	0.751376	1	0.76792	0.285714	0.333333	0.724052	1	0.666667	1	0.745815	1	0.718532	1	0.754707	0.757295	0.760842	0.754804	0.758123	0.759506	0.758224	0.752326
chr9	77834691	77835889	*	proximal_107938	proximal	0	0.761844	0.692342	1	0.695234	1	0.682944	0.748756	1	0.746413	0.759035	0.749556	0.756837	0.753047	1	0.747969	0.750913	0.753573	0.687268	0.693033	0.754262	0.768824	1	0.751376	1	0.76792	1	0.752298	0.724052	1	1	0.744835	0.745815	0.753989	1	0.737273	0.754707	0.757295	0.760842	0.754804	0.758123	0.759506	0.758224	0.752326
chr9	78724400	78726800	*	distal_334290	distal	0.688738	0.761844	0.692342	0.673899	0.695234	0.672053	0.682944	1	0.757113	0.746413	1	0.749556	0.756837	0.753047	0.746184	1	0.750913	0.753573	0.687268	0.693033	0.754262	0.768824	1	0.751376	1	0.76792	1	0.752298	0.724052	0.740109	0.748842	0.744835	0.745815	0.753989	0.718532	0.737273	0.754707	0.757295	0.760842	1	1	0.759506	0.758224	0.752326
chr9	81848168	81850206	*	distal_334612	distal	1	0.836111	0.692342	1	0.666667	1	1	0.748756	0.857143	0.746413	1	1	0.756837	0.753047	0.746184	0.747969	1	1	1	0.693033	1	1	1	0.875	0.571429	1	0.712963	0.916667	0.833333	0.944444	0.9375	0.744835	1	0.930303	0.25	0.825	1	1	1	1	1	0.958333	1	1
chr9	83386606	83387606	*	distal_334756	distal	0.688738	0.761844	0.692342	1	0.695234	0.672053	0.682944	0.748756	1	0.746413	0.759035	0.749556	0.756837	0.753047	0.746184	0.747969	0.750913	0.753573	0.687268	0.693033	1	1	0.75699	0.751376	0.5	0.76792	1	0.752298	0.724052	0.740109	0	1	0.745815	0.753989	0.718532	0.737273	0.754707	0.757295	0.760842	0.754804	0.758123	0	0.758224	0
chr9	90274783	90275083	*	tfbs_135405	tfbs	0.688738	1	0.692342	1	0.695234	0.672053	0.682944	0.748756	1	0.746413	0.759035	0.749556	0.756837	0.753047	0.666667	0.747969	0.750913	0.753573	0.687268	0.693033	0.754262	0.768824	1	0.751376	0.833333	0.76792	0.916667	0.752298	0.724052	0.740109	0.748842	0.744835	0.745815	0.753989	1	0.75	0.754707	0.757295	0.760842	1	0.758123	0.759506	0.758224	1
chr9	91802347	91804345	*	proximal_108593	proximal	1	0.850476	0.944444	1	0.833333	1	0.833333	1	1	0.95	0.8	1	0.9	1	1	1	1	1	1	1	0.975	1	1	1	0.763158	0.75	0.958333	0.869048	0.973333	1	0.961538	1	1	0.909091	1	0.75	1	1	1	1	1	1	0.666667	1
chr9	91808000	91808600	*	distal_335968	distal	1	1	1	0.673899	1	0	0.682944	0.748756	0.5	1	1	0.749556	0.756837	1	1	1	0.333333	0.753573	1	0	1	1	0.25	1	0.833333	1	0.958333	1	0.833333	1	1	1	1	1	1	0.666667	1	1	1	1	1	0.759506	1	1
chr9	92558546	92559146	*	distal_336119	distal	1	1	0.692342	0.673899	0.695234	1	1	0.748756	1	1	0.759035	0.749556	1	1	1	0.747969	1	0.753573	0.916667	0.693033	0.944444	1	1	1	0.888889	0.5	0.944444	1	1	1	0.875	1	0.745815	1	1	1	1	1	1	1	1	1	1	1
chr9	94934547	94938945	*	proximal_108769	proximal	0.964286	0.875	1	1	1	1	0	0.8	1	0.974359	1	0.833333	1	1	1	0.96875	0.888889	1	1	0.9375	0.666667	1	1	1	0.990741	1	0.973333	1	0.988	1	1	1	0.910317	1	1	0.991525	1	1	1	1	1	1	1	1
chr9	98438746	98439146	*	ctcf_111256	ctcf	1	0.761844	0.692342	0.673899	0.695234	0.672053	0.682944	0.748756	0.757113	0.746413	0.759035	0.749556	1	0.753047	0.746184	0.747969	0.750913	0.753573	0.687268	0.693033	1	0.768824	0.75699	0.751376	1	1	1	0.752298	0.724052	0.740109	0.748842	0.744835	1	0.753989	1	1	0.754707	0.757295	0.760842	0.754804	0.758123	0.759506	0.758224	0.752326
chr9	99433000	99434799	*	proximal_109037	proximal	0.757143	1	0.5	1	0.695234	0.833333	0.714286	0.748756	0.5	1	0	0.8	1	1	0.5	0.916667	1	1	0.666667	1	0.583333	0.5	1	1	0.888889	1	0.8125	0.9375	1	1	0.333333	0.9	0.833333	0.666667	1	0.8	1	0.757295	0.5	1	1	0.833333	1	1
chr9	100281689	100282546	*	distal_337495	distal	0.666667	0.761844	0.692342	0.673899	0.695234	0.672053	0.682944	0.748756	0	0	0.759035	0.749556	0.756837	0.753047	0.746184	0.747969	0.750913	0.753573	0.687268	0.693033	0.754262	0.666667	0.75699	0.751376	1	1	0.916667	0.8	0.724052	0.740109	0.748842	1	0.745815	0.753989	1	0.737273	0.754707	0.757295	0.760842	1	1	0.759506	0.758224	0.752326
chr9	101705122	101705652	*	distal_337663	distal	0	0.0512821	0.5	0	0.5	1	0.0625	0	0	0.746413	0	0.749556	0.756837	0	0	0	0.142857	0	0	0.693033	0	0	0	0.125	0.05	0	0.0185185	0	0	0	0	0	0	0	0.030303	0.0208333	0.754707	0	0	0	0	0	0	0
chr9	108191107	108191505	*	dnase_274519	dnase	0.688738	0	0.692342	0.673899	0.695234	0.672053	0.682944	0.748756	0.757113	0.5	0.759035	0	0.756837	0.753047	0.746184	0.747969	0.5	0.753573	0.687268	0.693033	0	0.768824	0	0.751376	0	0.76792	0.363636	0.752298	0.724052	0.740109	0.748842	0.744835	0.745815	0.753989	0.718532	0.737273	0.754707	0	0	0.754804	0.758123	0.759506	0.758224	0.752326
chr9	109534290	109534585	*	tfbs_136417	tfbs	1	1	0.909091	0.673899	0.695234	1	1	1	1	1	0.759035	0.749556	0.756837	0.753047	1	1	1	1	1	1	1	1	1	1	0.871212	1	0.95942	1	0.724052	0.740109	0.9375	0.744835	0.745815	1	0.5	0.857143	1	1	0.833333	1	0.8	1	1	1
chr9	113059585	113090788	*	distal_339062	distal	0.15625	0.34375	0.75	0.166667	0.153846	0.769231	0.231707	0.115385	0.29661	0.3125	0.155556	0.142857	0.454545	0.5	0.25	0.4	0.176471	0.333333	0.336748	0	0	0.185606	0.294521	0.625	0.156192	0.206743	0.185517	0.204134	0.153846	0.285714	0	0.111111	0	0.0625	0.222222	0.210526	0.230769	0.320755	0.291667	0.277778	0.377358	0.222222	0.0625	0.265306
chr9	113060080	113061080	*	ctcf_111808	ctcf	0	0.128182	0	0.214286	0.153846	0.176471	0.2	0	0	0.222222	0.0625	0.749556	0	0.166667	0.2	0.166667	0	0.444444	0.25	0.0714286	0	0.125	0	0.455556	0.104286	0.0588235	0.0773292	0.0666667	0.222222	0.285714	0.376923	0.352564	0.196429	0.1	0.2	0.282051	0.210256	0.142857	0.282143	0.214286	0	0	0	0.125
chr9	122225328	122229596	*	tss_46291	tss	0.284884	0.714286	1	0.125	0.0333333	0.166667	0.0625	0.234375	1	0.470588	0.444444	0.9	0.6875	0.193548	0.866667	0.833333	0.3125	0.466667	0.3125	0.0454545	0.53125	0.269231	0.383333	0.323529	0.626667	0.485849	0.230092	0.432099	0.935484	0.385714	0.47619	0.4375	0.642857	0.666667	0.311111	0.439655	0.537816	0.367618	1	1	0.377358	1	0.820513	0.678571
chr9	125388153	125388620	*	dnase_276797	dnase	0.85	1	1	0.833333	0.695234	1	0.916667	1	1	1	1	1	1	0.753047	1	0.747969	1	1	1	0.693033	1	0.97619	1	1	0.833333	1	0.833333	1	1	0.933333	0.833333	0.666667	0.666667	0.666667	0.6	1	0.754707	0.833333	1	1	0.9	0.759506	0.758224	0.752326
chr9	125394334	125394734	*	ctcf_112387	ctcf	0.875	1	1	1	1	1	1	1	1	0.746413	1	1	1	1	1	0.747969	1	1	1	0.75	1	1	1	1	1	1	1	1	1	1	1	0.75	1	0.9	1	1	1	1	1	0.754804	1	0.666667	1	1
chr9	125804335	125806399	*	proximal_110211	proximal	1	1	1	1	0.944444	1	1	0.748756	1	1	0.958333	1	1	1	0.746184	1	0.916667	1	0.75	1	1	0.966667	1	1	1	1	1	1	0.724052	0.75	0.748842	1	0.745815	0.666667	1	0	0.666667	1	1	1	1	1	1	1
chr9	128259134	128259734	*	ctcf_112586	ctcf	0.9	1	1	1	1	1	0.875	1	0.5	1	1	1	1	0.753047	1	1	0.875	0.753573	0.777778	0.693033	1	0.5	0.333333	0.666667	0.929167	1	1	1	1	1	1	0.8	1	0.9	1	1	0.754707	1	0.760842	1	1	1	1	1
chr9	133179726	133180726	*	ctcf_112876	ctcf	0.666667	0.5	0.666667	0.75	0.695234	0.722222	1	0.857143	0.901786	0.746413	0.759035	0.25	0.756837	1	1	0.747969	0.857143	1	0.666667	1	0.9	0.833333	1	0.85	0.6875	0.444444	0.736842	0.8	0.74057	1	1	0.657407	0.333333	0.875	1	1	1	1	1	0.725	0.758123	1	0.5	0.5
chr9	133602800	133606000	*	distal_342533	distal	0.4375	0.765152	0.537222	0.571429	0.292857	0.285714	0.2	0.5	0.9375	0.84999	0.666667	0.428571	0.663504	0.818182	0.909091	0.46	1	1	0.690216	0.875	0.857143	0.710526	0.521739	0.875	0.772312	0.82	0.710007	0.548387	0.818182	0.714286	0.888889	0.666667	0.5	0.727273	0.833333	0.4375	0.857143	0.833333	0.666667	1	1	0.909091	0.628788	0.666667
chr9	135241726	135242126	*	ctcf_113012	ctcf	0.833333	0.833333	0	0.673899	0.933333	0.666667	0.682944	0.645833	1	0.6	0	0.619048	0.756837	0.753047	1	0.747969	0.666667	0.783333	1	1	1	0.75	0	0.333333	0.685185	1	0.736667	1	0.520833	1	1	1	0.745815	0.726667	1	0.75	1	1	0.722222	1	1	1	0.758224	1
chr9	136654752	136676872	*	tss_46735	tss	0.21087	0.445513	0.242424	0.0714286	0.0810811	0.0697674	0.0522388	0.648148	0.367647	0.166667	0.393258	0.4	0.375	0.280702	0.489796	0.219512	0.436364	0.478261	0.4	0.179487	0.37	0.368098	0.264786	0.139535	0.250538	0.429042	0.336846	0.403447	0.293103	0.211957	0.207792	0.254386	0.179104	0.33156	0.0821918	0.340426	0.45977	0.137255	0.484615	0.431034	0.357143	0.431034	0.764706	0.255682
chr9	136738926	136745399	*	tss_46743	tss	0.682432	0.631579	0.28125	0.857143	0.666667	0.764429	0.666667	1	0.564103	0.4	0.611111	0.666667	0.913043	0.730769	1	0.664677	0.842105	0.6	0.666667	0.9375	0.848485	0.746988	0.72619	0.978261	0.737179	0.75	0.698115	0.754032	0.483333	0.820513	0.782609	0.909091	0.882353	0.652174	1	0.6	1	0.714286	0.9375	0.767606	0.952381	0.852941	0.615385	0.777778
chr9	137327726	137329126	*	ctcf_113183	ctcf	0.5	0	1	0.666667	1	0.738095	0.833333	0.748756	1	0.333333	0.75	0.738095	0.833333	0.722222	0.666667	0.857143	0.5	0.75	1	1	0.899651	0	0.724806	0.969697	0.756832	1	0.866033	0.763095	1	0.428395	1	0.745614	0.875	0.888889	0.931818	0.828472	1	1	0.724804	0.805736	0.791667	0.91875	0.830688	0.785714
chr9	137684801	137686725	*	proximal_110929	proximal	1	1	0.692342	1	0.5	0.672053	1	0.748756	0.757113	1	0.759035	1	0.5	1	1	1	1	0.909091	1	0.875	1	1	1	1	1	1	1	1	1	1	1	1	1	1	1	1	1	1	1	1	1	1	1	1
chr10	1235956	1236356	*	ctcf_11151	ctcf	0.688738	0.761844	0.692342	0.673899	0.695234	0.672053	0.682944	0.748756	0.757113	0.746413	1	0.749556	0.756837	0.753047	0.746184	0.747969	0.750913	0.753573	0.687268	0.693033	0.8	1	1	0.833333	0.746727	0	1	0.583333	0.724052	0.740109	0.748842	0.744835	0.745815	0.753989	1	0.5	0.754707	0.757295	0.333333	0.754804	0	0.759506	0.758224	0
chr10	1698156	1698556	*	ctcf_11171	ctcf	1	0	0.692342	0.673899	0.695234	1	0.682944	0.748756	0.5	0.746413	0.759035	0.749556	0.756837	0.753047	0.746184	0.747969	0.750913	0.753573	0.687268	0.693033	0.754262	0.75	0.75699	0.751376	0.777778	1	0.722222	0.785714	0	0.740109	0.748842	0.744835	1	0.753989	0.718532	0.737273	0.754707	0.757295	0.760842	0.754804	0.758123	0.759506	1	0.5
chr10	3516156	3517491	*	distal_33348	distal	0.444444	1	0.666667	0.952381	0.695234	1	1	0.857143	0.98	1	1	1	0.966667	1	1	1	1	0.984375	0.687268	0.888889	1	1	0.990741	0.5	1	1	0.945161	0.8125	0.909091	1	0.875	1	1	1	1	1	1	1	1	1	1	1	0.9375	1
chr10	5261000	5261800	*	distal_33725	distal	1	1	1	1	0	1	0.888889	1	0.5	0.746413	1	0.749556	0.756837	1	1	1	0.750913	0.753573	0.666667	1	0	1	1	1	1	1	1	1	1	1	0.75	1	1	1	1	1	1	0.9	1	1	0.5	1	1	1
chr10	6985001	6988799	*	proximal_10862	proximal	1	1	1	0.866667	1	1	0.818182	1	1	1	1	1	1	1	1	0.571429	1	1	1	0.833333	1	0.928571	1	1	1	0.809524	0.981061	0.885417	1	1	1	0.975	1	0.875	1	1	0.875	1	1	1	1	1	0.9375	0.875
chr10	8305857	8307111	*	proximal_10922	proximal	1	0.943333	1	0.673899	1	1	1	0.748756	1	1	1	1	1	0.75	1	1	1	1	1	1	1	1	0.75	1	0.875	1	1	1	1	1	1	1	1	1	1	1	1	1	1	1	0.5	0.75	1	1
chr10	9301207	9301807	*	ctcf_11439	ctcf	0.688738	0.761844	0.692342	0.673899	0.695234	0.5	0.682944	0.748756	0.757113	0.746413	0.759035	0.749556	0.756837	0.753047	0.746184	0.747969	0.750913	0.753573	0.687268	0.693033	0.754262	0.768824	0.75699	0.751376	1	0.76792	0	0	0.724052	0.740109	0.748842	0.744835	0.745815	0.753989	0.718532	0.737273	0.754707	0	0.760842	0.754804	0.758123	0.759506	0.758224	0.752326
chr10	12045007	12046007	*	distal_34741	distal	1	0.761844	0.692342	0.673899	0.695234	0.672053	0.682944	0.748756	0.757113	0.746413	0.759035	0.749556	0.756837	0.753047	0.746184	0.747969	0.750913	0.753573	0.687268	0.693033	0.754262	1	0.75699	1	0.8	1	0.916667	0.752298	0.724052	0.740109	0.748842	0.744835	0.745815	0.753989	0.718532	0.737273	0.754707	0.757295	1	1	0.758123	0.759506	0.758224	0.752326
chr10	13769408	13771199	*	proximal_11153	proximal	1	1	1	1	1	0.875	1	1	1	1	1	1	1	1	1	1	1	1	1	0.644444	1	1	1	1	1	1	0.989474	1	1	1	1	1	1	1	1	1	1	1	0.839286	1	1	1	1	1
chr10	15032200	15033000	*	distal_35304	distal	1	0	0.692342	0.673899	0.695234	0.672053	0.682944	0.748756	0.757113	0.746413	1	0.749556	1	0.753047	0.746184	0.747969	0.750913	0.753573	0.687268	0.693033	0.754262	0.768824	0.666667	0.751376	0	0.5	0.958333	1	0.724052	0.740109	0.748842	0.744835	0.745815	0.753989	0.718532	0.737273	0.5	0	0	0.754804	1	0.759506	0.758224	0.5
chr10	15703607	15705407	*	distal_35429	distal	0.9375	1	0.692342	1	1	0.672053	1	1	1	1	1	1	1	1	0.969697	1	1	1	0.833333	0.693033	1	0.8	0.666667	1	0.952381	0.666667	1	1	1	1	1	0.744835	1	0.753989	1	1	0	1	0.760842	1	1	1	1	1
chr10	21726566	21729364	*	proximal_11511	proximal	0	0.5	0.5	0.636364	0	0.672053	0	1	1	0.746413	0.75	0.666667	1	0	0.333333	0.25	0	0	1	0.693033	1	0	0.25	0.666667	0.285714	0.5	0.423077	0.6875	0.685714	1	0.75	0.571429	0	1	0.916667	1	1	0.714286	0.5	0.4	0.761905	0.5	1	0.5
chr10	25076464	25077250	*	dnase_30535	dnase	0.666667	1	1	1	1	0.75	0.6	1	1	0.75	1	1	0.756837	1	0	0.747969	1	1	0.687268	0.75	1	1	0.333333	0.666667	0.444444	1	0.875	0.79375	1	0.8	0.75	1	0.333333	1	0.5	0.75	1	0.8	1	1	0.833333	0.759506	0	0.333333
chr10	25722479	25722786	*	dnase_30566	dnase	0.688738	0.761844	0.692342	0.673899	0.695234	0.672053	0.682944	0.748756	0.757113	0.746413	0.759035	0.749556	0.756837	0.753047	0.746184	0.747969	0.750913	0.753573	0.687268	0.693033	0.754262	0.768824	0.75699	0.751376	0.666667	0.76792	0.833333	0.752298	0.724052	0.740109	0.748842	1	0.745815	0.753989	0.718532	0.737273	0.754707	0.757295	0.760842	0.754804	0.758123	0.759506	0.758224	0.752326
chr10	28444124	28444391	*	dnase_30802	dnase	0.688738	0.761844	0.692342	0.75	0.695234	0.672053	0.682944	0.748756	0.757113	0.746413	0.759035	0.749556	0.756837	0.753047	0.746184	0.747969	0.750913	0.753573	1	0.693033	0.754262	0.768824	0.75699	0.751376	0.25	0.833333	1	0.752298	0.724052	0.740109	1	0.744835	0.745815	0.753989	0.718532	1	0.754707	0.757295	0.760842	0.754804	0.758123	0.759506	1	0.752326
chr10	30395000	30397400	*	distal_37236	distal	1	0.5	0.692342	0.916667	1	1	1	1	0.98	1	1	1	0.857143	0.958333	1	1	1	1	1	1	1	1	1	1	0.857143	1	0.857143	1	1	1	1	1	1	0.941818	0.666667	1	0.944444	1	1	1	1	1	1	1
chr10	32321801	32343999	*	proximal_12046	proximal	0.837838	0.842105	1	1	1	1	0.888889	0.5	1	1	1	1	1	1	1	0.917077	1	1	0.75	1	0.818182	1	0.930233	1	0.957516	0.967391	0.9334	0.918478	1	1	1	0.952381	1	0.571429	1	0.952381	0.933333	0.777778	0.928571	1	1	1	0.857143	0.909091
chr10	34171750	34172529	*	dnase_31606	dnase	0.688738	0.761844	0.692342	0.673899	0.695234	0.672053	0.682944	0.748756	0.757113	0.746413	0.759035	0.749556	0.756837	0.753047	0.746184	0.747969	0.750913	0.753573	0.687268	0.693033	0.754262	1	1	0.751376	1	1	1	0.752298	0.724052	0.740109	0.748842	0.744835	0.745815	0.753989	0.718532	0.737273	0.754707	0.757295	0.760842	0.754804	0.758123	0.759506	0.758224	0.752326
chr10	36023414	36024812	*	proximal_12274	proximal	1	1	1	0.673899	1	1	0.682944	0.748756	0.875	0.75	1	1	1	0.753047	1	0.747969	1	0.753573	0.958333	0.693033	1	1	0	1	0.666667	0.833333	0.833333	0.99	1	1	0.6	1	1	0.9	1	0.833333	1	0.757295	1	1	1	1	0.758224	0.8
chr10	37865201	37867000	*	proximal_12303	proximal	0.891667	1	1	1	0	1	0.666667	1	1	0	1	0.933333	0.75	1	1	1	1	1	0.687268	1	1	1	1	0.916667	0.95	1	0.8	0.75	0	1	1	1	1	1	1	1	0.666667	1	0.8	1	1	1	0.758224	1
chr10	42066157	42105272	*	proximal_12323	proximal	0.798353	0.850974	0.823209	0.785714	0.814939	0.80489	0.780922	0.814815	0.834835	0.844	0.832432	0.711538	0.882184	0.901786	0.833333	0.8125	0.838542	0.828947	0.772388	0.860099	0.824437	0.82441	0.846154	0.831858	0.827337	0.853961	0.859409	0.86232	0.793478	0.748971	0.783019	0.870717	0.869048	0.832095	0.815906	0.860697	0.843434	0.868098	0.85	0.8367	0.841772	0.792335	0.86687	0.84551
chr10	43221160	43223200	*	distal_38631	distal	0.818182	0.857143	1	0.714286	1	0	0.5	1	0.833333	1	1	1	1	1	1	1	0.916667	1	0.687268	0.666667	1	1	0.833333	1	0.893333	0.77193	0.77381	1	1	1	1	0.97619	0.888889	0.727273	0.833333	0.784615	0.75	1	1	0.857143	1	1	0.758224	1
chr10	43880114	43880514	*	distal_38736	distal	0.688738	0.761844	0.692342	1	0.695234	0.672053	0.682944	1	0.757113	0.746413	0.759035	0.749556	0.756837	0.753047	0.746184	0.747969	0.750913	0.753573	0.687268	0.693033	0.754262	0.768824	0.75699	0.751376	1	1	1	0.752298	1	0.740109	0.748842	0	1	0.753989	0.718532	1	0.754707	0.757295	0.760842	1	0.758123	0.759506	0.758224	0.752326
chr10	44963314	44963914	*	ctcf_12896	ctcf	1	1	1	1	0.666667	1	0.748196	0.333333	0.695455	0.666667	1	0.333333	0.333333	0.275	1	0.583333	0	1	1	1	0.5	1	0.714286	0.479167	0.830556	1	0.827778	0.875	0.724052	0.690476	0.643333	0.75	0.666667	1	0.424242	0.790179	0.25	0.8	0.485185	0.333333	0.822549	0.833333	0.408088	0.733045
chr10	47260514	47260914	*	ctcf_13078	ctcf	0.958333	0.5	0.625	1	0.695234	0.5	0.682944	0.777778	0.714286	0	0.5	0.749556	1	1	0.333333	0	0.388889	0.375	0.687268	0.5	0.47619	0.875	1	0.751376	0	1	0.683333	0	0.724052	0.770833	1	0.5	0.6	1	1	1	0	1	1	1	1	0.833333	1	0.666667
chr10	49023758	49024185	*	dnase_32890	dnase	0.688738	0.761844	0.692342	0.673899	0.695234	0.672053	0.682944	0.748756	0.757113	0.746413	0.759035	0.749556	0.756837	0.753047	0.746184	0.747969	0.750913	0.753573	0	0.693033	0.754262	0.768824	0.75699	0.751376	1	1	0.5	0.752298	0.724052	0.740109	0.748842	0.744835	0.745815	0.753989	0.718532	0.737273	0.754707	1	0.760842	0.754804	0.758123	0.759506	1	1
chr10	52256574	52258400	*	proximal_12740	proximal	0.688738	0.761844	0.692342	0.673899	0.695234	0.672053	0.682944	0.748756	0.757113	0.746413	0.759035	0.749556	0.756837	0.753047	0.746184	0.747969	0.750913	0.753573	0.687268	0.693033	0.754262	0.768824	1	0.751376	1	0.76792	1	0.5	0.724052	0.740109	0.748842	0.744835	0.745815	0.753989	1	0.737273	0.754707	0.757295	0.760842	1	0.758123	0.759506	0.758224	0.752326
chr10	52679000	52679600	*	distal_40081	distal	0.688738	1	0.692342	0.673899	0	0.672053	0.682944	0.748756	0.757113	0.746413	1	0.749556	0.756837	0.753047	0.746184	0.747969	0.750913	0.753573	0.687268	0.693033	0.754262	1	0.75699	0.751376	0.666667	1	0.666667	1	0.724052	1	0.748842	0.744835	0.745815	0.753989	0.718532	0.737273	0.754707	0.757295	0.760842	0.754804	0.758123	0.759506	0.758224	0.752326
chr10	62924171	62924940	*	proximal_13102	proximal	0.625	0.166667	0.692342	0.833333	0.5	0.666667	0.5	0.583333	0.757113	0.25	1	0.666667	0.756837	0.75	0.625	0.5	1	0	0.5	0.5	0.754262	0.9	0.857143	1	0	0.617857	0.875	1	0.166667	0.5	0.5	0	0.444444	0.769231	0.166667	0.75	0.666667	0.25	0.833333	0.754804	1	1	1	0.590909
chr10	63359770	63360170	*	distal_41087	distal	0.688738	0.761844	0.692342	0.673899	0.695234	0.672053	0.682944	0.748756	0.757113	0.746413	0.759035	0.749556	0.756837	0.753047	0.746184	0.747969	0.750913	0.753573	0.687268	0.693033	0.754262	1	0.75699	0.751376	0.746727	0.76792	0.759838	1	0.724052	0.740109	0.748842	0.744835	0.745815	0.753989	0.718532	0.737273	0.754707	0.757295	0.760842	0.754804	0.758123	0.759506	0.758224	0.752326
chr10	65394571	65395769	*	proximal_13166	proximal	1	0.761844	0.692342	0.673899	0.695234	0.672053	0.682944	0.748756	0.757113	0.746413	0.759035	0.749556	0.756837	0.753047	0.746184	1	0.750913	0.753573	0.687268	0.693033	0.754262	0	0.75699	0.751376	0.746727	0.76792	0.75	0.75	0.724052	1	0.748842	0.744835	0.745815	0.753989	0.718532	0.737273	0.754707	0.757295	0.760842	0.754804	0.758123	0.759506	0.758224	0.333333
chr10	67861637	67863910	*	distal_41344	distal	0.8	0.833333	0.692342	0.44	0	0.672053	0.4	0.748756	1	0.746413	0.666667	0.749556	0.923077	1	1	1	0.5	1	1	0.857143	0.95	0.75	1	0.8	0.833333	1	0.901961	0.9	1	0.5	1	1	1	1	1	1	0.754707	0.757295	1	1	1	1	0.758224	1
chr10	69374934	69376332	*	proximal_13281	proximal	0.333333	0.642857	0.916667	0.673899	1	1	1	0.748756	1	0.746413	0.5	1	0.25	0.916667	0	0.747969	0.555556	0.666667	0.714286	0	0.666667	0.818182	0.604167	0.875	0.458333	0.285714	0.6	0.714286	0.916667	0	0.0833333	0.627778	0.544444	0.716667	0	0.9	0.754707	1	1	1	0.8	0.744444	0.75	0
chr10	69515229	69516777	*	tfbs_16810	tfbs	0.625	0.75	0.333333	0.673899	1	0.666667	0.567361	0.748756	0	0	0.75	0	0	0	0.666667	1	1	0.753573	0.687268	0.693033	0.25	0.333333	0.6	0.225	0.75	0.4	0.37037	0.6	0.444444	0.333333	0	0.2	0.352941	0	0.642424	0.2	0.416667	0.754545	0.25	0.130952	0.175	0.9	0.333333	0.666667
chr10	69515333	69516733	*	ctcf_13935	ctcf	0.625	0.75	0.333333	0.673899	1	0.666667	0.473611	0.748756	0.757113	0	0.75	0	0	0	0.666667	1	0.750913	0.753573	0.687268	0.693033	0.25	0.333333	0.6	0.225	0.714286	0.4	0.352941	0.6	0.444444	0.2	0	0.4	0.352941	0	0.375758	0.2	0.388889	0.70303	0.25	0.0952381	0.175	0.866667	0.4	0.666667
chr10	70122664	70123533	*	distal_41687	distal	0.857143	1	0.875	1	1	1	0.666667	1	1	1	1	1	1	0.753047	1	1	0.875	1	1	1	1	1	1	1	0.769231	1	0.963542	0.666667	1	1	1	0.5	1	1	1	0.5	1	1	1	0.833333	0.5	1	1	1
chr10	70518533	70519533	*	distal_41773	distal	1	1	0.692342	0.673899	0.695234	0.75	1	1	0.5	0.5	0.759035	1	1	1	1	1	1	1	0.687268	1	1	1	1	1	0.875	0.75	1	1	1	1	1	1	1	1	1	1	1	1	1	1	0.758123	1	1	1
chr10	70930933	70931778	*	distal_41867	distal	0.5	0.875	0.692342	1	1	1	0.682944	0.6	0.4	1	1	0.833333	0.756837	0.666667	0.746184	1	0.730159	0.875	1	0.4	0.666667	0.857143	0.666667	0.888889	0.181818	0.75	0.551282	0.375	0.666667	0.555556	0.833333	0.509091	0.375	0.777778	0	0.785714	0	0	0.583333	0.833333	0.758123	0.958333	0.758224	0.5
chr10	73734295	73734814	*	dnase_35223	dnase	0.916667	1	0.5	0.673899	0.695234	0.672053	0.5	1	1	0.666667	1	0.749556	1	0.753047	0.5	1	1	0.753573	1	0.693033	0	1	1	0.751376	0.909091	1	1	1	0.833333	1	1	1	1	1	1	1	1	1	1	1	0.758123	1	1	1
chr10	80452001	80469799	*	tss_5883	tss	0.202532	0.491803	0.135135	0.2	0.5	0	0	0.846154	0.109244	0.323529	0.25	0.470588	0.424242	0.4375	1	1	0.8	0.666667	0	0.467222	0.352941	0.461538	0.490476	0.714286	0.400703	0.301587	0.419349	0.301205	0.354839	0.2	0.666667	0.346154	0.162162	0.208333	0.324324	0.157895	0.857143	0.416667	0.741935	0.818182	0.266667	0.162791	0.263158	0.314286
chr10	86956829	86962228	*	tss_5949	tss	0.56	0.4	0.777778	0.5	0.333333	0.0714286	0.6	0.4	0.285714	0.5	0.333333	0.75	0.692308	0.857143	0.806234	0.850983	0.6875	1	0.6	0	0.666667	0.783784	0.829268	0.5	0.696545	0.787234	0.801887	0.815603	0.4375	0.625	0.789474	0.736842	0.733333	0.875	0.5	0.75	0.8	1	0.571429	1	0.857143	0.909091	1	1
chr10	87293029	87294029	*	ctcf_14755	ctcf	0.688738	0.761844	0.692342	0.673899	0.695234	0.672053	0.682944	0.748756	0.757113	0.746413	0.759035	0.749556	0.756837	0.753047	0.746184	0.747969	0.750913	0.753573	0.687268	0.693033	0.754262	0.768824	0.75699	0.751376	0.746727	0.76792	0.759838	0.752298	0.724052	0.740109	0.748842	0.744835	0.745815	0.753989	0.718532	0.737273	0.754707	0.757295	0.760842	0.754804	0.758123	0.759506	0.758224	0.752326
chr10	93512552	93513629	*	distal_45147	distal	0.688738	1	0.692342	0.673899	0.695234	0.672053	0.682944	0.748756	0.757113	0.746413	0.759035	0.749556	0.756837	0.753047	0.746184	0.747969	1	0.753573	0.687268	0.693033	0.754262	0.768824	0.75699	0.751376	0.746727	0.76792	1	0.752298	0.724052	0.740109	0.748842	0.744835	0.745815	0.753989	0.718532	0.737273	0.754707	0.757295	0.760842	0.754804	0.758123	0.759506	0.758224	0.752326
chr10	93813377	93814429	*	distal_45187	distal	0.5	0.5	0	0.583333	0.954545	0.444444	0.682944	1	1	0	0.759035	0.5	0	1	0	0	0.833333	1	0.687268	0.75	1	0	1	1	0.833333	0.9	0.714286	0.75	0.5	0.75	1	1	0.745815	1	1	0.8	1	1	0.75	0.611111	1	0.5	0.758224	1
chr10	95738401	95747599	*	proximal_14540	proximal	0.857143	1	0.760417	1	0.75	0.75	1	0.782828	0.4	1	1	0.2	1	1	1	0	1	1	1	0	0.783365	0.6875	0.8125	1	0.722222	0.772727	0.843137	0.708333	1	0	1	1	1	0.666667	1	1	0.798463	1	0.666667	1	0.803519	1	0.666667	0.666667
chr10	97882429	97882829	*	ctcf_15289	ctcf	0.5	1	0.692342	0.673899	0.695234	0.672053	0.682944	0.748756	0.757113	0.746413	0	0.749556	0.756837	0.753047	0.746184	0.747969	0.750913	0.753573	1	0.693033	1	1	0.75699	1	1	0.76792	0.85	1	0.724052	0.740109	1	0.744835	0.745815	0.753989	0.718532	0.737273	0.754707	0.757295	1	0.754804	0.758123	1	0.758224	0.666667
chr10	98528086	98529102	*	distal_46016	distal	0.666667	0	0.692342	1	0.695234	0.75	0.682944	0.748756	1	1	1	0.749556	1	1	1	1	1	0.753573	0.687268	1	0.8	0.909091	0.5	0.751376	0.711538	1	0.866667	0.510417	1	0.625	1	1	1	0.916667	0.833333	1	0.754707	0.757295	1	1	1	1	1	1
chr10	112250589	112250922	*	dnase_39398	dnase	0	0.761844	0.692342	0.673899	0.695234	0.672053	0.682944	0.748756	0.757113	0.746413	0.759035	0.749556	0.756837	0.753047	0.746184	0.747969	0.750913	0.753573	0.687268	0.693033	0.754262	0.768824	0.75699	0.751376	0.746727	0.76792	1	0.752298	0.724052	0.740109	0.748842	0.744835	0.745815	0.753989	0.718532	1	0.754707	0.757295	0.760842	0.754804	0.758123	0.759506	0.758224	0.752326
chr10	113707000	113707800	*	distal_47881	distal	1	1	0.692342	1	1	0.75	0.682944	1	0.833333	0.746413	1	0.749556	0.756837	1	1	1	0.750913	1	1	1	0	0.875	1	1	0.895833	0.888889	0.940476	1	1	0.916667	1	1	1	0.916667	1	1	1	1	0.964286	1	0.933333	0.666667	1	1
chr10	120941336	120941888	*	dnase_40427	dnase	0.5	0.761844	1	1	0.695234	0.672053	1	0.748756	1	0.746413	0.759035	1	0.756837	0.753047	0.746184	0.747969	0.750913	0	0.687268	0.693033	1	1	0.75699	0.751376	0.916667	1	0.5	0.875	0.724052	0.740109	0.748842	0.744835	0.745815	0.753989	0.718532	0.737273	0.754707	0.757295	1	0.754804	0.758123	1	0.758224	0.5
chr10	124010657	124012158	*	distal_49228	distal	0.653846	0.875	1	0.75	1	0.875	1	0.748756	0.75	1	1	1	1	1	0.746184	1	0.766667	1	0.75	0.693033	1	1	0.928571	1	0.85119	1	0.936458	1	1	1	0.983333	1	1	1	1	1	1	1	0.875	1	1	1	1	1
chr10	124507687	124509400	*	proximal_15740	proximal	0.9375	1	0.692342	0.673899	0.9375	0.8	1	1	1	1	1	1	1	1	1	0.747969	1	1	0.687268	1	1	1	1	0.833333	1	1	1	1	1	1	1	1	1	1	1	1	1	1	1	1	1	1	1	1
chr10	127524901	127525443	*	dnase_41257	dnase	0.688738	0.761844	0.692342	0.673899	0.695234	0.672053	0.682944	0.748756	0.757113	0.746413	0.759035	0.749556	0.756837	0.753047	0.746184	0.747969	0.750913	0.753573	0.687268	0.693033	0.754262	0.5	0.666667	0.751376	0.666667	1	0.833333	1	0.724052	0.740109	0.748842	0.744835	0.745815	0.753989	0.718532	0.737273	0.754707	0.757295	1	0.754804	0.758123	1	0.758224	0.752326
chr10	129896251	129899042	*	dnase_41415	dnase	0.972222	0.333333	0.888889	1	0.875	0.8	0.604	0.769828	0	1	1	0.933333	0.833333	0.75	0.742641	1	0.710661	0.81413	0.941176	0.360188	0.857143	0.868421	0.987179	0.751111	0.85756	0.986842	0.857678	0.844444	0.566667	0.534483	0.730769	0.875	0.818182	0.700673	0.444444	0.75	0.813147	1	0	0.857143	1	1	0.850398	1
chr10	130018200	130019000	*	distal_49969	distal	0.819444	0.875	0.5	1	0.695234	0.75	0.5	1	1	0.666667	1	1	1	1	1	0.747969	1	1	0.875	1	1	1	0.857143	1	0.958333	1	0.845455	1	0.78125	1	0.982456	1	0.6	0.333333	0.5	0.75	0.754707	0.8	0.933333	1	1	0.833333	1	0.752326
chr10	130300358	130302199	*	proximal_15947	proximal	0.462963	0.277778	0.383039	1	0.336398	0.346737	0.84	0.530438	0	0.264843	0.236608	0.628571	0.654192	0.498448	0.336639	0.354319	0.245126	0.43014	0.239481	0.242247	0.315789	0.173913	0	0.5	0.778153	0.690476	0.473044	0.434028	1	0.65	0.95	0.26802	0.8	1	1	0.404395	0.308307	1	0.0606061	1	1	0.333333	0.533333	0.157895
chr10	132428959	132430799	*	proximal_15981	proximal	0.388889	0.333333	0.694444	0.944444	0	0.75	0.252315	0.5	0.5	0	0	0.558608	0	0.5	0.53125	0.706667	0.5	0.305556	0.583333	0.43746	0.25	0.666667	0.5	0	0.491304	0.384615	0.463404	0.5	0	0.6	1	0	0.416667	0.7	0.586111	0.75	0.508864	1	0.807143	0.45119	0.61453	0.666667	0.5	0.5
chr10	132912555	132914800	*	distal_50204	distal	0.8	0.950355	1	0.714286	1	0.787879	0.75	0.333333	1	1	1	1	1	1	1	1	1	0.833333	0.477778	0.428571	1	0.909091	0.981481	0.714286	0.696154	0.985714	0.87352	0.961538	0.833333	0.962963	0.8	0.913043	0.653846	0.833333	0.6875	0.922101	0.95	1	1	1	1	1	1	1
chr11	391400	403958	*	tss_6770	tss	0.753827	0.676829	0.833333	0.571429	0.428571	0.771429	0.944444	0.413793	0.95	0.652174	0.625	1	0.944444	0.8	0.861111	0.692308	0.322581	0.521739	1	0.75	0.565657	0.864865	0.808219	0.481013	0.859853	0.815385	0.773977	0.81746	0.941176	0.931034	1	0.6625	0.913043	0.76087	0.775	0.666667	0.9	0.774648	0.885714	0.581081	0.777778	0.814815	0.409091	0.785714
chr11	391400	403958	*	tss_6771	tss	0.753827	0.676829	0.833333	0.571429	0.428571	0.771429	0.944444	0.413793	0.95	0.652174	0.625	1	0.944444	0.8	0.861111	0.692308	0.322581	0.521739	1	0.75	0.565657	0.864865	0.808219	0.481013	0.859853	0.815385	0.773977	0.81746	0.941176	0.931034	1	0.6625	0.913043	0.76087	0.775	0.666667	0.9	0.774648	0.885714	0.581081	0.777778	0.814815	0.409091	0.785714
chr11	391400	403958	*	tss_6772	tss	0.753827	0.676829	0.833333	0.571429	0.428571	0.771429	0.944444	0.413793	0.95	0.652174	0.625	1	0.944444	0.8	0.861111	0.692308	0.322581	0.521739	1	0.75	0.565657	0.864865	0.808219	0.481013	0.859853	0.815385	0.773977	0.81746	0.941176	0.931034	1	0.6625	0.913043	0.76087	0.775	0.666667	0.9	0.774648	0.885714	0.581081	0.777778	0.814815	0.409091	0.785714
chr11	782772	784370	*	proximal_16086	proximal	0.423077	0.687987	0.545455	0.673899	0.277778	0.333333	0.75	0.984615	0.75	0.75	0.733333	1	0.767677	0.166667	0.444444	0.666667	0.75	0.8125	0.727273	0.666667	0.535714	0.90625	0.866667	0.72381	0.506173	0.961538	0.77037	0.747967	0.666667	0.583333	0.849567	1	0.666667	0.529412	0.8	1	0.833333	0	0.583333	0	0.416667	0.888889	0.714286	0
chr11	783371	784171	*	ctcf_16835	ctcf	0.333333	0.800366	0.617647	0.673899	0.277778	0	0.682944	0.75	1	0.69697	0.554348	0.75	0.756837	0.166667	0.375	0.666667	0.75	1	0.916667	0.6	0.458333	0.882353	0.666667	1	0.344444	0.941176	0.637037	0.754902	0.739583	0.333333	0.791667	1	0.571429	0.375	0.628205	1	0.754707	0	0.760842	0	0.901786	0.857143	0.541288	0
chr11	1825801	1837027	*	tss_6839	tss	0.655678	0.801075	0.875	0.428571	0.896552	0.47619	0.611111	0.642857	0.857143	0.810811	0.769231	0.857143	0.8	0.956522	0.866667	0.640631	0.638889	0.853659	1	0.833333	0.829268	0.704762	0.853535	0.227273	0.720389	0.74147	0.766583	0.776014	0.689189	0.864583	0.72549	0.795455	0.825	0.739583	0.785714	0.833333	1	0.811321	0.840426	0.8625	0.923077	0.831081	0.880952	0.923077
chr11	4991003	4991505	*	tfbs_21003	tfbs	0.688738	0.761844	0.692342	0.673899	0.695234	0.672053	0.682944	0.748756	0.757113	0.746413	0.759035	0.749556	0.756837	0.753047	0.746184	0.747969	0.750913	1	0.687268	0.693033	0.754262	0.768824	0.75699	0.751376	1	0.76792	1	1	0.724052	0.740109	1	1	0.745815	0.753989	1	0.737273	0.754707	0.757295	0.760842	0.754804	0.758123	0.759506	0.758224	0.752326
chr11	4991089	4991489	*	ctcf_17089	ctcf	0.688738	0.761844	0.692342	0.673899	0.695234	0.672053	0.682944	0.748756	0.757113	0.746413	0.759035	0.749556	0.756837	0.753047	0.746184	0.747969	0.750913	1	0.687268	0.693033	0.754262	0.768824	0.75699	0.751376	1	0.76792	0.759838	1	0.724052	0.740109	1	1	0.745815	0.753989	1	0.737273	0.754707	0.757295	0.760842	0.754804	0.758123	0.759506	0.758224	0.752326
chr11	5361890	5369288	*	proximal_16273	proximal	0.7	1	1	0.625	0	0.5	1	1	0.8	1	1	1	1	1	1	1	1	0.75	0.687268	0	1	0.8	1	1	0.85	1	1	0.857143	1	0.933333	1	0.5	0.875	1	0.5	1	1	1	1	0.933333	1	1	1	0.666667
chr11	8670008	8673006	*	proximal_16388	proximal	0.428571	1	1	1	0.757143	0.888889	0.875	1	1	1	1	1	1	1	1	1	0.958333	1	1	0.693033	1	0.992308	0.888889	1	0.941667	1	0.9425	0.977336	1	0	1	1	1	1	0.791667	1	1	1	1	0.964286	0.727273	1	1	1
chr11	10624207	10625007	*	ctcf_17347	ctcf	1	1	1	0.673899	1	0	1	1	0.5	1	0.5	1	1	1	1	1	1	0.753573	1	1	1	0.8	1	0.666667	0.847222	1	0.9375	1	0.866667	1	0.75	0.6	1	0.75	1	0.666667	0.5	1	0	0	1	0.5	1	0
chr11	12126607	12127207	*	ctcf_17445	ctcf	0.688738	1	1	1	0.695234	0.672053	0.682944	1	1	0.746413	0.759035	0.749556	0.756837	0.753047	0.746184	0.747969	1	0.753573	1	0.693033	0.754262	1	1	0.751376	1	1	1	1	1	0.740109	0.748842	0.744835	0.745815	0.753989	0.718532	0.737273	0.754707	0.757295	0.760842	0.754804	0.758123	0.759506	1	0.752326
chr11	14577001	14581999	*	proximal_16763	proximal	0.833333	1	1	1	1	0.625	1	1	1	0.6	1	0.749556	0.5	0.75	1	1	0.871429	0.875	0.687268	1	1	0.666667	0.75	1	0.8125	0.833333	0.727273	1	1	1	1	1	0.8875	0.738095	0.718615	1	0.75	1	1	0.754804	1	1	0.866071	1
chr11	15933895	15934295	*	ctcf_17610	ctcf	0.688738	0.761844	0	0.673899	0.695234	0.672053	0.682944	0.748756	0.757113	0.746413	0.759035	0.749556	0.756837	0.753047	0.746184	0.747969	0.750913	1	0.687268	0.693033	0	1	1	0.751376	0.5	1	1	0	0.724052	0.740109	0.748842	0.744835	0.745815	0.753989	0.718532	0.737273	0.754707	1	0.760842	0.754804	0.758123	0.759506	0.758224	0.752326
chr11	19966423	19966805	*	dnase_44364	dnase	0.688738	1	0.692342	0.673899	0.695234	0.672053	0.682944	0.748756	0.757113	0.746413	1	0.749556	0.756837	0.753047	0.746184	0.747969	1	0.753573	0.687268	0.693033	0.754262	0.768824	1	0.751376	0.833333	0.76792	0.583333	1	0.724052	0.740109	0.748842	0	0.745815	0	0.718532	0.737273	0.754707	0.757295	0.760842	0	0.758123	0.759506	0.758224	0
chr11	20278400	20279400	*	distal_53545	distal	0.25	1	1	0	1	0.8	0.682944	0.875	0.8	0.5	0.875	0.65	0.892857	1	0.746184	1	0.9	0.753573	0.687268	0.693033	0.9	1	0.6	1	0.541667	0.630952	0.9	0.75	0.722222	0.833333	1	1	0.5	0.666667	0.722222	1	1	1	0	0.5	1	1	0.5	0.833333
chr11	20355079	20355879	*	ctcf_17848	ctcf	0.714286	1	0.692342	0.673899	0.695234	1	0.682944	0.748756	0.757113	0.746413	0.759035	0.749556	0.756837	0.753047	0.746184	0.5	0.750913	1	0.687268	0.693033	0.754262	0.768824	0.666667	0.751376	0.666667	0.76792	0.666667	0.752298	0.724052	1	0.748842	0.744835	0.745815	0.753989	0.718532	0.737273	0.754707	0.757295	0.760842	0.754804	0.758123	0.759506	0.758224	0
chr11	23314014	23314940	*	dnase_44547	dnase	0.688738	0.761844	0.692342	0.673899	0.695234	0.672053	0.682944	0.748756	0.757113	0.746413	0.759035	0.749556	0.756837	0.753047	0.746184	0.747969	0.750913	0.753573	0.687268	0.693033	0.754262	1	0.75699	1	0.333333	0.76792	1	0.752298	0.724052	0.740109	0.748842	0.744835	0.745815	0.753989	0.718532	0.737273	0.754707	0.757295	0.760842	0.754804	0.758123	0.759506	0.758224	0.752326
chr11	24077959	24078635	*	dnase_44575	dnase	1	0.761844	0.692342	0.673899	0.695234	0.672053	0.682944	0.748756	0.757113	0.746413	0.759035	0.749556	0.756837	1	0.746184	0.747969	0.750913	0.753573	0.687268	0.693033	0.754262	0.768824	0.75699	0.751376	1	0.76792	1	0.752298	0.724052	0.740109	0.748842	0.744835	0.745815	0.753989	0.718532	0.737273	0.754707	0.757295	0.760842	0.754804	0.758123	0.759506	0.758224	0.752326
chr11	31120380	31120780	*	ctcf_18135	ctcf	0.688738	0.761844	0.692342	0.673899	0.695234	0.672053	0.682944	0.748756	0.757113	0.746413	0.759035	0.749556	0.756837	0.753047	0.746184	0.747969	0.750913	0.753573	0.687268	0.693033	0.754262	0.768824	0.75699	0.751376	0.746727	0.76792	0.759838	0.752298	0.724052	0.740109	0.748842	0.744835	0.745815	0.753989	0.718532	0.737273	0.754707	0.757295	0.760842	0.754804	0.758123	0.759506	0.758224	0.752326
chr11	35566781	35568979	*	proximal_17525	proximal	1	1	1	1	0.695234	0.5	1	1	0.9375	1	1	1	1	0.888889	1	1	1	1	1	1	1	0.916667	1	1	0.583333	1	0.9375	0.857143	1	0.5	1	1	1	1	1	1	1	1	1	1	1	1	1	0.933333
chr11	36349780	36350180	*	distal_55242	distal	0.688738	0.761844	0.692342	0.673899	0.695234	0.672053	0.682944	0.748756	0.757113	0.746413	0.759035	0.749556	0.756837	0.753047	0.746184	0.747969	0.750913	0.753573	0.687268	0.693033	0.754262	0.768824	0.75699	0.751376	0	0	0.6	0.752298	0.724052	0.740109	0.748842	0.744835	0.745815	0.753989	0.718532	0.737273	0.754707	0.757295	0.760842	0.754804	0.758123	0.759506	0.758224	0.752326
chr11	40202762	40202970	*	dnase_45844	dnase	0.688738	0.761844	0.692342	0.673899	0.695234	0.672053	0.682944	0.748756	0.757113	0.746413	0.759035	0.749556	0.756837	0.753047	0.746184	0.747969	0.750913	0.753573	0.687268	0.693033	0.754262	0.768824	0	0.751376	1	1	0	0.752298	0.724052	0.740109	0.748842	0.744835	0.745815	0.753989	0.718532	0.737273	0.754707	0.757295	0.760842	0.754804	0.758123	0.759506	0.758224	0.752326
chr11	42631247	42631847	*	ctcf_18494	ctcf	0.688738	0.761844	0.692342	0.673899	0.695234	0.672053	0.682944	0.748756	0.757113	0.746413	0.759035	0.749556	0.756837	0.753047	0.746184	0.747969	0.750913	0.753573	0.687268	0.693033	0.754262	0.768824	0.75699	0.751376	0.5	1	1	0.752298	1	0.740109	0.748842	0.744835	0.745815	0.753989	0.718532	1	0.754707	0.757295	0.760842	0.754804	0.758123	0.759506	0.758224	0.752326
chr11	45872248	45873846	*	proximal_17747	proximal	0.868162	1	1	1	1	0.833333	0.666667	1	1	1	0.666667	1	1	0.97619	1	1	1	1	0.687268	1	1	1	1	1	1	0.966667	0.9	1	1	0.96875	0.933333	1	1	1	1	0.944444	0.5	1	1	1	1	1	0.833333	1
chr11	46098201	46102799	*	proximal_17762	proximal	1	0.75	1	0.673899	0.695234	1	1	1	1	1	1	1	1	1	1	0.875	0.96875	1	1	1	1	0.916667	0.977778	1	0.891304	0	0.818841	1	1	1	1	1	0.9375	1	0.5	1	0.754707	1	0.5	1	0.975	1	0.933333	0.857143
chr11	46356248	46365599	*	tss_7457	tss	0.710526	0.73913	0.741609	0.875	0.45	0.625	0.833333	1	0.892157	0.5	0.888889	0.708333	1	0.909091	0.598039	0.666667	0.818182	1	0.444444	1	0.888889	0.892857	0.845455	0.882353	0.704973	0.677083	0.701235	0.568273	0.9	0.609375	0.791667	0.923077	1	0.761905	0.666667	0.578947	0.428571	1	1	1	0.677419	0.625	1	0.6
chr11	46356248	46365599	*	tss_7458	tss	0.710526	0.73913	0.741609	0.875	0.45	0.625	0.833333	1	0.892157	0.5	0.888889	0.708333	1	0.909091	0.598039	0.666667	0.818182	1	0.444444	1	0.888889	0.892857	0.845455	0.882353	0.704973	0.677083	0.701235	0.568273	0.9	0.609375	0.791667	0.923077	1	0.761905	0.666667	0.578947	0.428571	1	1	1	0.677419	0.625	1	0.6
chr11	46633447	46634847	*	distal_56040	distal	0.944444	1	1	1	0.875	1	0.933333	1	1	1	1	1	1	1	1	1	1	1	1	1	0.666667	0.833333	1	1	1	1	0.972222	0.95	0.75	0.791667	0.833333	1	1	1	1	1	0.754707	1	1	1	1	1	1	1
chr11	46841400	46843000	*	distal_56080	distal	0.875	0	1	0.928571	1	1	0.682944	1	0.875	0.833333	0.75	1	1	0.753047	1	1	1	1	0.687268	1	1	0.9	0.846154	0.833333	0.90625	1	0.982759	1	1	1	1	1	1	1	0.666667	1	0.754707	1	1	1	0.818182	1	1	1
chr11	57126154	57127274	*	distal_56402	distal	1	1	1	1	0.695234	0.672053	1	0.748756	1	0.746413	0.759035	0.749556	1	1	0.746184	1	1	1	1	1	1	1	1	0.5	1	1	0.944444	1	1	1	1	1	1	1	0.833333	0.737273	1	1	0.833333	0.754804	1	1	1	1
chr11	58905954	58906554	*	ctcf_18905	ctcf	0	0.333333	0	0.113095	0	0	0.25	0.748756	0.108333	0	0.145833	0.2	0.756837	0.214286	0.333333	0.747969	0.1875	0.0714286	0	0	0	0.5	0.191799	0.224444	0.211538	0.15	0.246078	0.272727	0.25	0.0833333	0.666667	0.388889	0.5	0.530303	0.1	0	0.833333	0	0	0	0.758123	0.18	0.037037	0.5
chr11	59221354	59221954	*	ctcf_18926	ctcf	1	0.761844	0.692342	0.673899	0.695234	0.672053	0.682944	0.748756	0.757113	0.746413	0.759035	0.749556	0.756837	0.753047	0.746184	0.747969	0.5	0.753573	0.687268	0.693033	0.754262	0.768824	1	1	1	0.76792	1	0.75	0.724052	0.740109	0.666667	1	0.745815	0.753989	0.718532	0.737273	0.754707	0.757295	0.760842	0.754804	0.758123	0.759506	0.758224	1
chr11	60809401	60812199	*	proximal_18067	proximal	1	0.285714	1	1	0	0.694444	0.682944	0.25	1	1	1	1	0.5	1	0.875	0.7	0.793831	1	1	1	1	0.611111	0.7	1	0.746111	0.5	0.537963	0.780702	0.666667	0.555556	1	0.627368	0.333333	0.142857	0.903125	0.9375	0.754707	0.723825	0.976471	0.792857	1	1	1	1
chr11	61653600	61655843	*	distal_57175	distal	1	1	1	0.673899	0.588889	0.666667	0.428571	0.634615	1	0.75	1	1	0.825758	0	0.4	0.75	0.664773	0.8125	0.75	0.8	0.666667	0.714286	0.333333	0.833333	0.727273	0.736842	0.757576	0.181818	0.5	1	0.817154	0.25	0.857809	0.25	1	0.928571	0.8125	0	0.5	0.5	0.757143	0	0.690476	0
chr11	62111955	62112999	*	proximal_18177	proximal	1	0.384615	0.75	0	0.695234	0	0.316667	0.748756	1	0.75	0.680077	0	0.756837	1	0.746184	0.633333	0.0714286	0.530556	0.410714	0.472727	0.152778	0.2	0.666667	0.288889	0.4375	0.34	0.352941	0.692308	0.685185	0	0	0.541667	0.4	0.514444	0.312105	0.230476	0.366071	1	0.5	0	1	0.6	0.392857	0.361538
chr11	62324754	62325554	*	ctcf_19086	ctcf	1	0.5	0.277778	0.673899	0.695234	0.5	0.375	1	0.333333	0.6	0.6	0.666667	0.3125	0	0.377778	0.747969	0.714286	0.5	0.333333	0.25	0.754262	0.8	0.75	0.416667	0.25	0.333333	0.608974	0.37037	0	0.25	0	0.453704	0.35	0.6	1	0.333333	0.754707	0	0	1	0.5	0.666667	0.30303	0
chr11	67265755	67278999	*	tss_7932	tss	0.240506	0.355932	0.529412	0.527778	0.28	0.194444	0.2	0.466667	0.28	0.266667	0.037037	0.307692	0.222222	0.315789	0.333333	0	0.222222	0.117647	0.25	0.192308	0.308824	0.304965	0.211149	0.181818	0.20906	0.345865	0.226532	0.183109	0.407895	0.20339	0.101266	0.290323	0.075	0.186567	0.369863	0.277778	0.0338983	0.18	0.433333	0.115385	0.225806	0.146341	0	0.35
chr11	67265755	67278999	*	tss_7933	tss	0.240506	0.355932	0.529412	0.527778	0.28	0.194444	0.2	0.466667	0.28	0.266667	0.037037	0.307692	0.222222	0.315789	0.333333	0	0.222222	0.117647	0.25	0.192308	0.308824	0.304965	0.211149	0.181818	0.20906	0.345865	0.226532	0.183109	0.407895	0.20339	0.101266	0.290323	0.075	0.186567	0.369863	0.277778	0.0338983	0.18	0.433333	0.115385	0.225806	0.146341	0	0.35
chr11	67623554	67624821	*	distal_58453	distal	0.688738	0.761844	0.692342	0.673899	0.695234	0.672053	0.682944	0.748756	0.757113	0.746413	0.759035	0.749556	0.756837	0	0.746184	1	0.750913	0.753573	0.687268	0.693033	0.754262	1	0	0.751376	0.875	1	1	1	0.724052	0.740109	0.748842	1	0.745815	0.753989	0.718532	1	0.754707	1	0.760842	0.754804	1	0.759506	1	0.752326
chr11	68843970	68844370	*	ctcf_19498	ctcf	0.4	0	0	0	0	0.571429	0	0	0	0	0	0	0.0208333	0	0.0121951	0	0	0	0	0	0	0.0178571	0	0	0.483333	0	0	0	0	0.0526316	0	0	0.745815	0	0	0	0.754707	0.0416667	0	0	0	0	0.758224	0
chr11	69102570	69103370	*	ctcf_19517	ctcf	0.681818	0.6	0.692342	1	1	0	0.607143	0	0.767273	1	0.729396	0.75	1	0.85	0.746184	0.583333	0.775	1	0.687268	0.333333	0.8	0.714286	0.591111	0.59375	0.638235	0.833333	0.687255	0.666667	0.833333	1	1	1	0.666667	1	1	1	0.714286	1	0.761111	0.666667	0.955882	1	1	0.79697
chr11	69468804	69469653	*	tfbs_24231	tfbs	1	1	0.692342	1	0.695234	0.875	1	1	1	1	1	0.749556	1	1	1	1	0.625	1	1	1	1	1	0.857143	1	0.688889	0.666667	1	1	1	0.9	1	0.744835	1	1	1	1	1	1	1	0.754804	1	0.909091	1	1
chr11	72347600	72348000	*	distal_59320	distal	0.688738	0.5	0.692342	0.673899	0.695234	0.672053	0.682944	0.748756	1	0.746413	0.759035	1	0.756837	0.753047	0.746184	0.747969	0.750913	0.753573	0.687268	0.693033	0.754262	0.5	0.75699	0.751376	0.708333	1	0.25	0.752298	0.724052	0.740109	0.748842	0.744835	0.745815	1	0.718532	0.737273	0.754707	0.757295	0.760842	0.754804	0.758123	0.759506	1	0.752326
chr11	72831391	72833657	*	proximal_18825	proximal	0.5	0.4	0.75	0	1	0.5	0.544643	0.807692	0.8	0.492424	0.6	0.666667	0.9375	1	1	0.694444	0.4	0.777778	0.8	1	0	0.333333	0.720208	0.6	0.723333	0.763158	0.586859	0.708333	0	0.666667	0.772487	0.25	1	0.666667	0.55058	0.5	1	0.758333	0.661111	0.333333	0.615385	1	0.736111	0.836111
chr11	73633400	73635200	*	distal_59614	distal	1	1	1	0.673899	0.5	0.672053	1	1	0.5	1	1	0.749556	1	1	1	1	0.5	0.753573	0.833333	1	1	1	0.95	1	1	0.833333	0.958333	1	1	1	1	0.833333	1	1	0.75	1	1	0.757295	1	1	0.758123	0.759506	1	1
chr11	75582201	75585192	*	tss_8153	tss	0.0178571	1	0	0.51614	0	0.8	1	0.39463	1	0.181818	0	0.7	0.335606	1	0.142833	0.262143	0.755055	0.223886	0	0.5	0	0.0714286	0.181818	1	0.173469	0.182292	0.121212	0.00943396	0	0	0.25	0.2135	0.323217	0.218974	0.0952381	0.4	0.125	0.05	0.642857	0	0.428571	0.727273	0.597571	0.75
chr11	76653041	76656399	*	proximal_19089	proximal	0.793103	1	0.5	1	1	1	1	1	1	1	0.9	1	1	1	1	1	1	0.937322	0.75	1	0.980383	0.875	0.869565	1	0.85034	0.947917	0.84256	0.883333	0.666667	0.833333	0	0.911111	1	1	0.4	0.8	0.95	0.903947	0.9	0.833333	0.79	0.666667	0.666667	0.857143
chr11	77531040	77531440	*	ctcf_20041	ctcf	0.688738	0.761844	0.692342	0.673899	0.695234	0.672053	0.682944	0.748756	1	0.746413	0.759035	0.749556	0.756837	0.753047	0.746184	0.747969	0.750913	0.753573	0.687268	0.693033	0.754262	0.768824	0.75699	0.751376	1	0.76792	0.75	1	0.724052	0.740109	0.748842	0.744835	0.745815	1	0.718532	0.737273	0.754707	0.757295	0.760842	0.754804	0	0.5	0.758224	0.752326
chr11	89967870	89968870	*	ctcf_20465	ctcf	0.688738	0.761844	0.692342	0.673899	0.695234	0.672053	0.682944	0.748756	0.757113	0.746413	0.759035	0.749556	0.756837	0.753047	0.746184	0.747969	0.750913	0.753573	0.687268	0.693033	0.754262	0.768824	0	0.751376	0.746727	0.76792	1	0.752298	0.724052	0.740109	0.748842	0.744835	0.745815	0.753989	0.718532	0.737273	0.754707	0.757295	0.760842	0.754804	0.758123	0.759506	0.758224	0.752326
chr11	96180495	96181399	*	distal_62224	distal	1	1	1	0.673899	0.695234	0.833333	1	1	1	0.746413	1	1	0.75	1	1	0.747969	0.750913	1	0.961538	1	1	0.952381	1	1	1	1	1	1	1	1	1	1	1	1	1	1	1	0.5	0.760842	0.754804	1	0.944444	0.758224	1
chr11	96424599	96424999	*	ctcf_20679	ctcf	1	0.761844	0.692342	0.673899	0.695234	0.672053	0.682944	0.748756	0.757113	0.746413	0.759035	0.749556	0.756837	0.753047	0.746184	0.747969	1	0.753573	0.687268	0.693033	0.754262	0.768824	0.75699	0.751376	0.746727	0.76792	0	0.752298	0.724052	0.740109	0.748842	0.744835	0.745815	0.753989	0.718532	0.737273	0.754707	0.757295	0	0.754804	0.758123	0.759506	0	0.752326
chr11	104548080	104548480	*	ctcf_20958	ctcf	0.688738	0.761844	0.692342	0.673899	1	0.672053	0.682944	0.748756	1	0.746413	0.759035	0.749556	0.756837	0.753047	0.746184	0.747969	0.750913	1	0.687268	1	0.754262	1	1	0.751376	1	0.76792	1	1	0.724052	0.740109	0.748842	0.744835	0.745815	0.753989	0.718532	0.737273	1	0.757295	1	0.754804	0.758123	0.759506	0.758224	1
chr11	108835794	108836800	*	distal_63248	distal	0.887821	1	1	1	0.695234	0.672053	1	0.748756	1	0.746413	0	0.749556	1	1	0.833333	1	0.916667	1	0.687268	0.693033	1	1	1	1	1	0.9	0.944444	1	1	1	1	1	1	1	0.875	1	0.754707	1	1	1	0.666667	1	0.833333	1
chr11	113870600	113871800	*	distal_64065	distal	0.916667	1	1	1	1	0.672053	0.682944	1	1	1	1	1	1	0.753047	1	1	1	1	1	1	1	1	1	0.958333	1	1	0.75	1	1	1	1	0.744835	1	0.753989	1	0.888889	0.9	0.757295	0.4	0	0.758123	1	0.758224	1
chr11	114070801	114085199	*	proximal_20365	proximal	0.608696	0.346154	0.666667	0.5	0.818182	0.65	0.9	0.75	0.607143	0.4375	0.333333	1	0.888889	0.434783	0.8	0	0.194444	0.272727	0.663542	1	0.542857	0.692308	0.383721	0.444444	0.537879	0.721519	0.55377	0.5	0.459459	0.642857	0.392857	0.25	0.304348	0.608696	0.75	0.741379	0.125	0.875	0.416667	0.769231	0.62963	0.642857	0.166667	0.529412
chr11	122275532	122275898	*	dnase_54159	dnase	1	0.761844	0.692342	0.673899	0.695234	0.672053	0.682944	0.748756	0.757113	0.746413	0.759035	0.749556	0.756837	0.753047	0.746184	0.747969	0.750913	1	0.687268	0.693033	0.754262	0.768824	0.75699	0.751376	1	0.76792	1	0.752298	0.724052	0.740109	0.748842	0.744835	0.745815	0.753989	0.718532	0.737273	0.754707	0.757295	0.760842	0.754804	0.758123	0.759506	0.758224	0.752326
chr11	122375847	122376399	*	distal_65320	distal	1	1	0.692342	0.673899	1	0.5	1	1	1	1	1	0.749556	0.75	1	1	0.747969	0	1	1	1	0.754262	1	0	1	1	1	0.666667	1	1	1	1	1	1	1	0.95	1	1	1	1	1	1	1	1	1
chr11	123462200	123462600	*	distal_65509	distal	0.688738	0.761844	0.692342	0.673899	0.695234	0.672053	1	0.748756	0.757113	0.746413	0.666667	0.749556	0.756837	1	0.746184	0.747969	0.750913	0.753573	0.687268	0.693033	0.754262	0.768824	1	0.751376	0.833333	0.5	0.5	1	0.724052	0.740109	0.748842	0.744835	0.745815	1	0.718532	0.737273	0.754707	0.5	0.5	0.754804	0.758123	0.759506	0.758224	0.752326
chr11	125776847	125777721	*	distal_65833	distal	0	0.775	0.692342	0.5	0.695234	0.672053	0.682944	0.748756	0.5	0.746413	0.5	0.749556	1	1	1	1	0.857143	1	1	0.693033	0	0.854545	0.75	0.5	0.5	1	0.642857	1	0.8	1	0.25	0.479167	1	0.25	0	0.6	0.5	0.5	1	0.75	1	0.666667	0.666667	0.6
chr11	125901401	125904751	*	tss_8833	tss	0.263158	0	0.0333333	0.176471	0.140441	0.0629853	0	0.335653	0	0	0.0185185	1	0	0.230769	0	0.192834	0.325561	0	0	0.0496832	0.114286	0.166667	0.0833333	0.203689	0.146586	0.255814	0.213805	0.119318	0	0.1	0.0588235	0	0.11875	0.333333	0.266667	0.444444	0	0	0.133333	0	0.030303	0	0.187619	0.0357143
chr11	126202247	126203047	*	distal_65914	distal	0.688738	1	0.692342	0.673899	0.695234	0.672053	0.682944	1	0.757113	0.746413	0.759035	0.749556	0.756837	0.753047	1	0.747969	1	0.753573	0.687268	0.693033	1	1	1	0.751376	0.875	0.666667	0.785714	0.752298	0.724052	1	0.748842	0.744835	0.745815	0.753989	0.718532	1	0.754707	0.757295	0.760842	0.754804	0.758123	0.759506	0.758224	0.75
chr11	127157047	127157447	*	ctcf_22070	ctcf	0.688738	0.761844	0.692342	0.673899	0.695234	0.672053	0.682944	0.748756	0.757113	0.746413	0.759035	0.749556	0.756837	0.753047	0.746184	0.747969	1	0.753573	0.687268	0.693033	0.754262	0.768824	1	0.751376	0.5	1	0.5	0.752298	0.724052	0.5	0.748842	0.744835	0.745815	0.753989	0.718532	1	0.754707	0.757295	0.760842	0.754804	0.758123	0.759506	0.758224	0.752326
chr11	128918400	128922799	*	proximal_21083	proximal	0.9375	0.888889	1	0.8	0.75	0.821429	0.797094	1	0.2	0.6	1	1	0.843754	0.5	0.571429	0.833333	0.833333	1	0.882353	0.838359	0.666667	0.833333	0.952381	0.916667	0.808908	0.827586	0.850769	0.857143	1	0.666667	0.5	0.714286	1	0.75	0.75	1	1	1	0.888889	0.75	0.636364	1	0.8	0.75
chr11	133669411	133669683	*	tfbs_27411	tfbs	0.5	0.761844	0.692342	0.673899	0.666667	0.672053	0.682944	0.748756	1	0.8	0.759035	1	0.756837	1	0.746184	0.747969	0.750913	0.753573	0.687268	0.693033	0.754262	0.768824	0.75699	0.751376	0.5	0.6	0.777778	0.666667	0.724052	1	1	1	1	0.753989	0.718532	0.737273	0.754707	0.757295	0.760842	0.754804	0.758123	0.759506	0.758224	0.752326
chr11	133669430	133669830	*	ctcf_22368	ctcf	0.5	0.761844	0.692342	0.673899	0.75	0.672053	0.682944	0.748756	1	0.8	0.759035	1	0.756837	1	0.746184	0.747969	0.750913	0.753573	0.687268	0.693033	0.754262	0.768824	0.75699	0.751376	0.571429	0.5	0.809524	0.666667	0.724052	0.75	1	1	1	0.753989	0.718532	0.737273	0.754707	0.757295	0.760842	0.754804	0.758123	0.759506	0.758224	0.752326
chr11	133976430	133977600	*	distal_66861	distal	1	1	1	1	0.5	1	1	0.5	1	1	0.954545	1	0.666667	0	0.5	0.747969	1	0.875	1	0.75	0.75	0.5	0.9	1	0.954545	0.888889	0.87549	0.916667	1	0.740109	1	1	1	1	1	0.825	0.5	1	1	0.5	1	1	1	1
chr12	233235	234592	*	distal_67032	distal	1	1	1	0.75	1	0.65	0.5	1	1	0.5	0	1	0.75	1	0.746184	0.747969	0.944444	0.589744	0.5	0.693033	0.833333	1	0.857143	0.833333	0.9	0.666667	0.77451	0.714286	0.843651	1	0.803571	1	0.75	0.5	0.333333	0.5	1	0.75	1	1	0.333333	0.75	1	0.4
chr12	542007	542407	*	ctcf_22462	ctcf	0	1	1	0.673899	1	0.672053	1	0.748756	1	0.746413	0.759035	0.5	1	1	1	1	0	1	1	1	0.5	1	1	1	0.833333	1	1	1	1	1	1	0.744835	1	1	1	0.888889	0.754707	0.757295	1	1	1	1	1	1
chr12	1355364	1356599	*	proximal_21384	proximal	1	0.958333	1	1	1	1	1	1	1	0.5	0.759035	0.749556	1	1	0.746184	1	1	0.753573	0.687268	0.693033	1	1	0.5	0.833333	1	1	1	1	0.933333	1	1	1	1	1	1	1	1	1	1	1	1	1	0.916667	1
chr12	1464007	1464407	*	ctcf_22502	ctcf	0.688738	0.761844	0.692342	0.673899	0.695234	0.672053	0.682944	0.748756	0.757113	0	0.759035	0.749556	0	0.753047	0.746184	0.747969	0.750913	0.753573	0.687268	0.693033	0	0.768824	0.75699	0.751376	0.746727	0.76792	0.833333	0.752298	0.724052	0.740109	1	0.744835	0.745815	0.753989	0.718532	0.737273	0.754707	0.757295	0.760842	0.754804	0.758123	0.759506	0.758224	0.752326
chr12	1559600	1560600	*	proximal_21403	proximal	1	1	1	0.75	0.888889	0.875	0.5	1	0.833333	0.5	1	0.749556	1	1	1	0.747969	1	0.753573	0.687268	0.693033	1	1	1	1	0.966667	1	0.966667	0.833333	0.724052	1	1	1	0.745815	1	1	1	1	0.75	1	1	1	1	1	1
chr12	3631600	3633400	*	distal_67723	distal	1	1	1	0.673899	1	0.96875	0.909091	0.748756	1	1	1	1	1	0.916667	1	0.875	1	1	1	1	1	1	1	1	1	1	0.966667	1	1	1	1	0.85	1	1	1	1	1	1	1	1	1	1	1	1
chr12	4250600	4252000	*	distal_67834	distal	1	0.579125	0.775	0.666667	1	0	0.682944	0.5	0.6	1	0	0.777778	0.75	0.5	0.666667	0.666667	1	0.5	0.687268	0.693033	0.75	0.75	0.5	1	0.440476	0.5	0.569792	0.125	1	0.56627	0.458333	0	0.7	0.666667	0.718532	0	0.754707	0	1	1	0	0.5	0	0.25
chr12	5665512	5666548	*	distal_68035	distal	1	1	1	0.673899	1	1	1	0.748756	1	0.746413	0.759035	1	1	1	1	1	1	1	0.875	1	1	1	1	1	0.944444	1	1	1	1	0.666667	1	1	1	1	1	1	0.754707	1	1	1	1	0.75	1	1
chr12	8226801	8228547	*	tss_9189	tss	0.277778	0.75	0.599781	0.2	0.25	1	0	0.391577	1	0.571429	0.714286	0.3	0.257143	1	0.8	0.747969	0.573016	0.375	0.683333	1	0.9	0.762821	0.62	0.772222	0.884615	0.863636	0.720922	0.566667	0.625	1	0.5	0	1	0.414952	0.25	1	0.585714	0.555556	0.63019	0.384879	0.8	1	0.5	0.647059
chr12	10671148	10672800	*	distal_68883	distal	1	0.285714	1	1	0.695234	1	1	0.714286	0.757113	1	1	1	1	0.753047	1	1	1	0.666667	1	0.944444	0.6	1	1	0.666667	0.808824	1	0.819444	0.666667	1	1	1	1	1	1	1	0.444444	1	0	1	1	0.96	1	1	1
chr12	12456548	12457148	*	ctcf_23068	ctcf	1	0.761844	0.692342	0.673899	0.695234	0.672053	0.682944	0.748756	0.757113	0.746413	1	0.749556	0.756837	0.753047	0.746184	0.747969	0.750913	0.753573	0.687268	0.693033	0.754262	0.768824	0.5	1	1	0.76792	0.8	0.752298	0.724052	0.740109	0.748842	0.744835	0.745815	0.753989	0	0.737273	0.754707	0.757295	0.760842	0.754804	0.758123	1	0.758224	0.752326
chr12	14909549	14911747	*	proximal_22098	proximal	1	1	1	1	0.666667	0.933333	1	0.748756	0	1	0.833333	0.5	0.756837	0.75	1	0.747969	1	1	0.687268	1	0.754262	1	0.75	0.991667	0.666667	1	1	0.833333	0.666667	0.740109	0.966667	1	1	1	1	1	1	1	1	1	1	1	0.727273	1
chr12	19826969	19827369	*	ctcf_23332	ctcf	1	1	1	0.5	0.695234	1	1	0.5	1	1	0.75	0.749556	0	0.753047	1	1	0.750913	1	1	0.693033	0.916667	1	0.5	0.833333	0.8	1	0.9	1	0.724052	0.666667	1	1	0.5	0.5	0.8	1	1	0.75	0	1	0	1	0.758224	0.5
chr12	20628789	20630987	*	proximal_22292	proximal	0.888889	1	1	1	1	0.909091	0.5	1	1	1	0.916667	1	1	0.753047	1	0	1	0.916667	0.687268	1	0.5	1	1	1	1	0.888889	0.878788	1	1	0.666667	0.6	0.75	0	1	0.833333	1	1	1	0.760842	1	1	1	1	1
chr12	24348788	24350070	*	distal_70453	distal	0	0.761844	0.692342	1	0.695234	0.672053	0.682944	0.748756	0.757113	0.746413	0.759035	0.749556	1	1	0.746184	0.747969	0.750913	0.753573	0.687268	0.693033	0.754262	0.768824	1	0.751376	1	0.76792	0.6	1	0.724052	1	0.748842	0.744835	0	0.753989	0.718532	0.737273	0.754707	1	0.760842	0.754804	0.758123	0.759506	0.758224	0.752326
chr12	24396188	24396788	*	distal_70461	distal	1	1	0.928571	0.673899	0.8	1	1	1	1	1	1	0.5	1	0.8	1	1	1	0.753573	1	0.693033	0.9	1	1	1	0.625	0.861111	0.923077	0.75	1	1	1	0.744835	1	1	0.766667	1	0.5	0.818182	0.833333	1	0.5	1	0.758224	0.895833
chr12	25457369	25460387	*	proximal_22448	proximal	0.625	1	1	1	0.75	1	0.682944	0.75	0.962963	1	0.759035	1	0.2	0.75	0.5	1	1	0.753573	0.888889	0.916667	1	1	0.857143	1	0.876812	1	0.833333	0.888889	0.930769	1	1	1	0.75	1	1	0.916667	0.4	0.958333	1	1	0.909091	0.857143	0.888889	1
chr12	26430788	26431910	*	distal_70848	distal	0.5	0	0.692342	0.673899	0.695234	0.672053	0.682944	0.748756	0.757113	1	0.759035	0.749556	0.756837	0.753047	0.746184	0.747969	0.750913	0.5	0.687268	0.693033	1	0.768824	1	0.751376	0.333333	0.5	0.666667	1	0	0.75	0.748842	0	0.745815	0	1	0.737273	0.754707	0.5	0.760842	0.754804	1	0.759506	0.758224	0.752326
chr12	27160789	27163787	*	proximal_22557	proximal	0.916667	1	0.5	1	1	1	1	1	1	1	1	0.749556	1	1	1	1	1	1	1	1	1	0.8	1	1	0.954545	1	0.982456	0.833333	1	1	1	1	1	0.8	0.75	1	1	1	1	0.944444	1	1	1	1
chr12	28195800	28196000	*	distal_71190	distal	0.688738	0.761844	1	0.673899	0.695234	0.672053	0.682944	0.748756	0.757113	0.746413	0.759035	0.749556	0.756837	0.753047	0.746184	0.747969	0.750913	0.753573	0.687268	0.693033	0.754262	0.768824	1	0.751376	1	0.76792	1	1	1	0.740109	0.748842	0.744835	0.745815	0.753989	0.718532	0.737273	0.754707	0.757295	0.760842	0.754804	0.758123	0.759506	0.758224	0.752326
chr12	29316290	29318599	*	proximal_22682	proximal	0.5	0	0.555556	0.673899	0.695234	0.416667	0.682944	0.748756	1	0.111111	0	0.749556	0.475	0.753047	0.133333	0.747969	0	0.222222	0.75	0.142857	0.333333	0	0.406145	0.277778	0.515152	0	0.25	0	1	0.4	0.333333	1	0.7	0.0833333	0	1	1	0.333333	0.760842	0.5	0	0.5	0	0
chr12	41936415	41936815	*	ctcf_23977	ctcf	0.688738	1	0.692342	0.673899	0.695234	0.672053	0.682944	0.748756	0.757113	0.746413	1	0.749556	0.756837	0	0.5	0.747969	0.750913	0.753573	0.687268	0.693033	0.754262	0.768824	0.5	0.751376	0.733333	1	0.816667	0.752298	1	0.740109	0	0.744835	0.745815	1	0.5	0.737273	0.75	0.757295	1	0.754804	0.758123	0.759506	0.758224	1
chr12	42426216	42427814	*	proximal_23000	proximal	1	1	0.692342	0.673899	1	0.672053	0.682944	0.748756	0.757113	0.746413	0.759035	0.749556	0.756837	0.753047	0.746184	0.747969	0.750913	0.753573	0.687268	0.693033	0.754262	0.768824	0.75699	0.751376	1	1	0.966667	1	1	0.740109	1	0.744835	0.745815	1	0.718532	0.737273	0.754707	0.757295	0.760842	1	0.758123	0.759506	0.758224	0.752326
chr12	45611415	45613400	*	distal_72648	distal	0.944444	1	0.692342	1	0.695234	1	0	0.748756	0.9375	1	0.875	0.749556	0.756837	0.8	0.5	0.747969	1	0.75	0.687268	1	0.5	1	0.666667	0.8	0	0	0.772727	0.8125	0	0	0	1	0	1	0.4	0	0.9	0	0	0.9375	0.833333	0	0.5	1
chr12	45717001	45741599	*	tss_9734	tss	0.254902	0.177778	0	0.45	0.0555556	0.153846	1	0.133333	0.179487	1	0.428571	0.121951	1	0.285714	0.75	1	0.315789	0.25	0.15	0.636364	0.666667	0.423529	0.157895	0.923077	0.151797	0.138889	0.215546	0.142857	0.195122	0.092437	0.277778	0.166667	0.241379	0.916667	0.075	0.375	0.0666667	0.263158	0.3	0.181818	0.5	0.047619	0.368421	0.285714
chr12	47247401	47250814	*	tss_9762	tss	1	0.666667	1	1	0.5	0.95	0	1	0.833333	1	1	1	1	0.666667	0.666667	0.95	0.875	0.916667	0.888889	1	0.97381	0.75	0.944444	1	0.942029	1	0.946429	0.875	0.85	0.979167	1	1	0.958333	1	1	1	1	1	0	1	1	0.989247	0.979167	1
chr12	48965134	48967400	*	distal_73218	distal	0.846154	1	1	1	1	0.916667	1	1	1	1	0.952381	0.749556	1	1	1	0.747969	1	1	1	1	1	0.625	1	1	0.944444	0.818182	0.746237	0.928571	0.909091	1	1	0.583333	1	1	0.8125	1	1	0.666667	0.916667	0.166667	1	0.759506	0.633333	1
chr12	49068601	49070999	*	tss_9809	tss	0.190476	0.257143	0	1	0.9	1	0.555556	0.0806452	0.428571	0	0.246575	1	0	0.166667	0	0.0416667	0.263617	0	0.219178	0	0.301887	0	0.478261	0.382653	0.253876	0.611111	0.286408	0.166667	0.263158	0.166667	0.428571	1	1	0.75	0.555556	0.172414	0.39	0	1	1	1	1	0.309353	0.355769
chr12	49287925	49289300	*	distal_73285	distal	0.5	0.75	1	0.287393	1	0.25	0	0.65	1	0.230769	1	0.666667	0.708333	0.384615	0.5	0.666667	1	0.458333	0	1	0.714286	0.857143	0.55	0.751376	0.296296	0.333333	0.289474	0.857143	0.56713	0.2	0.252525	0.333333	0.25	0.598864	0	1	1	0.166667	0.4	0.555556	0.166667	0.75	0.5	1
chr12	49287998	49289300	*	distal_73286	distal	0.5	0.75	1	0.287393	1	0.25	0	0.65	1	0.230769	1	0.666667	0.708333	0.384615	0.5	0.666667	1	0.458333	0	1	0.714286	0.857143	0.55	0.751376	0.296296	0.333333	0.289474	0.857143	0.56713	0.2	0.252525	0.333333	0.25	0.598864	0	1	1	0.166667	0.4	0.555556	0.166667	0.75	0.5	1
chr12	50677725	50678205	*	distal_73587	distal	0.688738	0.761844	1	0.673899	0.695234	0.672053	0.682944	0.748756	0.757113	0.746413	0.759035	0.749556	0.756837	1	0.746184	0.747969	0.750913	0.753573	0.687268	0.693033	0.754262	0.768824	0.5	0.751376	0.5	0.76792	0.875	0.5	0.724052	0.740109	0.748842	0	0.745815	0.753989	0.718532	0.737273	0.754707	0.757295	0.760842	0.754804	0.758123	0.759506	0.758224	0.752326
chr12	51922126	51927724	*	proximal_23474	proximal	0.454545	0.333333	0.857143	0.501628	0.561756	0.333333	0	0.333333	0.6	0.8	1	1	0.8	1	0.66235	0.724103	0	1	0.333333	0.111111	1	0.318182	0.439394	0.285714	0.477273	0.772727	0.596212	0.615385	0.75	0.71875	0.666667	0.612976	0.25	1	0.214286	1	1	0.25	1	1	0.8	0.666667	0.833333	0.523358
chr12	52850600	52851000	*	distal_74047	distal	1	0.75	0.692342	0.673899	0.695234	0.672053	0.682944	0.748756	0.757113	0.746413	0.759035	0.749556	0.756837	0.753047	0.746184	0.747969	0.750913	0.753573	0.687268	0.693033	0.754262	0.768824	1	0.333333	0.666667	0.76792	1	1	0.724052	0.740109	0.748842	1	0.745815	0.753989	0.718532	0	0.754707	0.757295	0.760842	0.754804	0.758123	0.759506	0.758224	0.752326
chr12	54158874	54160000	*	distal_74321	distal	0.466667	1	1	0.333333	0	0.8	0.25	1	1	1	0	0.749556	0.25	1	0.5	1	0.75	0.666667	1	0	0.5	1	0.461538	1	0.322222	0.666667	0.413725	0.363636	0.142857	0.916667	0.833333	1	1	0.875	1	0.458333	0.5	0.7125	1	0.75	0.758123	0	0.9375	0.875
chr12	54158875	54159998	*	proximal_23640	proximal	0.466667	1	1	0.333333	0	0.8	0.25	1	1	1	0	0.749556	0.25	1	0.5	1	0.75	0.666667	1	0	0.5	1	0.461538	1	0.322222	0.666667	0.413725	0.363636	0.142857	0.916667	0.833333	1	1	0.875	1	0.458333	0.5	0.7125	1	0.75	0.758123	0	0.9375	0.875
chr12	54974801	54985199	*	tss_10041	tss	0.875	0.3125	0.314852	1	1	1	0	0.333333	0.538462	0.302144	0.5	1	0.5	0	0.5	0.833333	0.333333	0.369095	0	0.666667	0.666667	0.6875	0.8	0.25	0.451852	0.3125	0.300654	0.333333	0.5	0.266667	0.5	1	0.392633	0.5	1	0.6	0	0	0.666667	0	1	0.199411	0.5	0.4
chr12	56840681	56841725	*	distal_74709	distal	0.8	0.857143	0.692342	1	0.695234	1	0.682944	1	1	1	0.666667	0.749556	1	1	1	0.747969	1	1	0.687268	1	1	0.9	1	1	0.958333	1	1	1	1	0.75	1	1	1	1	1	1	1	1	1	1	1	0.866667	1	1
chr12	57575785	57576587	*	tfbs_30465	tfbs	0.688738	1	0.692342	0.673899	0.695234	0.672053	0.682944	0.748756	1	0.746413	1	1	0.756837	0.753047	0.746184	0.747969	0.750913	0.753573	0.687268	0.693033	0.754262	0.768824	1	0.751376	0.966667	1	0.888889	1	0.75	0.740109	1	0.744835	0.745815	0.753989	0.718532	0.737273	0.754707	0.757295	0.760842	0.754804	0.758123	0.759506	0.758224	0.752326
chr12	68969800	68971933	*	proximal_24278	proximal	1	1	1	0.673899	1	0	1	1	1	1	1	1	1	1	1	0.747969	1	0.753573	1	0.75	1	1	0.925926	1	1	1	0.923077	0.666667	0	1	1	1	1	0.4	1	1	0.754707	0.757295	0.875	0.754804	0.666667	0.666667	1	1
chr12	76517600	76517800	*	distal_76952	distal	1	0.761844	0.692342	0.673899	0.695234	0.672053	0.682944	0.748756	0.757113	0.746413	0.759035	0.749556	0.756837	0.753047	0.746184	0.747969	0.750913	0.753573	0.687268	0.693033	0.754262	0.768824	1	1	0	1	0.833333	1	0.724052	1	1	0.744835	0.745815	0.753989	0.718532	0.737273	0.754707	0.757295	0.760842	0.754804	0.758123	0.759506	0.758224	1
chr12	80512904	80513304	*	ctcf_25665	ctcf	0.214286	0.316964	0.692342	0.125	0.428571	0.666667	0.682944	1	0.7	1	0.666667	0.749556	0.711111	1	0.746184	0.747969	0.337037	0.194444	0	0	0.166667	0.331938	0.525641	0.729167	0.505556	0.32995	0.375	0.333333	1	1	0	0.75	0.333333	0.05	0.625	0.5	0.266667	1	1	0.3	0.758123	0.759506	0.758224	0.333333
chr12	80513341	80513626	*	dnase_63590	dnase	0.111111	0	0.625	0.0972222	0.428571	0.672053	1	0.748756	0	0.833333	0.666667	0	0.333333	0.916667	0	0.747969	0.9	0.166667	0	0	0	0.7	0	1	0.75	0.166667	0.192308	0.177778	0.538462	0.5	0.363636	1	0.666667	0.25	0.714286	0.5	0.2	1	1	1	0.428571	0.759506	0.758224	1
chr12	80864069	80865104	*	distal_77483	distal	0.688738	0.761844	0.692342	0.673899	0.695234	0.672053	0.682944	0.748756	0.757113	0.746413	0.759035	0.749556	0.756837	0.753047	0.746184	0.747969	0.750913	0.753573	0.687268	0.693033	0	0.768824	1	0.751376	1	0.76792	0.759838	0	0.724052	0.740109	1	0.744835	0.745815	0.753989	0.718532	0.737273	0.754707	0.757295	0.760842	0.754804	0.758123	0.759506	0.758224	0.752326
chr12	84134904	84135304	*	ctcf_25727	ctcf	0.688738	0.761844	0.692342	0.673899	0.695234	0.672053	0.682944	0.748756	0.757113	0.746413	0.759035	0.749556	0.756837	0.753047	0.746184	0.747969	0.750913	0.753573	0.687268	0.693033	0.754262	0.768824	0.75699	0.751376	0.746727	0.76792	0.5	0.752298	0.724052	0.740109	0.748842	0.744835	0.745815	0.753989	0.718532	0.737273	0.754707	0.757295	0.760842	0.754804	0.758123	0.759506	0.758224	0.752326
chr12	84969191	84969904	*	distal_77671	distal	0.688738	0.761844	0.692342	0.673899	0.695234	0.672053	0.682944	0.748756	0.757113	0	0.759035	0.749556	0.756837	0.753047	0.746184	0.747969	0.750913	0.753573	0.687268	0.693033	0.754262	1	0.75699	0.751376	1	0.76792	1	0.752298	0.724052	0.740109	0.748842	0.744835	0.745815	0.753989	0.718532	0.737273	0.754707	0.757295	0.760842	0.754804	0.758123	0.759506	0.758224	0.752326
chr12	89988072	89988525	*	dnase_64221	dnase	1	0.761844	0.692342	0.673899	0.695234	0.672053	0.682944	0.748756	0.757113	0.746413	0.759035	0.749556	0.756837	1	0.746184	0.747969	0.750913	0.753573	0.687268	0.693033	0.754262	0.768824	0.75699	0.751376	1	0.76792	0	0.752298	0.724052	0.740109	0.748842	0.744835	0.745815	0.753989	0.718532	0.737273	0.754707	0.757295	0.760842	0.754804	0.758123	0.759506	0.758224	0.752326
chr12	91810600	91813000	*	distal_78384	distal	0.333333	0.761844	0.692342	1	1	0.672053	0.682944	0.748756	0	0.746413	0.759035	0.749556	0.756837	0.753047	0.746184	0.747969	0.750913	0.753573	0.687268	1	0.754262	0.768824	0.75699	1	0.625	0.5	0.375	0	1	0.740109	0	0.744835	0.745815	0.753989	0	0.737273	0.754707	0	0.760842	0.754804	1	0.759506	0.758224	0.752326
chr12	92592263	92598981	*	proximal_25073	proximal	1	1	1	0.833333	0.9	0.333333	0.8	0.583333	0.916667	0.952381	1	1	1	0.97619	1	0.928571	1	0.955952	0.981481	1	1	1	1	1	0.884615	0.944444	0.931818	1	1	1	1	1	1	0.833333	0.714286	1	1	1	1	1	1	1	0.985507	1
chr12	93127582	93128382	*	ctcf_26060	ctcf	1	1	1	0.673899	0.695234	1	1	0.75	1	1	1	0.749556	1	1	0.746184	1	1	0.753573	0.687268	0.693033	1	1	1	1	1	1	0.977778	1	1	1	1	1	1	1	1	1	1	1	1	1	1	1	1	1
chr12	97724158	97724452	*	dnase_65149	dnase	0.688738	0.761844	0.692342	0.673899	0.695234	0	0.682944	0.748756	0.757113	0.746413	0.759035	0.749556	0.756837	0.753047	0.746184	0.666667	0.750913	0.753573	0.687268	0.4	0.754262	0.768824	1	0.751376	0.666667	0.571429	1	0.752298	0.724052	0.740109	0.748842	0.744835	0.745815	0.753989	0.718532	0.737273	0.754707	0.757295	0.760842	0.754804	0.758123	0.5	0.758224	0.752326
chr12	101076805	101077624	*	proximal_25490	proximal	0.688738	0.761844	0.692342	0.673899	0.695234	0.672053	0.682944	0.748756	0	0.746413	0.759035	0.749556	0.756837	0.753047	0.746184	0.747969	0.750913	0.5	0.687268	0.693033	1	0.768824	1	0.751376	0	0	0.666667	0.5	0.5	0.740109	0.748842	0.744835	0.745815	0.753989	0.718532	0	0	0.757295	0.760842	0.754804	1	0.759506	0	0.752326
chr12	101117895	101118169	*	tfbs_32063	tfbs	0.688738	0.761844	0.692342	0.673899	0.695234	0.672053	0.682944	0.748756	0.757113	0.746413	0.759035	0.749556	0.756837	0.753047	0.746184	0.747969	0.750913	0.753573	0.687268	0.693033	0	0	0	0.751376	1	1	1	0.752298	1	0.740109	0.748842	0.744835	0.745815	0.753989	0.718532	0.737273	0.754707	0.757295	0.760842	0.754804	0.758123	0.759506	0.758224	0.752326
chr12	101172268	101172820	*	tfbs_32065	tfbs	0	0.435897	0.692342	0.555556	0.695234	0.672053	1	0.701389	0	0	0	0.749556	0.5	0.333333	0.746184	0	0.222222	0.5	0.833333	0.75	0	0.25	1	0.166667	0.516667	1	0.4	0.5	0	0.722222	1	0.528889	1	0.3125	1	0.85	0	1	1	0.25	0.5	1	1	0.2
chr12	102675400	102676200	*	distal_79941	distal	0.583333	0.761844	0.692342	0	0.695234	0.672053	0.682944	0.748756	0	0.746413	0.759035	0.749556	0	0.753047	0.746184	0.747969	0.750913	0.753573	1	0.693033	0.754262	0	0.5	0	0.75	0.666667	1	0.333333	0.724052	0.740109	0.748842	0.744835	0.745815	0.753989	0.718532	1	0.754707	0.757295	0.760842	1	0.758123	0.759506	0.758224	0
chr12	105537982	105539780	*	proximal_25695	proximal	0.5	1	1	0.673899	0.695234	1	1	0.748756	1	0.746413	0.875	1	1	1	1	1	1	1	1	1	0.888889	0.96	1	1	1	1	0.9375	0.666667	1	1	1	1	1	0.753989	1	1	1	1	1	1	1	1	1	1
chr12	107467400	107469800	*	distal_80696	distal	0.730769	0.5	0.5	0.769231	1	0.75	0.8	0.857143	0.820513	1	1	0.666667	1	1	0.666667	1	0.927941	0.857143	0.875	0.916667	1	0.615385	1	1	0.735632	0.923077	0.891667	0.791667	0.6	1	0.333333	1	1	0.5	0.75	1	1	0.633333	1	0.714286	1	1	0.821429	0.909091
chr12	110699781	110700181	*	ctcf_26831	ctcf	0.5	1	0.692342	0.673899	0.695234	1	0.833333	1	0.757113	0.833333	0.759035	1	0.756837	1	1	0.747969	1	0.753573	1	0.693033	1	1	1	0.962963	0.944444	1	1	1	1	1	1	1	1	1	1	1	1	1	0.958333	1	1	0.833333	1	1
chr12	113383827	113384227	*	ctcf_26960	ctcf	1	0.85	1	1	0.695234	1	1	0.748756	1	1	1	1	0.916667	0.904545	0.746184	1	1	0.753573	1	0.693033	1	1	1	1	1	1	0.938889	1	0.724052	1	1	1	1	1	1	0.737273	0.754707	1	0.760842	0.754804	1	0.933333	1	1
chr12	113889027	113889427	*	ctcf_26988	ctcf	0.5	0	0.692342	0.673899	0.695234	0.672053	0.682944	0.748756	0.757113	0.746413	0.759035	0.749556	1	0.753047	0.746184	0.747969	1	0.753573	0.687268	0.693033	0.754262	1	0.75699	0.751376	0.777778	0.76792	0.75	1	1	0.740109	0.748842	0.744835	0.745815	0.753989	0.718532	0.737273	1	0.757295	0.760842	1	0.758123	0.759506	0.758224	0.752326
chr12	117041887	117043499	*	proximal_26276	proximal	0.886905	0.9375	1	1	0.923077	0.685714	0.8	0.748756	0.940196	1	1	0.888889	1	0.625	0	0.833333	0.625	1	1	0.675926	0.883333	1	0.722222	1	0.775	0.916667	0.655702	0.3125	0.825	0.375	1	1	0	0.870145	0.909091	0.837963	0.8	0	0.545455	1	0.888889	1	1	0.666667
chr12	120457090	120457690	*	ctcf_27302	ctcf	1	1	1	0.5	0.695234	1	0.682944	0.748756	1	1	1	0.749556	1	1	0.746184	1	0.750913	1	0.687268	1	1	1	1	1	1	0.983333	1	1	1	1	1	1	1	1	1	1	1	1	1	1	1	1	1	1
chr12	121449691	121456199	*	proximal_26441	proximal	0.833333	0.921569	1	0.9	0.8	0.833333	0.25	1	0.961538	1	0.875	0.86385	0.875	0.870167	0.9	1	1	1	0.712575	0.802717	0.954545	0.948718	0.806122	1	0.8949	0.90625	0.868542	0.921053	1	0.833333	1	0.886525	1	0.5	0.925	1	1	1	0.833333	1	0.947117	0.869565	0.933333	0.933333
chr12	121718401	121721289	*	proximal_26468	proximal	0.857143	0.909091	0.944444	0.440476	1	1	1	1	0.714286	1	1	0.833333	1	0.75	0.746184	0.833333	1	1	0.366667	1	1	1	0.928571	1	0.964286	0.916667	0.885714	0.904762	0.722222	0.857143	1	1	1	0.875	1	1	0.964286	0.922222	0.916667	1	0.9375	1	1	1
chr12	122155601	122156309	*	dnase_68120	dnase	0.895833	1	1	0.673899	0.695234	1	1	0.75	1	1	1	0.749556	1	1	1	0.777778	1	1	0.8	0.693033	1	1	1	1	0.916667	1	1	0.8	0.5	1	0.861111	1	1	1	1	1	0.875	1	1	0.666667	0.875	1	0.758224	0.5
chr12	122491090	122491890	*	distal_83027	distal	1	1	0.75	1	0.830357	1	1	1	0.933333	1	1	1	0.916667	1	0.746184	1	1	1	0.687268	1	1	1	0.908333	1	1	0.75	1	1	1	0.888889	1	1	1	1	1	1	1	1	1	1	1	1	0.758224	1
chr12	123055862	123056490	*	distal_83136	distal	0.975	1	1	1	1	1	1	0.748756	1	1	0.759035	0.749556	1	1	1	1	1	0.753573	1	0.928571	1	1	1	1	0.974679	1	1	0.6	1	0.740109	1	0.744835	1	1	1	1	1	0.752273	1	1	1	1	1	1
chr12	123607690	123608290	*	distal_83252	distal	0.688738	1	0.692342	0.673899	0.695234	0.672053	0.682944	0.748756	0.757113	0.746413	1	0.749556	0.756837	0.753047	0.746184	0.747969	0.750913	0.753573	0.687268	1	0.754262	0.768824	1	0.751376	1	0.9	1	1	0.724052	0.740109	1	1	1	1	1	0.737273	0.754707	0.5	0.760842	0.754804	0.758123	0.759506	0.758224	1
chr12	124802290	124802890	*	distal_83492	distal	1	1	0.692342	0.673899	1	1	1	1	0.992647	1	1	1	0.756837	1	1	1	1	1	0.687268	1	1	1	1	0.962963	1	1	1	1	1	1	0.954545	1	0.9	1	0.975	1	0.754707	1	1	1	1	1	1	1
chr12	126156827	126157184	*	tfbs_33781	tfbs	0.5	0.25	1	0.5	1	1	1	1	1	1	1	0.749556	0.756837	1	1	1	1	0.753573	0.5	0.666667	1	1	1	0.751376	0.75	0	0.866667	1	1	1	1	1	0.666667	1	0.833333	1	1	1	1	0.833333	1	1	0.833333	0.5
chr12	132491401	132513405	*	tss_11374	tss	0.823568	0.789474	0.8	0.754237	0.972222	0.810811	1	0.965517	0.732385	0.807229	0.914894	0.689655	1	0.763441	0.958333	0.703704	0.924242	0.840909	0.970588	0.813559	0.898551	0.840152	0.85209	0.878151	0.847698	0.873361	0.848503	0.845205	0.824427	0.959016	0.841463	0.849315	0.823529	0.943182	0.978261	0.9125	0.932432	0.877193	0.867521	0.685393	0.981481	0.849315	0.677419	0.793651
chr12	132775792	132777544	*	distal_84239	distal	0.9	0.888889	1	0.891093	0.590909	1	1	1	1	0.829545	1	0.826923	1	1	0.9125	1	1	1	1	0.802431	1	0.90942	1	0.916667	0.911765	1	0.929657	0.910714	1	1	0.822697	0.875	0.833333	0.947368	1	0.916667	0.946881	0.661435	0.86094	0.8	0.5	0.905316	1	1
chr13	20964848	20965248	*	ctcf_27937	ctcf	0.688738	0.761844	0.692342	0.673899	0.695234	0.672053	0.682944	0.748756	0.757113	0.746413	0.759035	0.749556	0.756837	0.753047	0.746184	0.747969	0.750913	0.753573	0.687268	0.693033	0.754262	0	1	0.751376	1	1	1	1	0.724052	1	1	0.744835	1	1	1	0.737273	0.754707	0.757295	1	1	0.758123	0.759506	1	0.752326
chr13	21242048	21242648	*	ctcf_27954	ctcf	0.946429	1	0.692342	0.673899	1	0.672053	1	1	1	0.746413	1	0.749556	0	1	1	1	1	0.753573	0.687268	0.333333	0.75	1	0.8	0.751376	0.964286	1	1	1	1	0.666667	1	1	1	1	1	1	1	0.833333	1	1	1	1	1	0.752326
chr13	26583159	26586157	*	proximal_27240	proximal	0.75	1	1	1	1	1	0.682944	1	1	1	1	1	1	1	1	1	1	1	1	1	0.754262	1	1	0.751376	0.888889	1	1	1	1	1	0.748842	1	1	0.753989	1	1	0.754707	0.757295	1	1	0.875	1	1	1
chr13	26719401	26723357	*	proximal_27249	proximal	0	0.2	0.5	0	0.5	0.543478	0.5	1	0	0	0	0.333333	0	1	0	0.55	0	0.25	0.464286	0.6	0	0.75	0.333333	0.142857	0.385659	0	0.289773	1	0.142857	0.6	0.75	0.222222	1	0	0.6875	0.2	0.125	0.142857	0	0	0.4	1	0.75	0.75
chr13	26786758	26787158	*	ctcf_28171	ctcf	0.688738	0.761844	0.692342	0.673899	0.695234	0.672053	0.682944	0.748756	0.757113	0.746413	0.759035	0.749556	0.756837	0.753047	0.746184	0.747969	0.750913	0.753573	0.687268	0.693033	0.754262	0.768824	0.75699	0.751376	0	0.76792	1	1	0.724052	0.740109	0.748842	0.744835	0.745815	0.753989	0.718532	0.737273	0.754707	0.757295	0.760842	0.754804	0.758123	0.759506	0.758224	0.752326
chr13	30730381	30731558	*	distal_85989	distal	1	1	0.692342	1	0.916667	0.75	1	1	1	1	1	1	1	1	0.746184	0.747969	1	1	1	1	1	1	1	1	0.98	1	0.983333	1	1	1	1	1	1	1	1	0.8	0.754707	1	1	1	0.5	1	1	1
chr13	31996558	31996958	*	ctcf_28419	ctcf	0.688738	0.761844	0.692342	0.673899	0.695234	0.672053	0.682944	0.748756	0.757113	0.746413	0.759035	0.749556	0.756837	0.753047	0.746184	0.747969	0.750913	0.753573	0.687268	0.693033	1	0.768824	1	0.751376	1	1	1	0.752298	0.724052	0.740109	0.748842	1	0.745815	0.753989	1	0.737273	0.754707	0.757295	0.760842	0.754804	0.758123	0.759506	0.758224	0.752326
chr13	32442200	32444600	*	proximal_27567	proximal	0.937778	1	1	0.95	0.695234	1	1	1	1	0.5	1	1	0.756837	1	1	1	1	0.666667	1	1	1	0.333333	0.722222	1	0.940476	0.714286	0.916667	0.809524	1	1	1	1	0.962963	0.666667	1	1	1	1	1	1	1	0.8	1	0.75
chr13	33741759	33747200	*	proximal_27643	proximal	0.5	1	0	1	1	1	0.8	1	1	0.98	1	0.888889	1	1	1	1	1	1	1	1	1	0.933333	0.972222	1	0.941358	1	0.946667	1	0.96	1	1	1	1	1	1	1	1	1	0.8	1	1	1	1	1
chr13	36163224	36165222	*	proximal_27733	proximal	1	1	1	1	1	0.666667	0.682944	1	1	1	1	0.749556	1	1	1	1	1	1	1	0.693033	1	1	1	1	0.972222	1	0.916667	0.6	1	1	0	1	0.770833	0.8	0.75	1	0.666667	1	1	1	1	0.75	0	1
chr13	39417024	39418223	*	proximal_27841	proximal	1	1	1	1	1	1	1	0.666667	0.666667	1	1	1	0.756837	1	1	0.747969	0.952381	1	1	1	1	1	0.5	1	0.795455	1	0.833333	1	0.5	0.933333	1	1	1	1	0.923077	1	1	1	1	1	1	1	0.758224	0.796296
chr13	42055000	42057822	*	proximal_28012	proximal	1	0.95	1	1	1	1	0	1	1	1	1	1	0.756837	0.958333	1	1	0.875	1	1	1	1	0.992857	1	1	0.969697	1	0.940104	1	1	0.75	0.791667	1	1	1	1	1	1	1	1	0.975	1	1	1	0.75
chr13	45124400	45124600	*	distal_88050	distal	0.688738	1	0.692342	0.673899	0.695234	0.672053	0.682944	0.748756	0.757113	0.746413	0.759035	0.749556	0.756837	1	0	0.747969	0.750913	0.753573	0.687268	0.693033	0.754262	0.768824	0.75699	0.751376	0.875	1	1	1	0.724052	0.740109	0.748842	0.744835	0.745815	0.753989	0.718532	0.737273	0.754707	1	1	0.754804	1	0.759506	0.758224	0.752326
chr13	50747989	50748298	*	dnase_73044	dnase	0.688738	0.761844	0.692342	0.673899	0.695234	0.672053	0.682944	0.748756	0.757113	0.746413	0.759035	0.749556	0.756837	0.753047	0.746184	0.747969	0.750913	0.753573	0.687268	0.693033	0.754262	0.768824	1	0	0	0.76792	0.5	0	0	0.740109	0.748842	0.744835	0.745815	0.753989	0.718532	0.737273	0.754707	0.757295	0.760842	0.754804	0.758123	0.759506	0.758224	0.752326
chr13	51737200	51738400	*	distal_89097	distal	1	0	0.692342	0.673899	0.695234	0.672053	0.682944	1	0.757113	0.746413	0.5	0.749556	0.756837	0.753047	0.746184	1	0.750913	0.753573	0.687268	0.693033	0.754262	0.768824	1	0.751376	1	0.76792	1	1	0.724052	0.740109	0.748842	0.744835	0.745815	0.753989	0.718532	0.737273	0.754707	0.757295	0.760842	1	0.758123	0.759506	0.758224	0.752326
chr13	51969600	51971200	*	distal_89151	distal	1	1	0.692342	1	0.695234	1	1	0	1	1	1	0.5	0.756837	1	0.746184	1	1	1	0.687268	0.693033	1	1	0.8	1	0.666667	1	0.875	0	0.724052	0.5	1	1	1	1	1	1	0.754707	1	1	1	1	1	1	0.752326
chr13	52658023	52658423	*	distal_89275	distal	0.688738	1	0.692342	0.673899	0.695234	0.672053	0.682944	0.748756	0.757113	0.746413	0.759035	0.749556	0.756837	0.753047	0.746184	0.747969	0.750913	0.753573	0.687268	0.693033	0.754262	0.768824	0.75699	0.751376	1	0.76792	1	0.752298	0.724052	0.740109	0.748842	0.744835	0.745815	1	0.718532	0.737273	0.754707	0.757295	0.760842	0.754804	0.758123	0.759506	0.758224	0.752326
chr13	53238320	53238604	*	tfbs_35820	tfbs	0.388889	0.333333	0.666667	0.673899	0.695234	0.303922	0.6	0.748756	0.428571	0.333333	0.759035	0.749556	0.703704	0	0.746184	0.747969	0	0.5625	0.687268	0.693033	0.395833	0.456629	0.166667	0	0.511111	1	0.574074	0.8125	0.7	0.857143	0.748842	0.8125	0.4	0.333333	0.166667	1	0.25	0.757295	0.488889	0.545455	0.444444	0.833333	0.666667	0.666667
chr13	57787236	57787851	*	dnase_73438	dnase	1	1	0.75	1	1	0.928571	1	1	1	1	0.5	1	1	0.753047	0.746184	1	1	1	0.75	0.693033	0.888889	1	0	0.833333	1	1	0.972222	1	1	1	1	1	1	1	1	1	0.75	1	1	1	1	1	1	1
chr13	64074001	64078999	*	tss_12087	tss	0.8125	0.65	0.875	0.818182	0.79798	0.714286	0.875	0.933333	1	0.235294	0.666667	1	0.875	1	0.964286	1	0.75	0.75	0.777778	1	0.681818	0.794872	0.634146	1	0.792547	0.897661	0.757703	0.798077	0.5	1	1	1	1	1	0.895833	0.631579	1	1	1	0.815789	1	0.958333	0.266667	0.833333
chr13	87122600	87123478	*	distal_91192	distal	0.688738	0.761844	0.692342	0.673899	0.695234	0.672053	0.682944	0.748756	0.757113	0.746413	0.759035	0.749556	0.756837	0.753047	0.746184	0.747969	0.750913	0.753573	0.687268	0.693033	0.754262	0	0	0.751376	1	0.76792	1	0.752298	0.724052	0.740109	0.748842	0.744835	0.745815	0.753989	0.718532	0.737273	0.754707	0.757295	0.760842	0.754804	0.758123	0.759506	0.758224	0.752326
chr13	87122678	87123078	*	ctcf_30073	ctcf	0.688738	0.761844	0.692342	0.673899	0.695234	0.672053	0.682944	0.748756	0.757113	0.746413	0.759035	0.749556	0.756837	0.753047	0.746184	0.747969	0.750913	0.753573	0.687268	0.693033	0.754262	0	0	0.751376	0.746727	0.76792	0.759838	0.752298	0.724052	0.740109	0.748842	0.744835	0.745815	0.753989	0.718532	0.737273	0.754707	0.757295	0.760842	0.754804	0.758123	0.759506	0.758224	0.752326
chr13	88908878	88909478	*	distal_91222	distal	0.688738	0.761844	0.692342	0.673899	0.695234	0.672053	0.682944	0.748756	0.757113	0.746413	0.759035	0.749556	0.756837	0.753047	0.746184	0.747969	0.750913	0.753573	0.687268	0.693033	0.754262	0.768824	0.75699	0.751376	1	0	0	0	0.724052	0.740109	0.748842	0.744835	0.745815	0.753989	0.718532	0	0.754707	0.757295	0.760842	1	0	0.759506	0	0.752326
chr13	93180278	93180678	*	ctcf_30238	ctcf	0.688738	0.761844	0.692342	0.673899	0.695234	0.672053	0.682944	0.748756	0.757113	0.746413	1	0.749556	0.756837	0.753047	0.746184	0.747969	0.750913	0.753573	0.687268	0.693033	0.754262	1	0.75699	0.751376	0	1	1	0.5	0.724052	0.740109	0.5	0.744835	0.745815	0.753989	0.718532	0.737273	0.754707	0.757295	0.760842	0.754804	0.758123	1	0.758224	0.752326
chr13	95523601	95525138	*	proximal_29453	proximal	1	0.857143	0.692342	1	1	1	1	0.748756	1	1	0.759035	0.749556	1	1	1	1	0.750913	0.753573	1	0.693033	1	1	1	1	1	0.75	0.859375	1	1	0.75	1	1	1	1	1	1	1	0.757295	1	1	0.758123	0.5	0.85	1
chr13	98228739	98229139	*	ctcf_30432	ctcf	0.688738	1	0.692342	0.673899	0.695234	0.672053	0.682944	0.748756	0.757113	0.746413	0.759035	0.749556	0.756837	0.753047	1	0.747969	0.750913	0.753573	0.687268	0.693033	0.754262	0.768824	1	0.751376	1	1	1	1	0.724052	0.740109	0.748842	0.744835	0.745815	0.753989	0.718532	0.737273	0.754707	1	0.760842	0.754804	0.758123	0.759506	0.758224	0.752326
chr13	98450001	98455738	*	proximal_29554	proximal	0.928571	0.625	0.888889	0.4	0.875	0.75	0.9	0	0.866667	1	0.75	1	1	1	1	0.882035	0.666667	1	0.8	0	0.784895	1	0.84375	0.733333	0.748634	0.8125	0.833333	0.756098	1	1	0.75	0.853223	1	0.727273	0.8	0.777778	1	0.916667	1	0	1	0.881189	0.928571	1
chr13	99566600	99567022	*	distal_92148	distal	1	1	1	1	0.695234	1	0.583333	1	0.384615	0.854167	0.759035	0.722222	0.756837	1	1	1	0.718519	1	1	0.693033	0.754262	0.884615	1	0.916667	0.928333	0.958333	0.873684	1	0.875	0.926984	0.666667	1	1	1	1	1	1	1	0.960766	0.5	1	1	1	1
chr13	103272711	103273471	*	distal_92570	distal	0.688738	1	0.692342	0.673899	0.695234	0.672053	0.682944	0.748756	1	0.746413	0.759035	0.749556	0.756837	0.753047	0.746184	0.747969	1	0.753573	0.687268	0.693033	0.754262	0	0.75699	0.751376	1	0.76792	1	0.752298	0.724052	1	0.748842	0.744835	0.745815	0.753989	1	0.737273	0.754707	0.757295	0.760842	0.754804	0.758123	0.759506	1	0.752326
chr13	104014866	104017070	*	proximal_29767	proximal	0.966667	1	0.75	1	0.75	1	0.682944	1	1	1	1	1	1	1	1	1	0.96875	1	0.875	0.866667	1	0.75	1	1	0.903509	1	1	1	1	1	1	0.5	0.75	1	1	1	1	1	0.958333	1	1	0.833333	1	1
chr13	106651050	106651971	*	distal_92843	distal	0.688738	1	0.692342	0.673899	0.695234	0.5	0.682944	0.748756	0.757113	0.746413	0.759035	0.749556	0.756837	0.753047	0.746184	0.747969	0.750913	0.753573	0.687268	0.693033	1	1	1	0.751376	0.875	1	1	0.752298	0.724052	0.740109	1	1	1	0.753989	0.718532	0.737273	0.754707	0.757295	1	0.754804	0.758123	0.759506	0.758224	1
chr13	107271120	107271739	*	proximal_29861	proximal	0.688738	0.761844	0.692342	0.673899	0.695234	0.672053	0.682944	0.748756	0	1	0.759035	0.749556	0.756837	0.753047	0.746184	0.747969	0.750913	0	0.687268	0.693033	0.754262	0.768824	0	0.751376	0.25	0.76792	0.833333	0	0	0.740109	0.748842	0	0.745815	0	0	0.737273	1	0	0.760842	0.754804	0.758123	0.759506	0.758224	1
chr13	109666050	109666450	*	distal_93146	distal	0.688738	0.761844	0.692342	0	0.695234	0.672053	0.5	0.748756	0.757113	0.746413	0.759035	0.749556	0	0.753047	0.746184	0.747969	0.750913	0.753573	0.687268	0.693033	0.754262	0.768824	0	1	0.833333	1	1	1	0.724052	0.740109	0.748842	0.744835	0.745815	0.753989	0.718532	0.737273	0.754707	0.757295	0.760842	0.754804	1	0.759506	0.758224	0.752326
chr13	111258020	111258313	*	dnase_76693	dnase	0.688738	1	0.692342	0.673899	0.695234	0.672053	0.682944	1	0.757113	0.746413	0.759035	0.749556	0.756837	0.753047	0.746184	0.747969	0	0.753573	0.687268	0.693033	0.754262	0.768824	1	0.751376	1	0.76792	1	0.752298	0.724052	0.740109	0.748842	0.744835	0.745815	1	0.718532	0.737273	0.754707	0.757295	0.760842	0.754804	0.758123	0.759506	0.758224	0.752326
chr13	111671450	111672250	*	distal_93514	distal	0.688738	0.761844	0.692342	0.673899	0.695234	0.672053	0.682944	0.748756	0.757113	0.746413	0.759035	0.749556	0.756837	0.753047	0.746184	0.747969	0.750913	0.753573	0.687268	0.693033	0.754262	0.768824	0.75699	0.751376	0.746727	0.76792	0.759838	1	0.724052	0.740109	0.748842	0.744835	0.745815	0.753989	0.718532	0.737273	0.754707	0.757295	0.760842	0.754804	0.758123	0.759506	0.758224	0.752326
chr13	112619675	112620096	*	tfbs_37300	tfbs	0.75	0.851852	0.692342	0.673899	0.5	1	0	0.666667	1	0.746413	1	0.9	1	0.666667	0	0.875	0.625	0.753573	0.687268	1	0.9	0.75	1	0.666667	0.666667	0.826389	0.583333	0.666667	0.5	0	0.75	1	1	0.333333	0.688889	0.25	0	0.577778	1	0.928571	1	0.5	0.758224	0.55
chr13	113176756	113181354	*	proximal_30102	proximal	0.833333	1	0.944444	1	1	1	0.928571	1	0.954545	1	0.928571	1	1	1	0.962963	1	1	0.8	0.964286	1	1	1	1	1	0.907778	1	0.946787	0.833333	0.941176	0.941176	1	1	0.873183	1	1	0.785714	0	1	0.8	1	0.8	0.985714	0.888889	0.666667
chr14	18873844	18875844	*	distal_93972	distal	0.666667	0.761844	0.692342	1	0.695234	0.672053	0.682944	0.748756	0.757113	0.746413	0.759035	0.749556	0.756837	0.753047	0.746184	0.747969	0.750913	0.753573	0.687268	0.693033	0.754262	1	0.75699	0.751376	0.746727	0.76792	0.759838	0.752298	0.724052	0.740109	0.748842	0.744835	0.745815	0.753989	0.718532	0.737273	0.754707	0.757295	0.760842	0.754804	0.758123	0.759506	0.758224	0.752326
chr14	20733800	20734600	*	distal_94172	distal	0.688738	0.761844	0.692342	0.673899	0.695234	0.672053	0.682944	0.748756	0	0.746413	0.5	0.749556	0.756837	0.753047	0.746184	0.747969	0.750913	0.753573	1	0.693033	0.754262	1	1	0.751376	0.625	1	0.833333	1	0.724052	0.740109	0.748842	0.744835	1	0.753989	0.718532	0.737273	1	1	0.760842	0.754804	1	0.759506	0.758224	1
chr14	20862914	20863312	*	proximal_30239	proximal	0.688738	0.761844	0.692342	0.673899	0.695234	0.672053	0.682944	0.748756	0.757113	0.746413	0.759035	0.749556	0.756837	0.753047	0.746184	0.747969	0.750913	0.753573	0.687268	0.693033	0.754262	0.5	0.75699	0.751376	0.746727	0.76792	1	0.752298	0.724052	0.740109	0.748842	0.744835	0.745815	0.753989	0.718532	0.737273	0.754707	0.757295	0.760842	0.754804	0.758123	0.759506	0.758224	0.752326
chr14	21240450	21243422	*	distal_94266	distal	1	1	0.875	1	1	1	1	1	1	1	0.928571	0.944444	1	1	1	1	1	1	1	0.693033	0.98	1	0.857143	1	0.966667	0.944444	0.942529	0.9375	0.952381	1	1	1	0.75	1	1	0.875	0.754707	1	1	1	1	1	1	1
chr14	22272000	22272200	*	distal_94400	distal	0.688738	0.761844	0.692342	0.673899	0.695234	0	0.682944	0.748756	0.757113	0.746413	0.759035	0.749556	0.756837	0.753047	0.746184	0.747969	0	0.753573	0.687268	0.693033	0.754262	1	1	0.751376	1	0.76792	1	0.752298	0.724052	0.740109	1	0.744835	0.745815	1	0.718532	0.737273	1	0.757295	0.760842	0.754804	0.758123	0.759506	0.758224	0.752326
chr14	23141240	23143038	*	proximal_30367	proximal	0	1	1	1	0.695234	0.5	0.5	0.748756	1	1	1	1	0.756837	1	1	1	1	1	0.5	1	1	1	1	1	1	1	1	1	1	1	1	1	1	1	1	1	1	1	0.928571	1	0.875	1	0.758224	1
chr14	26870643	26871275	*	dnase_77881	dnase	0.125	0.761844	0.692342	1	0.695234	0.672053	0.682944	0.748756	0	0.746413	0.759035	0	0.756837	1	0.746184	0.747969	0.750913	0.753573	0.687268	0.666667	0.754262	0	0.8	0	0.666667	0.8	0.9375	0	0	0.666667	0.748842	0.5	0	0.753989	0.718532	1	1	1	0.760842	0	0.758123	0.759506	0.758224	0.5
chr14	28760032	28760333	*	dnase_77939	dnase	0.125	0.0666667	0	0.0416667	0.0555556	0	0	0.748756	0.4	0.105263	0.759035	0	0.0714286	0.753047	0.746184	0.747969	0.0245536	0	0	0	0.269841	0	0.166667	0.0144928	0.166667	0	0	0.0588235	0	0	0.0625	0.0704545	0	0.2	0	0	0	0.037037	0.00581395	0	0.0142857	0.0666667	0	0
chr14	51738400	51739200	*	distal_97097	distal	0.688738	1	0.692342	0.673899	0.695234	0.672053	0.682944	0.748756	0.833333	0.746413	0.759035	0.749556	0.756837	0.753047	0.746184	0.747969	0.750913	0.753573	0.687268	0.693033	0.754262	0.768824	0.833333	0.751376	1	0.833333	0.919643	1	0	0.740109	0.748842	0.744835	0.745815	0.753989	0.718532	0.5	0.754707	0.757295	0.760842	0.754804	0.758123	0.759506	0.758224	0.752326
chr14	55382312	55384329	*	proximal_31375	proximal	0.88	1	1	0.761905	1	1	0.5	1	1	1	0.5	0.5	1	1	1	1	1	1	0.2	0.166667	0.928571	0.833333	0.880303	1	0.823529	1	0.822222	0	1	1	0.666667	0.8	0	0.5	0.666667	1	0.754707	1	0.944444	0.954545	1	1	1	0.666667
chr14	57232200	57232600	*	distal_97983	distal	0.688738	0.761844	0.692342	0.673899	0.695234	0.672053	0.682944	0.748756	0.757113	0.746413	0.759035	0.749556	0.756837	0.753047	0.746184	0.747969	0.750913	0.753573	0.687268	0.693033	0.754262	0.768824	0.75699	0.751376	0.746727	0.76792	0.759838	0.752298	0.724052	0.740109	0.748842	0.744835	0.745815	0.753989	0.718532	0.737273	0.754707	0.757295	0.760842	0.754804	0.758123	0.759506	0.758224	0.752326
chr14	57732706	57733354	*	distal_98018	distal	0.5	0.761844	0.692342	0.673899	0.695234	0.672053	0.682944	0.748756	0.666667	0.746413	0.759035	0.749556	0.5	0.753047	0.746184	0.747969	0.750913	0.753573	0.687268	0.693033	0.754262	0.768824	0.75699	0.751376	0.5	0.5	0.333333	0.752298	0.724052	0.740109	0.748842	0.744835	0.745815	0.753989	0.5	0.737273	0.5	0.757295	0.760842	0.754804	0.758123	0.759506	0.758224	0.752326
chr14	57732706	57733695	*	distal_98019	distal	0.5	0.761844	0.692342	0.673899	0.695234	0.672053	0.682944	0.748756	0.75	0.746413	0.759035	0.749556	0.666667	0.753047	0.746184	0.747969	0.750913	0.753573	0.687268	0.693033	0.754262	0.768824	0.75699	0.751376	0.5	0.5	0.333333	0.752298	0.724052	0.740109	0.748842	0.744835	0.745815	0.753989	0.5	0.737273	0.5	0.757295	0.760842	0.754804	0.758123	0.759506	0.758224	0.752326
chr14	58081696	58083294	*	proximal_31462	proximal	0.8	1	1	0.673899	0.695234	1	0.682944	0.748756	0.757113	0.746413	0.759035	0.749556	0.756837	0.753047	0.746184	0.747969	1	0.753573	0.687268	0.693033	0.754262	1	0.75699	0.751376	0.857143	0.75	0.972222	1	0	0.740109	1	0.744835	0.745815	0.666667	1	1	0.754707	0.757295	0.760842	0.754804	0.758123	0.759506	1	0.752326
chr14	58634401	58641199	*	tss_13277	tss	0.1	0.0787879	0.55873	0	0.105098	0	0	0	0	0.142857	0	1	0.03067	0.4	0	0.266393	0	0.0416667	0	0	0	0.0692308	0.0925926	0.0166667	0.0838015	0.0625	0.102293	0.136364	0.0208333	0.0714286	0	0.666667	0.0384615	0.0333333	0.0714286	0.666667	0.35185	0.0882353	0.5	0.8	0	0	1	0.6
chr14	60331095	60332495	*	ctcf_32584	ctcf	0	0.0817308	0.4	0.25	0.695234	0	0.166667	0	0	0.746413	0.2	0	0.756837	0	0.0185185	0	0.175439	0	0.687268	0	0	0	0	0	0	0.25	0.0277778	0.181818	0.0350877	0	0	0.5	0.745815	0.25	0.111111	0	0	0.0208333	0	0	0	0	0.1	0.0222222
chr14	61911000	61912400	*	distal_98580	distal	0.5	0.761844	0.692342	0.673899	0.695234	0.672053	0.682944	0.748756	0.757113	0.746413	0.759035	0.749556	0.756837	0.753047	0	0.747969	1	0.753573	0.687268	0.693033	0.754262	0.5	0.5	1	0.555556	0	1	1	0.724052	0.740109	0.748842	0.744835	0.745815	1	0	0.737273	0.754707	0.757295	0.760842	0.754804	0.758123	0.759506	0.758224	0
chr14	64847757	64850600	*	distal_98933	distal	1	1	0.692342	1	0.416667	0	0.833333	0.875	1	1	0.75	1	1	1	1	0.833333	0.714286	1	0.875	1	1	1	0.888889	1	0.625	1	0.897059	1	1	0.84127	1	0.96	0.745815	1	0.8875	1	1	0	1	0.958333	0.845238	0.9375	1	0.919048
chr14	66105400	66105600	*	distal_99154	distal	0.666667	0.761844	0.5	0.673899	0.695234	0.672053	0.682944	0.748756	0.757113	0.746413	1	0.749556	0.756837	0.753047	0.746184	1	1	0.753573	0.687268	0.693033	0.754262	0.768824	0.75699	0.751376	0	1	1	0.752298	0.724052	0.740109	0.748842	0.744835	0.745815	0.753989	0.718532	0.737273	0.754707	0.757295	0.760842	1	0.758123	0.759506	0.758224	1
chr14	70223231	70224070	*	tss_13484	tss	1	1	1	0.916667	0.695234	0.5	0.5	0.875	0.1	1	1	0.833333	1	0.753047	1	0.747969	0.750913	1	1	1	0.9	0.366667	1	1	0.238095	0.909091	0.777381	0.972222	1	0.916667	1	1	1	1	0.8	0.737273	1	1	0.4	0	1	1	0.933333	1
chr14	72644838	72645438	*	ctcf_33114	ctcf	0.688738	0.761844	0.692342	0.673899	0.695234	0.672053	0.682944	0.748756	1	0.746413	0.759035	0.749556	0.756837	1	0.746184	0.747969	0.750913	0.753573	0.687268	0.693033	0.754262	1	1	0.751376	0.75	1	1	1	0.724052	0.740109	1	0.744835	1	0.753989	0.718532	0.737273	0.754707	0.757295	1	0.754804	0.758123	0.759506	0.758224	0.752326
chr14	74407400	74408400	*	distal_100402	distal	0.93545	0.933333	0.952381	1	1	0.833333	1	1	0.75	0.5	0.5	0.749556	0.756837	1	0.746184	1	1	0.753573	0.687268	0.75	0.75	0.916667	1	0.833333	0.903509	1	1	1	1	0.990385	1	1	1	1	1	1	1	1	1	1	1	1	0.933333	1
chr14	75196001	75199399	*	proximal_32311	proximal	0.535714	0.916667	1	1	1	0.691492	0.787857	0.85375	0.923077	1	1	0.571429	0.5	0.478983	0.666058	0.5893	0.874359	0.75	1	0.733133	0	0.75	0.705882	1	0.754902	0.826087	0.760271	0.941176	1	0.75	0.5	1	0.666667	0.6	0.601082	0.666667	0.503008	1	1	0.642717	1	0.72111	1	0.8
chr14	77139438	77140038	*	ctcf_33338	ctcf	0	0	0.1	0	0.291667	0.672053	0.125	0.0833333	0.5	0.746413	0.00980392	0.2	0	0	0.0333333	0.1	0	0.0625	0.687268	0.111111	0.125	0.05	0.666667	0.0238095	0.0630631	0.0961538	0.0804924	0	0.125	0	0.0222222	0.101852	0	0.4	0	0	0.166667	0	0.0769231	0.0555556	0.0673077	0.0301003	0.0714286	0
chr14	77637839	77639837	*	proximal_32447	proximal	0.75	1	1	1	0.695234	1	1	1	1	1	0.759035	1	1	1	1	0.747969	1	1	1	0.693033	1	1	1	1	0.928571	0.857143	0.9	1	1	1	1	1	1	1	1	0	1	1	1	1	1	1	0.333333	1
chr14	77891838	77893368	*	distal_101052	distal	1	0	1	0.673899	1	0.672053	0.682944	1	1	0.5	1	1	1	0.833333	0.746184	0.747969	0.750913	1	0.687268	1	1	1	0.958333	1	1	1	1	1	1	1	1	1	1	1	1	1	1	1	0.760842	1	1	1	1	1
chr14	77918232	77918997	*	dnase_82640	dnase	0.688738	1	0.692342	0.673899	0.695234	0.672053	0.682944	0.748756	1	0.746413	0.759035	0.749556	1	0.753047	0	0.747969	0.750913	1	0.687268	0.693033	0.754262	1	0.75699	0.751376	0.5	0.76792	0.541667	0.666667	0.5	0.740109	0	0.744835	0	0	0.718532	1	0.754707	0.757295	0	0.754804	0.758123	0.759506	0.758224	0.752326
chr14	81275800	81277400	*	distal_101288	distal	0.962963	1	0.692342	0.5	1	0.5	1	0.888889	0	1	1	0.928571	1	1	1	0.75	1	1	1	1	1	1	0.909091	1	0.936508	1	0.844203	1	0.75	1	1	0.69375	1	1	1	0.25	1	1	0.75	1	1	0.952381	0.666667	0.5
chr14	90865600	90868000	*	distal_102107	distal	0.688738	0.761844	0.692342	0.673899	1	0.672053	0.682944	0.748756	1	0.746413	0.759035	0.749556	0.756837	0.753047	0.746184	0.747969	0.750913	0.753573	0.687268	1	1	0.768824	1	0.751376	1	1	0.666667	1	0.724052	0.740109	0.748842	1	0.745815	0.753989	0.718532	0.737273	0.754707	0.757295	0.760842	0.754804	0.758123	0.759506	0.758224	0.752326
chr14	91420601	91422199	*	proximal_32855	proximal	0.875	1	0	1	1	1	1	0.5	1	1	0.75	0.785714	0.756837	0.666667	1	0.777778	0.54	1	1	1	0.75	1	1	1	0.805556	1	0.9	1	0.983333	1	1	0.791667	1	1	0.916667	0.666667	1	1	0.770833	1	1	1	1	1
chr14	92033200	92034800	*	distal_102290	distal	1	0.854167	1	1	1	1	1	1	1	1	0.759035	1	0.756837	0.753047	1	1	0.750913	1	0.687268	1	0.666667	1	1	1	0.875	0.454545	0.892857	0.888889	0	1	1	1	0.75	1	1	1	1	1	1	1	0.666667	1	1	1
chr14	92510731	92541799	*	tss_13807	tss	0.487745	0.822368	0.733333	0.666667	1	0.888889	0.9	0.594595	0.594595	0.642857	0.966667	1	0.809524	0.588235	0.714286	0.513514	0.961538	0.785714	1	1	1	0.889535	0.610193	0.511111	0.597152	0.594268	0.588531	0.479494	0.663934	0.790698	0.37037	0.736842	0.636364	0.505618	0.337079	0.5625	0.75	0.354167	0.266667	0.382353	0.54	0.735849	1	0.25
chr14	97020600	97022200	*	distal_103111	distal	0	0	0.388889	0	0.5	0.444444	0.0714286	0.6	0.3125	0.5	1	0	0.333333	0.5	0.333333	1	0.5625	0.753573	0.633333	0.168831	0	0	1	0.40625	0.428571	0.571429	0.142857	0.666667	0.210227	0.40947	0	0.5	0.430556	0.0625	0.268849	0	0.754707	0.442857	0.5	0.333333	0.75	1	0.736842	0.25
chr14	99224533	99224933	*	ctcf_34149	ctcf	0.688738	0.333333	0.692342	0.673899	0.695234	0	0.682944	0.333333	0.5	0.746413	0.759035	0.749556	0.756837	0.753047	0	0.747969	0.750913	0.753573	0.687268	0.693033	0.754262	0.5	0.75699	0.5	0.75	0.583333	0.433333	1	0.333333	0.740109	0.748842	0.744835	0.745815	0.753989	0.75	0.737273	0.754707	0.757295	1	0.754804	0.666667	0.759506	0.758224	0.752326
chr14	100139601	100143732	*	proximal_33240	proximal	0.541667	0.766667	0	0.666667	0.322857	0	0.888889	0.968421	0.875	0.818773	1	1	1	1	0.75	0.541818	0.428571	1	0.333333	0.687739	1	0.947368	0.85	0.761905	0.729167	0.625	0.727941	0.712121	0.333333	0.789474	0.666667	0.666667	0.5	0.9	0.5	0.714286	0.857143	0.846154	0.666961	0.666667	0.75	0.727273	1	0.666667
chr14	100654533	100655333	*	ctcf_34260	ctcf	0.115385	0.5	0.333333	0	0.5	0.075	0	0.166667	0.244792	0	0.5	0	0.2	0.444444	0	0.111111	0.285714	0.333333	0.5	0.693033	0.208333	0.186905	0.149425	0.0769231	0.0961538	1	0.1225	0.177778	0.433333	0.404762	0	0	0	0	0.127778	0.105263	0.096875	0.184028	0.125	0.333333	0.375	0	0.0294118	0.474359
chr14	101748333	101748733	*	distal_103868	distal	0.688738	0.761844	0.692342	0.673899	0.695234	0.672053	0.682944	0.748756	0.757113	0.746413	0.759035	0.749556	0.756837	0.753047	0.746184	0.747969	0.750913	0.753573	0.687268	0.693033	0.754262	0.768824	0.75699	0.751376	0.746727	1	0.759838	0.752298	0.724052	0.740109	0.748842	0.744835	0.745815	0.753989	0.718532	0.737273	0.754707	0.757295	0.760842	0.754804	0.758123	0.759506	0.758224	0.752326
chr14	102154934	102158999	*	proximal_33351	proximal	0.9	1	0.666667	1	1	0.833333	1	0.875	1	1	1	1	1	0.980769	1	1	1	1	1	1	1	0.933333	1	1	1	1	0.969907	0.98	1	1	1	0.913866	0.916667	1	1	1	0.971429	0.666667	1	1	1	1	0.896296	1
chr14	103597134	103598352	*	proximal_33475	proximal	0.9	1	0.692342	0.5	1	1	1	1	0.9	0.5	1	1	0.756837	1	0.746184	0.747969	1	1	1	1	1	1	0.5	1	1	1	0.916667	1	1	1	1	1	1	1	1	0.90625	1	0.757295	1	1	1	1	1	1
chr14	105048938	105049338	*	ctcf_34536	ctcf	0.962963	1	1	1	0.9	1	0.583333	1	1	1	1	0.749556	0.756837	0.952381	1	0.747969	1	1	0.687268	0.693033	1	1	1	0.9375	1	1	0.9	1	1	0.740109	0	1	0.666667	0.857143	1	1	1	1	1	0.754804	1	0.8	1	1
chr14	105849775	105865599	*	tss_14145	tss	0.845528	0.555556	0.882353	0.866667	0.5	0.823529	0.916667	0.727273	0.610294	0.84	0.857143	0.833333	0.771429	0.757576	0.8	0.636364	0.928571	0.961538	0.933333	0.846154	0.732143	0.655172	0.83223	0.806122	0.821023	0.730971	0.805524	0.760281	0.95	0.9	0.827586	0.785714	0.8125	0.835526	0.705357	0.828571	0.844828	0.414634	0.75	0.521739	0.285714	0.454545	0.909091	1
chr14	105884800	105885600	*	tss_14147	tss	0.888889	0.166667	0.666667	0	0.444444	0.85	0.6	0.283333	0.3375	0	0.759035	0	0.756837	0	0.42735	0.5	0.750913	0.6	0.687268	0.693033	0	0	1	0.694444	0.142857	0.330196	0.467647	1	1	0.5	1	0.4625	0.5	0.25	1	1	0.666667	0.325	0.120718	0.438333	0	0.583333	0.52	0
chr14	105886600	105891399	*	tss_14148	tss	0.640952	0	0.178095	0.583333	1	0.372076	0.118663	0.0811062	0	0.111111	0	0	0	1	0	0	0.181818	0.75	0	0.5	0	0.1875	0.3	0.333333	0.364667	0	0.163136	0.317708	0.375	0.5	0.5	0	0.5	0.12	0.6	0	0	0	0	0.2	0	0	0.5	0.571429
chr14	105896000	105896800	*	distal_104695	distal	0.5	0.186667	1	0	0	0.636364	0	1	0	0.222222	0	0	0	0.133333	0.375	0.5	0.666667	0	0.687268	0.266667	0.0416667	0.592381	0.285714	0.268571	0.733333	1	0.285417	0.4	0	0.5	1	0.5	0	0.0833333	0.333333	0.208333	0.754707	0.583333	0.325	0	0.583333	0.0833333	0.4	1
chr14	105899001	105901799	*	proximal_33582	proximal	0.74	0	0.7	0.25	0.4	0.75	0.233451	0	0.2	0.4	0.0662191	0.238579	0	0.454545	0.75	0.110064	0.75	0.189234	0.247201	0.5	0	0.382353	0.2	1	0.392424	0.0138889	0.218038	0.411765	0	0.75	1	0.566145	0.333333	0.4	0.555556	0.359252	0.25	0	0	0	0	0.142194	0	0.333333
chr14	105902528	105909036	*	tss_14150	tss	0.736111	0.617647	1	0.382254	0.8	0.636364	0.666667	0.25	0.25	0.25	0.222222	0	0.561203	0.714286	0.714286	1	0.5	1	1	1	0.454545	0.0757576	0.4375	0	0.620567	0.298077	0.50434	0.528369	0.333333	0.269231	0	0.5	0.857143	0.111111	0.833333	0.46	0.5	0.214286	0	0.3	0.0909091	0	0.312934	0.722222
chr14	105902528	105910160	*	tss_14151	tss	0.746667	0.446429	1	0.350572	0.8	0.636364	0.666667	0.333333	0.235294	0.25	0.222222	0	0.500819	0.714286	0.714286	1	0.5	1	1	1	0.5	0.104651	0.435484	0	0.572034	0.246032	0.517913	0.473545	0.285714	0.269231	0	0.3125	0.857143	0.111111	0.833333	0.55	0.5	0.214286	0	0.3	0.0555556	0	0.169214	0.722222
chr15	26627415	26630073	*	tss_14242	tss	0.78	0.666667	0.861111	0.666667	0.2	1	0.5	1	0	0.7	0.3	1	0.827778	0.95	0.905556	0.9375	1	1	1	0.5	0.75	1	0.723684	1	0.976667	0.804878	0.829596	0.895833	1	1	1	0.888889	1	1	1	0.888889	1	0.883333	1	0.9	0.857143	0.875	1	0.142857
chr15	27681057	27681384	*	tfbs_42185	tfbs	0.688738	1	0.692342	0.673899	0.695234	0	0.682944	0.748756	0.757113	0.746413	0.759035	0.749556	0.756837	0.753047	0.746184	0.747969	0.750913	0.753573	0.687268	0.693033	0.754262	0.5	0.6	1	0.357143	0.76792	0.166667	0.752298	0.724052	0.333333	0.748842	0.744835	0.333333	0.753989	0.718532	0.737273	0.754707	0.666667	0.5	0.754804	0.758123	0.759506	0.758224	0.752326
chr15	27690312	27690643	*	tfbs_42186	tfbs	0.688738	0.761844	1	0.333333	0.695234	0.672053	0.682944	0.748756	0.757113	0.746413	0.759035	0.749556	0.756837	0.753047	0.746184	0.747969	0.750913	0.753573	0.687268	0	0.754262	1	1	0.751376	1	1	0.666667	1	0.724052	0.740109	0.748842	0.744835	0.745815	1	0	0.737273	0.754707	0.666667	0.760842	1	0.758123	0.759506	0.758224	0.752326
chr15	28745222	28745546	*	dnase_86035	dnase	0.688738	0.761844	1	0.673899	0.695234	0.672053	0.682944	0.748756	0.757113	0.746413	0.759035	0.749556	0.756837	0.753047	0.746184	0.747969	0.750913	0.753573	0.687268	1	0.754262	0.768824	1	1	1	0.76792	0.933333	0.752298	1	0.740109	1	0.744835	0.5	0.753989	0.718532	0.737273	0.754707	0.757295	0.760842	0.754804	0.758123	0.759506	0.758224	0.752326
chr15	29065800	29066400	*	distal_105633	distal	1	1	0.692342	0.9375	1	1	1	1	1	1	0.9375	0.749556	1	1	1	0.747969	1	1	1	1	1	1	1	1	1	0.95	1	0.8	1	1	1	1	0.745815	0.5	1	1	1	0.5	1	1	1	1	1	1
chr15	31349030	31371999	*	tss_14314	tss	0.74359	0.765152	0.526316	0.714286	0.769231	0.628571	0.857143	0.954545	0.705882	0.727273	0.692308	1	0.9375	0.68	0.5	0.777778	0.807692	0.6	0.6	0.857143	0.965812	0.807692	0.737864	0.40625	0.702575	0.762295	0.732323	0.599099	0.585714	0.693878	0.7	0.925926	0.666667	0.571429	0.398148	0.435897	0.714286	0.463415	0.541667	0.84	0.575758	0.654762	0.684211	0.645161
chr15	32393273	32393523	*	tfbs_42435	tfbs	0.688738	0.761844	0.692342	0.673899	0.695234	0.672053	0.682944	0.748756	0.757113	0.746413	0.759035	0.749556	0.756837	0.753047	0.746184	0.747969	0.750913	0.753573	0.687268	0.693033	0.754262	0.768824	0.75699	0.751376	0.746727	0.76792	1	0.752298	0.724052	0.740109	0.748842	0.744835	0.745815	0.753989	0.718532	0.737273	0.754707	0.757295	0.760842	0.754804	0.758123	0.759506	0.758224	0.752326
chr15	33073829	33074429	*	distal_106169	distal	1	1	0.692342	1	1	1	1	1	1	0.746413	0.833333	1	1	1	0.746184	1	1	1	1	0.693033	0.754262	1	1	1	1	1	1	1	1	1	1	1	1	1	1	1	1	1	1	1	1	1	1	1
chr15	33777200	33777800	*	distal_106242	distal	0.688738	0.761844	0.692342	0.673899	0.695234	0.672053	0.682944	0.748756	0.757113	0.746413	0.759035	0.749556	0.756837	0.753047	0.746184	0.747969	0.750913	0.753573	0.687268	0.693033	0.754262	0.768824	0.75699	0.751376	1	0.76792	0.759838	0.752298	0.724052	1	0.748842	0.744835	0.745815	0.753989	0.718532	0.737273	0.754707	0.757295	0.760842	0.754804	0.758123	0.759506	0.758224	0.752326
chr15	34011029	34012020	*	distal_106276	distal	1	0.761844	0.692342	1	0	1	0.682944	0.748756	0.757113	0.746413	0.759035	0.749556	0.756837	0.753047	0.746184	0.747969	0.750913	0.753573	0.687268	0.693033	0.754262	0.768824	0.5	0.751376	1	1	1	1	0.724052	0.740109	0.748842	0.744835	1	0.753989	1	0.737273	0.754707	0.757295	0.760842	0.754804	0.758123	0.759506	0.758224	0.752326
chr15	37837233	37837646	*	dnase_86947	dnase	0.688738	0.5	0.692342	0.673899	0.5	0.672053	0.682944	0.748756	0.757113	0.746413	0.759035	0.749556	0.756837	0.753047	0.746184	0.747969	0.750913	0.753573	0.687268	0.693033	1	1	0.75699	0.751376	0.333333	0.76792	1	1	0.724052	1	0.748842	0.744835	0.745815	0.753989	0.718532	1	0.754707	0.757295	0.760842	1	0.758123	0.759506	1	0.752326
chr15	37837253	37837653	*	ctcf_35500	ctcf	0.688738	0.5	0.692342	0.673899	0.5	0.672053	0.682944	0.748756	0.757113	0.746413	0.759035	0.749556	0.756837	0.753047	0.746184	0.747969	0.750913	0.753573	0.687268	0.693033	1	1	0.75699	0.751376	0.333333	0.76792	1	1	0.724052	1	0.748842	0.744835	0.745815	0.753989	0.718532	1	0.754707	0.757295	0.760842	1	0.758123	0.759506	1	0.752326
chr15	38065800	38066600	*	distal_106738	distal	0.688738	0.761844	0.692342	0.673899	0.695234	0.672053	0.682944	0.748756	0.757113	1	0.759035	0.749556	0.756837	0.753047	0.746184	0.747969	0.750913	0.753573	0.687268	0.693033	0.754262	0.768824	0.5	0.751376	0.5	0.76792	0.333333	1	0.724052	0.740109	0.748842	0.744835	0.745815	0.753989	0.718532	0.5	0.754707	0.757295	0.760842	0.754804	0.758123	0.759506	0.758224	0.752326
chr15	39110253	39110653	*	ctcf_35559	ctcf	0.688738	0.761844	0.692342	0.673899	0.695234	0.672053	0.682944	0.748756	0.757113	0.746413	0.759035	0.749556	0.756837	0.753047	0.746184	0.747969	0.750913	0.753573	0.687268	0.693033	1	0.768824	0.75699	0.751376	0.746727	0.76792	1	1	0.724052	0.740109	0.748842	0.744835	0.745815	0.753989	0.718532	0.737273	0.754707	0.757295	0.760842	0.754804	0.758123	0.759506	0.758224	0.752326
chr15	40323253	40323653	*	ctcf_35639	ctcf	0	0.01	0	0.673899	0.695234	0	0	0.748756	0	0	0	0	0.756837	0.753047	0	0.747969	0.750913	0.753573	0	0	0	0	0	0	0.030303	0	0.00348432	0	0.0227273	0	0	0	0	0	0	0	0	0	0	0	0	0	0	0
chr15	43920653	43921649	*	distal_107866	distal	0.666667	1	1	0.5	0.8	0.5	0.682944	1	0.757113	0.746413	1	0.749556	0.5	0.791667	1	1	0.666667	1	1	1	1	0	1	0	0.964286	0.833333	0.875	0.971429	1	1	1	1	1	0.888889	1	1	1	1	1	1	1	1	1	1
chr15	45547253	45547853	*	distal_108128	distal	1	0.6	1	1	0.695234	1	1	1	1	1	0.759035	0.749556	1	1	0.833333	1	1	0.753573	1	0.693033	1	0.75	1	1	1	0.928571	0.939394	1	0.724052	0.714286	1	0.714286	1	1	1	0.866667	0.8	0.757295	1	1	0.758123	1	1	1
chr15	45588001	45592652	*	tss_14597	tss	1	1	0.916667	1	0.833333	0.833333	1	1	1	0.746413	1	1	1	1	1	0.747969	1	1	1	0.666667	1	1	1	0.933333	0.777778	1	0.893939	1	1	1	1	1	1	0.5	1	0.9	0.754707	0.888889	1	1	0.5	1	1	1
chr15	48076363	48077308	*	distal_108300	distal	0.25	0	0.692342	0.673899	0.695234	0.672053	0.682944	0.748756	0.666667	0.746413	0.759035	0.749556	0.756837	0.753047	0.746184	0.747969	1	0.753573	0.687268	0.693033	0.754262	0.5	1	0.751376	1	0.76792	1	0.752298	0.724052	0.740109	0.748842	0.744835	0.745815	0.753989	0.718532	1	0.754707	0.757295	0.760842	0.754804	0.758123	0.759506	0.758224	0.752326
chr15	51090108	51091108	*	distal_108780	distal	1	1	1	0.673899	1	1	0.682944	1	1	1	1	1	1	0.753047	0.746184	1	0.75	0.753573	0.687268	1	1	0.944444	1	1	0.733333	1	1	1	1	0.740109	0.748842	0	1	1	1	0.5	1	0.75	1	1	1	1	1	1
chr15	52246001	52248199	*	proximal_34869	proximal	1	1	1	0.916667	1	0.85	1	1	1	1	1	1	0.756837	1	0.746184	1	1	1	1	0.9	1	1	1	1	1	1	0.945238	1	1	1	1	0.5	1	1	1	1	1	1	1	1	1	1	1	0.752326
chr15	52449600	52450200	*	distal_109037	distal	1	1	0.692342	0.673899	0.695234	0.672053	0.682944	1	0.757113	0.746413	0.759035	0.749556	0.756837	0.753047	0.746184	0.747969	0.750913	0.753573	0.687268	0.693033	0.754262	0.768824	0.75699	0.751376	0	1	0	0.5	0.724052	0.740109	0.748842	0	0.745815	0	0.718532	0.737273	1	1	0.760842	0.754804	0.758123	0.759506	0.758224	0.752326
chr15	57611908	57612508	*	ctcf_36347	ctcf	1	0.761844	0.692342	0.673899	0.695234	0.672053	0.682944	0.748756	0.757113	0.746413	0.759035	0.749556	0.756837	0	0.746184	0.747969	0.750913	0.753573	0.687268	0.693033	0.754262	0.5	1	1	0.75	1	1	0.752298	0.724052	0.740109	1	0.744835	0.745815	0.753989	1	0.737273	0.754707	0.757295	1	0.754804	1	0.759506	0.758224	0.752326
chr15	60419243	60425199	*	proximal_35225	proximal	1	1	1	1	0.95	1	1	1	1	1	1	1	1	1	1	0.75	1	0.944444	0.805556	1	1	1	0.9375	1	0.941176	1	0.938889	1	1	1	1	1	1	1	0.8	1	1	0.75	1	1	1	0.9375	0.8	1
chr15	63133842	63134242	*	ctcf_36619	ctcf	0.688738	0.761844	0.692342	0.673899	0.695234	0.672053	0.682944	0	0	0.746413	0.759035	0.749556	0.756837	0.753047	0.746184	0.747969	0.750913	0.753573	0.687268	0.693033	0.754262	0.768824	0.75699	0.751376	0.746727	0.76792	0.759838	0.752298	0.724052	0.740109	0.748842	0.744835	0.745815	0.753989	0.718532	0.737273	0.754707	0.757295	0.760842	0.754804	0.758123	0.759506	0.758224	0.752326
chr15	63918783	63919842	*	distal_110720	distal	0.6	1	0.5	0.625	0.75	0.75	0.6	0.25	1	0.746413	0.759035	0.6	0.756837	0.4	0	0.747969	0	0.666667	0.75	0.5	1	1	0.773333	1	0.35	0.7	0.560119	0.933333	0.741667	0.611111	1	0.583333	0.75	0.833333	1	0	1	1	1	1	0.766667	0	0.758224	1
chr15	65619555	65619955	*	distal_111075	distal	0.688738	0	0.692342	0.673899	0.695234	0.672053	0.682944	0.748756	0.757113	0.746413	0.759035	0.749556	0.756837	1	0.746184	0.747969	0.750913	0.753573	0.687268	0.693033	0.754262	0.5	1	0.751376	0.666667	0.76792	0.653333	0.752298	0.724052	0.740109	0.748842	0.744835	0.745815	0.753989	0.718532	0.737273	0.754707	0.757295	1	0.754804	0.758123	0.759506	0.758224	0.752326
chr15	65704001	65707200	*	proximal_35557	proximal	1	1	1	1	1	1	1	1	0.5	1	0.759035	1	1	1	0.75	1	0.9	0.95	0.687268	1	1	1	0.571429	0.5	0.930952	1	1	1	1	1	1	1	1	0.75	1	1	1	1	1	0.952381	1	1	0	1
chr15	67456685	67457487	*	tfbs_44407	tfbs	0	0.761844	0.692342	0.673899	0	0.672053	0.682944	0.748756	0.757113	0.746413	0	0.749556	0.756837	0.753047	0	0.747969	0.750913	0.753573	0.687268	0	0.754262	0	0	0	0.666667	0.4	0.375	0	0	0.740109	0.748842	0.744835	0.745815	0	0.718532	0.737273	0.754707	0.757295	0.5	0.754804	0.758123	0.759506	0.758224	0.752326
chr15	67960800	67964400	*	proximal_35706	proximal	0.75	1	1	0.958333	1	1	1	1	0.666667	1	0.933333	1	1	1	1	0.9375	0.666667	1	1	1	1	0.909091	0.875	0.933333	0.973684	0.909091	0.869565	1	1	1	0.75	0.5	1	1	1	1	0.8	1	1	0.5	1	1	1	1
chr15	70487755	70488555	*	ctcf_37020	ctcf	0.333333	0.487637	0	0.525926	0.5	1	1	0.388889	0.8	0	0.759035	1	0.625	0.833333	0.0909091	0.75	0	0	0.375	0	0	1	0.504714	0.322917	0.2	0.2	0.452381	0	0.333333	0.25	0	0.433862	0.7	0.5	0	1	0.754707	0.232143	0.488889	0	0.25	0.5	0	0.133333
chr15	72463402	72465153	*	proximal_35983	proximal	0.6	0.761905	0.692342	1	1	1	1	0.875	1	1	1	0	0	1	0	1	1	1	1	0.75	0	0.5	0.666667	0	1	1	0.821429	0.833333	0.666667	1	1	1	0	1	1	0.744444	0.754707	0.75	1	1	1	1	0.75	1
chr15	73927755	73928355	*	ctcf_37219	ctcf	0	0	0.692342	0	0.695234	0	0	0	0	0.746413	0	0.749556	0	0.753047	0.746184	0.747969	0.1	0	0	0	0.754262	0	0	0	0	0	0	0	0	0	0	0	0	0.0454545	0	0	0	0	0.0128205	0	0	0	0.758224	0
chr15	74108063	74109018	*	tfbs_44875	tfbs	0.5	1	1	0.811111	1	1	0.8	0.748756	1	1	0.666667	1	0.833333	1	1	1	1	0.5	0.687268	1	1	0	0.888889	1	0.833333	0.875	0.722222	1	1	1	1	0.744835	1	0.8	1	1	1	0.5	1	1	1	0.759506	0.758224	1
chr15	75036956	75052154	*	proximal_36114	proximal	0.672727	0.919355	0.642857	0.75	0.714286	0.809524	0.789474	0.842105	0.621622	0.75	0.8	0.4	0.75	1	0.888889	0.888889	0.7	0.769231	1	1	0.681818	0.8	0.797101	0.764706	0.692053	0.760417	0.720205	0.751111	0.684211	0.6	0.75	0.8	0.6	0.681818	0.55	0.59375	0.636364	0.411765	0.1875	0.6	0.666667	0.625	0.363636	0.576923
chr15	76625256	76625687	*	tfbs_45123	tfbs	0.688738	1	0.692342	0.673899	0.695234	0.672053	0.682944	0.748756	0.757113	0.746413	1	0.749556	0.756837	0.753047	0.746184	0.747969	0.750913	0.753573	0.687268	0.693033	1	0.768824	0.75699	0.751376	1	1	0.75	0.752298	0.724052	1	0.748842	0.744835	0.745815	0.666667	0.718532	0.737273	0.754707	0.757295	1	0.754804	0.758123	1	0.758224	0.752326
chr15	78044356	78079599	*	tss_15203	tss	0.568966	0.75	0.428571	0.9	0.9	0.666667	0.809524	0.708333	0.608108	0.818182	0.416667	0.5	0.769231	0.818182	0.5	0.818182	0.736842	0.8	0.888889	0.833333	0.75	0.559633	0.623134	0.72973	0.565499	0.616822	0.538576	0.573333	0.555556	0.21164	0.76	0.666667	0.75	0.328571	0.559701	0.197917	0.5	0.76	0.681818	0.44186	0.638889	0.666667	0.354839	0.275
chr15	78789955	78790355	*	ctcf_37519	ctcf	1	1	0.692342	1	0.695234	0.672053	0.682944	0.748756	0.757113	0.746413	0.759035	0.749556	0.756837	0.753047	0.746184	0.747969	0.750913	0.753573	0.687268	0.693033	0.754262	0.768824	1	1	0.9375	0.833333	1	0.752298	0.724052	0	0.748842	0.744835	0.745815	0.753989	1	0.737273	0.754707	0.757295	1	0.754804	1	0.759506	0.758224	0.752326
chr15	79173155	79173955	*	distal_113546	distal	0.5	1	0.692342	1	0.695234	0.916667	1	0.748756	1	1	1	1	0.756837	1	0.746184	1	1	1	1	0.693033	1	1	1	1	0.791667	1	0.666667	1	0.724052	1	1	0.8	1	0.833333	0.5625	1	1	0.975	0.760842	0.754804	1	1	0.758224	1
chr15	79208155	79208555	*	ctcf_37555	ctcf	0.688738	0.761844	0.692342	0.673899	0.695234	0.672053	0.682944	0.748756	0.757113	0.746413	0.759035	0.749556	0.756837	0.753047	0.746184	0.747969	0.750913	0.753573	0.687268	0	0.754262	0.768824	0.75699	0.751376	0.746727	0.76792	1	0.752298	0.724052	0.740109	0.748842	0.744835	0.745815	0.753989	0.718532	0.737273	0.754707	0.757295	0.760842	0.754804	0.758123	0.759506	0.758224	0.752326
chr15	82542401	82543599	*	proximal_36501	proximal	0.946023	1	0.692342	1	0.695234	1	1	0.748756	1	1	0.666667	1	1	1	1	1	1	1	0.5	0.693033	1	1	0.5	0.75	0.833333	1	0.875	1	0.833333	1	1	1	1	1	1	1	1	0.75	1	1	1	0.5	1	1
chr15	85712155	85713355	*	distal_114579	distal	0.5	1	1	1	1	1	1	1	1	1	1	1	1	1	1	1	1	1	1	0.693033	1	0.952381	1	1	0.8	1	0.888889	1	1	1	1	1	0.909091	0.753989	0.9	1	0.9375	1	0.9	1	1	0.759506	0.758224	0.752326
chr15	88632601	88642799	*	tss_15375	tss	0.684211	0.789474	1	0.4	0.5	1	0.357143	1	0.55	0.857143	0.857143	0.833333	0.9	1	1	0.833333	1	0.81452	1	1	0.923077	0.764228	0.822222	1	0.714815	0.69	0.770145	0.717172	0.818182	0.666667	0.714286	1	0.882353	0.3125	0.394737	0.5	0.875	0.6	0.5	0.714286	1	0.5	0.461538	0.617647
chr15	88632601	88642799	*	tss_15376	tss	0.684211	0.789474	1	0.4	0.5	1	0.357143	1	0.55	0.857143	0.857143	0.833333	0.9	1	1	0.833333	1	0.81452	1	1	0.923077	0.764228	0.822222	1	0.714815	0.69	0.770145	0.717172	0.818182	0.666667	0.714286	1	0.882353	0.3125	0.394737	0.5	0.875	0.6	0.5	0.714286	1	0.5	0.461538	0.617647
chr15	93053955	93054355	*	ctcf_38272	ctcf	1	1	0.75	1	1	1	1	1	1	1	1	0.749556	1	1	1	1	1	1	0.687268	0.693033	1	1	1	0.751376	1	1	1	1	1	1	1	1	1	1	1	1	1	0.757295	0.760842	1	1	1	1	1
chr15	94702496	94703296	*	distal_115771	distal	1	0.7	0.777778	1	1	0.672053	0.682944	0.833333	0.708333	0	0.666667	0	1	0.309524	0.746184	0.747969	0.5	0.333333	1	0	0.754262	0.333333	0.75	0.5	0.611111	0.714286	0.71875	0.9	1	0.9	0.833333	0.375	1	1	0.666667	1	0.754707	0.944444	0.888889	0.6	1	1	1	0.888889
chr15	99844931	99845696	*	distal_116413	distal	0.688738	0.761844	0.692342	0.673899	0.695234	0.672053	0.682944	1	0.757113	0.746413	0.759035	0.749556	0.756837	0.753047	0.746184	0.747969	0.750913	0.753573	0.687268	0.693033	0.754262	0.768824	0.75699	1	1	0.76792	0.5	0.752298	0.724052	0.740109	0.748842	0.744835	0.745815	0.753989	0.718532	0.737273	0.754707	0.757295	0.760842	0.754804	0.758123	1	0.758224	0.752326
chr15	100702697	100705695	*	proximal_37232	proximal	0.866667	1	1	0.733333	0.552083	1	1	1	1	1	0.958333	1	0.756837	1	0.922619	0.8	1	1	1	1	1	0.980462	0.933333	1	0.972222	0.977273	0.964286	1	1	0.714286	1	0.980769	1	1	1	1	1	1	1	0.875	0.970588	1	1	1
chr15	101763224	101763549	*	tfbs_46647	tfbs	0.7	0.882353	1	1	1	1	1	1	0.875	1	1	1	0.756837	0.666667	1	1	0.666667	0.753573	0.6	0.5	0.857143	0.777778	0.769231	0.6	1	0.947059	0.897368	0.589744	0.75	0.833333	1	1	1	0.541667	1	0.833333	1	1	1	1	1	0.928571	1	0.8
chr16	125142	126142	*	distal_116793	distal	0.5	0.75	1	1	1	0.672053	1	0.748756	1	1	1	1	1	0.753047	1	1	0.5	1	0.687268	0.693033	1	1	0.940972	0.751376	0.75	0.666667	1	0.75	1	0.9375	1	0.875	1	1	0.625	1	0.666667	1	0.888889	1	1	0.759506	0.758224	1
chr16	477142	478542	*	distal_116870	distal	0.8125	0.854167	0.65	0.861111	0.695234	0.333333	0.660714	0.8	0.285714	1	0.555556	0.166667	0.75	0.75	0.8	0.654762	0.714286	1	0.916667	1	0.571429	0.777778	0.72807	1	0.434783	0.7875	0.529955	0.866667	0.833333	0.833333	0.777778	0.761111	1	0.666667	0.875	1	1	0	0.834821	1	0	1	0.697917	0.725
chr16	1192462	1196869	*	distal_117010	distal	0.627273	0.74359	0.388889	1	0	0.4	0.75	1	0.484375	0.75	0.333333	0.25	0.8125	0.333333	0.888889	0.333333	1	1	0.35	0.85	0.777778	0.641975	0.864865	0.56	0.654872	0.580087	0.66141	0.614983	0.413793	0.666667	0	0.695652	1	0.733333	0.764706	0.833333	0.444444	1	0.65	0.75	0.470588	0.230769	0.612903	0.756757
chr16	1425694	1435601	*	tss_15714	tss	0.627119	0.711268	0.552632	0.965517	0.642857	1	0.809524	0.65	0.835821	0.703704	0.545455	0.44	0.942857	0.677419	1	0.421053	0.529412	1	0.778152	1	0.842105	0.800236	0.69482	0.542857	0.796542	0.824027	0.775277	0.707735	0.897436	0.691667	0.366667	0.657895	0.902778	0.796875	0.842105	0.780822	0.837838	0.941176	0.512821	0.583333	0.651163	0.708333	1	0.5625
chr16	5188990	5189220	*	dnase_95929	dnase	0.688738	1	0.692342	0.673899	0.695234	0.672053	0.682944	0.748756	0.757113	0.746413	0.759035	0.749556	0.756837	0.753047	0.746184	0.747969	0.750913	0.753573	0.687268	0.693033	0.754262	0.768824	0.75699	0.751376	0.746727	0.76792	1	0.752298	0.724052	0.740109	0.748842	0.744835	0.745815	0.753989	1	0.737273	0.754707	0.757295	0.760842	0.754804	0.758123	0.759506	0.758224	0.752326
chr16	9184055	9184455	*	ctcf_39048	ctcf	0.9	1	0.857143	1	0.708333	0.672053	0.666667	0.748756	0.727273	0.746413	0.759035	0.749556	0.756837	0.666667	0.25	1	1	0.753573	1	0.693033	1	0.875	0.75	0.875	0.931159	0.75	0.905333	0.913043	1	0.909091	0.888889	1	0.888889	1	1	1	0.754707	1	1	0.9	0.758123	1	1	1
chr16	9184082	9184361	*	tfbs_47464	tfbs	1	1	0.692342	1	0.695234	0.95	0.682944	0.748756	0.571429	1	0.759035	0.749556	0.756837	0.833333	0.25	1	1	0.753573	1	1	1	0.8	1	1	0.921875	0.555556	0.882407	0.9375	1	0.8	1	1	0.888889	1	1	1	0.754707	1	1	0.857143	0.758123	1	1	1
chr16	10924963	10926578	*	tfbs_47566	tfbs	1	1	1	1	1	1	1	1	0.5	1	1	1	1	1	0	1	1	1	1	0.888889	1	0.93125	0.777778	1	0.904762	1	0.971014	0.96875	1	1	1	1	1	1	1	1	1	1	1	1	1	1	1	0.909091
chr16	12287586	12287986	*	distal_118600	distal	0.688738	0	0.692342	0.673899	0.695234	0.672053	0.682944	0.748756	0.757113	0.746413	0.759035	0.749556	0.756837	0.753047	0.746184	0.747969	0.750913	0.753573	0.687268	0.693033	0.754262	0	0.75699	0.751376	0	0.76792	1	0	0.724052	0.740109	1	0.744835	0.745815	0.753989	0.718532	0.737273	0.754707	0.757295	0.760842	0.754804	0.758123	0	0.758224	0.752326
chr16	14131986	14133386	*	distal_118882	distal	1	0.761844	0.692342	0.673899	1	0.672053	0.682944	0.748756	0.757113	1	0.759035	0.749556	0.756837	1	0.746184	1	0.750913	0.753573	0.687268	0.693033	0.754262	0.768824	1	0.751376	1	1	1	1	0.724052	1	0.748842	0.744835	0.745815	1	0.718532	0.737273	0.754707	1	0.760842	0.754804	0.758123	0.759506	0.758224	0.752326
chr16	15072021	15072986	*	distal_119107	distal	0.722222	0.896825	1	1	1	1	1	0.748756	0	0.666667	1	0	0.756837	0.916667	1	0	1	0.916667	0.805556	0.8	0	0.75	0.783333	0	0.8125	1	0.833333	1	0.625	0.444444	1	1	1	1	0.933333	1	1	0.777778	0	0.875	1	0.759506	0.758224	0.708333
chr16	15517787	15523999	*	proximal_38026	proximal	0.947368	0.928571	0.833333	0	1	0.666667	1	0.916667	1	1	1	1	1	1	1	0.666667	1	1	1	0.5	0.909091	1	0.96	0.947368	0.833333	0.966667	0.882184	0.780864	0.8	0.875	1	0.966667	1	1	0.6	0.777778	1	0.888889	0.875	0.666667	1	1	1	1
chr16	15563496	15564985	*	proximal_38027	proximal	0.688738	0.761844	0.692342	0.673899	0.695234	0.672053	0.682944	0.748756	0.757113	0.746413	0.759035	0.749556	0.756837	0.753047	0.746184	1	0.750913	0.753573	0.687268	0.693033	0.754262	1	1	0.75	0.833333	1	1	1	0.724052	0.740109	0.748842	0.744835	0.745815	0.753989	1	1	0.754707	0.757295	0.760842	1	1	1	0.758224	1
chr16	16045672	16046195	*	tfbs_47972	tfbs	0.571429	1	1	0.673899	0.5	1	1	1	1	1	1	0.749556	1	1	0.5	1	1	1	0.687268	0.5	1	1	0.75	1	1	1	1	0.75	0.724052	1	1	0.744835	1	1	0.833333	1	1	1	1	1	0.5	0.759506	0.758224	1
chr16	16045786	16046186	*	ctcf_39403	ctcf	0.571429	1	1	0.673899	0.5	1	1	1	1	1	1	0.749556	1	1	0.5	1	1	1	0.687268	0.5	1	1	0.75	1	1	1	1	0.75	0.724052	1	1	0.744835	1	1	0.833333	1	1	1	1	1	0.5	0.759506	0.758224	1
chr16	18535386	18536186	*	ctcf_39537	ctcf	1	1	1	1	0	1	1	0.748756	0.8	0.746413	0.759035	0.749556	1	0.944444	0.770833	0.666667	0.555556	0.5	0.687268	0.693033	0.8	0.5	0	0	0.785714	0.625	0.538462	0.666667	1	1	0.748842	0.75	0.916667	0	1	0.833333	0.5	1	0.571429	1	1	0.759506	0.758224	0
chr16	19105586	19105986	*	ctcf_39572	ctcf	0.688738	0.761844	0.692342	0.673899	0.695234	0.672053	1	0.748756	0.757113	0.746413	0.759035	0.749556	0.756837	0.753047	0.746184	0.747969	0.750913	0.753573	0.687268	0.693033	0.754262	1	0.75699	0.751376	0.746727	1	0.722222	1	0.724052	0.740109	0.748842	0.744835	0.745815	0.753989	0.718532	0.737273	0.754707	0.757295	0.5	0.754804	0.5	0.759506	0.758224	0.752326
chr16	19379801	19381198	*	proximal_38170	proximal	1	0.358333	0.55	0	1	0.672053	0.682944	0.748756	0.357143	1	1	1	1	1	0.857143	0.747969	0	0.753573	0	0	1	0.765	0.629167	0	0.5	0.666667	0.333333	1	0	0	0.583333	0.6	0.745815	0.708333	1	0.333333	0.666667	1	1	1	0.55	0.759506	1	1
chr16	19833586	19834186	*	distal_119806	distal	1	1	1	0.673899	0.695234	1	1	1	1	1	1	0.928571	1	0.753047	1	1	0.750913	1	1	1	0.972222	1	1	0.666667	0.833333	1	1	1	1	1	1	1	1	0.666667	0.718532	1	0.754707	0	1	0.754804	1	0.944444	0.758224	1
chr16	22672986	22674986	*	distal_120229	distal	1	0.8	1	0.5	1	0.2	0.333333	1	1	1	1	1	0.893333	1	1	0.5	0.75	1	0.875	1	0.666667	1	1	1	0.735	1	0.768056	0.75	1	0.761111	1	0.833333	0.25	1	0.5	1	1	1	0.75	1	0	0.833333	0.666667	0.5
chr16	28711021	28722411	*	tss_16290	tss	1	0	0.692342	0.673899	1	0.672053	0.682944	0.748756	0.757113	0.746413	1	0.749556	0.756837	1	0.6	0.747969	0.750913	0.753573	0.687268	0.693033	0.754262	0.768824	0.8125	0.751376	0.909091	0.791667	0.679487	0.752298	0.2	0.740109	1	0.744835	0.745815	0.8	1	0.737273	0.754707	0.757295	0.760842	1	1	0.759506	0.758224	0.752326
chr16	29583012	29583412	*	ctcf_40057	ctcf	0.688738	0.761844	0.692342	0.673899	0.695234	0.672053	0.682944	0.748756	0.757113	0.746413	0.759035	0.749556	0.756837	0.753047	0.746184	0.747969	0.750913	0.753573	0.687268	0.693033	0.754262	0.768824	0.75699	0.751376	1	0.76792	1	1	0.724052	0.740109	0.748842	0.744835	0.745815	1	0.718532	1	0.754707	1	0.760842	0.754804	0.758123	0.759506	0.758224	0.752326
chr16	46380553	46402477	*	proximal_38739	proximal	0.72016	0.808292	0.733875	0.756667	0.764355	0.741911	0.743788	0.817547	0.784811	0.849568	0.825855	0.821024	0.797596	0.81763	0.826375	0.822264	0.811574	0.833326	0.715991	0.729081	0.818937	0.80412	0.790136	0.818247	0.785222	0.809212	0.820756	0.797075	0.785989	0.773627	0.820825	0.816411	0.804787	0.811893	0.768078	0.786429	0.795826	0.823809	0.803078	0.779295	0.816091	0.818382	0.831764	0.817238
chr16	46386882	46388082	*	ctcf_40314	ctcf	0.579934	0.631034	0.705324	0.647401	0.60291	0.564122	0.535345	0.701923	0.6906	0.714286	0.808889	0.814815	0.79023	0.686086	0.74526	0.748387	0.706579	0.821633	0.654687	0.634273	0.760294	0.728708	0.722994	0.745743	0.742668	0.779505	0.753284	0.775412	0.74415	0.70278	0.783559	0.824074	0.787778	0.706772	0.627612	0.733638	0.73125	0.699713	0.637879	0.716071	0.863936	0.817143	0.729552	0.791427
chr16	46757282	46757682	*	ctcf_40338	ctcf	0.454545	1	0.692342	1	0.695234	0.888889	0.682944	1	0.875	0.875	1	0.749556	0.756837	1	1	0.747969	1	0.753573	1	0.666667	1	1	0.5	1	0.857143	0.909091	0.911111	0.866667	0.45	0.9375	0.888889	0.833333	1	0	0.5	0.5	1	1	1	1	0.75	1	1	1
chr16	48428600	48429600	*	distal_122001	distal	0.688738	1	0.833333	1	0.695234	0.5	1	0.833333	1	1	0.75	1	0.75	0	1	1	0.9	0.753573	1	0.693033	1	1	1	0.751376	0.933333	1	0.875	1	1	1	1	1	1	1	0.718532	1	1	1	1	1	1	1	1	1
chr16	49437386	49437701	*	tfbs_49340	tfbs	1	0.761844	0.692342	0.673899	0.695234	0.672053	0.682944	0.748756	1	0.746413	0.759035	0.749556	0.756837	0.753047	0.746184	0.747969	0.750913	1	0.687268	0.693033	0.754262	1	1	0.751376	1	1	1	1	0.724052	0.740109	0.748842	1	0.745815	0.753989	0.718532	1	0.754707	0.757295	1	0.754804	0.758123	0.759506	0.758224	0.752326
chr16	49437386	49437786	*	ctcf_40459	ctcf	1	0.761844	0.692342	0.673899	0.695234	0.672053	0.682944	0.748756	1	0.746413	0.759035	0.749556	0.756837	0.753047	0.746184	0.747969	0.750913	1	0.687268	0.693033	0.754262	1	1	0.751376	1	1	1	1	0.724052	0.740109	0.748842	1	0.745815	0.753989	0.718532	1	0.754707	0.757295	1	0.754804	0.758123	0.759506	0.758224	0.752326
chr16	49520386	49521386	*	distal_122087	distal	1	1	0.692342	0.8	0.695234	0.672053	0.5	1	1	1	1	0.749556	1	0.666667	1	0.747969	1	0.787879	0.687268	0.693033	0.754262	1	0.8	1	1	1	0.966667	1	0.916667	1	1	1	1	1	1	1	0.754707	1	1	1	0.758123	1	1	1
chr16	55570141	55570741	*	distal_122842	distal	0.333333	0.761844	0.692342	0.673899	0.695234	0.672053	0.682944	0.748756	0.757113	0.5	0.759035	0.749556	0.756837	0.753047	0.746184	0.747969	1	0.753573	0.687268	0.693033	0.754262	0.768824	1	0.751376	1	0.76792	1	0.752298	0.724052	0.740109	1	0.744835	0.745815	0.753989	1	1	0.754707	0.5	0.760842	0.754804	0.758123	0.759506	0.758224	0.752326
chr16	57841343	57842943	*	distal_123288	distal	1	0.666667	1	1	0	1	0.825	1	0.416667	1	1	0.749556	1	1	1	0.747969	0.944444	1	0.687268	0.5	1	0.875	0.833333	1	0.973684	1	0.952381	0.909091	1	1	1	1	1	1	1	1	1	0.9	1	1	1	1	0.758224	1
chr16	62036054	62036617	*	dnase_100726	dnase	0	0.0138889	0	0.673899	0	0.672053	0.682944	0	0	0.746413	0.759035	0.749556	0.756837	0	0	0	0	0	0.687268	0	0	0	0	0.751376	0	0	0.00813008	0.030303	0	0	0	0	0.025641	0	0.718532	0	0	0	0.0238095	0	0.758123	0.00833333	0.142857	0
chr16	74991280	74992499	*	distal_125391	distal	0.875	0	0.666667	0.673899	1	0.672053	0.682944	0.666667	0.694444	0.5	0.8	0.749556	0.666667	1	0.746184	0.747969	0.901961	0.35	0	0	0.590909	0.835938	0.333333	1	0.388889	0.6875	0.416667	0	0.333333	0.75	0.625	0.577303	1	0.461111	0.625	1	0.754707	0.8	0	0.75	0.761905	0.759506	0.973684	0.833333
chr16	74991281	74993141	*	proximal_39882	proximal	0.928571	0.333333	0.625	0.5	1	0.4	0.75	1	0.8125	1	1	1	0.833333	0.625	1	0.75	1	0.875	0	0	0.666667	1	0.571429	1	0.482456	0.75	0.5625	0.5	0.375	0.8	0.9	0.840909	0.745815	1	0.791667	1	0.9	0.833333	0	0.666667	1	0.8125	0.55	1
chr16	77297144	77303599	*	proximal_39957	proximal	1	1	0.78125	0.6	0.958333	0	1	1	1	1	0.75	0.953125	1	1	1	0.857143	1	1	0.833333	1	1	0.923077	0.888889	0.934524	0.891304	1	0.928571	1	1	0.857143	0.875	0.8	0.942857	1	1	0.5	1	0.974359	0.978947	0.966667	1	1	0.972222	1
chr16	77589114	77590143	*	distal_125650	distal	0.666667	1	1	0.673899	1	0.672053	1	1	0.75	0.958333	0.759035	0.749556	1	1	1	1	0	0.753573	0.687268	0.693033	1	0.875	1	0.75	1	1	0.9375	1	0.724052	1	1	0.9	1	1	1	1	1	1	1	1	1	1	1	1
chr16	77739143	77739543	*	distal_125665	distal	1	0.761844	0.692342	0.673899	0.695234	0.672053	0.682944	0.748756	0.757113	0.746413	0.759035	0.749556	1	0.753047	0.746184	0.747969	0.750913	0.753573	0.687268	0.693033	0.754262	0.666667	1	0.751376	1	0.76792	1	0.666667	0.724052	0.740109	0.748842	0.744835	0.745815	0.753989	0.718532	0.737273	0.754707	0.757295	0.760842	0.754804	0.758123	0.759506	0.758224	0
chr16	79325200	79326000	*	distal_125875	distal	0.688738	0.761844	0.692342	0.673899	0.695234	0.672053	0.682944	0.748756	0.757113	0.746413	0.759035	0.749556	0.756837	0.753047	0.746184	0.747969	0.750913	1	0.687268	0.693033	0.754262	0.768824	0.75699	0.751376	0.714286	0.666667	0.857143	0.333333	0.75	0.740109	0.748842	0.744835	0.745815	0.753989	0.718532	0.737273	0.754707	0.757295	1	0.754804	0.758123	1	0.758224	1
chr16	81214543	81215343	*	ctcf_41706	ctcf	0.545455	0.25	0	0.333333	0.5	0.0714286	1	0.748756	0.75	0.6	0.5	1	0.666667	1	0.5	0.6	0.750913	1	0	0.75	0	0.8	0.666667	0	0.6875	0.409091	0.628788	0.722222	0.4	0.8	0.5	0.888889	0.666667	0.4	0.55	1	0.754707	0.8	1	0.4	1	1	1	0.752326
chr16	81214602	81215435	*	tfbs_51027	tfbs	0.545455	0.25	0.666667	0	0.722222	0.1875	0.708333	0.748756	0.8	1	0.5	1	0.6	0.910714	0.5	0.6	0.627778	0.877778	0.666667	0.75	0	0.8	0.666667	0	0.659091	0.409091	0.611111	0.722222	0.4	0.666667	0.5	1	0.666667	0.4	0.8	1	0.754707	1	1	0.4	1	1	1	0.805556
chr16	85673428	85677354	*	proximal_40341	proximal	0.909091	0.9375	0.5	1	1	1	1	1	1	0.875	0.666667	1	0.970192	1	0.930769	0.747969	1	1	1	0.833333	1	1	1	1	0.785417	1	0.871429	0.826923	1	1	0.8	0.916667	1	0.833333	0.959588	0.666667	1	1	1	0.8	1	0.821429	1	0.75
chr16	86077657	86078547	*	distal_127026	distal	0.666667	1	1	0.673899	0.666667	0.672053	0.75	1	1	1	1	1	1	1	1	0.857143	1	1	1	0.6	1	1	1	1	0.854167	1	0.970238	1	0.875	0.954545	0.5	1	1	1	1	1	1	1	1	1	1	1	0.758224	1
chr16	86292657	86293257	*	distal_127064	distal	0.8	0.761844	0.692342	0.673899	0.695234	0.672053	0.682944	1	0.757113	0.746413	0.759035	0.749556	0.756837	0.753047	0.5	0.747969	0.750913	0.753573	0.687268	0.693033	0.754262	0.4	0.75	1	0.691667	0.9	0.666667	1	0.724052	0.740109	0.748842	0.5	0.745815	0.753989	0.5	0.737273	0.754707	0.757295	0.5	0.754804	0.758123	0.759506	0.758224	0.752326
chr16	87295237	87296146	*	proximal_40461	proximal	0.75	1	0.972222	0.673899	1	0.916667	0.8	0.748756	0.757113	0.875	0.9	0.749556	1	1	0.933333	0.541667	0.25	0.75	1	1	0.875	1	0.962963	0.982143	0.642857	1	0.635065	0.6875	0.875	0.916667	0.729167	0.5	0.745815	0.753989	0.833333	1	1	0.757295	0.571429	0.833333	1	1	1	0.82197
chr16	88561547	88562747	*	ctcf_42179	ctcf	0.4	0.75	0.692342	0.75	0.875	0.666667	0.322222	0.285714	1	0.25	0.25	0.749556	1	0.222222	0.676471	0	0.666667	0.75	0.687268	0.666667	0.517857	0.142857	0	0.5	0.407407	0.4	0.408602	0.875	0.333333	1	0.666667	0.333333	0.176471	0.200321	1	1	1	0.454545	0.625	0	0.307407	0.8	0.63244	0.8
chr16	88633347	88633947	*	ctcf_42186	ctcf	0.9	1	0	0.833333	0.357143	1	1	0.748756	1	1	1	0.5	0.756837	0.666667	0.746184	0.747969	1	1	1	1	0.791429	0.663636	1	0.777778	0.533333	0.7	0.62585	0.857143	0.833333	0.588889	0.638889	0.863636	0.745815	0.85	0	0.75	0.754707	0.722222	0.6	0.833333	1	0	0.875	1
chr16	88975401	88987946	*	tss_17281	tss	0.858025	0.708333	0.666667	0.75	0.954545	0.909091	0.555556	0.666667	0.655844	0.2	1	0.538462	1	0.846154	0.909091	0.8	1	0.928571	1	0.611111	1	0.552381	0.583933	0.740741	0.607576	0.58642	0.575	0.58941	0.577778	0.344828	0.548387	0.740741	0.652174	0.729508	0.511364	0.736842	0.375	1	0.627451	0.615385	0.578947	0.612903	0.533333	0.244898
chr17	214679	216875	*	tss_17360	tss	0.8	0.272727	0.5	0.6	0	0	0	1	0.428571	0.666667	1	1	0	1	0	1	1	1	0.75	0.5	1	0.357143	0.875	0.8	0.592664	0.555556	0.584074	0.56	0.712941	1	0.8	0.5	0.6	1	0.458333	0.423077	1	0.933333	1	1	0.931818	0.583333	1	1
chr17	253838	257635	*	proximal_40678	proximal	0.854839	0.838095	0.916667	1	0.954545	0.769231	0.8	0.75	0.9	0.8	0.8	0.894737	0.820513	0.844828	0.952381	1	0.933333	1	0.852941	0.92	0.896175	0.868519	0.798346	0.857729	0.830938	0.898907	0.847904	0.848475	0.853659	0.833333	0.849057	0.941176	0.933333	0.833333	0.947368	0.862069	1	1	1	0.851852	0.75	1	0.958333	0.830357
chr17	264131	264435	*	dnase_104417	dnase	0.688738	0.761844	0.692342	0.673899	0.695234	0.672053	0.682944	0.748756	0.757113	0.746413	0.759035	0.5	0.7	0.753047	0.746184	0.747969	0.750913	0.753573	0.687268	0.693033	0.754262	0.705882	0.75699	0.751376	0.75	0.8	0.666667	0.5	0.724052	1	0.571429	0.744835	0.745815	0.753989	0.718532	0.5	0.754707	0.757295	0.760842	0.754804	0.5	0.875	0.758224	0.752326
chr17	303636	304036	*	ctcf_42313	ctcf	0.416667	0.466667	1	0.25	0	0	0.527778	0.678788	0.111111	1	0.25	0.749556	0.511111	0.753047	0.5	0.747969	0.75	0.166667	0.687268	0.625	1	1	0	1	0.3	1	1	1	0.380952	0.5	1	0.566667	0.571429	1	0.2	0.166667	0.6	0.757295	0.760842	0.75	1	1	0.547619	0
chr17	491601	504599	*	tss_17370	tss	0.928571	0.793103	1	0.962963	0.785714	1	1	1	0.75	1	0.913043	0.416667	0.75	0.90625	0.916667	0.727273	0.928571	1	1	1	0.708333	0.940476	0.884615	0.911765	0.69058	0.786458	0.801911	0.808411	0.59375	0.548077	0.827586	0.825	1	0.477273	0.712121	0.69697	0.928571	0.944444	0.933333	0.916667	0.84375	0.846154	0.9	0.972973
chr17	491601	504599	*	tss_17371	tss	0.928571	0.793103	1	0.962963	0.785714	1	1	1	0.75	1	0.913043	0.416667	0.75	0.90625	0.916667	0.727273	0.928571	1	1	1	0.708333	0.940476	0.884615	0.911765	0.69058	0.786458	0.801911	0.808411	0.59375	0.548077	0.827586	0.825	1	0.477273	0.712121	0.69697	0.928571	0.944444	0.933333	0.916667	0.84375	0.846154	0.9	0.972973
chr17	491601	504599	*	tss_17372	tss	0.928571	0.793103	1	0.962963	0.785714	1	1	1	0.75	1	0.913043	0.416667	0.75	0.90625	0.916667	0.727273	0.928571	1	1	1	0.708333	0.940476	0.884615	0.911765	0.69058	0.786458	0.801911	0.808411	0.59375	0.548077	0.827586	0.825	1	0.477273	0.712121	0.69697	0.928571	0.944444	0.933333	0.916667	0.84375	0.846154	0.9	0.972973
chr17	491601	504599	*	tss_17373	tss	0.928571	0.793103	1	0.962963	0.785714	1	1	1	0.75	1	0.913043	0.416667	0.75	0.90625	0.916667	0.727273	0.928571	1	1	1	0.708333	0.940476	0.884615	0.911765	0.69058	0.786458	0.801911	0.808411	0.59375	0.548077	0.827586	0.825	1	0.477273	0.712121	0.69697	0.928571	0.944444	0.933333	0.916667	0.84375	0.846154	0.9	0.972973
chr17	599837	603635	*	proximal_40700	proximal	0.575	1	0.5	1	0.5	1	1	0.928571	0.5	1	1	1	1	0	0.7	1	0.666667	0	1	0.833333	0.5	0.909091	0.527778	0	0.838235	1	0.795045	0.657895	0.916667	1	1	1	0.714286	1	0.8125	1	0.75	0.952381	1	1	0.666667	0.833333	1	1
chr17	2274600	2276800	*	distal_128425	distal	1	1	1	1	0.833333	1	0.875	1	1	1	1	1	1	1	0.666667	1	0.916667	1	1	0.958333	1	1	1	1	0.922619	0.949206	0.962963	1	0.9375	1	1	1	1	0.75	1	1	1	1	1	0.935714	1	1	1	1
chr17	2871236	2872036	*	ctcf_42437	ctcf	0.833333	1	0.692342	1	0.695234	1	1	1	1	0.746413	1	0.749556	1	1	1	0.747969	0.5	0.753573	1	1	1	0.5	1	1	1	1	1	1	1	0.740109	1	1	0.745815	1	1	1	1	1	1	1	1	1	1	1
chr17	4529636	4532089	*	distal_128845	distal	0.5	0.714286	0.748148	1	0.357576	0.333333	0.0714286	0.678571	1	1	0.890625	1	1	0.778986	0.679722	0.75	0.25	1	0.84	0.777778	1	0.333333	0.571429	0.285714	0.602273	0.925926	0.617593	0.637931	1	0.75	0	0.375	1	0.555556	1	0.89	1	0	1	0.5	0.796429	0.9375	0.757143	1
chr17	4594357	4595856	*	distal_128863	distal	0.857143	1	0.714286	0.2	1	0.533333	1	1	0.71	0.45	1	0.333333	0.8125	0.753047	1	0.747969	1	0.375	0.263889	1	0.666667	1	1	0.833333	0.388889	0	0.37875	0.6	0.567319	0.340909	0.747024	0.142857	0.745815	0.153846	0.444444	0.615385	0.3125	0	0	0.678571	0.2	0.538889	0.142857	0.384615
chr17	6652001	6662799	*	tss_17571	tss	0.267606	0.5	0.08	0.214286	0.5	0.666667	0.142857	0.352941	0.727273	0.4375	0.5	0.9	0	0	0.888889	0.611111	0.24	1	0.75	0.8	0.789474	0.432203	0.524306	0.807692	0.237148	0.352113	0.36229	0.401389	0.0487805	0.241379	0.2	0.222222	0.166667	0.275	0.315217	0.0208333	1	0.75	0.75	0.857143	0.609756	0.259259	1	0.375
chr17	8371717	8372836	*	distal_129584	distal	0.666667	1	0.692342	1	0.857143	1	0.682944	1	1	0.746413	1	0.749556	1	0.666667	1	1	1	1	1	1	0.754262	1	0.5	1	0.729167	0.857143	0.984848	0.75	1	1	1	0.75	0	0.5	1	0.5	0.754707	1	1	1	0	1	1	1
chr17	8680437	8682036	*	proximal_41240	proximal	0.5	0.75	0.833333	0.333333	1	0.833333	0.666667	1	0.8	1	1	1	1	1	1	1	1	1	0.687268	0	1	0.75	0.8	1	0.847222	0.909091	1	1	0.666667	1	1	1	1	1	1	0.95	1	1	1	0.666667	1	0.9	1	1
chr17	12473036	12473436	*	distal_130101	distal	0.688738	1	0.692342	1	0.695234	0.5	0.682944	0.748756	0.757113	0.666667	0.759035	0.749556	0.756837	0.753047	0.746184	0.747969	0.750913	0.753573	0.687268	0.693033	0.754262	1	0.75699	0.751376	1	1	0.8	0.666667	0.724052	0.740109	0.748842	0.744835	0.5	1	1	1	0.754707	0.757295	0.760842	0.754804	0.758123	1	0.758224	0.752326
chr17	16521077	16521877	*	ctcf_43094	ctcf	1	0.777778	0.692342	0	0	0.5	0.682944	1	0.394444	0.5	0	0.749556	0	0.666667	0.746184	0.5	0	1	0.687268	0	0	0.3	0.4	0	0.8	0.433333	0.5	0.666667	0	0.375	0.166667	0.716667	0.333333	1	0.125	0.5	0	0.333333	0	0	0.25	0.759506	0.5	0.55
chr17	18070040	18071599	*	proximal_41646	proximal	0.5	1	0.692342	0.125	1	1	0.682944	0.916667	1	0.3	1	0.611111	1	0.9375	0	1	0.8125	1	0.708333	0.5	0.2	0.4	0	0.8	0.733333	0.833333	0.678571	1	1	0.714286	1	0.916667	0.745815	0.875	0.75	0.666667	0.75	0.757295	0.916667	0.754804	0.6	0.5	1	0.333333
chr17	18234878	18236676	*	proximal_41657	proximal	1	1	1	0.9375	0.966063	0.909091	1	1	1	0.992424	0.833333	1	1	1	1	1	0.995238	1	0.645833	1	0.923077	1	0.97619	1	0.977642	1	0.975	0.95	1	1	0.916667	0.909091	1	1	1	1	1	1	0.8	1	1	1	1	0.777778
chr17	18496277	18496677	*	ctcf_43246	ctcf	0.75	1	0.692342	0.673899	0.695234	0.672053	0.682944	0.748756	0.757113	0.746413	0.759035	0.749556	0.756837	0.753047	0.746184	0.747969	0.750913	0.753573	0.687268	0.693033	0.754262	1	1	1	0.746727	0.76792	0.6	1	0.724052	0.740109	0.666667	1	0.745815	0.753989	0.718532	0.737273	0.754707	0.757295	0.760842	1	1	0.759506	0.758224	0.752326
chr17	19239477	19242077	*	distal_131166	distal	0.833333	1	1	1	1	1	0.97619	1	1	1	1	1	1	1	1	1	1	1	1	1	0.938095	0.923077	1	1	0.963636	1	0.942708	1	0.930556	1	1	1	1	0.75	1	0.75	1	1	1	1	1	1	1	1
chr17	22395927	22397927	*	ctcf_43488	ctcf	0.848837	0.727273	0.923077	1	0.823697	0.85	0.684644	0.756962	0.7875	0.5	0.846154	0.666667	1	0.714286	0.88892	0.875	0.857143	0.75	1	0.6875	0.8125	0.914286	0.83871	0.857143	0.875112	0.858108	0.908031	0.803922	0.909091	0.804167	0.85	0.837209	1	0.919192	0.790152	0.910714	1	0.666667	0.909091	0.769231	0.666667	1	0.888889	0.875
chr17	27570757	27579799	*	tss_18000	tss	0.935484	0.9375	0.871508	1	0.75	1	0.975	1	1	1	1	1	1	0.888889	1	1	1	1	1	0.8125	0.916667	1	0.96	1	0.926562	0.978723	0.903455	0.969697	0.909091	0.882353	1	1	1	0.928571	0.9	0.923077	0.8	1	1	1	1	0.888889	1	1
chr17	31537556	31537956	*	ctcf_43796	ctcf	1	0.666667	0.692342	0.673899	0.695234	0	0.682944	0.748756	0.6	0	0.285714	0.666667	0.541667	1	0	0.75	0	1	0.687268	0.633333	0	0.25	0.833333	0.5	0.807407	0.608333	0.888889	0.8	0.45	1	1	0.125	1	1	0.666667	0.625	0.5	0.5	0	0.9	0.716667	0.666667	0.416667	0.450549
chr17	32495356	32495756	*	ctcf_43850	ctcf	0	1	0.666667	1	0.5	0.611111	0.682944	0.748756	1	0.875	1	0.5	0	0.875	0.5	0.747969	0.285714	0	0.687268	0.693033	0.333333	1	0.6	0.5625	0.566667	1	0.781667	1	0.4625	0.333333	1	1	0	0	0.9375	1	0.754707	1	0.5	0.833333	0.75	0.5	0.25	0.3
chr17	33521632	33523037	*	tfbs_54206	tfbs	1	1	1	1	1	1	1	0.748756	0.833333	1	0.833333	1	1	1	1	0.75	0.8	0.8	1	1	1	0.8	1	0.666667	0.824074	0.769231	0.821429	0.772727	1	0.666667	1	0.75	0.75	0.75	1	0.875	0.8	0.6	1	0.5	1	0.875	0.791667	0.8
chr17	38840600	38841600	*	tss_18274	tss	0.775	1	0.749495	0.566667	0.777778	0	0.682944	0	0.9	0.75	1	0.636364	0.916667	0.753047	1	0.747969	1	0.714286	0.666667	1	0.666667	0.666667	0.653846	0.727273	0.677778	0.833333	0.790303	0.715873	0.875	1	0.8125	0.744835	1	0.8	1	1	0.833333	0.916667	0.714286	1	0.733333	0.633333	1	0.722222
chr17	39067200	39068000	*	distal_133571	distal	1	0.666667	0.666667	0.5	0.666667	0.5	0.682944	1	0	1	0.666667	0.749556	1	1	0.746184	1	0.4	0.753573	0	0.693033	0	0.333333	0.5	1	0.886364	1	1	0.8	1	1	1	0.8	0	1	1	1	1	1	0.760842	1	1	0.5	1	0.877778
chr17	39080154	39083352	*	proximal_42510	proximal	1	1	0.916667	1	1	1	0.833333	1	1	1	1	0.944444	0.96	1	1	1	1	1	0.5	1	1	1	1	1	0.925926	1	0.926471	1	0.724052	1	0.909091	1	1	1	0.5	1	1	1	1	0.754804	0	1	1	1
chr17	40561856	40562456	*	ctcf_44283	ctcf	1	1	1	1	0.25	1	0.682944	1	1	0.75	0	0.25	1	0.753047	1	1	1	0.753573	1	0.693033	1	1	1	0.75	1	1	0.95	1	1	1	0.888889	1	1	0.25	1	1	0.754707	1	1	0.754804	1	1	0.758224	1
chr17	44083227	44084997	*	distal_134745	distal	0.727273	1	0.916667	0.673899	1	1	1	1	1	0.944444	0.95	0.749556	1	1	0.962963	1	0.888889	0.666667	1	1	0.857143	0.916667	0.95	0.825758	0.925926	1	0.869444	0.928571	1	1	1	1	1	0.857143	1	1	1	1	1	1	1	1	1	1
chr17	45256479	45257079	*	ctcf_44599	ctcf	0.5625	0.5	0	0.4	0.75	0.375	1	1	0.833333	1	0.2	1	0.65	1	0.5	0.747969	1	0.516667	0.5	0.693033	1	1	0	1	0.452381	0.753333	0.907407	1	1	0.819444	1	1	1	1	0.333333	0.394444	0.25	0.5	0	1	1	0.7	1	1
chr17	46962001	46962879	*	proximal_43066	proximal	1	0.761844	0.692342	0.673899	1	0	0.682944	0.748756	0	0.746413	0.759035	0.749556	0.756837	0.753047	0.746184	0.747969	0.750913	0.753573	0.687268	0.693033	0.754262	1	0.833333	0.751376	0.8	0.76792	1	0.833333	0.724052	0.740109	0.748842	0.744835	0.745815	0.753989	0.718532	0.737273	0.754707	0.757295	0.760842	0.754804	1	0.759506	0.758224	0.752326
chr17	48501079	48501479	*	ctcf_44813	ctcf	0.688738	0.761844	0.692342	0.673899	0.695234	0.672053	0.682944	0.748756	0.666667	0.746413	0	0.749556	0.756837	0.753047	0.746184	0.747969	0.750913	0.753573	0.687268	0.693033	0.754262	1	0.75699	0.751376	0.683333	0.5	0.785714	0.752298	0.724052	1	0.748842	1	0.166667	0.753989	1	0.737273	0.754707	0.757295	0.760842	0.754804	0.758123	0.759506	0.758224	1
chr17	49556079	49558079	*	ctcf_44878	ctcf	0.2	0	0.142857	0	0.25	0	0.272727	0.333333	0.2	0.33	0.285714	0	0.257143	0.166667	0.363636	0.0416667	0	0.388889	0.219178	0.666667	1	0.0909091	0.269231	0.382653	0.376263	0.0714286	0.300725	0.147059	0.3	0.5	0.1875	0.348485	0.9	1	0	0.3	0.39	0.75	1	1	1	0.5	0.7	0.214286
chr17	49758201	49766399	*	tss_18724	tss	0.666667	0.333333	0	0	0	1	0.505903	0.25	0	0	1	0.5	1	1	0.25	0.500123	0.119048	0	0.551299	1	1	0.112903	0.129032	0.0625	0.309524	0.236364	0.261785	0.478261	0.545455	0.111111	0	1	0.0625	0.111111	0.427517	0.6	0.0769231	0.666667	0.7	0.375116	1	0.625	0.139445	1
chr17	55295679	55296479	*	ctcf_45070	ctcf	0.688738	0.761844	0.692342	0	0.695234	0.672053	0.682944	0.748756	0.757113	0.5	0.759035	0.749556	0.756837	0.753047	0	0.747969	0.750913	0.753573	0.687268	0.693033	0.754262	0.768824	0.5	0.751376	0.75	0.76792	0.333333	1	0.5	0.740109	0	0.744835	0.745815	0.753989	0	0.737273	0.754707	0.757295	0	0.754804	0.758123	0	0.758224	0
chr17	57671679	57672679	*	ctcf_45174	ctcf	0.25	0.666667	0.583333	1	0.695234	0.5	0.5	0.5	0.875	0.75	0	0.666667	0.75	0.533333	0.746184	1	0.333333	0.753573	0.583333	0.693033	1	0.5	0.5625	0.766667	0.183333	0.333333	0.433009	0.545455	0.666667	0.285714	0.573485	0.666667	0.6	0.666667	0	0.916667	0.75	0.5	0.5	0.829386	0.833333	1	0.857143	0.547173
chr17	58994401	59005352	*	proximal_43623	proximal	1	1	0.886667	1	1	0.75	1	1	1	1	0.8	1	1	0.25	1	1	1	0.75	0.75	0.8	1	1	0.916667	1	0.911765	1	0.965054	0.958333	1	1	1	1	1	1	0.8	1	1	1	1	1	1	1	1	1
chr17	59324191	59324591	*	ctcf_45258	ctcf	0.688738	0.5	0.692342	1	0.695234	0.672053	0.682944	0.748756	0.757113	0.746413	0.759035	0.749556	0.756837	0.753047	0.746184	0.747969	1	0.753573	0.333333	0.693033	0.754262	1	1	0.751376	0.933333	0	1	0.752298	0.724052	1	0.748842	1	1	0.753989	0.718532	0.737273	0.754707	0.757295	0.5	0.754804	1	0.759506	1	1
chr17	59324227	59324520	*	tfbs_56289	tfbs	0.688738	0.5	0.692342	1	0.695234	0.672053	0.682944	0.748756	0.757113	0.746413	0.759035	0.749556	0.756837	0.753047	0.746184	0.747969	1	0.753573	0	0.693033	0.754262	1	1	0.751376	0.916667	0	1	0.752298	0.724052	1	0.748842	1	1	0.753989	0.718532	0.737273	0.754707	0.757295	0	0.754804	1	0.759506	1	1
chr17	65088348	65089963	*	distal_138170	distal	1	1	0.916667	1	0.944444	1	1	1	1	1	1	1	1	1	1	1	1	1	1	1	1	1	1	1	0.916667	1	0.888889	1	1	1	1	1	1	1	1	0.964286	1	0.9375	1	1	1	1	1	1
chr17	65283363	65283763	*	distal_138210	distal	0.688738	1	0.692342	0.673899	0.695234	0.672053	0.682944	0.748756	1	0.746413	0.759035	0.749556	1	0.753047	0.746184	0.747969	1	0.753573	0.687268	0.693033	0.754262	0.768824	1	0.751376	0.666667	1	0.722222	0.752298	0.5	0.740109	0.748842	0.744835	0.745815	0.753989	0.718532	0.737273	0.754707	0.757295	1	1	0.758123	0.759506	1	1
chr17	65774200	65775200	*	distal_138292	distal	1	0.896716	1	1	1	1	1	0.748756	0.5	1	0.685185	1	0.75	0.833333	0.25	0.880952	0.75	1	1	0.693033	0	1	0.6	0	0.612745	0.681818	0.52381	0.576923	0	0.838889	0.5	0.642857	0.5	0.8	1	1	1	0.333333	0	1	1	0.778409	0.333333	0.720513
chr17	66234563	66235938	*	distal_138336	distal	0.5	0.761844	0.692342	0.673899	0.695234	1	0.682944	0.748756	0.757113	0.746413	0.759035	0.749556	0.75	0.753047	0.746184	0.747969	0.750913	0.753573	0.687268	0.693033	0.754262	1	0.75699	0.751376	1	1	0.954545	1	0.724052	0.740109	1	0.744835	0.745815	1	1	0.737273	0.754707	0.757295	1	0.754804	0.758123	0.759506	1	1
chr17	66517400	66518400	*	distal_138397	distal	0.75	0.95	0.692342	0.673899	1	0.5	1	1	0.916667	0.746413	1	0.749556	0.756837	0.5	1	1	0.750913	1	0.687268	0.693033	0	1	1	1	0.75	0.958333	1	1	0.7	1	1	1	1	0.333333	1	1	1	0.757295	0.5	1	1	0.759506	1	1
chr17	67034763	67035163	*	distal_138492	distal	1	0.761844	0.692342	0.673899	0.695234	0	0.682944	0.748756	0.757113	0.746413	0.759035	0.749556	0.756837	0.753047	0.746184	0.747969	1	0.753573	0.687268	0.693033	0.754262	0.768824	0.75699	0.751376	0.746727	0.76792	1	0.752298	0.724052	0.740109	0.748842	0.744835	0.745815	0.753989	0.718532	0.737273	0.754707	0.757295	0.760842	0	0.758123	0.759506	0.758224	0.752326
chr17	73270201	73272599	*	proximal_44410	proximal	1	1	0.977778	1	1	1	1	0.97619	1	1	0.75	1	1	0.95	1	1	0.986667	1	1	1	0.666667	0.9375	0.866667	0.875	0.992248	1	0.947	1	1	1	1	1	1	1	1	1	1	1	1	0.9	1	1	1	1
chr17	74260022	74260286	*	tfbs_57258	tfbs	0.688738	0.761844	0.692342	0.673899	0.666667	0.672053	0.682944	0.748756	0.757113	0.746413	0.759035	0.749556	0.756837	0.753047	0.746184	0.747969	1	1	0.687268	0.693033	0.754262	1	1	0.751376	0.714286	0.76792	0.928571	0.75	0.724052	0.740109	0.748842	0.5	0.745815	0.753989	0.718532	0.737273	0.754707	0.757295	0.760842	0.754804	0.758123	0.759506	0.758224	0.752326
chr17	74657174	74657974	*	ctcf_46082	ctcf	0	0	0	0.172508	0.55	0.333333	0.682944	0	0.333333	0.365079	0.2	0	0	0.5	0.530501	0.166667	0.346154	0.350918	0.447917	0.201389	0.650794	0.327778	0	0.245342	0.3125	0.285714	0.4	0.5	0	0	0.306878	0.591667	0.0810811	0	1	0	0.857143	0.653846	0.388889	0.176042	0.229167	0.333333	0.758224	0
chr17	75827374	75828174	*	ctcf_46187	ctcf	0	1	0	1	0.875	0	0	0.748756	0.45	0	0.4	0	0.416667	0.333333	0.25	0.747969	0.604167	0.5	0.833333	0.4	1	1	0	0.5	0	0.5	0.323529	0.571429	0	0.833333	0.4	0	0.466667	0.527778	0	0	0.5	0.5	0	0.333333	0.375	0	0.9	0.349206
chr17	80327480	80328000	*	distal_140908	distal	1	0.666667	0.692342	0.366667	0	0.285714	0.0909091	0.748756	0.226923	1	0	0.166667	0.756837	0	0.27619	0	0.329545	0.142857	0.687268	0.693033	0.15	0.333333	0.25	1	0.288889	1	0.125	0.2	0.145833	0.2	1	0	0.745815	0	0.2	1	0	0.25	1	0	1	0	0.758224	0
chr17	82153507	82154507	*	ctcf_46622	ctcf	0.857143	0.5	0.722222	0.5	0.8	0.95	0	0.75	0.690476	1	1	1	0.756837	0.666667	1	0.461538	0.944444	1	0.687268	1	1	0.857143	1	0.583333	0.685714	0.375	0.623188	0.666667	0.749206	0.811429	1	1	0.375	1	0.5	0.5	1	0.833333	1	0.5	1	1	1	1
chr17	82623600	82624400	*	distal_141451	distal	1	1	0	1	1	1	1	0.748756	0.8	1	1	1	0.756837	0.75	1	1	1	0.25	0.687268	0.693033	1	1	1	1	0.953704	0	0.810526	1	1	0	1	0.333333	1	0.666667	1	0.7375	0	0.833333	0.75	1	1	0.333333	1	1
chr18	3319200	3320800	*	distal_141969	distal	0.333333	0.666667	1	0.673899	1	1	0.682944	0	0	1	0.759035	0.749556	1	0.753047	0.666667	0.954545	1	1	1	1	1	1	1	1	0.888889	1	1	0.8	1	1	0.952381	0.5	1	1	1	0.875	1	1	0.875	1	1	1	0.758224	1
chr18	7459685	7461070	*	proximal_45331	proximal	0.958333	1	1	1	1	0.75	1	0.941176	1	0.948718	1	1	1	1	1	1	1	1	0.687268	1	0.916667	1	1	1	0.962963	1	1	1	1	1	1	1	1	1	1	1	1	1	1	1	1	0.9	1	1
chr18	9072000	9072200	*	proximal_45429	proximal	0.688738	0.761844	0.692342	1	0.695234	0	0.682944	0.748756	0.757113	0.746413	0.759035	0.749556	0.756837	0.753047	0.746184	0.747969	0.750913	0.753573	0.687268	0.693033	0.754262	0.768824	1	0.751376	0	0.76792	0.759838	0.752298	0.724052	0.740109	0.748842	0.744835	0.745815	0.753989	0.718532	0.737273	0.754707	0	0.760842	0.754804	0.758123	0.759506	0.758224	0.752326
chr18	9867001	9873469	*	proximal_45495	proximal	0.8	0.571429	0	0.492735	0.75619	0.5	0	0	0	0.5	1	0.666667	0	0.892396	1	0.666667	0.5	0.5	0.516342	0.775862	0.666667	1	0.888889	0	0.772727	0.692308	0.835106	0.793333	0.666667	0.5	1	1	0.5	1	0.9	1	1	1	1	1	0.636364	1	0.809899	0.666667
chr18	10268800	10270984	*	distal_142949	distal	0.8125	1	0.5	0.4	0	1	0.5	0.586538	0.857143	0.5	1	0.5	0.666667	0	1	0	0.333333	0.25	0.75	0.8	0.777778	0.6	0.375	0	0.666667	0.8125	0.704545	0.809524	0	0	0.333333	0.666667	0	0.75	0.666667	0.2	0.5	0.5	0.833333	1	1	0.5	0.642857	0
chr18	10315071	10318999	*	proximal_45531	proximal	1	1	1	1	1	0.903646	0.6	0.75	0.555556	1	1	1	1	0.75	0.933333	1	0.666667	1	0.833333	0.693033	1	1	0.84375	1	0.847222	1	0.903226	0.941176	1	1	1	1	1	1	1	1	1	1	1	1	1	1	1	1
chr18	10936031	10937102	*	distal_143074	distal	0.5	1	1	1	0.695234	1	1	1	1	0.746413	0.759035	1	0.756837	0.753047	0.746184	1	0.750913	1	0.687268	0.693033	1	1	1	1	0.9	1	0.9	0.856667	1	1	1	1	1	1	1	1	1	1	1	1	1	1	1	1
chr18	11178471	11180399	*	proximal_45568	proximal	0.666667	0.714286	0.5	0	1	0	0.822222	1	1	0.896296	0.933333	0.75	0.756837	1	1	0.747969	1	1	1	1	0.851389	0	0.958333	1	0.858974	1	0.982456	1	0.664107	0	1	1	0.916667	1	1	1	0.875	1	1	0.870588	0.85	0.958333	0.826852	0.780808
chr18	12766599	12767508	*	distal_143391	distal	0.363636	1	1	1	1	1	0.682944	1	1	0.666667	0.759035	0.749556	1	0.666667	1	0.747969	1	1	1	0.5	1	1	0.875	0.866667	0.676471	0.5	0.82684	0.5	0.666667	0.833333	1	1	0.333333	0.76	1	1	1	1	0.333333	0.8	0.75	1	1	1
chr18	21230581	21230981	*	distal_143673	distal	1	1	0.692342	0.673899	0.695234	0.672053	0.682944	0.748756	0.757113	0.746413	0.759035	0.749556	0.756837	0.753047	0.746184	0.747969	0.750913	0.753573	0.687268	0.693033	1	0.768824	1	0.751376	1	1	1	0.752298	0.724052	0.740109	0.748842	0.744835	0.745815	0.753989	1	0.737273	0.754707	0.757295	0.760842	0.754804	0.758123	0.759506	0.758224	1
chr18	21745181	21745581	*	ctcf_47343	ctcf	0.688738	1	0.5	0.673899	0.695234	0.672053	0.682944	0.748756	0.757113	1	0.759035	0.749556	0.756837	1	0.746184	0.747969	0.750913	0.753573	0.687268	0.693033	0.754262	1	1	1	1	1	1	0.752298	0.724052	0.740109	0.748842	0.744835	0.745815	0.75	0.718532	0.737273	0.754707	0.757295	1	0.754804	0.758123	0.759506	0.758224	1
chr18	24868353	24869753	*	proximal_45946	proximal	1	0.761844	0.692342	1	0.695234	0.672053	0.682944	0.666667	1	0.746413	0.759035	0.749556	0.756837	1	0.746184	0.747969	1	0.753573	0.687268	0.693033	1	1	1	0.751376	0.75	0	0.875	1	1	1	0.748842	0.744835	0.745815	0.753989	0.718532	1	1	0.757295	1	1	0.758123	0.759506	1	0.752326
chr18	26180201	26184199	*	proximal_45992	proximal	0.954545	1	1	1	0.916667	0.857143	1	1	0.75	1	1	1	1	1	0.952381	1	1	1	1	0.962963	1	0.997619	1	0.8	1	1	0.946667	1	1	1	0.666667	1	1	1	1	1	1	1	1	1	1	1	1	1
chr18	31791000	31794399	*	proximal_46138	proximal	1	1	1	0	0.666667	0.969697	0.682944	1	0.666667	1	1	0	1	0.954545	0.75	1	0	1	0.75	1	0	0.833333	0.714286	0	0.754902	0.909091	0.886364	0.916667	1	1	0.860294	1	1	0.714286	1	0.75	1	1	1	1	1	0.916667	1	1
chr18	35506063	35506463	*	ctcf_47823	ctcf	1	0.761844	0.692342	0.673899	0.695234	0.672053	0.682944	0.748756	1	0.746413	0.759035	0.749556	0.756837	0.753047	0.746184	0.747969	0.666667	1	0.687268	0.693033	0.754262	1	0.75699	0.751376	0	0.76792	1	0.5	0	0.740109	0.748842	0.744835	0.745815	0.753989	0.718532	0.737273	0.754707	0	0.760842	0.754804	0.758123	0.759506	0.758224	0.5
chr18	36814658	36816063	*	distal_145565	distal	1	1	1	1	0.695234	0.75	0.682944	1	1	0.746413	0.759035	1	1	0.753047	0.746184	1	0.750913	1	0.687268	1	1	1	1	1	1	1	0.875	1	1	1	1	0.75	0.745815	1	1	0.737273	1	1	1	1	0.758123	1	0.758224	1
chr18	37529801	37530999	*	proximal_46349	proximal	0.222222	0.333333	0.692342	0.673899	1	0.416667	0.5	0.5	0.85	1	1	0.75	0.333333	0.5	0.746184	0.5	0.833333	1	1	0.55	0.666667	1	0.5	0.75	0.69697	0.770211	0.772727	0.285714	0.833333	0	0.8	0.75	1	0.6	0.571429	1	0.754707	1	1	1	0.730159	0.625	0.472222	1
chr18	46963855	46966055	*	ctcf_48175	ctcf	0.696205	0.886667	0.777778	0.859259	0.738889	0.25	0.933333	0.785417	0.70928	0.862698	0.835	0.25	0.65	1	0.892857	0.747969	0.85	1	0.333333	0.818182	0.819372	0.771378	0.958333	0.928571	0.828325	0.870552	0.929545	0.904762	0.875	0.944444	0.847186	0.8	1	1	0.888889	0.958333	0.727273	0.687831	0.75881	0.902614	0.675	0.938462	0.788068	0.691667
chr18	48533201	48535599	*	proximal_46626	proximal	0.833333	1	1	1	0.8	0.916667	1	1	1	1	1	1	0.756837	1	1	1	0.666667	1	1	0.5	0.5	1	0.616667	1	0.642857	0.863636	0.842857	0.833333	1	1	0.977273	1	0.55	1	1	1	1	0.9875	1	1	1	1	1	1
chr18	48639389	48640189	*	ctcf_48249	ctcf	1	1	1	1	0.833333	0	0.666667	1	0.833333	1	1	1	1	1	1	0.747969	1	0.666667	1	1	1	1	0.75	0.875	0.944444	1	0.93	1	0.875	1	1	1	0.745815	1	1	0.737273	1	1	0.760842	0.754804	0.758123	1	1	1
chr18	50405389	50406389	*	distal_146873	distal	0.5	1	0.25	0.894737	0.5	0	0.682944	0.658333	0.707237	0.5	0.952381	0.470588	0.770089	0.828283	0.916667	0.747969	1	0.723077	0	0.916667	0.940741	1	0.8	0	0.869048	0.692308	0.866667	0.375	0.6	0	0.833333	0.859259	0.899286	0.901462	0.4	0.416667	0.859259	1	0.8	0.833333	0.851667	0.538462	1	1
chr18	55135962	55137300	*	distal_147215	distal	1	1	1	1	1	1	0.5	1	1	1	1	0.749556	0.756837	0.666667	1	1	1	0.753573	1	0.693033	1	1	1	1	0.9	1	0.863636	0.916667	1	1	1	1	0.745815	1	1	1	0.754707	1	1	0.754804	1	1	1	1
chr18	55287362	55288200	*	distal_147236	distal	0.688738	1	0.692342	0.673899	0.695234	0	0.682944	0.748756	0.757113	1	0.759035	0.749556	0.756837	0.753047	0.746184	0.747969	0.750913	0.753573	0	0.693033	1	0.768824	0.75699	1	0.5	0.76792	0.166667	0.752298	1	0.740109	0.748842	0.744835	0.745815	0.753989	0.333333	0.737273	0.754707	0	0.760842	0.754804	0.758123	0.759506	0	0
chr18	57680800	57681000	*	distal_147605	distal	0.688738	0.761844	0.692342	0.673899	0.695234	0.672053	0.5	0.748756	0.757113	1	1	0.749556	0.756837	1	1	0.747969	0.750913	0.753573	0.687268	0.693033	0.754262	1	0.75699	0.751376	0.746727	1	1	0.752298	0.724052	0.740109	0.748842	0.744835	0.745815	0.753989	0.718532	0.737273	0.754707	1	0.760842	0.754804	1	0.759506	0.758224	1
chr18	57719576	57723762	*	distal_147612	distal	0.688738	0.761844	0.692342	0.673899	0.695234	0.672053	0.682944	0.748756	0.757113	0.8	0.759035	0.749556	0.756837	0.753047	0.746184	0.747969	0.750913	0.753573	1	0.693033	0.754262	0.8	1	0.751376	0.95	0.8	1	0	1	0.740109	0.748842	0.744835	0.745815	0.666667	0.718532	1	0.754707	0.757295	0.760842	1	0.333333	0.759506	1	0.752326
chr18	59804873	59806162	*	distal_148104	distal	1	0.933333	1	1	0.666667	1	0.833333	1	1	1	1	1	1	1	1	1	1	1	1	1	1	1	1	1	0.95	1	0.945652	1	0.95	1	0.75	1	0.745815	1	0.9	1	1	0.916667	1	1	1	1	1	1
chr18	59990000	59990800	*	distal_148143	distal	0.688738	0.761844	0.692342	0.673899	0.695234	1	0.682944	0.748756	0.757113	0.746413	0.759035	1	0.756837	0.753047	0.746184	0.747969	0.750913	0.753573	0.687268	0.693033	0.754262	0.768824	0.75699	0.751376	0.5	0.76792	1	1	0.724052	1	0.748842	1	0.745815	0.753989	0.718532	0.737273	0.754707	0.757295	0.760842	0.754804	0.758123	0.759506	0.758224	0.752326
chr18	73852800	73853400	*	distal_149180	distal	0	0.9	0.666667	1	1	1	0.333333	0.748756	0.9375	1	1	0.749556	0.756837	0.753047	1	0.747969	0	1	0.687268	0.693033	0.5	0.833333	0	0.75	0.666667	0.75	0.857143	1	0.25	0.222222	1	1	0.333333	0	0.25	0.75	1	1	0.5	0.875	0.5	1	0.5	1
chr18	74406601	74411599	*	tss_20568	tss	0.833333	0.777778	0.75	1	0.96875	0.666667	1	1	1	0.5	0.969231	1	0.6	1	0	0.666667	1	0.933333	1	0.875	1	0.956522	1	0.75	0.916667	1	0.923611	0.925926	1	0.933333	0.857143	1	1	1	0.75	1	1	1	0.75	1	1	1	0.833333	1
chr18	75173023	75173623	*	ctcf_49140	ctcf	0.588205	1	1	0.673899	0.695234	1	0.5	1	0.333333	0.75	1	0.749556	0.756837	0.753047	0.5	0.666667	1	0.753573	1	0.5	0.647222	0.333333	1	1	0.666667	1	0.797619	0.6	1	1	0.5	0.744835	1	1	0.75	1	0.5	0.904762	0.666667	0.666667	0.758123	1	1	0.75
chr18	75477797	75478253	*	dnase_121852	dnase	0.688738	0.761844	0.692342	0.673899	0.695234	0.672053	1	0.748756	1	0.746413	0.759035	1	0.756837	0.753047	0.746184	0.747969	0.750913	0.753573	0.687268	0.693033	0.754262	0.768824	0.75699	0.751376	0.746727	0.76792	0.759838	1	0.724052	0.740109	0.748842	0.744835	0.745815	0.753989	0.718532	0.737273	0.754707	0.757295	0.760842	0.754804	0.758123	0.759506	0.758224	0.752326
chr18	76739801	76741422	*	proximal_47640	proximal	0.806429	0.881371	1	0.928571	0.871212	1	0.466667	0.748756	0.75	0.8	0.333333	0.666667	1	0.919048	0.875	1	1	1	0.142857	0.725309	1	0.777778	0.888889	0.883488	0.745833	0.375	0.789474	0.9	0.5	0.8	0.833333	1	1	0	0.66875	1	1	1	1	0.5	1	0.666667	1	0.752326
chr18	77312623	77313423	*	distal_149635	distal	0	0.761844	0.692342	0.673899	0.695234	0.672053	0.682944	0.748756	0.757113	0.746413	0.759035	0.749556	0.756837	0.753047	0.746184	0.747969	0.750913	0.753573	0.687268	0.693033	0.754262	0.768824	0.75699	0.751376	0	0.76792	0.759838	0.752298	0.724052	0.740109	0.748842	0.744835	0.745815	0.753989	0.718532	0.737273	0.754707	0.757295	0.760842	0.754804	0.758123	0.759506	0.758224	0.752326
chr18	78130823	78131223	*	distal_149656	distal	0.833333	0.761844	0.692342	0.673899	0.695234	0.672053	0.682944	0.748756	1	0.746413	0.759035	1	0.756837	0.753047	0.746184	0.747969	1	1	0.687268	1	0.754262	1	1	0.751376	1	1	1	0.75	1	1	1	0.744835	0.745815	0.753989	1	0.737273	1	0.757295	1	0.754804	0.758123	0.759506	0.758224	0.752326
chr18	79368001	79369399	*	proximal_47691	proximal	0.733333	0.5	0.5625	1	0.75	0.928571	1	1	1	0.746413	0.595238	0.583333	0.85	0.753047	0.746184	1	0.666667	1	1	0.666667	1	1	0.724138	0.5	0.574333	0.733333	0.828283	0.4	0.888889	0.666667	0.636364	0	0.583333	0	0.470588	0.833333	0.727273	0.846154	0.885417	0	1	0.688889	1	0.666667
chr18	79493053	79498400	*	proximal_47701	proximal	0.957983	0.909722	0.875	1	0.972973	1	0.666667	1	0.962963	1	0.9	1	1	1	0.92	0.875	0.9375	0.965476	1	0.935484	0.98	0.964646	0.937634	0.938525	0.950247	0.924405	0.96853	0.939744	1	0.882353	0.885714	0.914894	0.875	0.939394	1	0.894309	0.979464	0.963636	0.944444	1	1	1	0.971429	0.972973
chr18	79975020	79975503	*	dnase_122261	dnase	0	0.666667	1	0	0.695234	0.672053	0.682944	0.748756	0.866667	1	1	0.666667	0.75	1	0.5	1	1	0	1	1	0	0.625	0	1	0.633333	0.75	0.75	0	0.8	0.5	0.6	0.5	1	0.833333	0	1	1	0.5	0.888889	1	0	1	1	1
chr19	380497	384335	*	proximal_47753	proximal	0.594203	0.434783	1	0.363636	0.777778	0.166667	0.875	0.285714	0.578125	0.916667	0.863636	0	0.741574	1	0.5	0.333333	0	1	0.571429	0.52381	0.842105	0.969231	0.692982	1	0.625857	0.849107	0.685393	0.638222	1	0.857143	0.478261	0.388889	0.613636	0.857143	0.791667	0.954545	1	0.75	0.809524	0.571429	0.875	0.166667	0.5625	0.787879
chr19	1452836	1457637	*	proximal_47839	proximal	0.666667	0.08	0.125	0.0714286	0.487946	0.421053	0.2	0	0.337209	0.2	0.317073	0.133333	0.440555	0	0.428571	0.783333	0	0.6	1	0.45	0.1875	0.175676	0.377451	0.44898	0.373283	0.420068	0.3238	0.290598	0.411647	0.230769	0.184211	0.333333	0.233333	0.533333	0.46875	0.44	0.769231	0	0.3125	0.208333	0	0.222222	0.192308	0.36
chr19	2597783	2598510	*	distal_150447	distal	1	1	0.857143	1	1	0.666667	0.833333	1	0.6	1	1	1	1	1	0.746184	0.747969	0.833333	1	1	1	0.666667	1	0.90625	1	0.934524	1	0.917361	0.5	1	1	0.833333	0.8	0.745815	1	1	1	1	1	0.333333	1	1	1	0.758224	1
chr19	3379471	3380669	*	proximal_47988	proximal	0.75	1	1	1	1	1	1	1	1	1	1	0.749556	1	1	1	0.708333	0.750913	1	1	1	0.944444	0.833333	1	1	1	1	1	0.916667	1	1	1	1	1	1	1	1	1	1	1	1	1	1	1	1
chr19	3515201	3522069	*	proximal_48004	proximal	0.966667	0.972973	1	0.666667	0.948358	0.791667	1	0.944444	0.948718	0.952381	1	0.9375	0.888889	1	1	1	0.75	0.833333	0.934524	1	1	0.95283	0.994152	1	0.934713	0.92623	0.91404	0.944719	1	0.964286	1	0.954545	0.9	0.939394	0.947368	0.958333	1	0.928571	0.923077	1	1	0.923077	0.894737	0.972222
chr19	5444464	5444687	*	tfbs_62234	tfbs	0.333333	0	0.692342	0.673899	0.695234	0.672053	0.682944	0.748756	0.757113	0.746413	0.759035	0.749556	0.5	1	0.746184	0.747969	0.5	0.753573	0.687268	0.693033	0.754262	0.768824	0.75699	0.751376	1	0.666667	1	1	0.724052	1	0.748842	0.744835	0.745815	0.753989	0.718532	1	0.754707	0.757295	0.760842	0.754804	0.758123	0.759506	0.758224	0.752326
chr19	5893470	5895483	*	distal_151087	distal	0.745098	1	0.851852	0.875	0.863636	0.666667	1	0.705882	1	0.666667	0.5	0	0.2	0	0.25	0.777778	0.875	0.142857	0.5	1	0	0.673077	0.866667	0.75	0.7	0.818182	0.573541	0.625	0.777778	0.166667	0.755556	0.833333	0.25	0.652778	0.6875	1	1	1	1	0.944444	1	0.666667	0.8	0.760606
chr19	5893642	5895483	*	distal_151088	distal	0.729167	1	0.777778	0.875	0.863636	1	1	0.705882	1	0.666667	0.5	0	0	0	0.25	0.777778	0.875	0.142857	0.333333	1	0	0.673077	0.846154	0.75	0.682353	0.818182	0.551856	0.625	0.777778	0.166667	0.755556	0.833333	0.25	0.652778	0.666667	1	1	1	1	0.944444	1	0.666667	0.8	0.741667
chr19	6201854	6202670	*	distal_151141	distal	0.666667	1	1	0.673899	1	1	0	1	1	0.666667	1	1	0.756837	1	0.746184	0.747969	1	0.666667	1	0.693033	1	1	1	0.833333	0.642857	1	0.714286	0.875	1	1	1	1	1	1	1	1	1	1	1	1	0.5	1	0.758224	1
chr19	6257270	6258400	*	distal_151156	distal	0.75	1	1	1	0.695234	0.672053	1	1	1	1	0.759035	0.749556	1	1	1	1	1	1	1	0.693033	1	0.90625	1	1	0.666667	1	0.941176	1	1	1	1	0.744835	0.745815	1	1	1	1	0.958333	0.666667	1	1	1	1	1
chr19	8641778	8642978	*	ctcf_49934	ctcf	0.583333	0.75	0.666667	0.673899	0.75	0.888889	1	1	0.833333	1	0.708333	0.666667	0.5	0.753047	0.746184	1	1	1	0.875	0.8	1	0.722222	1	0.666667	0.533333	1	1	1	0.952381	0.5	0.5	1	0.833333	0.875	0.488889	0.791667	1	1	0	1	0.833333	0.759506	0	0.75
chr19	8697311	8699078	*	distal_151671	distal	0.28	0.777778	0.727273	0.1	0.363636	1	1	0.666667	0.902778	0.792857	0.75	0.848485	0.533333	0.882353	0.833333	0.9375	0.875	0.672619	1	0.708333	0.625	0.772727	0.821429	0.909091	0.803509	0.882883	0.871403	0.844444	0.909091	0.931818	0.933333	0.866667	0.736842	0.768113	0.533333	0.88	0.825	0.809524	1	1	0.944444	0.598019	0.8	1
chr19	9944312	9947710	*	proximal_48424	proximal	0.8	0.458333	0.333333	0.732692	1	0.75	0.4	0.744048	1	1	0.765625	1	1	1	0.810764	0.9375	1	0.642857	0.5	0.75	1	0.857143	0.714286	0.714286	0.742424	0.88	0.75125	0.9	1	0.6	1	0.8	0.805556	1	0.666667	0.714286	1	0.666667	0.797778	1	0.75	1	1	0.666667
chr19	11159286	11160547	*	proximal_48525	proximal	1	0.9	0.692342	1	0.75	1	1	1	1	0.5	1	1	0.756837	1	1	1	1	1	1	1	1	0.96875	0.9	1	0.911111	0.958333	0.872222	1	0.724052	1	1	1	1	0	1	0	1	1	1	1	1	1	0.758224	1
chr19	13069399	13070885	*	distal_152395	distal	0.5625	0.3	0.8	1	0.431818	0.657143	0.5875	1	0.875	0.75	0.625	0.857143	0.857143	0	1	0.5	0.928571	0.6	0.687268	1	0.666667	0.947368	0.666667	0.817957	0.747619	0.770833	0.540686	0.883333	1	0.733333	1	0.90625	0.5	0.333333	1	0	1	0.906593	1	0.833333	1	1	0.875	0.666667
chr19	13093485	13094485	*	ctcf_50166	ctcf	1	0.6	0.5	0.5	1	1	1	0.5	0	1	0.5	0.749556	0.75	0.753047	0.510417	0.583333	1	0	0.687268	1	1	1	1	0.820106	0.5	0.714286	0.541667	0.833333	1	1	0.75	0.571429	0.4	1	0.666667	0.833333	0	0.369048	0.4	1	1	1	0	0.8
chr19	14071685	14072485	*	ctcf_50228	ctcf	0.126795	0	0	0.30303	0.695234	0.47343	0.375	0.25	0	0	0	0.222222	0.285714	0	0	0	0	0	0.368182	0.111111	0.5	0	0	0.0277778	0.0540541	0.0384615	0.0646259	0	0	0.0215054	0	0	0	0	0	0.0128205	0	0.0708333	0	0	0.0735294	0	0.0394737	0
chr19	17424367	17426200	*	distal_153096	distal	0.857143	0.545455	0.692342	0.673899	0.785714	1	0.75	0.633333	0.333333	1	0.5	0.375	0.537608	0.725	1	0.321429	0.518315	1	0.809524	0.8	0.5	0.5	0.666667	0.666667	0.624183	0.642857	0.597135	0.586207	0.772222	0	0.5375	0.738889	1	1	0.947368	0.375	0	0.857143	1	0.708333	1	0.551282	0.463542	0.557143
chr19	17424368	17426198	*	proximal_48882	proximal	0.857143	0.545455	0.692342	0.673899	0.785714	1	0.75	0.633333	0.333333	1	0.5	0.375	0.537608	0.725	1	0.321429	0.518315	1	0.809524	0.8	0.5	0.5	0.666667	0.666667	0.624183	0.642857	0.597135	0.586207	0.772222	0	0.5375	0.738889	1	1	0.947368	0.375	0	0.857143	1	0.708333	1	0.551282	0.463542	0.557143
chr19	18474400	18490799	*	proximal_48967	proximal	0.869565	0.934426	0.916667	0.75	0.851852	0.740741	1	0.692308	0.914634	1	0.875	0.9	0.833333	0.966667	0.823529	0.928571	1	1	0.833333	0.75	0.866667	0.881579	0.889474	0.916667	0.919948	0.902439	0.923345	0.934938	0.840909	0.934783	0.958333	0.975	0.8	0.911111	0.782609	0.862069	0.882353	0.96	0.866667	0.95098	0.941176	0.916667	1	0.9
chr19	20082085	20082990	*	distal_153587	distal	1	1	0.692342	0.673899	1	0.672053	0.682944	0.748756	0.757113	0.746413	0.759035	0.666667	0.756837	0.753047	0.746184	0.747969	1	0.753573	0.687268	0.693033	0	0.666667	1	1	1	0.75	1	0.752298	1	1	1	0.744835	0.745815	0	1	1	0.754707	0.757295	0.760842	0	0.758123	0.759506	0.758224	0.752326
chr19	20664200	20664800	*	distal_153619	distal	0.421726	0.444444	0.692342	0.333333	1	1	0.666667	0	1	0.75	1	0.583333	0.645833	1	1	0.747969	0.750913	1	0.687268	0.666667	1	0	0.666667	0.25	0.571429	0	0.481481	0.481667	0	0.4	0.748842	0.386111	0.7	1	0	0.47619	0	0.214286	0.571429	0.25	1	0.833333	0.758224	0.2
chr19	21676566	21678566	*	tss_21790	tss	0.666667	0.1	0.05	0.333333	0.31746	0.9375	0.5	0	0.282634	0.371795	0	0	0	0.333333	0.5	0.747969	0	0.154762	0.666667	0.39899	0	0.1	0.0588235	1	0.435417	0	0.313953	0	0.227463	0.289286	0.427083	0.565972	0.4	0.4	0	0	0	1	0.173611	0.214286	0.624077	0	0.440267	0
chr19	28420277	28421707	*	distal_153888	distal	0.75	1	0.733333	1	1	0.714286	0.682944	0.748756	1	0.333333	0.793651	0.619048	0.571429	1	1	1	0.655556	1	1	1	0.4	0.1875	0.933333	0	1	0.898849	0.888889	0.636364	0.666667	1	1	1	0.666667	1	0.333333	1	0	0.847222	0.333333	0.5	1	0.8	0	0.8
chr19	28516200	28517000	*	distal_153915	distal	1	0.761844	0.692342	0.673899	0.695234	0.672053	0.682944	1	0.757113	0.746413	0.759035	0.749556	0.756837	0.753047	0.746184	0.747969	0.750913	0.753573	0.687268	0.693033	0.754262	0.768824	1	1	1	1	0.9	1	0.724052	0.740109	0.748842	0.666667	0.745815	0.753989	0.718532	1	0.754707	0.757295	1	0.754804	0.758123	0.759506	0.758224	0.752326
chr19	31563277	31563677	*	ctcf_50807	ctcf	1	1	1	1	0.695234	0.672053	0.682944	1	0.757113	0.5	0	0.749556	0.9	1	1	1	0.944444	0.753573	1	1	0.9375	0.666667	0.9	0.751376	0.966667	1	1	1	0.5	1	1	1	1	1	1	1	1	1	1	1	1	1	1	1
chr19	34142477	34142877	*	ctcf_50933	ctcf	0.688738	0.761844	0.692342	0.673899	0.695234	0.672053	0.682944	0.748756	0.757113	0.746413	0.759035	0.749556	1	0.753047	0.746184	0.747969	0.750913	0.753573	0.687268	0.693033	0.754262	0.768824	0.75699	1	1	1	0.666667	0.752298	1	0.740109	0.748842	1	0.745815	1	0.718532	0.737273	0.754707	0.757295	0.760842	0.754804	0.758123	0.759506	0.758224	0.752326
chr19	35216877	35217277	*	ctcf_50985	ctcf	0.688738	0.761844	0.5	0.673899	0	0.672053	0.682944	0.748756	0.757113	0.746413	0.759035	0.749556	0.756837	0.753047	0.746184	0.747969	0.750913	0.753573	0.687268	0.693033	0.754262	0.768824	0.75	0.751376	0.746727	0.76792	0.833333	0.752298	0.724052	0.740109	0.748842	0.744835	0.745815	1	0.718532	0.737273	0.754707	0.757295	0.760842	0.754804	1	0.759506	0.758224	0.752326
chr19	35218600	35218800	*	distal_154619	distal	0.688738	0.761844	0.692342	0.673899	0.695234	0	0.682944	0.748756	0.757113	0.746413	0.759035	1	1	0.753047	0.746184	0.747969	0.750913	0.753573	0.687268	0.693033	0.754262	0.768824	0.75699	0.751376	0.746727	0.76792	0.759838	0.752298	0.724052	0.740109	0.748842	0.744835	0.745815	0.753989	0.718532	0.737273	0.754707	0.757295	0.760842	0.754804	0.758123	0.759506	0.758224	0.752326
chr19	36170447	36171447	*	ctcf_51042	ctcf	0.666667	0.833333	0.692342	1	1	0.328671	0.375	0.5	0.571429	0.746413	0.759035	0.75	0	0.8	0.833333	0.777778	0.715079	0.666667	0.687268	0.333333	0.754262	0.863636	0.833333	0.666667	0.491228	0.866667	0.489247	0.59375	0.888889	0	0.678571	1	0.5	0	0.6	0.72619	0.555556	1	0.944444	0.75	0	0.833333	0.833333	0.544444
chr19	39745600	39746400	*	distal_155348	distal	1	0.761844	0.692342	0.673899	0.695234	0.672053	0.682944	0.748756	0.757113	0.746413	0.759035	0.749556	0.756837	1	1	0.747969	0.750913	0.753573	0.687268	0.693033	0.754262	1	1	0.751376	0.5	0	0.222222	0	0.724052	0.333333	0.748842	0	0.745815	0.753989	0.718532	0.737273	0.754707	0.757295	0	0.754804	0.758123	0.759506	0.758224	0.5
chr19	40773601	40781599	*	tss_22175	tss	0.35	0.181818	0.176471	0.4375	1	0.458333	0.4	1	0.588235	0.6	1	1	1	1	1	1	1	0.481481	0.666667	0	1	0.8	0.294118	0.389754	0.520712	0.454167	0.463793	0.331349	0.363636	1	0.75	0.5625	1	0.366667	0.461538	0.117647	1	0.338793	0.5	1	0.135135	0.333333	0.666667	0.666667
chr19	46056077	46057475	*	proximal_50009	proximal	0.5	0.761844	0.692342	0.673899	0.695234	0.5	0.682944	0.748756	0.757113	0.746413	0.759035	0.749556	0.756837	0.753047	0.746184	0.747969	0.750913	0.753573	0.687268	0.693033	0.754262	1	0	0.751376	1	0.76792	0.9	1	0.724052	1	0.748842	1	0.745815	0.753989	0.718532	1	0.754707	0.757295	0.760842	1	1	0.759506	0.758224	1
chr19	48630257	48630657	*	ctcf_51789	ctcf	0.366667	0.833333	0.666667	0.673899	0.5	0	0.357143	0.748756	0.75	1	1	0.928571	0.333333	1	0.746184	1	0.5	0.466667	0.772727	0.5	1	0.2	0.769231	0.666667	0.55	0.875	0.53254	0.844444	0	0.5	0.354167	1	1	0.125	0	0	0.166667	0.333333	0.805556	0.625	0.875	0.759506	1	1
chr19	48772257	48773058	*	distal_157157	distal	1	1	1	1	1	1	0.682944	0.748756	0.666667	1	0.759035	1	1	1	1	0.747969	1	0.753573	0.687268	0.693033	1	0.916667	0.8	0.944444	0.927083	1	0.875	0.857143	1	0.666667	0.748842	1	1	1	0.909091	0.75	1	1	1	1	1	1	1	0.9375
chr19	50269569	50270457	*	distal_157481	distal	0.5	1	0.833333	1	0.695234	0.672053	1	0.748756	0.5	0.746413	1	1	0.833333	1	1	1	0	1	1	0.833333	1	0	1	1	1	1	0.95	1	0.944444	1	1	1	0.745815	1	0.9375	0.75	0.754707	1	1	0.5	1	1	1	1
chr19	51181338	51183126	*	distal_157640	distal	0.864865	0.5625	0.5	0.928571	0.727273	0.717111	0.228571	0.851754	1	0.838282	0.743452	0.778247	0.857143	0.792396	0.86673	0.914286	0.8	0.666667	0.6329	1	0.790026	0.931818	1	0.972222	0.785024	0.757576	0.821285	0.954545	0.96	1	0.896552	1	1	0.666667	0.833333	0.947368	0.673643	0.875	0.876287	1	1	0.444444	1	0.909091
chr19	53923148	53923748	*	ctcf_52092	ctcf	0.688738	0.761844	0.692342	0.673899	0.695234	0.672053	0.682944	0.748756	0.757113	0.746413	0.759035	0.749556	0.756837	0.753047	0.746184	0.747969	0.750913	0.753573	0.687268	0.693033	0.754262	0.768824	0.75699	0.751376	1	0.76792	0.759838	0.752298	0.724052	0.740109	0.748842	0.744835	0.745815	0.753989	0.718532	0.737273	0.754707	0.757295	0.760842	0.754804	0.758123	0.759506	0.758224	0.752326
chr19	54234000	54234800	*	distal_158108	distal	0.75	0.25	1	0.673899	0	0.672053	0.682944	0.748756	0.757113	0.746413	0.759035	0.749556	0	0.753047	0	1	0.750913	0	0.687268	0.693033	0.754262	0.5	1	0.751376	0.5	0.75	0.55	0.752298	0.724052	0.740109	0.748842	0.744835	0.745815	0.753989	0.718532	0.737273	0.754707	0.757295	0.760842	0.754804	0.758123	1	0.758224	0.752326
chr19	57056548	57057576	*	distal_158563	distal	0.833333	0.25	0.692342	0.673899	0.695234	0.672053	0.682944	0.748756	0.888889	0.746413	0.759035	0.749556	0.756837	0.753047	0.746184	0	0.750913	0.753573	0.687268	0.693033	0.754262	0.714286	0.545455	0.751376	0.583333	1	0.838235	0.5	0.724052	0.740109	0.5	0.744835	0.745815	0.753989	0.718532	0.737273	0.754707	0.757295	1	0.754804	0.758123	1	0.758224	0.752326
chr19	57746298	57749096	*	tss_22988	tss	0.272727	0.2	0.200527	0.240744	0.372436	1	1	0.447078	1	0.10885	1	0.142857	0.430319	0.1	0	0.237973	1	0.285714	1	0.446478	1	0.636364	0.336957	1	0.276596	1	0.234375	0.108696	0	0.333333	1	0.401854	1	0.166667	0.225936	0.206471	0.25488	0.228553	0.199802	0	0	0.333333	0.181818	0
chr20	250800	252200	*	distal_188718	distal	0.688738	0.761844	0.692342	0.673899	0.695234	0.672053	0.682944	0.748756	0.757113	0.746413	1	0.749556	0.756837	0.753047	0.746184	0.747969	0.750913	0.753573	0.687268	0.693033	0.754262	0.768824	0.75	0.751376	0.666667	1	1	0.8	1	0.740109	1	0.744835	0.745815	0.753989	0.718532	0.737273	0.754707	0.757295	0.760842	0.754804	0.758123	1	0.758224	0.5
chr20	777378	777676	*	dnase_154266	dnase	1	0.761844	0.692342	0.673899	0.695234	0.672053	0.682944	0.748756	1	0.746413	0.759035	0.749556	0.756837	0.753047	0.746184	0.747969	0.750913	0.753573	0.687268	0.693033	0.754262	1	1	0.751376	0.746727	0.76792	0	1	0.724052	0.740109	0.748842	0.744835	0.745815	0.753989	0.718532	0.737273	0.754707	0.757295	0.760842	0.754804	0.758123	0.759506	0.758224	0.752326
chr20	3670475	3670954	*	tfbs_78368	tfbs	1	0.8125	0	0	0.666667	0.2	0.682944	0.748756	0.736111	0.422222	0.333333	0.749556	0.833333	0	0.5	1	0.8	0.5	0	0	0.416667	1	0.6875	0.333333	0.333333	0.875	0.25	0.758571	0.766667	0.5	0	0	0	0.571429	0	1	0.909091	0.693182	0	1	1	0.759506	0.833333	1
chr20	4469801	4471399	*	proximal_60773	proximal	0.8	1	0.666667	1	0.695234	0.875	1	0.5	1	0	0.75	0.749556	0.756837	1	1	0.747969	1	1	1	0	1	0.5	1	1	0.933333	0.714286	0.75	0.5	0.5	1	1	0.333333	1	0.666667	1	0.916667	0	0.75	1	1	0.5	0.666667	0	0.333333
chr20	8810261	8811261	*	distal_190094	distal	1	1	0.692342	1	0.695234	0.5	1	0.5	0.5	0.746413	0.759035	1	1	1	0.875	0.747969	0.5	1	1	1	0.5	1	0.5	1	0.888889	1	0.87037	0.75	0.9375	1	1	0.5	1	1	1	1	1	1	1	1	1	1	1	0.752326
chr20	12204000	12204400	*	distal_190638	distal	1	0.761844	0.692342	0.673899	0.695234	0.672053	0.682944	0.748756	0.757113	0.746413	0.759035	0.749556	0.756837	0.753047	0.746184	0.747969	0.750913	0.753573	0.687268	0.693033	0.754262	0.768824	0.75699	0.751376	0.746727	0.76792	1	0.752298	0.724052	1	0.748842	0.744835	0.745815	0.753989	0.718532	0.737273	0.754707	0.757295	0.760842	0.754804	0.758123	0.759506	0.758224	0.752326
chr20	17643401	17652800	*	proximal_61350	proximal	0.829787	0.962963	1	0.5	0.8	0.815789	0.875	0.692308	0.829268	0.7	0.705882	0.859928	0.666667	1	1	0.888889	0.823529	0.777778	1	1	1	0.697674	0.881818	0.888889	0.829201	0.731343	0.817857	0.811321	1	0.882353	0.92	0.842105	1	1	0.846154	0.8	1	0.727273	1	1	0.95	1	1	0.833333
chr20	19232638	19233438	*	distal_191414	distal	0.75	1	1	1	0.695234	1	1	0.748756	0.8	1	0.777778	0.8	0.756837	0.916667	1	1	1	0.527778	1	0.693033	1	0.7	0.888889	0.589286	0.933333	1	0.848214	1	1	1	1	0.666667	1	0.90625	1	1	0	0.9	0.791667	1	0.9375	0.833333	1	1
chr20	20055800	20056800	*	distal_191600	distal	0.6875	0.761844	0.692342	0.673899	0	0.672053	0.682944	0.748756	0.666667	0.746413	0.759035	0.749556	0.756837	0.753047	1	0.747969	0	0.753573	0.687268	0.693033	0	1	0.5	0.6	0.357143	0.333333	0.596296	0.333333	0.724052	0.5	0.748842	0.744835	0.745815	0.753989	0.718532	0.737273	0.754707	0.757295	0.760842	0.754804	0.758123	0.5	0.758224	1
chr20	21546400	21546600	*	distal_191782	distal	0.688738	0.761844	0	0.673899	0.695234	0.672053	0.682944	0.748756	0	0.746413	0.759035	0.749556	0.756837	0.753047	0.746184	0.5	0.750913	0.753573	0.687268	0.693033	0.754262	0.768824	1	0.751376	1	0	0.583333	0	0.724052	0.740109	0.666667	0.744835	0.745815	0.753989	0.75	0.737273	0.754707	0.757295	0.760842	0.754804	0.758123	0.759506	0	0.752326
chr20	22429925	22432238	*	distal_191855	distal	0.642857	1	1	1	0.588889	0	0.777778	0.767949	1	0.5	1	0.8	1	1	0.767992	0.571429	1	0.75	0.75	1	0.666667	1	0.8	1	0.727778	0.875	0.63631	0.2	1	0.875	1	0.8125	0.815385	0.9375	0.651667	0.5	0.833333	1	1	1	0.714286	0.866667	1	0.5
chr20	24567238	24567638	*	ctcf_63411	ctcf	1	0.761844	0.692342	0.673899	0.695234	0.672053	0.682944	0.748756	0.757113	0.746413	1	0.749556	0.756837	0.753047	0.746184	0.747969	0.750913	0.753573	0.687268	0.693033	1	1	1	0.751376	1	0.76792	1	0.5	0.724052	1	0.748842	0.744835	0.745815	0.753989	0.718532	1	0.754707	0.757295	0.760842	0.754804	0.758123	0.759506	0.758224	0.752326
chr20	25115825	25116371	*	dnase_156976	dnase	0.688738	0.761844	0.692342	0.673899	0	0.672053	0.682944	0.5	0.757113	1	0.759035	0.749556	0.756837	0.753047	0.746184	0.747969	0.750913	1	0.687268	0.693033	0.754262	0.666667	0.5	0.751376	0.714286	1	0.555556	0.5	0.724052	0.5	0.748842	0.744835	0.745815	1	1	0.737273	0.754707	1	0.760842	0.754804	1	0.759506	0.758224	0.752326
chr20	29407748	29412474	*	tfbs_79473	tfbs	0.436709	0.485075	0.833333	0.694444	0.2	0.363636	0.7	0.541667	0.459459	0.617647	0.678571	0.625	0.521739	0.275862	0.522727	0.357143	0.285714	0.411765	0.584167	0.482143	0.597826	0.591463	0.369485	0.4	0.50388	0.547826	0.442488	0.474492	0.714286	0.432432	0.25	0.857143	0.2	0.775	0.65	0.567568	0.789474	0.347222	0.59434	0.457143	0.142857	0.601852	0.5	0.653846
chr20	29407749	29412473	*	proximal_61698	proximal	0.436709	0.485075	0.833333	0.694444	0.2	0.363636	0.7	0.541667	0.459459	0.617647	0.678571	0.625	0.521739	0.275862	0.522727	0.357143	0.285714	0.411765	0.584167	0.482143	0.597826	0.591463	0.369485	0.4	0.50388	0.547826	0.442488	0.474492	0.714286	0.432432	0.25	0.857143	0.2	0.775	0.65	0.567568	0.789474	0.347222	0.59434	0.457143	0.142857	0.601852	0.5	0.653846
chr20	29442944	29446076	*	proximal_61700	proximal	0.5625	0.571429	0.75	0.0769231	0.695234	0.0434783	0.416667	0.657895	0.117647	0.746413	1	0.333333	0.638889	0.8	0.285714	0.6	0.333333	0.333333	0.166667	0	0.5	0.454545	0.142857	0.3	0.489394	0.141667	0.410284	0.486111	0.695602	0.712121	0.444444	0.3625	0.477778	0.5	0.333333	0.8	0.2	0	0.430556	0.666667	0.25	0.2	0.25	0.25
chr20	29740535	29744606	*	tfbs_79480	tfbs	0.21875	0.521645	0.201923	0.352941	0.545455	0.453893	0.71899	0.512195	0.625	0.416667	0.666667	0.425926	0.34375	0.526316	0.627907	0.487937	0.541667	0.48861	0.257889	0.368421	0.466667	0.480122	0.57732	0.481818	0.448744	0.55433	0.537407	0.440329	0.5	0.426471	0.16	0.567568	0.407407	0.514286	0.342105	0.357143	0.7	0.428571	0.588235	0.553334	0.607143	0.779412	0.833333	0.5
chr20	30287903	30291360	*	tss_27049	tss	0.566667	0.8	0.8	0.373016	0.695234	1	1	0	0	1	0.75	0	1	1	0.746184	0.333333	0	0.416667	0	0.733586	0.463889	0.214286	0.522727	0.666667	0.54902	1	0.459016	0	1	0.621528	0.4	0.416667	0.666667	0	0.611667	1	0.25	0.6	0.8125	0.0833333	0	1	0.5	0
chr20	30762093	30814815	*	proximal_61719	proximal	0.670222	0.791667	0.272727	0.705882	0.277778	0.4375	0.44	0.666667	0.857143	0.25	1	0.636364	0.785714	0.84	0.666667	0.537063	0.903846	0.733333	0.625	0.714286	0.592593	0.805164	0.706306	0.62963	0.707849	0.794372	0.813556	0.679255	0.527778	0.646259	0.58156	0.733333	0.694444	0.333333	0.544444	0.892857	0.909091	0.981481	0.90625	0.285714	0.916667	0.761905	0.833333	0.363636
chr20	30814924	30816973	*	tfbs_79510	tfbs	0.564972	0.662162	0.941176	0.434255	0.5	0.7	0.272727	0.9	0.619048	0.727273	0.882353	0.686184	0.882353	0.838788	0.857143	1	0.489524	0.842105	0.857143	0.666667	1	0.778689	0.763285	0.722222	0.510184	0.853333	0.650516	0.719807	0.4	0.720588	0.5	0.555556	0.802995	0.396552	0.583333	0.571429	0.866667	1	0.777778	0.6	0.941176	0.891304	1	1
chr20	30898800	30899242	*	distal_192579	distal	0.277778	0	0.0909091	0.673899	0.695234	0.12	0.25	0.748756	0.25	0.2	1	0.375	0.756837	0.5	0.125	0.747969	0.666667	0.636364	0	0.693033	0	0	1	0.428571	0	0.222222	0.0769231	0.0810398	0.25	0.04	0	1	0.745815	0.102381	0.03125	0.047619	0	0.5	0.32	0.222222	0.15625	0.5	0.115385	0
chr20	31788434	31789034	*	ctcf_63616	ctcf	0.688738	1	0.692342	0.673899	0.695234	0.672053	0.682944	0.748756	0.666667	0.746413	0.759035	0.749556	0.756837	0.753047	0.746184	0.747969	0.750913	0.753573	0.687268	0.693033	0.754262	0.768824	0.5	0	0.5875	1	0.8	0.752298	0	0.740109	0.748842	0.744835	0.745815	0.753989	0.5	1	0	0.333333	0.760842	0.754804	0.758123	0.759506	0	0.752326
chr20	35258634	35262034	*	distal_193403	distal	1	1	1	1	0.9	1	1	1	1	1	1	1	1	1	1	1	1	1	0.974359	1	1	1	0.947368	0.8	0.986842	0.972222	0.939394	0.9375	1	1	1	1	0.918519	0.974242	1	1	1	1	1	1	1	1	1	1
chr20	35718723	35722181	*	tfbs_79967	tfbs	1	1	1	0.954545	1	1	0.952381	1	1	1	1	1	1	1	1	1	1	0.982066	1	1	0.8	1	1	0.857143	1	1	1	1	1	1	0.833333	1	1	1	0.9175	1	1	0.9375	1	1	1	1	0.925	0.5
chr20	35727673	35729114	*	tfbs_79969	tfbs	0.863636	1	1	1	1	1	0.682944	0.748756	1	1	1	1	1	1	1	1	0.98913	1	1	1	1	1	1	1	1	0.933333	0.903846	1	1	1	1	1	1	1	1	1	1	0	0.333333	1	1	1	1	1
chr20	37004235	37011399	*	proximal_62114	proximal	0.972222	0.9375	1	0.972222	1	1	0.958889	1	1	1	1	0.888889	1	1	1	1	1	1	0.75	1	1	0.9	0.925926	1	0.974359	1	0.936207	0.941176	1	1	1	1	0.8	1	0.889105	1	1	0.916667	1	1	1	0.909091	1	1
chr20	45353835	45356033	*	proximal_62447	proximal	0.885417	1	1	0.666667	0.695234	1	1	1	1	0.916667	1	1	0.666667	1	0.746184	1	1	1	0.687268	0.693033	1	0.666667	1	1	1	1	0.848485	1	1	1	1	1	1	0.9375	1	0.958333	1	1	1	1	1	0.875	1	1
chr20	46640583	46641221	*	tfbs_80773	tfbs	0.851852	1	0.692342	0.666667	1	0.722222	0.833333	0.666667	1	0.75	1	1	1	1	0.875	1	0.5	1	0.687268	0.5	0.5	0.930556	0.833333	1	0.672222	1	0.8	0.479167	0.96875	1	1	0.833333	0.745815	1	1	1	1	0.757295	1	1	1	1	1	1
chr20	46820698	46821098	*	tfbs_80795	tfbs	0.688738	0	0.692342	0.673899	0.695234	0.672053	0.682944	0.748756	0.757113	0.746413	0.759035	0.749556	0.756837	0.753047	0.746184	0.747969	0.750913	0.753573	0.687268	0.693033	0.754262	0.768824	0.75699	0.751376	1	0.76792	0.75	0.5	0.724052	1	1	0.744835	0.745815	0.753989	0.718532	0.666667	0.754707	1	0.760842	0.754804	0	0.759506	0.758224	0.752326
chr20	47123641	47128439	*	proximal_62530	proximal	0.833333	1	1	0.673899	0.75	0.966667	1	1	1	1	1	1	1	1	1	0.983333	1	1	1	0.375	0.842105	0.85	0.888889	0.571429	0.851667	0.894737	0.899225	0.958333	0.777778	0.833333	0.583333	1	1	1	0.545455	0.909091	0.5	1	1	0.857143	0	0	1	1
chr20	48661730	48662840	*	distal_195492	distal	0.9	0.5	1	1	1	0.833333	0.682944	1	1	0.746413	1	0.749556	0.756837	0.753047	1	0.666667	1	1	0.916667	1	0.875	0.916667	0.888889	0.833333	0.958333	1	0.95	1	0.833333	1	1	1	1	0.666667	1	1	1	1	1	1	1	1	0.5	1
chr20	48722040	48722640	*	ctcf_64493	ctcf	0.333333	0.478205	0.692342	0.111111	0.695234	0.333333	0.682944	0.788889	0.3	0	0.166667	1	0.7125	0.666667	0.285714	0.747969	0	0.222222	0.833333	0.142857	0.416667	0.5	1	1	0.5	0.410714	0.5	0	0.724052	0.375	0	0.222222	0.7	0.291667	0.718532	0.5	0.754707	0.666667	0.5	0.754804	0.121212	1	1	1
chr20	51375840	51377000	*	distal_196071	distal	0.869048	0	1	1	0.75	1	1	1	0.4	1	0.714286	0.714286	1	1	1	0.857143	1	1	0.5	1	1	0.5	0.5	0.82963	0.5	0.3	0.483333	0.785714	1	0.833333	0.944444	0	0.745815	0.333333	0.7125	0.625	1	1	1	1	1	1	1	1
chr20	51781059	51781689	*	tfbs_81318	tfbs	0.785714	1	0.692342	0.673899	0.695234	1	0.666667	0.666667	1	1	1	1	1	1	1	0.9375	0.750913	0.753573	0.687268	1	1	1	1	1	1	1	1	1	0.724052	0.972222	0.875	0.9	1	1	1	0.5	0.8	0.5	1	0.754804	1	1	1	1
chr20	53696738	53697201	*	dnase_160570	dnase	1	0.761844	0.692342	0.666667	0.666667	1	1	0.25	1	0.746413	1	0	0.756837	0.5	1	1	1	0.753573	1	0.678571	1	1	1	1	1	0.857143	0.916667	0.961538	1	0.5	1	0.744835	1	1	1	1	1	1	1	1	1	1	1	0.9375
chr20	58378640	58379240	*	ctcf_64912	ctcf	0.688738	0.761844	0.692342	1	0.695234	0	0	1	0.757113	0.746413	0.759035	0.749556	0.756837	0.753047	0.746184	0.747969	0.750913	0.753573	0.687268	0.693033	0.754262	1	1	0	1	0	0.5	0	0.724052	0	0.748842	0.744835	0.745815	0	0.718532	0.737273	0	0.757295	0.760842	0.754804	0	0.759506	0.758224	0.5
chr20	63249240	63249640	*	distal_197662	distal	0.688738	0.761844	0.692342	0.673899	0.695234	0.672053	0.682944	0.748756	0.757113	1	0.759035	0.5	0.756837	0.753047	0.746184	0.333333	0.750913	0.753573	0.687268	0.693033	0.754262	0	0.75699	0.751376	0.8	0.76792	0.888889	1	0.724052	0.740109	0.748842	0.744835	1	1	0.718532	0.737273	0.754707	0.757295	1	0.754804	0.758123	0.759506	1	0.752326
chr20	64321899	64322299	*	ctcf_65246	ctcf	0.688738	0.761844	0.692342	0.673899	0.695234	1	0.682944	0.748756	0.757113	0.746413	0.759035	0.749556	0.756837	0.753047	0.746184	0.747969	1	0.753573	0.687268	0.693033	0.754262	0.768824	1	0.751376	0.75	1	1	0.833333	0.724052	0.740109	0.748842	0.744835	0.745815	0.753989	0.718532	0.737273	0.754707	0.757295	1	0.754804	0	0.759506	0.758224	0.752326
chr21	8402380	8412180	*	ctcf_65341	ctcf	0.418061	0.560573	0.274425	0.415094	0.272876	0.21374	0.453125	0.386719	0.587592	0.582734	0.484722	0.511278	0.409146	0.451613	0.226316	0.666667	0.352941	0.480263	0.174242	0.35654	0.52889	0.578942	0.431172	0.380345	0.556605	0.599091	0.633144	0.443921	0.370021	0.427802	0.525057	0.422091	0.487179	0.550189	0.523077	0.380741	0.364407	0.400628	0.561138	0.525429	0.591466	0.47104	0.608108	0.514414
chr21	9810703	9827269	*	tss_27852	tss	0.81947	0.806704	0.798701	0.779202	0.848706	0.862595	0.818182	0.784884	0.795521	0.924242	0.820675	0.857143	0.82767	0.840741	0.833333	0.875	0.906907	0.889535	0.819277	0.775578	0.829694	0.792695	0.852708	0.868852	0.745657	0.811148	0.799187	0.847768	0.695055	0.686335	0.656977	0.779221	0.634615	0.741252	0.704365	0.788043	0.784946	0.829114	0.759382	0.786408	0.789326	0.754902	0.810127	0.789916
chr21	10415379	10415868	*	distal_198069	distal	0.725	0.65	0.5	0	0.722857	0.833333	0.364286	1	0.75	1	0.833333	1	1	0.859063	1	0.91875	1	1	0.5	1	0.766667	0.694444	0.562963	0.75	0.723207	0.716667	0.694328	0.82	1	0.9	0.928571	0.666667	0.571429	0.944444	0.5	0.8	0.5	0.777778	0.75	0.861111	0.5	0.75	0.609899	0.875
chr21	13920475	13921075	*	distal_198101	distal	0.688738	0.761844	0.692342	0.673899	0.695234	0.672053	0.682944	0.748756	0.757113	0.746413	0.759035	0.749556	1	0.753047	0.746184	0.747969	0.750913	0.753573	0.687268	0.693033	1	1	0.75699	0.751376	0.777778	0.5	0.8125	0.752298	0	0.740109	0.748842	0.744835	0.745815	0.753989	0.718532	0.737273	1	0	0.760842	0.754804	0.5	0.759506	0.758224	0
chr21	21364828	21365605	*	distal_198685	distal	0.688738	0.5	1	0.673899	0.695234	0.672053	0.682944	0.748756	1	0.746413	0.759035	0.749556	1	0.753047	0.746184	0.747969	0.750913	1	0.687268	0.693033	1	0.768824	1	0.751376	0.666667	0.75	0.642857	1	0.724052	0.740109	0.748842	0.744835	0.745815	1	1	0.737273	0.754707	1	0.760842	0.754804	1	1	0.758224	0.752326
chr21	25295401	25302399	*	proximal_63671	proximal	1	0.5	0.625	0.666667	0.277778	0.666667	0.549603	1	1	1	1	0.701299	0.888889	1	0.6	1	0.733333	1	0.6	0.416667	1	1	0.583333	1	0.885417	0.583333	0.722222	0.740741	0	0.5	0.714286	1	1	1	1	1	0.833333	0	0.625	0	0.5	0.733333	1	0.416667
chr21	27622460	27623836	*	distal_199162	distal	0.833333	0.9	1	0.673899	1	1	0.75	1	1	0.75	1	0.749556	1	0.833333	1	0.747969	0.750913	0.753573	0.687268	1	1	1	1	1	0.928571	0.990909	1	1	1	1	1	1	0.745815	1	0.972222	1	1	1	1	1	1	0.933333	1	0.875
chr21	28901836	28902236	*	ctcf_65899	ctcf	0.688738	0.5	0.692342	0.673899	0.695234	0.672053	0.682944	0.748756	0.757113	0.746413	0.759035	0.749556	0.756837	0.753047	0.746184	0.666667	1	0.753573	0.687268	0.693033	0.754262	1	0.75699	0.751376	0.666667	1	0.666667	1	0.724052	0.740109	0.748842	0.744835	0.745815	0.666667	0.718532	0.737273	0.754707	0.757295	0.760842	0.754804	0.758123	1	0.758224	0.752326
chr21	32432437	32434035	*	proximal_63965	proximal	1	1	1	0.75	0.666667	1	0.666667	0.748756	1	1	1	1	1	0.25	1	1	1	1	1	1	0.666667	1	1	1	1	0.833333	1	0.916667	1	1	1	1	1	0.5	1	1	1	1	1	1	1	1	1	0.875
chr21	32436000	32436200	*	distal_199716	distal	0.688738	0.761844	0.692342	0.673899	0.695234	1	1	0.748756	0.757113	0.746413	0.759035	0.749556	0.756837	0.753047	0.746184	0.747969	0.750913	0.753573	0.687268	0.693033	0.754262	1	0.666667	0.751376	1	1	1	1	0.724052	1	0.748842	0.744835	0.745815	0.753989	0.718532	0.737273	0.754707	0.757295	1	0.754804	0.758123	0.759506	0.758224	1
chr21	33575390	33576190	*	distal_199919	distal	0.688738	0.761844	0.692342	0.673899	0.695234	0.672053	0.682944	0.748756	1	0.746413	0.759035	0.749556	1	0.753047	0.746184	0.747969	0.750913	0.753573	0.687268	0.693033	0.754262	0.768824	0.75699	0.751376	0.833333	0.76792	0.75	0.752298	0.724052	0.740109	0.748842	0.744835	0.745815	0.753989	0.718532	0.737273	0.754707	0.757295	0.760842	0.754804	0.758123	0.759506	0.758224	0.752326
chr21	33945001	33953399	*	tss_28115	tss	0.85	0.666667	0.833333	1	1	0.714286	1	0.5	0.5	0.701724	0.8	1	0.25	1	0.833333	1	0.666667	0	1	0.75	0.888889	0.604167	0.760684	0.571429	0.783525	0.608696	0.717105	0.782609	0.8	0.777778	0.75	1	0.333333	0.75	0.6875	1	0.5	1	0.75	1	1	1	1	1
chr21	34874201	34876389	*	proximal_64101	proximal	0.875	0.75	0.75	1	1	1	1	1	1	1	1	0.666667	1	1	0.746184	0.747969	1	1	1	0.693033	1	1	1	0.833333	0.761111	0.9	0.888889	0.875	0.666667	1	0	1	1	0.75	1	1	0.8	1	1	1	1	0	1	0.916667
chr21	35281800	35282600	*	distal_200211	distal	1	0	0.692342	0.4	0.5	0.672053	0.682944	1	0.75	0.746413	1	0.916667	1	0	0.75	0.747969	1	0.416667	1	0.472222	0.964286	1	0.4	0.958333	0.571429	0.837121	0.583333	0.5	1	1	0.833333	1	0.745815	0.666667	1	0.5	1	1	0.833333	0.75	0.75	0	0.666667	1
chr21	36035190	36035790	*	ctcf_66203	ctcf	0.5	1	0.833333	1	1	0.666667	1	1	1	0	1	0.5	1	1	0.2	0.747969	0.944444	1	1	1	1	0.666667	1	0.966667	0.863636	0.8	0.75641	0.571429	0.5	1	1	0.5	1	0.666667	0.5	0.666667	1	1	1	1	1	1	1	1
chr21	37248601	37254589	*	proximal_64277	proximal	1	1	1	1	1	1	1	1	1	1	0.8	1	1	1	1	1	1	1	1	1	1	1	0.909091	1	0.958333	0.947368	0.944444	0.923077	1	0.96	1	0.928571	0.875	1	1	1	1	1	1	1	1	1	1	1
chr21	41898511	41900200	*	distal_201336	distal	0.875	1	0.9375	0.708333	0.833333	1	1	0.423077	0.666667	1	1	0.75	0.962963	0.545455	0.875	1	1	1	0.333333	1	0.6375	0.583333	0.923077	0.909091	0.945946	0.875	0.962474	1	0.798611	0.75	0.785714	0.572917	0.75	0.736695	0.818182	1	1	1	0.75	0.797786	1	1	0.795139	0.888889
chr21	42370911	42371498	*	distal_201439	distal	1	1	1	0.75	1	0.75	1	1	1	0.75	1	0.749556	1	0.666667	1	1	0.96875	1	0.933333	1	0.916667	1	1	0.949206	0.75	0.857143	0.597222	1	0.878571	0.928571	0.8	0.96875	1	1	0.891667	0.75	1	1	1	0.666667	1	1	1	0.666667
chr21	44156330	44157982	*	tfbs_83798	tfbs	0.688738	0	0.692342	0.673899	0.695234	0.672053	0.682944	0.748756	0.757113	0.746413	0.759035	0.749556	0.756837	0.753047	0.746184	0.747969	0.750913	0.753573	0.687268	0.693033	0.754262	0	0.75699	0.751376	0.746727	0.76792	0	0	0.724052	0.740109	0.748842	0.744835	0.745815	0.753989	0.718532	0.737273	0.754707	0	0.760842	0.754804	0.758123	0.759506	0.2	0.752326
chr21	44854227	44855554	*	distal_201871	distal	1	1	0.75	0.25	0.6875	0.5	0.6	0	1	0.230769	0.5	0.8	0.756837	0.5	0	0	0.75	0.722222	0.5	0.75	0.666667	0.571429	0.333333	1	0.607527	0.714286	0.43268	1	0	1	1	1	0.833333	0.5	0.833333	0	1	0	1	0.714286	0.566667	1	0.758224	0.230769
chr21	44854227	44855554	*	distal_201872	distal	1	1	0.75	0.25	0.6875	0.5	0.6	0	1	0.230769	0.5	0.8	0.756837	0.5	0	0	0.75	0.722222	0.5	0.75	0.666667	0.571429	0.333333	1	0.607527	0.714286	0.43268	1	0	1	1	1	0.833333	0.5	0.833333	0	1	0	1	0.714286	0.566667	1	0.758224	0.230769
chr21	44911506	44912306	*	ctcf_66647	ctcf	0.666667	0.166667	1	0.277778	0.695234	0.7	0	0.333333	0.111111	0.746413	0.5	0.428571	0.756837	0.0416667	0	0.747969	0	0.753573	0.687268	0.2	0	0.157143	0.0454545	0	0.21875	0.0833333	0.0217391	0	0	0	0	0.125	0.166667	0	0	0	0.2	0	0	0	0	0	0.758224	0
chr21	46307630	46308030	*	ctcf_66735	ctcf	1	0.761844	0.692342	0.673899	0.695234	0.672053	0.682944	0.748756	0.757113	1	0.759035	0.749556	0.756837	0.753047	0.746184	0.747969	0.750913	0.753573	0.687268	0.693033	0.754262	0.768824	0.5	0.751376	0.111111	1	0.166667	0	0.724052	0.5	0.748842	0.744835	0	0.753989	0.718532	0.737273	0.754707	0.757295	1	0.754804	0.758123	0.759506	0.758224	0.752326
chr22	16798000	16798600	*	distal_202429	distal	0.688738	0.761844	0.692342	0.673899	0.695234	0.672053	0.682944	0.748756	0.757113	0.746413	0.759035	0.749556	0.756837	0.753047	0.746184	0.747969	0.750913	0.753573	0.687268	0.693033	0.754262	0.768824	0.75699	0.751376	0.746727	0.76792	1	0.752298	0.724052	0.740109	0.748842	0.744835	0.745815	0.753989	0.718532	0.737273	0.754707	0.757295	0.760842	0.754804	0.758123	0.759506	0.758224	0.752326
chr22	19618329	19620200	*	distal_202860	distal	1	1	1	0.777778	1	0.857143	0.833333	1	1	1	0.759035	0.666667	1	1	0.746184	0.738095	1	0.753573	0	0.8	0.857143	1	0.8	1	0.702381	0.727273	0.786458	0.961538	1	1	1	1	0.666667	1	0.8375	0.892222	1	0.805288	0.958333	0.828283	1	0	0	1
chr22	20597000	20597600	*	distal_203094	distal	1	0.761844	0.692342	1	1	0.672053	0.682944	0.748756	0.757113	0.746413	0.759035	0.749556	0.756837	0.753047	0.746184	0.747969	0.750913	0.753573	0.687268	0.693033	0.754262	0.768824	1	0.751376	0.928571	0.76792	0.952381	0.7	0.724052	1	0.748842	0.744835	0.745815	1	0.718532	0.737273	0.754707	0.757295	0.760842	0.754804	0.758123	0.759506	0.758224	0.752326
chr22	20697329	20698329	*	ctcf_67166	ctcf	0	0	0.692342	0.673899	0.695234	0.672053	0.682944	0.748756	0.757113	0.746413	0.759035	0.749556	0.756837	0.753047	0.746184	0.747969	0	0.753573	0.687268	0.693033	0.754262	0.768824	0	0.751376	0.5	0.25	0.28125	0.272727	0.724052	0.740109	0.748842	0.744835	0.745815	0	0.718532	0.737273	0.754707	0.757295	0.760842	0.754804	0.758123	0.759506	0.758224	1
chr22	21171437	21172037	*	distal_203201	distal	0.688738	0.761844	0.692342	0.673899	0.695234	0.672053	0.682944	0.748756	0.757113	0.746413	0.759035	0.749556	0.756837	0.753047	0.746184	0.747969	0.750913	0.753573	0.687268	0.693033	0.754262	0.768824	0.75699	0.751376	0.746727	0.76792	0.759838	0.752298	0.724052	0.740109	0.748842	0.744835	0.745815	0.753989	0.718532	0.737273	0.754707	0.757295	0.760842	0.754804	0.758123	0.759506	0.758224	0.752326
chr22	22544189	22544589	*	distal_203504	distal	0.666667	1	0.692342	0.673899	0.695234	0.672053	0.682944	0.748756	0.333333	0.746413	1	0.749556	0.756837	1	0.333333	0.747969	0.750913	0.753573	0.687268	0.693033	0.754262	0.768824	0.75699	0.751376	0.785714	0.916667	0.857143	0.75	0.724052	0.740109	0.748842	0.744835	0.745815	0.714286	0.718532	0.737273	0.754707	0.757295	0.760842	0.754804	0.758123	0.833333	0.758224	0.752326
chr22	22616051	22619298	*	proximal_65141	proximal	1	0.666667	0.851852	0.666667	0.651852	0	0.555556	1	1	1	0.895	1	1	0.818452	1	1	0.714286	1	0.333333	0.888889	0.755086	0.777778	0.909091	1	0.922043	1	0.735294	0.615385	0.6	0	1	0.538462	0.846154	0.666667	0.5	0.543464	1	0.771164	1	1	1	1	0.5	0.333333
chr22	23423401	23425799	*	proximal_65186	proximal	0.9375	1	0.9	0.971429	1	1	1	1	1	1	1	1	1	1	1	1	1	0.904762	1	1	0.944444	1	0.75	1	0.858974	0.909091	0.933036	0.9	1	1	1	1	1	1	1	1	0.75	0.75	0.875	0.666667	0.666667	1	1	1
chr22	25764754	25765354	*	distal_204209	distal	1	1	1	1	0.695234	1	1	1	1	0.75	1	1	1	1	1	1	1	1	0.687268	1	1	1	1	1	1	1	0.777778	1	0.833333	0.5	1	1	1	1	0.5	1	0.754707	0.757295	1	1	0.758123	1	0	1
chr22	28036554	28037154	*	distal_204555	distal	0.688738	0.761844	0.692342	0.673899	1	0.672053	0.682944	0.748756	0.757113	0.746413	0.759035	0.749556	0.756837	0.753047	0.746184	0.747969	0.750913	0.753573	0.687268	0.693033	0.754262	1	0.75699	0.751376	0.746727	0	0.666667	0.5	0.724052	0.740109	0.748842	0.744835	0.745815	0	0.718532	0.737273	0.754707	0.757295	0	0.754804	0.758123	0.759506	0.758224	0.752326
chr22	29943600	29946600	*	distal_204943	distal	0.5	0	1	1	0.5	1	1	0.5	1	1	1	1	1	1	0.9	0.5	0.888889	1	1	0.693033	1	0.857143	1	1	0.981481	1	1	1	1	0.875	1	0.916667	1	1	1	0.933333	1	1	0.839286	1	1	1	1	1
chr22	30026754	30027610	*	distal_204961	distal	1	1	0.692342	0.673899	1	1	1	0.748756	0.958333	1	0.958333	1	1	0.952381	0.5	0.747969	1	1	1	0.833333	0.754262	1	1	1	0.933333	1	0.733333	0.5	0.833333	1	1	1	1	0	1	1	1	1	0.666667	1	1	0.75	1	1
chr22	30055154	30055554	*	distal_204970	distal	0.688738	0.761844	0.692342	1	0.695234	0.672053	0.682944	0.748756	0.5	0.746413	0.759035	0.749556	0.756837	0.753047	0.746184	0.747969	0.666667	0.5	0.687268	0.693033	1	0.768824	1	0.751376	0.5	1	1	1	0.724052	1	1	0.744835	0.745815	1	0.718532	1	0.754707	0.757295	0.760842	0.754804	0.758123	0.759506	0	0.752326
chr22	30270754	30271154	*	ctcf_67775	ctcf	1	0.1	0.692342	0.673899	0.695234	0.25	0.682944	0	0.35641	0	0	0.245455	0	0.235294	0.55	0.4	0	0.753573	0.454545	0.321429	0	0.166667	0	0.571429	0.194444	0.571429	0.109091	0	0	0	0	0.5	0.333333	0.583333	0	0	1	0	0.6	0	0.65	0.25	0.181818	0.428571
chr22	31934600	31936800	*	distal_205386	distal	1	1	1	1	0.5	1	0.833333	0.748756	1	0.746413	1	1	1	1	1	0.747969	1	1	1	0.933333	0.984848	1	1	1	0.944444	0.857143	0.954386	1	1	0.830159	1	0.666667	0.946429	0.972222	1	1	1	0.916667	1	1	0.928571	1	1	1
chr22	36939000	36943353	*	proximal_65928	proximal	1	1	1	0.980769	1	1	1	0.916667	1	1	1	1	1	1	1	1	1	1	1	1	0.8	0.833333	1	1	0.87973	0.923077	0.884127	0.833333	0.888889	0.909091	1	1	0.833333	0.5	0.8	0.833333	1	0.833333	0.993421	1	1	1	1	1
chr22	37294800	37296200	*	distal_206245	distal	1	0.833333	0.8	1	0.75	0.916667	0.6	1	1	0.9	1	1	0.756837	0.933333	1	0.747969	0.666667	1	0.833333	1	1	0.833333	1	0.75	1	0.642857	0.902299	1	1	1	0.8	1	0.745815	0.857143	1	1	1	1	0.909091	0.857143	1	0.833333	1	0.958333
chr22	42148800	42153659	*	distal_207294	distal	0.87	1	1	0.924497	1	0.888889	0.9	1	1	0.8	1	1	1	1	1	0.916667	1	1	0.909091	0.214286	1	0.706989	0.893243	1	0.976852	0.771605	0.883043	0.91	1	1	0.916667	0.848485	1	0.833333	0.973684	0.97561	0.545455	0.941176	1	0.333333	0.967742	1	1	0.7
chr22	43536980	43537323	*	tfbs_86848	tfbs	1	0	0.692342	0.673899	1	0.672053	0.682944	0.748756	0.757113	0.746413	0.759035	0.749556	0.756837	0.753047	0.75	0.747969	0.75	1	0.687268	0.693033	0	0.768824	0.75699	0.751376	1	1	0.5	0.75	0.724052	0.740109	1	0.744835	0.745815	1	1	0.737273	0.754707	1	0.760842	0.754804	0.758123	0.759506	0.758224	0.752326
chr22	44707555	44714599	*	proximal_66463	proximal	0.888889	0.921053	0.857143	0.9	0.833333	0.875	0.75	1	0.875	0.8	0.888889	1	0.921481	0.883333	1	0.875	1	1	0.8	1	0.956522	0.977273	0.97619	0.914286	0.894841	0.886792	0.874405	0.903846	0.962963	0.92	0.909091	0.9	1	0.818182	1	0.9	1	0.764706	1	1	0.939394	0.882353	0.75	0.962963
chr22	45094754	45095154	*	distal_207860	distal	0.688738	1	0.692342	0.673899	0.695234	1	0.682944	0.748756	0.757113	0.746413	0.759035	0.749556	0.756837	0.753047	0.746184	0.747969	0.750913	0.753573	0.687268	0.693033	0.754262	0.768824	1	0.751376	1	1	0.777778	1	0.724052	0.740109	0.748842	0.744835	0.745815	0.753989	0.718532	0.737273	0.754707	0.757295	0.760842	0.754804	0.758123	0.759506	0.758224	0.752326
chr22	45328129	45330040	*	distal_207915	distal	0.87872	0.909091	0.833333	1	0.666667	0.8	0.772727	1	0.928571	0.583333	0.833333	1	0.805556	1	0.25	1	1	0.666667	0.8	1	0.79697	0.8	0.958333	0.8	0.934783	0.875	0.92601	0.871636	0.939153	1	1	0.875	0.98913	0.8	1	1	0.666667	0.825758	1	0.75	1	1	1	0.897436
chr22	45921878	45927721	*	distal_208076	distal	0.742424	0.933333	0.875	0.903922	0.6875	0.777778	0.862069	0.972222	0.916667	0.75	0.888889	1	1	0.923077	1	1	0.9375	0.805556	0.9	1	0.880952	0.95	0.912568	0.818182	0.84542	0.912281	0.867683	0.915064	1	0.925926	0.88	0.935185	0.882353	0.88	0.724138	0.727273	0.75	0.666667	0.777778	0.9	0.836364	1	0.8	0.913043
chr22	45921878	45927721	*	distal_208077	distal	0.742424	0.933333	0.875	0.903922	0.6875	0.777778	0.862069	0.972222	0.916667	0.75	0.888889	1	1	0.923077	1	1	0.9375	0.805556	0.9	1	0.880952	0.95	0.912568	0.818182	0.84542	0.912281	0.867683	0.915064	1	0.925926	0.88	0.935185	0.882353	0.88	0.724138	0.727273	0.75	0.666667	0.777778	0.9	0.836364	1	0.8	0.913043
chr22	45921878	45927721	*	distal_208078	distal	0.742424	0.933333	0.875	0.903922	0.6875	0.777778	0.862069	0.972222	0.916667	0.75	0.888889	1	1	0.923077	1	1	0.9375	0.805556	0.9	1	0.880952	0.95	0.912568	0.818182	0.84542	0.912281	0.867683	0.915064	1	0.925926	0.88	0.935185	0.882353	0.88	0.724138	0.727273	0.75	0.666667	0.777778	0.9	0.836364	1	0.8	0.913043
chr22	46895685	46896754	*	distal_208320	distal	0	0.454545	0.692342	1	0.695234	1	0.682944	0.748756	1	1	1	1	1	0.753047	0.746184	0.747969	1	0.753573	0.633333	0.8	1	0.916667	1	0.8	0.5	1	0.708772	0.681818	0.833333	0.666667	0.825	1	1	0.9375	0.718532	0.142857	1	1	0.760842	1	1	0.75	0.758224	1
chr22	48496801	48498518	*	dnase_170697	dnase	1	1	0	1	1	0.25	0.833333	0.748756	1	1	1	1	1	0.857143	1	0.747969	1	1	1	0.693033	1	0.875	1	1	1	0.9	0.941026	0.857143	1	0.954545	0.8	0.9375	0.75	1	0.805556	1	1	0	1	1	0.758123	1	1	1
chr22	49481254	49482164	*	distal_208504	distal	0.0588235	0.454545	1	0.673899	0.695234	1	0.682944	0.4	0.333333	0.925	1	1	0	0.2	0.714286	0.75	0.4	0.4	0	1	0	0.597222	0.625	0.5	0.652778	0.727273	0.936022	1	0.25	0	0.933333	0.818681	1	1	0.666667	0.737273	1	0.757295	1	0.888889	0.583333	0.5	0.758224	0.95
[truncated: 275 more columns]
