# Supplementary material for: DNA Methylation Dynamics of Human Hematopoietic Stem Cell Differentiation
Source: Cell Stem Cell. 2016 Dec 1;19(6):808–22. doi: 10.1016/j.stem.2016.10.019 (PMC5145815; doi:10.1016/j.stem.2016.10.019)
Supplement: Table S5. Classifier-Based Similarity among the Stem and Progenitor Cell Types, Related to Figure 7 — Class probabilities for each stem/progenitor sample by ten classifiers trained on datasets that excluded all samples of one specific cell type (“leave-one-class-out classifiers”). [file mmc6.xlsx]

## Sheet: Predicted class probabilities
Sample	HSC	MPP	CMP	MEP	GMP	CLP	MLP0	MLP1	MLP2	MLP3
HSC_1000_D10_R1	NA	0.947123	0.00191672	0.000231932	0.0499128	3.12333e-06	7.34507e-05	8.89834e-06	0.000177639	0.000552865
HSC_1000_D4_R1	NA	0.972667	0.00174842	0.000255587	0.0185988	0.00268882	0.000105482	0.000253861	0.000363568	0.00331814
HSC_1000_D5_R1	NA	0.0435564	0.0111835	0.037689	0.0138252	0.148269	0.270505	0.186088	0.135078	0.153806
HSC_1000_D6_R1	NA	0.143204	0.0617015	0.112781	0.0399004	0.238765	0.184716	0.124219	0.0330195	0.0616924
HSC_1000_D7_R1	NA	0.306744	0.179485	0.0466857	0.0460421	0.207248	0.0542257	0.0591091	0.0216801	0.07878
HSC_10_D10_1_R1	NA	0.942019	0.00906421	0.00147924	0.0464771	3.58123e-06	8.57731e-05	1.67159e-05	3.38268e-05	0.000820908
HSC_10_D10_2_R1	NA	0.930055	0.00158551	0.00123591	0.0657528	8.65832e-06	6.93988e-05	3.82152e-05	3.48974e-05	0.00121954
HSC_10_D10_3_R1	NA	0.577835	0.00276813	0.0116153	0.405837	4.1999e-05	0.000314029	0.000206865	0.000206739	0.00117437
HSC_10_D10_4_R1	NA	0.975512	0.00468052	0.000467083	0.0186265	2.76304e-06	9.32768e-05	4.39165e-06	4.76037e-05	0.000565373
HSC_10_D10_7_R1	NA	0.885061	0.00290821	0.00150539	0.109231	5.99486e-06	0.000117504	3.14938e-06	2.27981e-05	0.00114532
HSC_10_D4_1_R1	NA	0.99832	0.000622636	1.81276e-05	0.000769177	1.49868e-05	1.92577e-06	4.62971e-06	0.000129092	0.00011923
HSC_10_D4_3_R1	NA	0.999198	1.70113e-05	3.49719e-06	0.000722953	6.17681e-07	2.50383e-07	2.01993e-07	1.33758e-06	5.63458e-05
HSC_10_D4_4_R1	NA	0.878986	0.00879608	0.00388742	0.0839669	0.0128958	0.00205976	0.000731595	0.00201883	0.00665738
HSC_10_D4_5_R1	NA	0.999925	7.70177e-07	1.21212e-08	6.69701e-05	3.94018e-09	2.56111e-10	9.19458e-11	2.79482e-08	7.38892e-06
HSC_10_D4_6_R1	NA	0.999184	1.21894e-05	8.08073e-07	0.000687838	4.65861e-06	6.56523e-08	3.91734e-08	8.28946e-07	0.000109639
HSC_10_D4_7_R1	NA	0.999919	5.06804e-06	1.67451e-07	7.02374e-05	4.74916e-08	8.80802e-10	3.33503e-09	5.16988e-08	5.00442e-06
HSC_10_D4_8_R1	NA	0.999871	4.99378e-06	2.10494e-08	0.000122058	7.17057e-10	3.26594e-10	3.96562e-10	2.93572e-08	2.04036e-06
HSC_10_D5_1_R1	NA	0.0564355	0.109987	0.137235	0.0553793	0.0916021	0.208567	0.118888	0.11072	0.111186
HSC_10_D5_2_R1	NA	0.181485	0.0152125	0.133307	0.101504	0.106261	0.211034	0.0222232	0.0797309	0.149243
HSC_10_D5_3_R1	NA	0.334635	0.0928943	0.0836824	0.0356039	0.0262839	0.0342062	0.1071	0.216742	0.0688516
HSC_10_D5_4_R1	NA	0.123679	0.19255	0.042995	0.0997377	0.120408	0.0917866	0.171105	0.0896959	0.0680438
HSC_10_D5_5_R1	NA	0.877372	0.0315603	0.00422902	0.012351	0.0304063	0.00439053	0.0186731	0.00533177	0.0156858
HSC_10_D5_6_R1	NA	0.147527	0.104657	0.106611	0.0878277	0.0689395	0.121499	0.101239	0.0897248	0.171976
HSC_10_D5_7_R1	NA	0.0917606	0.0564782	0.172329	0.039946	0.117231	0.151134	0.114661	0.12754	0.12892
HSC_10_D5_8_R1	NA	0.79997	0.0203836	0.0128838	0.0338687	0.0264916	0.0212557	0.019691	0.00517689	0.0602783
HSC_10_D6_1_R1	NA	0.0597388	0.124983	0.0667487	0.175647	0.149495	0.108946	0.0488349	0.0562633	0.209343
HSC_10_D6_2_R1	NA	0.0921187	0.0329279	0.087748	0.0219788	0.359987	0.0484332	0.124832	0.113886	0.118088
HSC_10_D6_3_R1	NA	0.0983826	0.205446	0.304319	0.0426103	0.0841685	0.142182	0.0270011	0.0483658	0.0475259
HSC_10_D6_4_R1	NA	0.112275	0.125236	0.0645775	0.0242818	0.200292	0.199822	0.0510948	0.116902	0.105518
HSC_10_D6_5_R1	NA	0.0791865	0.0400117	0.26717	0.0169046	0.138955	0.16047	0.0819319	0.123129	0.0922416
HSC_10_D6_6_R1	NA	0.267536	0.0321798	0.117007	0.0403297	0.0705828	0.235629	0.0953743	0.0556902	0.0856713
HSC_10_D6_7_R1	NA	0.163755	0.10163	0.0979156	0.0516514	0.117935	0.0476934	0.071063	0.0678699	0.280486
HSC_10_D6_8_R1	NA	0.0546978	0.0700577	0.195698	0.0970278	0.0985927	0.285568	0.101336	0.0618151	0.0352068
HSC_10_D7_1_R1	NA	0.740825	0.071467	0.0249302	0.0145289	0.0210051	0.0389415	0.0238166	0.0195916	0.0448937
HSC_10_D7_2_R1	NA	0.533054	0.0303759	0.006131	0.00713231	0.174917	0.0085032	0.0997075	0.110649	0.0295298
HSC_10_D7_3_R1	NA	0.435339	0.138014	0.066045	0.0383479	0.0155307	0.0237558	0.0800519	0.155481	0.0474339
HSC_10_D7_6_R1	NA	0.435323	0.11118	0.0432548	0.0186442	0.054381	0.0541636	0.111841	0.0854969	0.0857154
HSC_10_D7_7_R1	NA	0.167306	0.0385529	0.134873	0.0803905	0.0341973	0.0581825	0.0164115	0.0401106	0.429976
HSC_10_D7_8_R1	NA	0.604868	0.145322	0.0123517	0.0168071	0.00894737	0.0218501	0.0886283	0.0723009	0.0289247
HSC_10_D9_2_R1	NA	0.408606	0.287968	0.0869364	0.0790062	0.0213025	0.0143598	0.0272799	0.0455354	0.029006
HSC_10_D9_3_R1	NA	0.50707	0.0504939	0.154837	0.0677676	0.00843317	0.0872766	0.0420703	0.0236527	0.0583984
HSC_10_D9_4_R1	NA	0.767813	0.122091	0.0101717	0.0236913	0.00495039	0.0059778	0.00269029	0.0356791	0.0269353
HSC_10_D9_6_R1	NA	0.484145	0.0607908	0.102602	0.0272507	0.117281	0.00901058	0.0267723	0.0823238	0.0898237
HSC_10_D9_7_R1	NA	0.311715	0.144717	0.164392	0.198236	0.0111444	0.060259	0.0423667	0.0273147	0.0398546
HSC_50_D10_1_R1	NA	0.986151	0.00220765	0.00048245	0.0105633	4.44062e-06	6.48664e-05	4.85401e-06	8.61046e-05	0.000435242
HSC_50_D10_2_R1	NA	0.851941	0.00695381	0.00403385	0.13574	2.46432e-05	0.000372123	1.10343e-05	0.000156032	0.000767572
HSC_50_D4_1_R1	NA	0.780166	0.0217063	0.0102649	0.0587933	0.0397151	0.0188734	0.0174466	0.0271225	0.0259119
HSC_50_D4_2_R1	NA	0.715148	0.0250537	0.0346812	0.0481398	0.0241212	0.0597799	0.0107764	0.0265627	0.0557368
HSC_50_D5_1_R1	NA	0.0399906	0.0782252	0.0466831	0.0570081	0.195709	0.177302	0.209085	0.0872161	0.108781
HSC_50_D5_2_R1	NA	0.102072	0.0285308	0.14374	0.129287	0.205484	0.128701	0.128509	0.0694289	0.0642474
HSC_50_D6_1_R1	NA	0.0363481	0.093904	0.118627	0.135631	0.184086	0.209546	0.069278	0.084667	0.0679121
HSC_50_D6_2_R1	NA	0.03664	0.0219778	0.0252486	0.0202866	0.687166	0.0578455	0.056859	0.0475843	0.0463925
HSC_50_D7_1_R1	NA	0.32419	0.117159	0.0770105	0.119635	0.130998	0.0145666	0.0333362	0.107829	0.0752752
HSC_50_D7_2_R1	NA	0.609275	0.0381103	0.0177601	0.0273468	0.106682	0.0305632	0.0862145	0.0328541	0.0511936
HSC_50_D9_1_R1	NA	0.785701	0.11695	0.00913209	0.00868911	0.0194284	0.00738446	0.0129097	0.0112374	0.0285687
HSC_50_D9_2_R1	NA	0.57644	0.0485085	0.0451426	0.0248958	0.0243949	0.0406918	0.0330642	0.142376	0.0644862
HSCbm_1000_D1_R1	NA	0.340325	0.0528807	0.163711	0.0425957	0.115609	0.109687	0.0530751	0.0590594	0.0630574
HSCbm_1000_D3_R1	NA	0.291419	0.0654974	0.184214	0.0515248	0.128013	0.0433428	0.105277	0.0535931	0.0771186
HSCbm_10_D1_1_R1	NA	0.130396	0.0368717	0.553517	0.0661518	0.0139703	0.0528975	0.0322861	0.058474	0.0554358
HSCbm_10_D1_2_R1	NA	0.282607	0.0589099	0.119058	0.129894	0.0358657	0.0625214	0.0162868	0.0987235	0.196133
HSCbm_10_D1_3_R1	NA	0.580909	0.0259384	0.198234	0.0124768	0.0160192	0.0199941	0.0163252	0.0595722	0.0705306
HSCbm_10_D1_4_R1	NA	0.854794	0.0239134	0.0407952	0.0350675	0.00736954	0.00214238	0.00297467	0.00884034	0.0241029
HSCbm_10_D1_5_R1	NA	0.704721	0.0284534	0.144252	0.0335723	0.00962244	0.0226166	0.00497407	0.016064	0.0357243
HSCbm_10_D1_6_R1	NA	0.657965	0.052759	0.0647088	0.0635485	0.00846942	0.00724656	0.0132516	0.0395084	0.0925428
HSCbm_10_D1_7_R1	NA	0.444171	0.125754	0.200425	0.0678535	0.0145868	0.0109937	0.0442908	0.0688943	0.0230306
HSCbm_10_D1_8_R1	NA	0.180298	0.0181054	0.49038	0.0552884	0.0232526	0.0541845	0.044741	0.0345948	0.0991552
HSCbm_10_D3_1_R1	NA	0.371446	0.042196	0.0877593	0.0544719	0.256377	0.0532298	0.0274198	0.0304246	0.0766762
HSCbm_10_D3_3_R1	NA	0.42363	0.0452286	0.0653345	0.109664	0.113393	0.0681882	0.0601166	0.038992	0.0754539
HSCbm_10_D3_4_R1	NA	0.647619	0.0301285	0.058454	0.143797	0.0341601	0.0259289	0.0244252	0.0248947	0.0105927
HSCbm_10_D3_5_R1	NA	0.190868	0.0222359	0.093903	0.0943758	0.190727	0.040827	0.0961484	0.0451371	0.225778
HSCbm_10_D3_6_R1	NA	0.200144	0.156768	0.134724	0.0487648	0.14397	0.0247803	0.0577637	0.0878467	0.145238
HSCbm_10_D3_7_R1	NA	0.397228	0.0790922	0.0594089	0.256085	0.0556776	0.0440642	0.00948099	0.0188169	0.0801457
HSCbm_10_D3_8_R1	NA	0.457782	0.0718593	0.0187408	0.0429085	0.0494561	0.0123953	0.0787613	0.0714099	0.196687
HSCbm_50_D1_1_R1	NA	0.380164	0.0409952	0.125976	0.0440768	0.132053	0.055231	0.0301163	0.0756264	0.115762
HSCbm_50_D1_2_R1	NA	0.50379	0.0710662	0.155883	0.0547558	0.0253181	0.0491029	0.0352555	0.0357172	0.0691113
HSCbm_50_D3_1_R1	NA	0.357083	0.108016	0.079048	0.0390718	0.120082	0.045693	0.0964228	0.074173	0.0804112
HSCbm_50_D3_2_R1	NA	0.347803	0.0558809	0.0504085	0.066546	0.104903	0.0341988	0.140104	0.041102	0.159055
HSCfl_1000_D1_R1	NA	0.821277	0.0306596	0.0197758	0.118816	0.00207137	0.00112427	0.00042381	0.000946032	0.00490661
HSCfl_10_D1_1_R1	NA	0.683877	0.0745316	0.00638954	0.233831	3.68691e-05	0.000106443	9.95955e-06	0.000103307	0.00111412
HSCfl_10_D1_2_R1	NA	0.520222	0.0480731	0.0194607	0.368747	0.00632821	0.0085861	0.00158013	0.0117369	0.0152653
HSCfl_10_D1_3_R1	NA	0.560123	0.0167061	0.0150089	0.400995	0.000556396	0.00107421	0.000177531	0.00066853	0.0046905
HSCfl_10_D1_4_R1	NA	0.471655	0.100261	0.0908783	0.32583	0.000458207	0.00127752	0.000691379	0.000873318	0.00807537
HSCfl_10_D1_5_R1	NA	0.777708	0.0256386	0.00920818	0.184626	1.40188e-05	0.000166352	1.09462e-05	0.000102151	0.00252603
HSCfl_10_D1_6_R1	NA	0.462985	0.134002	0.0630839	0.328221	0.000353249	0.00112177	0.000718354	0.00208362	0.00743133
HSCfl_10_D1_7_R1	NA	0.662069	0.0666909	0.0237373	0.221071	0.00231609	0.00105116	0.00162499	0.000892435	0.0205472
HSCfl_10_D1_8_R1	NA	0.643537	0.162244	0.0354782	0.13988	0.00477361	0.00157123	0.00103086	0.00191067	0.00957438
HSCfl_50_D1_1_R1	NA	0.69687	0.039824	0.0166963	0.242949	0.000269574	0.000762518	9.58079e-05	0.0016851	0.000847411
HSCfl_50_D1_2_R1	NA	0.646985	0.0591716	0.0201593	0.271184	5.17357e-05	0.000303695	5.93058e-05	0.000289614	0.00179566
HSCfl_50_D2_1_R1	NA	0.451073	0.0688004	0.106484	0.0414837	0.084873	0.0309025	0.0562276	0.0677151	0.0924409
HSCfl_50_D2_2_R1	NA	0.442371	0.0904263	0.0217335	0.10066	0.175801	0.0249179	0.0438367	0.0177571	0.0824958
MPP_1000_D10_R1	0.253878	NA	0.267529	0.121553	0.0370483	0.106957	0.0133264	0.0432836	0.0438605	0.112564
MPP_1000_D4_R1	0.049446	NA	0.0888157	0.197592	0.0655369	0.110862	0.323404	0.0668275	0.0394794	0.0580366
MPP_1000_D5_R1	0.13862	NA	0.214336	0.174927	0.140985	0.0688784	0.046795	0.047848	0.109986	0.0576245
MPP_1000_D6_R1	0.148717	NA	0.0542003	0.152076	0.0499005	0.162717	0.0786961	0.0543281	0.0566164	0.242748
MPP_1000_D7_R1	0.0508768	NA	0.114557	0.0548474	0.0372594	0.323898	0.0775219	0.0674059	0.071071	0.202562
MPP_1000_D8_R1	0.0313093	NA	0.188447	0.366222	0.0793428	0.136678	0.0161113	0.0907374	0.0317246	0.0594282
MPP_1000_D9_R1	0.246188	NA	0.185386	0.200911	0.104299	0.0560836	0.0204947	0.08545	0.051936	0.0492522
MPP_10_D10_1_R1	0.469693	NA	0.196853	0.0191575	0.0336185	0.024779	0.0418167	0.0232134	0.0533771	0.137492
MPP_10_D10_2_R1	0.781541	NA	0.0397288	0.0146441	0.0237578	0.0111675	0.00595839	0.0197767	0.0489592	0.0544667
MPP_10_D10_3_R1	0.259905	NA	0.0922276	0.0356768	0.0489894	0.0271806	0.11369	0.108452	0.155629	0.15825
MPP_10_D10_4_R1	0.319103	NA	0.211144	0.158839	0.0188243	0.0384034	0.0653489	0.0726671	0.0846933	0.0309772
MPP_10_D10_5_R1	0.383756	NA	0.200621	0.0925154	0.106991	0.0179735	0.0393095	0.0222237	0.0806569	0.0559538
MPP_10_D10_6_R1	0.117424	NA	0.224818	0.082131	0.0952555	0.0593014	0.0935786	0.11321	0.144063	0.0702184
MPP_10_D10_7_R1	0.392635	NA	0.47121	0.0259244	0.016388	0.00642104	0.00771715	0.0177218	0.0325105	0.029472
MPP_10_D10_8_R1	0.370518	NA	0.172334	0.0535773	0.0543854	0.0297029	0.0446917	0.200052	0.0519074	0.0228305
MPP_10_D4_1_R1	0.0655595	NA	0.0394139	0.146985	0.0872799	0.291981	0.0807686	0.0606659	0.0889497	0.138397
MPP_10_D4_2_R1	0.0963176	NA	0.0879104	0.196363	0.139663	0.116642	0.183884	0.0998736	0.0515909	0.0277543
MPP_10_D4_3_R1	0.0713199	NA	0.0684876	0.159123	0.102951	0.158124	0.18495	0.151328	0.0416535	0.0620642
MPP_10_D4_4_R1	0.225164	NA	0.309622	0.079646	0.0443094	0.0746743	0.0584198	0.112836	0.0415776	0.0537507
MPP_10_D4_5_R1	0.0425277	NA	0.132506	0.147411	0.0737522	0.262641	0.0530318	0.101012	0.0974158	0.0897033
MPP_10_D4_6_R1	0.0615217	NA	0.0816436	0.10522	0.202877	0.089754	0.199188	0.072748	0.0566569	0.130391
MPP_10_D4_7_R1	0.203436	NA	0.227439	0.0865333	0.143373	0.0784158	0.0945285	0.0452127	0.0422958	0.0787652
MPP_10_D4_8_R1	0.246108	NA	0.135554	0.169617	0.0617255	0.0418036	0.12916	0.0941413	0.078684	0.0432071
MPP_10_D5_1_R1	0.182877	NA	0.0524511	0.234984	0.18817	0.0436831	0.136997	0.0769558	0.0452242	0.0386575
MPP_10_D5_2_R1	0.375755	NA	0.0492727	0.0463343	0.0444765	0.0920641	0.0123863	0.0248408	0.125125	0.229745
MPP_10_D5_3_R1	0.103182	NA	0.135307	0.375757	0.0470262	0.102299	0.0831576	0.0983973	0.0152452	0.0396292
MPP_10_D5_4_R1	0.126151	NA	0.039167	0.0786597	0.125781	0.0915691	0.224611	0.175127	0.0714062	0.0675285
MPP_10_D5_5_R1	0.239498	NA	0.137801	0.153531	0.189538	0.067012	0.0748392	0.0422103	0.0638514	0.0317191
MPP_10_D5_6_R1	0.508331	NA	0.0295348	0.0277621	0.197874	0.0162421	0.0298057	0.0467576	0.0468411	0.0968512
MPP_10_D5_7_R1	0.440038	NA	0.0589154	0.0521088	0.0535474	0.131731	0.125023	0.0267637	0.0213041	0.0905689
MPP_10_D5_8_R1	0.581835	NA	0.0433761	0.0105828	0.0276755	0.215139	0.0224159	0.0197433	0.0374682	0.0417646
MPP_10_D6_1_R1	0.505976	NA	0.0581797	0.0514724	0.0690884	0.00767034	0.0349401	0.0141943	0.0372738	0.221205
MPP_10_D6_2_R1	0.54989	NA	0.0107782	0.0625207	0.119667	0.0137795	0.00747429	0.00444313	0.0168234	0.214624
MPP_10_D6_3_R1	0.644458	NA	0.0543179	0.1193	0.0482769	0.0440784	0.0287561	0.0114041	0.0231002	0.0263084
MPP_10_D6_4_R1	0.262608	NA	0.0566292	0.0907928	0.0880529	0.0935803	0.0601559	0.150977	0.0678586	0.129345
MPP_10_D6_5_R1	0.37805	NA	0.131821	0.239531	0.0775966	0.0226007	0.0394795	0.0481561	0.0315976	0.0311675
MPP_10_D6_6_R1	0.529277	NA	0.0263926	0.0436073	0.0487582	0.0659456	0.0993265	0.0185391	0.0375979	0.130556
MPP_10_D6_7_R1	0.582129	NA	0.0219198	0.040637	0.10019	0.0329702	0.0255856	0.0270394	0.069651	0.0998779
MPP_10_D6_8_R1	0.637584	NA	0.0204497	0.0363924	0.0097689	0.0163361	0.0185295	0.0303952	0.0969519	0.133593
MPP_10_D7_1_R1	0.375502	NA	0.141137	0.0667401	0.0826072	0.0415982	0.133802	0.0802429	0.0226554	0.0557164
MPP_10_D7_2_R1	0.120209	NA	0.15557	0.0487238	0.0378471	0.196731	0.147986	0.119614	0.131682	0.0416379
MPP_10_D7_3_R1	0.0957998	NA	0.049085	0.0129604	0.0174207	0.328979	0.0452742	0.0981421	0.125682	0.226656
MPP_10_D7_4_R1	0.176476	NA	0.0850477	0.00917655	0.00998222	0.348624	0.0141347	0.0775771	0.138387	0.140595
MPP_10_D7_6_R1	0.132451	NA	0.0437794	0.0238454	0.00972914	0.396341	0.097673	0.0508291	0.199104	0.046248
MPP_10_D7_7_R1	0.140278	NA	0.0616446	0.0316126	0.00960087	0.195028	0.0655907	0.310394	0.0879559	0.0978948
MPP_10_D7_8_R1	0.212129	NA	0.0626898	0.0459805	0.0801794	0.0725968	0.0784013	0.166961	0.205024	0.0760388
MPP_10_D8_1_R1	0.291723	NA	0.083391	0.177503	0.111044	0.0180657	0.0556509	0.0952622	0.100564	0.0667961
MPP_10_D9_1_R1	0.622099	NA	0.0202518	0.049667	0.0828002	0.038176	0.00909347	0.046011	0.0694961	0.062405
MPP_10_D9_2_R1	0.267631	NA	0.404232	0.0277255	0.0129779	0.0432919	0.00951751	0.0552235	0.145792	0.0336084
MPP_10_D9_3_R1	0.102404	NA	0.381957	0.192337	0.093763	0.0793136	0.0503321	0.0287275	0.0415096	0.0296554
MPP_10_D9_4_R1	0.449062	NA	0.0457568	0.0376858	0.023047	0.0455547	0.0167116	0.0693328	0.0677986	0.245051
MPP_10_D9_5_R1	0.484046	NA	0.208342	0.0534156	0.0111065	0.0223041	0.0133326	0.117175	0.0275403	0.0627381
MPP_10_D9_6_R1	0.595705	NA	0.0801114	0.16837	0.0870449	0.00371706	0.00972029	0.00291262	0.0179923	0.0344265
MPP_10_D9_7_R1	0.26494	NA	0.171755	0.31344	0.138249	0.0127578	0.0112411	0.0289214	0.0200439	0.0386523
MPP_10_D9_8_R1	0.391732	NA	0.213417	0.0360992	0.130406	0.0404905	0.0188419	0.0210251	0.0761992	0.0717893
MPP_50_D10_1_R1	0.194947	NA	0.176721	0.207472	0.0546504	0.0565849	0.0157211	0.106691	0.146893	0.0403186
MPP_50_D10_2_R1	0.230463	NA	0.330474	0.210875	0.0404122	0.0164532	0.0132615	0.0449089	0.0629604	0.050191
MPP_50_D4_1_R1	0.0349648	NA	0.0421341	0.110525	0.0577613	0.0722653	0.397573	0.0930707	0.010192	0.181513
MPP_50_D4_2_R1	0.123917	NA	0.145562	0.166421	0.0782325	0.185758	0.0601123	0.0767108	0.0399655	0.123321
MPP_50_D5_1_R1	0.19226	NA	0.0444575	0.127795	0.130524	0.132673	0.141439	0.0261712	0.0911995	0.113482
MPP_50_D5_2_R1	0.250091	NA	0.115491	0.126131	0.0503514	0.207688	0.0769476	0.04926	0.0469007	0.07714
MPP_50_D6_1_R1	0.233854	NA	0.0534984	0.0858448	0.0866276	0.149565	0.0573344	0.0446607	0.0626887	0.225927
MPP_50_D6_2_R1	0.326633	NA	0.0369247	0.103022	0.117622	0.169008	0.0183433	0.0260679	0.0633794	0.138999
MPP_50_D7_1_R1	0.140787	NA	0.0280265	0.010594	0.00762417	0.469128	0.0569971	0.145219	0.0791613	0.0624629
MPP_50_D7_2_R1	0.0286144	NA	0.0234711	0.0280189	0.011806	0.6528	0.0317201	0.14758	0.0378962	0.0380938
MPP_50_D8_1_R1	0.207193	NA	0.100797	0.227681	0.101064	0.0403688	0.0562745	0.039182	0.0518162	0.175624
MPP_50_D8_2_R1	0.0759094	NA	0.545109	0.158888	0.0297362	0.0334076	0.0222397	0.0453689	0.0254459	0.0638961
MPP_50_D9_1_R1	0.410456	NA	0.136525	0.136801	0.118567	0.0240187	0.0237493	0.0308299	0.0325865	0.0864666
MPP_50_D9_2_R1	0.225047	NA	0.213521	0.11821	0.112492	0.0407356	0.0261383	0.0872702	0.080252	0.0963338
MPPbm_1000_D2_R1	0.0899735	NA	0.086782	0.198737	0.0852719	0.204852	0.102137	0.145386	0.0208364	0.0660237
MPPbm_10_D2_1_R1	0.686978	NA	0.0201479	0.0551867	0.0646412	0.0143079	0.00232004	0.00979589	0.0128891	0.133733
MPPbm_10_D2_2_R1	0.235699	NA	0.0502068	0.105391	0.0762768	0.129591	0.0297661	0.065197	0.107748	0.200124
MPPbm_10_D2_4_R1	0.133788	NA	0.104772	0.176287	0.339154	0.0642328	0.026703	0.0598387	0.0334157	0.061809
MPPbm_10_D2_5_R1	0.22981	NA	0.0430267	0.412198	0.138258	0.02231	0.0297957	0.052774	0.0267815	0.0450459
MPPbm_10_D2_6_R1	0.454632	NA	0.0381998	0.093257	0.074533	0.10443	0.0375222	0.0790851	0.0470207	0.0713201
MPPbm_10_D2_7_R1	0.645812	NA	0.0629661	0.0637368	0.0324645	0.0459451	0.0175007	0.0449355	0.0456103	0.0410288
MPPbm_10_D2_8_R1	0.388002	NA	0.0308724	0.0227774	0.0914387	0.206488	0.0299334	0.067375	0.054313	0.1088
MPPbm_50_D2_1_R1	0.316499	NA	0.290741	0.0816316	0.0923539	0.0611579	0.0181139	0.0525418	0.0391739	0.0477868
MPPbm_50_D2_2_R1	0.211758	NA	0.171924	0.306259	0.0790783	0.0729694	0.0532208	0.0375499	0.0215432	0.0456974
CMP_1000_D1_R2	0.0055181	0.0226977	NA	0.11611	0.809161	0.00905848	0.00900458	0.0177315	0.00655489	0.00416387
CMP_1000_D2_R2	0.03583	0.15726	NA	0.371302	0.335927	0.0159029	0.00926721	0.0337586	0.0259655	0.0147865
CMP_1000_D3_R1	0.0144669	0.10668	NA	0.431756	0.348382	0.0216407	0.0106364	0.0193471	0.0394136	0.00767715
CMP_10_D1_1_R2	0.05869	0.221361	NA	0.158937	0.427259	0.0565716	0.0304799	0.0165671	0.0141285	0.0160061
CMP_10_D1_2_R2	0.0488601	0.174796	NA	0.0378824	0.62949	0.0226581	0.0102111	0.0255279	0.024084	0.0264898
CMP_10_D1_3_R2	0.0324341	0.126364	NA	0.19528	0.378983	0.035421	0.119461	0.0450465	0.0439749	0.0230358
CMP_10_D1_4_R2	0.0397948	0.0250936	NA	0.25204	0.62826	0.00488505	0.0212707	0.015585	0.00584731	0.00722419
CMP_10_D1_5_R2	0.0316433	0.241024	NA	0.217979	0.361596	0.0228186	0.0537866	0.0233013	0.01308	0.0347713
CMP_10_D1_6_R2	0.00954888	0.020383	NA	0.142898	0.788932	0.00571802	0.0142026	0.00767571	0.00490292	0.00573931
CMP_10_D1_7_R2	0.0594072	0.072375	NA	0.160592	0.569539	0.0126017	0.0281676	0.0428025	0.0363807	0.018134
CMP_10_D1_8_R2	0.0505475	0.140118	NA	0.0615481	0.559893	0.0254921	0.0851974	0.0436384	0.0118113	0.0217542
CMP_10_D2_1_R2	0.162427	0.0466264	NA	0.0687731	0.116879	0.0389233	0.0497169	0.06281	0.39116	0.0626846
CMP_10_D2_2_R2	0.0684702	0.266314	NA	0.23396	0.210145	0.0325058	0.0941037	0.0407805	0.0443757	0.0093448
CMP_10_D2_3_R2	0.139841	0.290117	NA	0.168784	0.15976	0.0227626	0.0300717	0.0576332	0.11559	0.0154405
CMP_10_D2_4_R2	0.0619491	0.0495559	NA	0.284007	0.212643	0.0164075	0.0885803	0.0915993	0.101099	0.094159
CMP_10_D2_5_R2	0.0932175	0.406385	NA	0.0515629	0.252308	0.0402669	0.0430675	0.0246636	0.0735282	0.0149998
CMP_10_D2_6_R2	0.0612845	0.212329	NA	0.323986	0.104098	0.0193988	0.0271898	0.0873951	0.0762602	0.0880589
CMP_10_D2_7_R2	0.0336179	0.151211	NA	0.409877	0.31047	0.00893581	0.0182735	0.00912174	0.0386779	0.0198146
CMP_10_D2_8_R2	0.169382	0.18321	NA	0.0680192	0.120038	0.0235991	0.0451868	0.0197905	0.323588	0.0471866
CMP_10_D3_1_R1	0.19846	0.144017	NA	0.175849	0.205444	0.0306783	0.0695735	0.0227503	0.0803828	0.0728453
CMP_10_D3_2_R1	0.0845902	0.258274	NA	0.348378	0.160202	0.0283482	0.00888548	0.0405363	0.0441571	0.0266289
CMP_10_D3_3_R1	0.042039	0.498306	NA	0.168388	0.0793344	0.0332514	0.00789345	0.0280007	0.119212	0.0235749
CMP_10_D3_4_R1	0.0281492	0.0634959	NA	0.349081	0.0532688	0.131573	0.035201	0.0303043	0.267881	0.0410465
CMP_10_D3_5_R1	0.0742817	0.211601	NA	0.119709	0.452729	0.0172111	0.0460495	0.00448066	0.0487309	0.0252079
CMP_10_D3_6_R1	0.16676	0.357433	NA	0.112152	0.128735	0.0119435	0.0212219	0.0132622	0.0605361	0.127957
CMP_10_D3_7_R1	0.105049	0.0529689	NA	0.147647	0.4453	0.0747179	0.0712782	0.0492667	0.0393521	0.0144195
CMP_10_D3_8_R1	0.0218615	0.0544623	NA	0.255684	0.415881	0.0631132	0.0358295	0.0318826	0.0443887	0.0768972
CMP_50_D1_1_R2	0.00829059	0.0206084	NA	0.0580983	0.881463	0.00465989	0.00647211	0.00439773	0.00916158	0.00684873
CMP_50_D1_2_R2	0.0102085	0.0612403	NA	0.0505228	0.84348	0.0150378	0.00658404	0.00620171	0.00286294	0.00386211
CMP_50_D2_1_R2	0.0234629	0.155333	NA	0.146026	0.363619	0.0163747	0.0110989	0.0282562	0.231858	0.0239711
CMP_50_D2_2_R2	0.0424162	0.306377	NA	0.169927	0.371376	0.00958682	0.0158159	0.0274232	0.043708	0.0133693
CMP_50_D3_1_R1	0.0305997	0.225298	NA	0.16932	0.482699	0.0207308	0.0121117	0.0243775	0.0230572	0.0118069
CMP_50_D3_2_R1	0.0179232	0.273679	NA	0.230704	0.380531	0.00976116	0.0177652	0.0123597	0.0391759	0.0181004
MEP_1000_D1_R1	0.00910581	0.0536909	0.472964	NA	0.292738	0.0177262	0.0523652	0.0563458	0.00683081	0.0382332
MEP_1000_D2_R2	0.00675013	0.0560361	0.580277	NA	0.198421	0.0376687	0.0226088	0.0560987	0.0121479	0.0299918
MEP_1000_D3_R1	0.0200627	0.0953735	0.352306	NA	0.235322	0.0781588	0.106934	0.0526055	0.0162199	0.0430169
MEP_10_D1_1_R1	0.017958	0.127883	0.280676	NA	0.197215	0.0730621	0.14329	0.124999	0.015901	0.0190172
MEP_10_D1_2_R1	0.0721779	0.122645	0.309025	NA	0.213446	0.0106848	0.116449	0.1053	0.00942972	0.0408432
MEP_10_D1_3_R1	0.0574539	0.141487	0.234049	NA	0.113451	0.0651323	0.190642	0.119052	0.0215716	0.0571616
MEP_10_D1_4_R1	0.02896	0.059634	0.278482	NA	0.145912	0.0528065	0.0446523	0.0980129	0.0504461	0.241094
MEP_10_D1_5_R1	0.125149	0.0350983	0.0399707	NA	0.233055	0.0496415	0.151809	0.0753861	0.242554	0.0473375
MEP_10_D1_6_R1	0.0127987	0.0253829	0.41922	NA	0.457944	0.00925702	0.0240599	0.0182308	0.00620327	0.0269037
MEP_10_D1_7_R1	0.02178	0.0418071	0.0553449	NA	0.448758	0.0686697	0.218294	0.101255	0.025308	0.0187828
MEP_10_D1_8_R1	0.0466191	0.0475677	0.151758	NA	0.243411	0.0814085	0.192123	0.0942504	0.035448	0.107414
MEP_10_D2_1_R2	0.0172258	0.0632366	0.486496	NA	0.226735	0.0186552	0.0824221	0.0228374	0.0313451	0.0510469
MEP_10_D2_2_R2	0.0236663	0.0244826	0.415318	NA	0.335366	0.0197964	0.0662503	0.0106527	0.0206294	0.0838385
MEP_10_D2_3_R2	0.0413464	0.0452795	0.232676	NA	0.259174	0.0631357	0.250133	0.0348339	0.0224434	0.0509787
MEP_10_D2_4_R2	0.0497067	0.0737039	0.127305	NA	0.196282	0.0479345	0.226353	0.0241364	0.150359	0.10422
MEP_10_D2_5_R2	0.0240782	0.0269493	0.394139	NA	0.382586	0.0136784	0.0377751	0.023523	0.0135055	0.0837655
MEP_10_D2_6_R2	0.0265674	0.0435498	0.214306	NA	0.347257	0.145159	0.0134227	0.0502712	0.0893388	0.0701281
MEP_10_D2_7_R2	0.0719695	0.122995	0.156711	NA	0.239436	0.0514494	0.174506	0.041024	0.0536137	0.0882947
MEP_10_D2_8_R2	0.0565927	0.114546	0.488344	NA	0.151904	0.0147879	0.0678992	0.0559701	0.00930634	0.0406497
MEP_10_D3_1_R1	0.0563307	0.13236	0.343841	NA	0.209328	0.00706878	0.134365	0.0255382	0.0744898	0.0166788
MEP_10_D3_2_R1	0.0611152	0.108059	0.440933	NA	0.148214	0.0106374	0.11018	0.0745065	0.0304522	0.0159025
MEP_10_D3_4_R1	0.0709592	0.0977613	0.0669072	NA	0.439944	0.00956631	0.0849792	0.173447	0.0417631	0.0146728
MEP_10_D3_5_R1	0.0540292	0.0445191	0.163849	NA	0.486154	0.00970976	0.0581954	0.051076	0.0957499	0.0367177
MEP_10_D3_6_R1	0.0581957	0.0617547	0.403667	NA	0.20773	0.00873097	0.1394	0.0692225	0.0126255	0.0386729
MEP_10_D3_7_R1	0.0302272	0.0717428	0.313282	NA	0.168309	0.0270511	0.215348	0.0923065	0.019769	0.0619633
MEP_10_D3_8_R1	0.0813858	0.0833734	0.099346	NA	0.15191	0.0344452	0.335402	0.088367	0.0673349	0.0584359
MEP_50_D1_1_R1	0.0167902	0.0498283	0.125309	NA	0.559078	0.0095991	0.0881492	0.0957267	0.0251678	0.030352
MEP_50_D1_2_R1	0.0141963	0.0577633	0.377182	NA	0.333721	0.0258545	0.0685599	0.0462641	0.0337881	0.0426715
MEP_50_D2_1_R2	0.0204856	0.0385876	0.199229	NA	0.537116	0.017155	0.0599037	0.0339241	0.0235925	0.0700059
MEP_50_D2_2_R2	0.0325759	0.0680597	0.421156	NA	0.19127	0.0522494	0.0241878	0.0409868	0.0414912	0.128024
MEP_50_D3_1_R1	0.0335809	0.0898065	0.343852	NA	0.40618	0.00666417	0.0290589	0.0587133	0.0145624	0.0175822
MEP_50_D3_2_R1	0.0473673	0.0878834	0.114496	NA	0.398486	0.0743319	0.0499703	0.103297	0.0853238	0.0388441
GMP_1000_D1_R1	0.00378276	0.00739485	0.637489	0.247166	NA	0.039045	0.0486734	0.00783695	0.00340463	0.00520755
GMP_1000_D2_R1	0.0346193	0.0951536	0.265282	0.420817	NA	0.0274239	0.0776722	0.0324059	0.0104788	0.0361473
GMP_1000_D3_R1	0.0189379	0.106387	0.578705	0.222743	NA	0.0177669	0.0113034	0.0193756	0.0133154	0.0114659
GMP_10_D1_1_R1	0.0505166	0.0145505	0.227097	0.251532	NA	0.134521	0.163391	0.0128158	0.0293587	0.116217
GMP_10_D1_2_R1	0.202772	0.0356656	0.23097	0.140809	NA	0.0308667	0.171664	0.010121	0.0282655	0.148866
GMP_10_D1_3_R1	0.100519	0.0770034	0.197878	0.433284	NA	0.0213784	0.114601	0.0100174	0.0128739	0.0324452
GMP_10_D1_4_R1	0.0392517	0.00917991	0.347678	0.457067	NA	0.00697436	0.110508	0.0146679	0.0060672	0.00860657
GMP_10_D1_5_R1	0.0578976	0.0456737	0.382508	0.254321	NA	0.0139864	0.180688	0.00509854	0.0366262	0.0232001
GMP_10_D1_6_R1	0.0210212	0.0209434	0.61947	0.281316	NA	0.0158056	0.0223772	0.00341944	0.00395669	0.01169
GMP_10_D1_7_R1	0.0373329	0.0115716	0.388868	0.398685	NA	0.0205865	0.100342	0.0176832	0.00489689	0.0200335
GMP_10_D1_8_R1	0.0319478	0.00601657	0.361811	0.527877	NA	0.00558908	0.042233	0.00635303	0.00548458	0.0126877
GMP_10_D2_1_R1	0.0260575	0.08341	0.290417	0.079939	NA	0.0454222	0.17583	0.0918638	0.125762	0.0812978
GMP_10_D2_2_R1	0.0284596	0.127441	0.405669	0.22702	NA	0.0222923	0.0289787	0.0991911	0.0253047	0.0356439
GMP_10_D2_3_R1	0.0112002	0.014725	0.515864	0.274815	NA	0.0559251	0.0652278	0.0127199	0.00835997	0.0411625
GMP_10_D2_4_R1	0.063201	0.129264	0.239149	0.163705	NA	0.0878328	0.142301	0.0730971	0.0243312	0.077119
GMP_10_D2_5_R1	0.0524987	0.28692	0.354622	0.0731965	NA	0.0304885	0.0178466	0.0226895	0.121431	0.0403068
GMP_10_D2_6_R1	0.0237749	0.0313344	0.0919272	0.162406	NA	0.0936713	0.294546	0.18721	0.0477327	0.0673983
GMP_10_D2_7_R1	0.0576737	0.0558448	0.515563	0.20603	NA	0.0132562	0.0718849	0.0161839	0.0126685	0.0508949
GMP_10_D2_8_R1	0.0352046	0.0333794	0.336476	0.389628	NA	0.00875048	0.158821	0.0122066	0.00661397	0.0189197
GMP_10_D3_1_R1	0.078708	0.0753458	0.569436	0.167009	NA	0.0336941	0.0196425	0.0225481	0.0135368	0.0200797
GMP_10_D3_2_R1	0.180448	0.0435262	0.173339	0.160778	NA	0.022805	0.238864	0.0754575	0.0623219	0.0424606
GMP_10_D3_3_R1	0.1729	0.20628	0.255276	0.243036	NA	0.0191863	0.0388054	0.00995456	0.0233548	0.0312068
GMP_10_D3_4_R1	0.0500023	0.177171	0.313563	0.150488	NA	0.126983	0.0382353	0.0349759	0.0388688	0.0697128
GMP_10_D3_5_R1	0.0545466	0.161794	0.513641	0.15983	NA	0.00909619	0.0454754	0.0306907	0.0138711	0.0110541
GMP_10_D3_6_R1	0.119717	0.193485	0.207088	0.0520221	NA	0.0825336	0.113822	0.0528535	0.0390237	0.139454
GMP_10_D3_7_R1	0.0642115	0.0648847	0.284209	0.250729	NA	0.0407614	0.0968795	0.1344	0.0457958	0.0181304
GMP_10_D3_8_R1	0.0480751	0.0863221	0.29194	0.312438	NA	0.0109024	0.166803	0.0121894	0.0232537	0.0480758
GMP_50_D1_1_R1	0.00610161	0.00621236	0.540134	0.39309	NA	0.0125467	0.023347	0.0053469	0.00664644	0.00657453
GMP_50_D1_2_R1	0.00642299	0.00574949	0.647841	0.296634	NA	0.00464576	0.0174739	0.00305838	0.00851464	0.00965982
GMP_50_D2_1_R1	0.0321943	0.0359029	0.333598	0.432783	NA	0.0238036	0.0785825	0.0161118	0.0115648	0.0354582
GMP_50_D2_2_R1	0.0271581	0.0869032	0.319431	0.354724	NA	0.0205366	0.0580814	0.0451695	0.0350719	0.0529244
GMP_50_D3_1_R1	0.0102132	0.030991	0.633711	0.249944	NA	0.0196592	0.0374296	0.00239466	0.00597922	0.00967901
GMP_50_D3_2_R1	0.0141088	0.0658308	0.798099	0.0872324	NA	0.00467262	0.0114565	0.00950595	0.00515685	0.00393736
CLP_1000_D1_R2	0.00819005	0.0123884	0.0142629	0.0847196	0.0272226	NA	0.140727	0.345609	0.086807	0.280074
CLP_1000_D2_R1	0.00236214	0.00978371	0.013149	0.0113032	0.00670556	NA	0.0681507	0.0909886	0.724354	0.0732028
CLP_1000_D3_R1	0.0234511	0.308203	0.0142753	0.0146757	0.00750511	NA	0.0446063	0.353906	0.10607	0.127308
CLP_10_D1_1_R2	0.0244525	0.0246731	0.0205815	0.0207705	0.0207775	NA	0.139645	0.0472705	0.337046	0.364783
CLP_10_D1_2_R2	0.0130447	0.026319	0.0286355	0.0215612	0.0399629	NA	0.181763	0.130808	0.229417	0.328489
CLP_10_D1_3_R2	0.010318	0.0286851	0.00961827	0.0170208	0.0314638	NA	0.176862	0.160692	0.0858708	0.479469
CLP_10_D1_4_R2	0.0260539	0.0255768	0.0509655	0.0603741	0.0615773	NA	0.323108	0.152262	0.149429	0.150654
CLP_10_D1_5_R2	0.0658135	0.0326502	0.0210392	0.0376091	0.065017	NA	0.252802	0.214274	0.0806128	0.230182
CLP_10_D1_6_R2	0.0107018	0.07272	0.0134479	0.0391273	0.0519921	NA	0.143181	0.238551	0.170525	0.259755
CLP_10_D1_7_R2	0.0303147	0.02751	0.0232333	0.0385788	0.156928	NA	0.21088	0.158614	0.122526	0.231416
CLP_10_D1_8_R2	0.0307397	0.0510346	0.0116835	0.0156686	0.031344	NA	0.0809106	0.226117	0.042596	0.509906
CLP_10_D2_1_R1	0.00837454	0.00717305	0.0348385	0.0354876	0.0199055	NA	0.166857	0.132991	0.575194	0.0191789
CLP_10_D2_2_R1	0.0113205	0.0141161	0.0216348	0.0197703	0.0331612	NA	0.262588	0.168174	0.433032	0.0362032
CLP_10_D2_3_R1	0.0110356	0.0367902	0.0239518	0.0111996	0.0208849	NA	0.118454	0.310855	0.175447	0.291383
CLP_10_D2_4_R1	0.00605793	0.0162798	0.0128056	0.0301386	0.0152463	NA	0.0569816	0.0227981	0.814556	0.0251358
CLP_10_D2_5_R1	0.0295498	0.0470956	0.032543	0.025528	0.0134058	NA	0.0464446	0.320438	0.345862	0.139133
CLP_10_D2_6_R1	0.023048	0.0283436	0.0506527	0.0189458	0.0503857	NA	0.145993	0.25589	0.349291	0.0774494
CLP_10_D2_7_R1	0.0362546	0.0371102	0.0485213	0.0144603	0.046115	NA	0.302492	0.0825461	0.3538	0.0786998
CLP_10_D2_8_R1	0.0164351	0.0236114	0.0435094	0.0637158	0.0116473	NA	0.220781	0.159219	0.382235	0.0788458
CLP_10_D3_1_R1	0.0582971	0.341632	0.0315275	0.0287963	0.0146799	NA	0.0909364	0.24381	0.135654	0.0546678
CLP_10_D3_2_R1	0.0507626	0.417346	0.0262373	0.0125585	0.0113663	NA	0.0347683	0.235982	0.129477	0.0815022
CLP_10_D3_3_R1	0.0295563	0.213106	0.0564512	0.0327292	0.00574375	NA	0.071733	0.465622	0.0559255	0.0691324
CLP_10_D3_4_R1	0.0893467	0.241711	0.0673627	0.0118503	0.014966	NA	0.019804	0.204021	0.132137	0.218801
CLP_10_D3_5_R1	0.0283031	0.0552002	0.0260082	0.0331278	0.0374241	NA	0.146979	0.258201	0.112081	0.302676
CLP_10_D3_6_R1	0.0483628	0.192908	0.0259998	0.00926769	0.0263588	NA	0.0439208	0.130603	0.179974	0.342605
CLP_10_D3_7_R1	0.0405248	0.340422	0.0904221	0.0037744	0.00243579	NA	0.0399087	0.12364	0.172342	0.186531
CLP_10_D3_8_R1	0.0431252	0.33101	0.0262906	0.00581903	0.00506798	NA	0.0547652	0.301857	0.114562	0.117503
CLP_50_D1_1_R2	0.0098038	0.056991	0.0178144	0.0320835	0.0768181	NA	0.144769	0.164813	0.208562	0.288345
CLP_50_D1_2_R2	0.0214417	0.0205833	0.0178917	0.0436591	0.0473423	NA	0.14628	0.198179	0.152846	0.351777
CLP_50_D2_1_R1	0.00808274	0.0132277	0.00944278	0.0297155	0.0173846	NA	0.0416273	0.294089	0.536476	0.0499549
CLP_50_D2_2_R1	0.00537507	0.00493026	0.0240065	0.0288713	0.0317343	NA	0.293195	0.0764141	0.476636	0.0588368
CLP_50_D3_1_R1	0.0221719	0.205037	0.0292665	0.0172314	0.0138788	NA	0.218428	0.188134	0.20081	0.105043
CLP_50_D3_2_R1	0.0248825	0.253637	0.0151423	0.00596052	0.0116528	NA	0.0214822	0.406077	0.152334	0.108832
MLP0_1000_D1_R1	0.0150458	0.0157894	0.0144525	0.0731454	0.0405036	0.276704	NA	0.342176	0.169578	0.0526054
MLP0_1000_D2_R1	0.00755528	0.0291466	0.0199998	0.0373911	0.0221247	0.420685	NA	0.138515	0.0373367	0.287246
MLP0_1000_D3_R1	0.00795661	0.0240584	0.0165755	0.0472146	0.0281193	0.280552	NA	0.267077	0.0503197	0.278127
MLP0_10_D1_1_R1	0.0404496	0.0526512	0.0129274	0.0718008	0.0435302	0.251649	NA	0.182446	0.142651	0.201894
MLP0_10_D1_2_R1	0.0618023	0.0126004	0.0836234	0.119393	0.120786	0.075883	NA	0.0815341	0.167967	0.276411
MLP0_10_D1_3_R1	0.0452239	0.0161984	0.0477919	0.0851673	0.0900952	0.0386152	NA	0.26141	0.194072	0.221426
MLP0_10_D1_5_R1	0.0600807	0.00480592	0.115734	0.0825422	0.200276	0.120303	NA	0.142033	0.032756	0.241469
MLP0_10_D1_6_R1	0.0277782	0.0117909	0.00949021	0.136299	0.131183	0.0810461	NA	0.156086	0.109745	0.336582
MLP0_10_D1_7_R1	0.0247936	0.0213104	0.0435785	0.243005	0.0798057	0.074569	NA	0.15441	0.117872	0.240656
MLP0_10_D1_8_R1	0.0589651	0.0204079	0.0639471	0.0654256	0.116407	0.0547097	NA	0.198219	0.22371	0.198209
MLP0_10_D2_1_R1	0.0616817	0.0401707	0.0417075	0.0461844	0.00907892	0.169436	NA	0.199339	0.194773	0.23763
MLP0_10_D2_2_R1	0.0306653	0.066934	0.018862	0.0762643	0.0393038	0.06105	NA	0.300125	0.177458	0.229337
MLP0_10_D2_3_R1	0.0274744	0.0438254	0.0466889	0.136064	0.140242	0.134303	NA	0.16931	0.136097	0.165995
MLP0_10_D2_4_R1	0.0190397	0.100983	0.0340383	0.124199	0.110626	0.0539886	NA	0.224277	0.14635	0.186499
MLP0_10_D2_5_R1	0.0284619	0.101869	0.0393576	0.0785752	0.0416465	0.106675	NA	0.436656	0.0962037	0.0705556
MLP0_10_D2_6_R1	0.0396228	0.0276195	0.0324687	0.245648	0.063424	0.0859202	NA	0.128484	0.165885	0.210927
MLP0_10_D2_7_R1	0.0251148	0.0214027	0.0219791	0.0333672	0.0403385	0.101058	NA	0.186319	0.385205	0.185216
MLP0_10_D2_8_R1	0.0684585	0.115964	0.115214	0.110372	0.0929986	0.0896059	NA	0.159969	0.0870616	0.160357
MLP0_10_D3_1_R1	0.0257792	0.0167762	0.0411883	0.0562165	0.0873452	0.0838611	NA	0.219072	0.188584	0.281178
MLP0_10_D3_2_R1	0.0175972	0.109797	0.0364389	0.0803628	0.0282509	0.113053	NA	0.331015	0.140532	0.142953
MLP0_10_D3_3_R1	0.0268626	0.0229043	0.122352	0.0483428	0.022194	0.11315	NA	0.260709	0.138003	0.245481
MLP0_10_D3_4_R1	0.160189	0.037697	0.0763675	0.15709	0.138676	0.129618	NA	0.0996219	0.0677321	0.133009
MLP0_10_D3_5_R1	0.0340036	0.0333218	0.0115226	0.0555103	0.231567	0.0671435	NA	0.176687	0.254917	0.135328
MLP0_10_D3_6_R1	0.145287	0.0171668	0.048681	0.0205663	0.0571567	0.124167	NA	0.0627941	0.0519362	0.472245
MLP0_10_D3_7_R1	0.0190289	0.0408665	0.0696341	0.0947581	0.0427254	0.364173	NA	0.0987796	0.112759	0.157276
MLP0_10_D3_8_R1	0.0101868	0.00683523	0.00416295	0.0234436	0.13003	0.0344636	NA	0.088003	0.0640689	0.638806
MLP0_50_D1_1_R1	0.00739637	0.0160696	0.0196841	0.114253	0.0577373	0.0469424	NA	0.139235	0.219794	0.378889
MLP0_50_D1_2_R1	0.0139922	0.0350192	0.0209548	0.127991	0.0448912	0.187963	NA	0.290307	0.147547	0.131335
MLP0_50_D2_1_R1	0.0213624	0.0359616	0.0260089	0.0575985	0.0179492	0.124292	NA	0.325371	0.201405	0.190051
MLP0_50_D2_2_R1	0.010381	0.0351659	0.0191749	0.0169018	0.0132946	0.183567	NA	0.678203	0.0194133	0.0238984
MLP0_50_D3_1_R1	0.0156072	0.026977	0.016307	0.0472018	0.0148132	0.279541	NA	0.058723	0.163233	0.377598
MLP0_50_D3_2_R1	0.00792786	0.0160517	0.00884823	0.077157	0.0377486	0.122608	NA	0.0687829	0.0987916	0.562084
MLP1_1000_D1_R2	0.00505984	0.00794871	0.00998441	0.0314481	0.012711	0.357894	0.0743018	NA	0.0936569	0.406995
MLP1_1000_D2_R2	0.0183314	0.0610239	0.0223432	0.0445101	0.0149433	0.247194	0.119481	NA	0.201709	0.270464
MLP1_1000_D3_R1	0.0122663	0.0590156	0.0266769	0.0200628	0.0246665	0.424399	0.0919512	NA	0.151339	0.189623
MLP1_10_D1_1_R2	0.0156969	0.0431853	0.0172306	0.0986171	0.0552072	0.0654785	0.188193	NA	0.208551	0.30784
MLP1_10_D1_2_R2	0.0111565	0.0362941	0.0390913	0.0114514	0.0498657	0.152352	0.429682	NA	0.201715	0.0683916
MLP1_10_D1_3_R2	0.0243159	0.0517971	0.0204045	0.0188124	0.0248998	0.0684427	0.254136	NA	0.374037	0.163155
MLP1_10_D1_4_R2	0.0152633	0.0206789	0.014413	0.228777	0.0334008	0.097094	0.151699	NA	0.139328	0.299346
MLP1_10_D1_5_R2	0.0310901	0.00851776	0.0216375	0.141842	0.0114536	0.116327	0.20162	NA	0.231353	0.236158
MLP1_10_D1_6_R2	0.0129738	0.0558732	0.0728018	0.0631092	0.0361864	0.215863	0.244405	NA	0.133305	0.165483
MLP1_10_D1_7_R2	0.0108037	0.0127048	0.0219308	0.0653437	0.0333576	0.0473591	0.601065	NA	0.144886	0.0625495
MLP1_10_D1_8_R2	0.0488143	0.0420382	0.0401129	0.0294748	0.00466775	0.238756	0.032792	NA	0.17272	0.390624
MLP1_10_D2_1_R2	0.0340514	0.0422308	0.0442732	0.0113877	0.00550738	0.150076	0.308209	NA	0.279327	0.124938
MLP1_10_D2_2_R2	0.036329	0.0542852	0.061452	0.0132702	0.017156	0.118113	0.218079	NA	0.0579725	0.423343
MLP1_10_D2_3_R2	0.0415634	0.0732974	0.037925	0.0608437	0.0166162	0.137768	0.320882	NA	0.187478	0.123626
MLP1_10_D2_4_R2	0.0475994	0.0644636	0.113777	0.0383671	0.0306793	0.0625603	0.100046	NA	0.346694	0.195814
MLP1_10_D2_5_R2	0.0132039	0.0401624	0.0760043	0.0381299	0.0119507	0.251033	0.116093	NA	0.202684	0.250739
MLP1_10_D2_6_R2	0.0279414	0.290785	0.0723124	0.0170826	0.00664557	0.197973	0.0523953	NA	0.291287	0.0435774
MLP1_10_D2_7_R2	0.0623873	0.144403	0.0246942	0.0311184	0.0220497	0.267002	0.191408	NA	0.195543	0.0613941
MLP1_10_D2_8_R2	0.0934975	0.160392	0.0358966	0.0410608	0.012922	0.109067	0.0929061	NA	0.172028	0.28223
MLP1_10_D3_1_R1	0.0945537	0.131491	0.0423035	0.0399886	0.0169796	0.0727735	0.398029	NA	0.131099	0.0727823
MLP1_10_D3_2_R1	0.073533	0.0543468	0.0269578	0.0379966	0.016572	0.0567644	0.44004	NA	0.19215	0.10164
MLP1_10_D3_3_R1	0.0284307	0.124103	0.06372	0.0796774	0.049822	0.176142	0.203158	NA	0.191688	0.0832587
MLP1_10_D3_4_R1	0.0258402	0.0281288	0.0423866	0.0736185	0.0084314	0.110614	0.157568	NA	0.28079	0.272622
MLP1_10_D3_5_R1	0.0447277	0.0794051	0.0203248	0.0564681	0.052631	0.232487	0.0798473	NA	0.203009	0.2311
MLP1_10_D3_6_R1	0.015543	0.0402568	0.0323857	0.0286689	0.0638511	0.190138	0.286717	NA	0.125435	0.217004
MLP1_10_D3_7_R1	0.0318492	0.200647	0.0476342	0.0560281	0.0260617	0.0725644	0.363591	NA	0.0430517	0.158573
MLP1_10_D3_8_R1	0.038032	0.0823102	0.0345816	0.0243691	0.036753	0.0746477	0.0692143	NA	0.444504	0.195588
MLP1_50_D1_1_R2	0.0072331	0.0109333	0.0224149	0.0220448	0.00802408	0.473614	0.205764	NA	0.131315	0.118657
MLP1_50_D1_2_R2	0.0111504	0.0264196	0.0397697	0.0932003	0.00922869	0.210877	0.363377	NA	0.125283	0.120694
MLP1_50_D2_1_R2	0.0134366	0.0340231	0.0989965	0.0167548	0.010882	0.123522	0.264881	NA	0.165498	0.272006
MLP1_50_D2_2_R2	0.0108855	0.0361995	0.0154944	0.0157715	0.00822739	0.470912	0.103884	NA	0.223899	0.114727
MLP1_50_D3_1_R1	0.0229092	0.109463	0.0332356	0.0412492	0.030249	0.242535	0.188359	NA	0.167757	0.164243
MLP1_50_D3_2_R1	0.0146818	0.0716248	0.00919736	0.0610255	0.0346943	0.200163	0.0738077	NA	0.189072	0.345734
MLP2_1000_D2_R2	0.00291823	0.0299157	0.0171528	0.0160796	0.00935107	0.690924	0.0692749	0.109886	NA	0.054498
MLP2_1000_D3_R1	0.00882708	0.0498046	0.0333881	0.0321845	0.00624117	0.467138	0.11378	0.143596	NA	0.145041
MLP2_10_D1_1_R2	0.0516023	0.0836943	0.0451401	0.175873	0.0274062	0.0642466	0.173577	0.186558	NA	0.191903
MLP2_10_D1_2_R2	0.0279412	0.0232243	0.0298092	0.00823889	0.0311966	0.0206248	0.0859612	0.648952	NA	0.124052
MLP2_10_D1_3_R2	0.015514	0.0361614	0.0171069	0.0108908	0.0142664	0.0329559	0.0626428	0.746777	NA	0.0636849
MLP2_10_D1_4_R2	0.0191992	0.0701806	0.144489	0.00801416	0.0085753	0.0739261	0.117473	0.274258	NA	0.283885
MLP2_10_D1_5_R2	0.0234416	0.0494834	0.0146039	0.0158903	0.00722551	0.0801836	0.153178	0.585828	NA	0.070166
MLP2_10_D1_6_R2	0.0236553	0.0271788	0.0137974	0.0470101	0.00346243	0.314146	0.0790787	0.321491	NA	0.170179
MLP2_10_D1_7_R2	0.0298439	0.090473	0.0378253	0.0539162	0.0111624	0.096817	0.263877	0.268281	NA	0.147804
MLP2_10_D1_8_R2	0.124126	0.0562413	0.0143064	0.0366917	0.0331006	0.0702839	0.0921149	0.509473	NA	0.0636629
MLP2_10_D2_1_R2	0.0825859	0.0124002	0.0322178	0.2273	0.0310175	0.198971	0.151835	0.119823	NA	0.14385
MLP2_10_D2_2_R2	0.0139555	0.0513414	0.0382065	0.0288885	0.055328	0.55465	0.145608	0.0638553	NA	0.0481675
MLP2_10_D2_3_R2	0.0296929	0.0309528	0.0713262	0.0522555	0.0345408	0.374386	0.108421	0.211491	NA	0.0869333
MLP2_10_D2_4_R2	0.0193554	0.0130012	0.0216177	0.03859	0.0263791	0.661422	0.0523399	0.0965982	NA	0.0706966
MLP2_10_D2_5_R2	0.0423669	0.127924	0.0442071	0.0596432	0.0526868	0.244105	0.134108	0.124155	NA	0.170805
MLP2_10_D2_6_R2	0.0270641	0.0376394	0.0246024	0.0138786	0.00956134	0.668993	0.041287	0.102344	NA	0.0746307
MLP2_10_D2_7_R2	0.00544909	0.0132209	0.0364133	0.00920061	0.00715358	0.828222	0.0364892	0.0319883	NA	0.031863
MLP2_10_D2_8_R2	0.0481215	0.0147614	0.0511253	0.00735357	0.00708142	0.708256	0.0432793	0.0557123	NA	0.064309
MLP2_10_D3_2_R1	0.040213	0.0469278	0.0562504	0.0814957	0.0134447	0.0617538	0.183764	0.207303	NA	0.308848
MLP2_10_D3_3_R1	0.0120368	0.11843	0.0190769	0.0185097	0.00554152	0.418231	0.126259	0.181798	NA	0.100117
MLP2_10_D3_4_R1	0.0893257	0.191625	0.0761782	0.00486504	0.0200539	0.139898	0.133291	0.246007	NA	0.098757
MLP2_10_D3_5_R1	0.071107	0.0526359	0.366477	0.0478614	0.0565503	0.0525926	0.0651409	0.20975	NA	0.0778853
MLP2_10_D3_6_R1	0.103358	0.116329	0.0596158	0.0139575	0.00847258	0.0557434	0.0390656	0.311305	NA	0.292153
MLP2_10_D3_7_R1	0.0200702	0.340786	0.0327008	0.0171885	0.0150879	0.247571	0.12962	0.14881	NA	0.0481657
MLP2_10_D3_8_R1	0.0883168	0.0554063	0.0873288	0.155964	0.227856	0.0567137	0.115107	0.0497141	NA	0.163593
MLP2_50_D1_1_R2	0.00603739	0.121193	0.00788675	0.0139123	0.00526375	0.0348185	0.0474183	0.702606	NA	0.0608636
MLP2_50_D1_2_R2	0.0072478	0.0269569	0.0129761	0.00628313	0.00423049	0.0716621	0.03984	0.786061	NA	0.0447425
MLP2_50_D2_1_R2	0.00719371	0.0155189	0.0114367	0.00995382	0.00756876	0.784312	0.0477511	0.0776589	NA	0.0386058
MLP2_50_D2_2_R2	0.0132692	0.0283929	0.0644937	0.0264346	0.0285983	0.43706	0.0888703	0.182892	NA	0.129989
MLP2_50_D3_1_R1	0.0130843	0.042218	0.0222761	0.0622413	0.00853911	0.108427	0.104111	0.495246	NA	0.143857
MLP2_50_D3_2_R1	0.0221592	0.0513199	0.0988476	0.0407521	0.00606325	0.236828	0.16533	0.204003	NA	0.174697
MLP3_1000_D1_R2	0.015486	0.105394	0.023085	0.0264867	0.00392703	0.402908	0.0997377	0.283147	0.0398282	NA
MLP3_1000_D2_R2	0.00739644	0.0101242	0.0160545	0.0481305	0.0260589	0.449593	0.191194	0.209657	0.0417918	NA
MLP3_1000_D3_R1	0.0158269	0.0243769	0.012729	0.0476764	0.0312996	0.241097	0.17927	0.360805	0.0869189	NA
MLP3_10_D1_1_R2	0.0443126	0.106244	0.0412418	0.0421528	0.0366069	0.114424	0.070103	0.42135	0.123565	NA
MLP3_10_D1_2_R2	0.126711	0.176022	0.110584	0.0284239	0.0316847	0.214988	0.122593	0.0613476	0.127646	NA
MLP3_10_D1_3_R2	0.0798238	0.0995678	0.110816	0.165194	0.00946412	0.0481044	0.140028	0.174566	0.172436	NA
MLP3_10_D1_5_R2	0.017002	0.115839	0.0397741	0.0166306	0.0123469	0.124434	0.106856	0.395684	0.171433	NA
MLP3_10_D1_6_R2	0.0565899	0.107265	0.0296352	0.0187529	0.0103769	0.0405676	0.117688	0.521308	0.0978169	NA
MLP3_10_D1_7_R2	0.0751269	0.140486	0.0491515	0.0492391	0.00659175	0.0409962	0.0683111	0.466865	0.103232	NA
MLP3_10_D1_8_R2	0.0193695	0.0904217	0.0175098	0.0351588	0.0092442	0.171134	0.27411	0.25686	0.126192	NA
MLP3_10_D2_1_R2	0.0328988	0.0391352	0.0277593	0.0720423	0.0331196	0.10104	0.315634	0.337394	0.040977	NA
MLP3_10_D2_2_R2	0.101169	0.0524889	0.0211715	0.0711992	0.0594897	0.106586	0.200845	0.128246	0.258804	NA
MLP3_10_D2_3_R2	0.049046	0.0270816	0.0184488	0.0464928	0.026256	0.490717	0.113238	0.0719697	0.15675	NA
MLP3_10_D2_4_R2	0.0268411	0.0285999	0.0142918	0.0376092	0.0483021	0.0336699	0.633812	0.128398	0.0484756	NA
MLP3_10_D2_5_R2	0.127519	0.167381	0.00923122	0.0445262	0.0147848	0.201281	0.151792	0.188724	0.0947612	NA
MLP3_10_D2_6_R2	0.148314	0.00720814	0.010086	0.065339	0.0382939	0.0543301	0.167657	0.323526	0.185245	NA
MLP3_10_D2_7_R2	0.0765015	0.045987	0.017756	0.0740283	0.0847515	0.0943029	0.281337	0.224763	0.100573	NA
MLP3_10_D2_8_R2	0.0724679	0.0274163	0.0235974	0.0659712	0.0953316	0.0826331	0.171898	0.369881	0.0908039	NA
MLP3_10_D3_1_R1	0.101252	0.0355204	0.0346518	0.0185994	0.0770558	0.158786	0.275876	0.232692	0.0655673	NA
MLP3_10_D3_2_R1	0.0579166	0.0940166	0.0111196	0.300051	0.0332314	0.0786201	0.114987	0.214273	0.0957842	NA
MLP3_10_D3_3_R1	0.0907367	0.0650337	0.0192179	0.00965174	0.100296	0.0697656	0.21965	0.38745	0.0381978	NA
MLP3_10_D3_4_R1	0.0175958	0.00963312	0.00969925	0.0176033	0.0365339	0.445923	0.0473919	0.324094	0.0915249	NA
MLP3_10_D3_5_R1	0.0286778	0.106643	0.0754443	0.0833059	0.177726	0.0529899	0.0983794	0.291218	0.0856154	NA
MLP3_10_D3_6_R1	0.0330055	0.0395697	0.0236376	0.0269296	0.0424628	0.196217	0.245653	0.179935	0.21259	NA
MLP3_10_D3_7_R1	0.0292603	0.0718894	0.0342019	0.0205718	0.047896	0.265825	0.0776703	0.296446	0.15624	NA
MLP3_10_D3_8_R1	0.0353359	0.0470518	0.0408836	0.0482068	0.0657495	0.116062	0.0707491	0.418484	0.157477	NA
MLP3_50_D1_1_R2	0.0240492	0.0434336	0.0474495	0.0353212	0.0237627	0.326399	0.132078	0.250919	0.116588	NA
MLP3_50_D1_2_R2	0.0219367	0.0575068	0.0272839	0.0277156	0.00797952	0.240225	0.0491721	0.297738	0.270442	NA
MLP3_50_D2_1_R2	0.0212782	0.012532	0.022201	0.0592556	0.0296793	0.276419	0.13429	0.318475	0.12587	NA
MLP3_50_D2_2_R2	0.00884012	0.0212273	0.00784515	0.032252	0.0180786	0.272862	0.506731	0.103566	0.0285976	NA
MLP3_50_D3_1_R1	0.0228769	0.0261107	0.0118319	0.00938669	0.0512135	0.118301	0.15657	0.502484	0.101225	NA
MLP3_50_D3_2_R1	0.0216361	0.0416001	0.0221552	0.0438675	0.0263954	0.108505	0.160635	0.38098	0.194226	NA
Bcell_1000_D1_R1	0.0218351	0.0126154	0.0119507	0.0393849	0.117677	0.285791	0.154778	0.224402	0.034938	0.0966286
Bcell_1000_D2_R1	0.0199759	0.0282804	0.0201962	0.0549221	0.0256475	0.320911	0.20783	0.0615978	0.135054	0.125586
Bcell_1000_D3_R1	0.00994787	0.00697406	0.00901692	0.0182054	0.00920587	0.763383	0.0355399	0.0450009	0.0319645	0.0707618
CD4_1000_D1_R1	0.011329	0.0270323	0.0335914	0.149166	0.260297	0.148452	0.148841	0.0491716	0.0637503	0.108369
CD4_1000_D2_R1	0.024368	0.0403304	0.0343369	0.114779	0.171631	0.174696	0.0972087	0.141125	0.0322975	0.169227
CD4_1000_D3_R1	0.0165158	0.104375	0.0373308	0.176503	0.0274023	0.167582	0.0551845	0.131372	0.127685	0.15605
CD8_1000_D1_R1	0.0175136	0.0227777	0.0302911	0.259356	0.0984336	0.214108	0.118501	0.0563023	0.0325207	0.150197
CD8_1000_D2_R1	0.0201179	0.075497	0.0195978	0.292068	0.107507	0.121431	0.057251	0.0904372	0.0523776	0.163715
CD8_1000_D3_R1	0.026194	0.118373	0.0317945	0.215903	0.0594427	0.183089	0.0658037	0.0379479	0.0621398	0.199312
Mono_1000_D1_R1	0.0516713	0.0333889	0.19178	0.177856	0.311605	0.0820766	0.0393256	0.025519	0.0135239	0.073254
Mono_1000_D2_R1	0.0572771	0.0622626	0.117741	0.0956128	0.466458	0.0706736	0.0409813	0.0192612	0.0302736	0.0394586
Mono_1000_D3_R1	0.0485755	0.0835854	0.145563	0.265795	0.180697	0.0600765	0.0279006	0.0509266	0.0819434	0.0549365
NK_1000_D1_R1	0.0290563	0.0817182	0.0842055	0.12262	0.292234	0.11018	0.125597	0.0316496	0.0504058	0.0723341
NK_1000_D2_R1	0.0422375	0.103044	0.0426761	0.124755	0.257458	0.124724	0.0768817	0.0371015	0.0607335	0.130389
NK_1000_D3_R1	0.135315	0.265353	0.0358423	0.0929969	0.103305	0.050988	0.0328073	0.0388035	0.0430507	0.201538
Neut_1000_D1_R1	0.0595188	0.064514	0.104504	0.046988	0.563036	0.0173001	0.0132976	0.00818908	0.0164021	0.106251
Neut_1000_D2_R1	0.0657498	0.148374	0.0783199	0.136353	0.419765	0.0555075	0.0104571	0.00913506	0.034257	0.0420814
Neut_1000_D3_R1	0.0611854	0.317112	0.0873239	0.118302	0.221124	0.0479931	0.0117635	0.0188151	0.0548456	0.061536
